# Supplementary material for: Assessment of transmitral and left atrial appendage flow rate from cardiac 4D-CT
Source: Commun Med (Lond). 2023 Feb 11;3:22. doi: 10.1038/s43856-023-00252-6 (PMC9922288; doi:10.1038/s43856-023-00252-6)
Supplement: Supplementary file 4 — Supplementary Data 1 [file 43856_2023_252_MOESM4_ESM.zip]

Archive with 71 entries (66 files):
- SupplementaryData1/Figure2_DistanceToTarget/
- SupplementaryData1/Figure2_DistanceToTarget/Figure2_LA.xls
- SupplementaryData1/Figure2_DistanceToTarget/Figure2_LAA.xls
- SupplementaryData1/Figure2_DistanceToTarget/Figure2_LV.xls
- SupplementaryData1/Figure2_DistanceToTarget/Info_Figure2.txt
- SupplementaryData1/Figure2_DistanceToTarget/Registration_distance_Boxplot.fig
- SupplementaryData1/Figure2_DistanceToTarget/Registration_distance_Boxplot.png
- SupplementaryData1/Figure2_DistanceToTarget/Registration_distance_Boxplot.tif
- SupplementaryData1/Figure3_MVflow/
- SupplementaryData1/Figure3_MVflow/Info_Figure3.txt
- SupplementaryData1/Figure3_MVflow/MV_StrokeVol.txt
- SupplementaryData1/Figure3_MVflow/MVflow_Subject1CT.csv
- SupplementaryData1/Figure3_MVflow/MVflow_Subject1MR.csv
- SupplementaryData1/Figure3_MVflow/MVflow_Subject2CT.csv
- SupplementaryData1/Figure3_MVflow/MVflow_Subject2MR.csv
- SupplementaryData1/Figure3_MVflow/MVflow_Subject3CT.csv
- SupplementaryData1/Figure3_MVflow/MVflow_Subject3MR.csv
- SupplementaryData1/Figure3_MVflow/MVflow_Subject4CT.csv
- SupplementaryData1/Figure3_MVflow/MVflow_Subject4MR.csv
- SupplementaryData1/Figure3_MVflow/MVflow_Subject5CT.csv
- SupplementaryData1/Figure3_MVflow/MVflow_Subject5MR.csv
- SupplementaryData1/Figure3_MVflow/MVflow_Subject6CT.csv
- SupplementaryData1/Figure3_MVflow/MVflow_Subject6MR.csv
- SupplementaryData1/Figure3_MVflow/MVflow_Subject7CT.csv
- SupplementaryData1/Figure3_MVflow/MVflow_Subject7MR.csv
- SupplementaryData1/Figure3_MVflow/MVflow_Subject8CT.csv
- SupplementaryData1/Figure3_MVflow/MVflow_Subject8MR.csv
- SupplementaryData1/Figure3_MVflow/MVflow_Subject9CT.csv
- SupplementaryData1/Figure3_MVflow/MVflow_Subject9MR.csv
- SupplementaryData1/Figure3_MVflow/MVflowCharacteristics.txt
- SupplementaryData1/Figure3_MVflow/MVflowCTMRI.fig
- SupplementaryData1/Figure3_MVflow/MVflowStat.fig
- SupplementaryData1/Figure4_StrokeVol/
- SupplementaryData1/Figure4_StrokeVol/Info_Figure4.txt
- SupplementaryData1/Figure4_StrokeVol/MV_StrokeVol_withShortAxisMRI.txt
- SupplementaryData1/Figure4_StrokeVol/MVflowStat_ShortAxis.fig
- SupplementaryData1/Figure5_LAAflow/
- SupplementaryData1/Figure5_LAAflow/Info_Figure5.txt
- SupplementaryData1/Figure5_LAAflow/LAA_statistics.fig
- SupplementaryData1/Figure5_LAAflow/LAAdata.txt
- SupplementaryData1/Figure5_LAAflow/LAAflow_Subject1CT.csv
- SupplementaryData1/Figure5_LAAflow/LAAflow_Subject1MR.csv
- SupplementaryData1/Figure5_LAAflow/LAAflow_Subject2CT.csv
- SupplementaryData1/Figure5_LAAflow/LAAflow_Subject2MR.csv
- SupplementaryData1/Figure5_LAAflow/LAAflow_Subject3CT.csv
- SupplementaryData1/Figure5_LAAflow/LAAflow_Subject3MR.csv
- SupplementaryData1/Figure5_LAAflow/LAAflow_Subject4CT.csv
- SupplementaryData1/Figure5_LAAflow/LAAflow_Subject4MR.csv
- SupplementaryData1/Figure5_LAAflow/LAAflow_Subject5CT.csv
- SupplementaryData1/Figure5_LAAflow/LAAflow_Subject5MR.csv
- SupplementaryData1/Figure5_LAAflow/LAAflow_Subject6CT.csv
- SupplementaryData1/Figure5_LAAflow/LAAflow_Subject6MR.csv
- SupplementaryData1/Figure5_LAAflow/LAAflow_Subject7CT.csv
- SupplementaryData1/Figure5_LAAflow/LAAflow_Subject7MR.csv
- SupplementaryData1/Figure5_LAAflow/LAAflow_Subject8CT.csv
- SupplementaryData1/Figure5_LAAflow/LAAflow_Subject8MR.csv
- SupplementaryData1/Figure5_LAAflow/LAAflow_Subject9CT.csv
- SupplementaryData1/Figure5_LAAflow/LAAflow_Subject9MR.csv
- SupplementaryData1/Figure5_LAAflow/LAAflowCTMRI.fig
- SupplementaryData1/SuplementaryFigure/
- SupplementaryData1/SuplementaryFigure/Info_SupplementaryFigure.txt
- SupplementaryData1/SuplementaryFigure/LAAarea_normalized.fig
- SupplementaryData1/SuplementaryFigure/LAAarea_Subject1.csv
- SupplementaryData1/SuplementaryFigure/LAAarea_Subject2.csv
- SupplementaryData1/SuplementaryFigure/LAAarea_Subject3.csv
- SupplementaryData1/SuplementaryFigure/LAAarea_Subject4.csv
- SupplementaryData1/SuplementaryFigure/LAAarea_Subject5.csv
- SupplementaryData1/SuplementaryFigure/LAAarea_Subject6.csv
- SupplementaryData1/SuplementaryFigure/LAAarea_Subject7.csv
- SupplementaryData1/SuplementaryFigure/LAAarea_Subject8.csv
- SupplementaryData1/SuplementaryFigure/LAAarea_Subject9.csv
