# Supplementary material for: Assessment of transmitral and left atrial appendage flow rate from cardiac 4D-CT
Source: Commun Med (Lond). 2023 Feb 11;3:22. doi: 10.1038/s43856-023-00252-6 (PMC9922288; doi:10.1038/s43856-023-00252-6)
Supplement: Supplementary file 4 — Supplementary Data 1 [file 43856_2023_252_MOESM4_ESM.zip › SupplementaryData1/Figure2_DistanceToTarget/Figure2_LA.xls]

## Sheet: Subject1
0.559565	0.424313	0.676561	0.485817	0.1936	0.238448	0.416714	0.732922	0.544239	0.622292	0.427494	0.273198	0.189546	0.401302	0.129061	0.251007	0.318979	0.217228	0.6547	0.126819
0.714357	0.809194	0.983827	0.762593	0.175289	0.245267	0.449149	0.27493	0.379927	0.221558	0.191139	0.163869	0.210198	0.250711	0.145349	0.288258	0.384501	0.249156	0.321603	0.210726
0.988595	0.394342	0.405103	0.438151	0.242999	0.45727	0.161161	0.174622	0.267646	0.370491	0.198385	0.146872	0.438492	0.302269	0.362495	0.215597	0.31836	0.193367	0.0801658	0.328327
0.689423	0.391218	0.627627	0.474318	0.153882	0.245191	0.574221	0.658865	0.341994	0.512315	0.449241	0.282115	0.331535	0.310925	0.432132	0.249633	0.270168	0.417687	0.267602	0.195035
0.863169	0.962826	0.561058	0.659094	0.405851	0.294354	0.284161	0.561548	0.235308	0.472572	0.159572	0.398929	0.0992468	0.23258	0.243624	0.300121	0.290396	0.44242	0.365865	0.349144
0.834033	0.204332	0.339376	0.525639	0.175444	0.18943	0.312937	0.0643778	0.272106	0.45975	0.413524	0.266582	0.327001	0.286938	0.220363	0.248981	0.326265	0.454256	0.276037	0.567711
0.910154	0.497454	0.210658	0.377958	0.134805	0.282745	0.310379	0.229048	0.513307	0.551699	0.31937	0.187577	0.274632	0.341165	0.284642	0.255616	0.368618	0.364174	0.311173	0.588315
1.10136	0.419674	0.522336	0.43397	0.397476	0.520769	0.285388	0.306999	0.2791	0.3463	0.364857	0.190362	0.370676	0.414232	0.436946	0.118779	0.238257	0.266834	0.164366	0.340634
0.822788	0.451455	0.677455	0.438988	0.27754	0.288493	0.532302	0.418245	0.226821	0.397016	0.34649	0.362543	0.414419	0.463629	0.379475	0.145045	0.263072	0.527137	0.202092	0.193717
0.910273	0.778397	0.424726	0.393582	0.248911	0.202942	0.385267	0.387457	0.310508	0.611963	0.186821	0.33332	0.105884	0.204622	0.302631	0.281784	0.215265	0.591835	0.409149	0.314931
0.946067	0.430533	0.332315	0.39468	0.146636	0.357508	0.220198	0.299975	0.313967	0.562326	0.356231	0.272711	0.219234	0.22227	0.206856	0.289297	0.364663	0.289802	0.212553	0.586706
0.904399	0.124359	0.253742	0.550978	0.102153	0.307986	0.327336	0.145533	0.396701	0.310772	0.431291	0.263179	0.478446	0.185433	0.2789	0.318264	0.229704	0.346478	0.107251	0.573688
0.599305	0.314085	0.506344	0.275546	0.421733	0.258656	0.33582	0.271305	0.514397	0.371052	0.416936	0.311732	0.508288	0.371561	0.199651	0.255982	0.362318	0.478018	0.0874996	0.755889
0.782628	0.344703	0.456349	0.289935	0.281345	0.189555	0.295691	0.312658	0.370694	0.437644	0.398508	0.364059	0.446877	0.383916	0.204723	0.24925	0.278562	0.246711	0.132154	0.631537
0.499565	0.224728	0.71103	0.309333	0.27385	0.363209	0.26513	0.170965	0.448467	0.329386	0.537683	0.250066	0.482456	0.368093	0.269348	0.269367	0.430154	0.31861	0.209048	0.7841
0.610047	0.175981	0.874178	0.201858	0.166715	0.314448	0.451738	0.156301	0.366914	0.287417	0.645766	0.351584	0.498471	0.427421	0.191749	0.264958	0.292064	0.274868	0.407916	0.911074
0.782816	0.236002	0.806428	0.339994	0.145998	0.407588	0.805874	0.397549	0.221128	0.250115	0.534416	0.194081	0.162783	0.154305	0.355101	0.266543	0.413579	0.257765	0.0848692	0.97796
1.37839	0.765129	0.640629	0.31539	0.1253	0.723332	0.284823	0.273001	0.20572	0.470786	0.271952	0.264411	0.128755	0.12475	0.131753	0.338382	0.333194	0.776725	0.330459	0.246185
0.666782	0.249578	0.629265	0.132069	0.330739	0.175452	0.256539	0.320666	0.343242	0.359011	0.419609	0.39598	0.539393	0.455869	0.136116	0.212427	0.247654	0.318699	0.395599	0.771703
0.846421	0.247211	0.620715	0.258731	0.183724	0.241704	0.905751	0.363163	0.248956	0.348871	0.334034	0.133548	0.297644	0.305102	0.223841	0.145438	0.298219	0.503439	0.324064	1.05288
0.684366	0.311727	0.505708	0.18592	0.390014	0.269695	0.23599	0.373315	0.443551	0.401301	0.434178	0.50535	0.590533	0.53043	0.128699	0.314664	0.315985	0.238614	0.454224	0.711743
0.729821	0.123392	0.589543	0.249519	0.257243	0.140032	0.195997	0.354219	0.408092	0.196306	0.458871	0.43699	0.419838	0.442378	0.350714	0.457929	0.378992	0.211284	0.449581	0.618866
0.5717	0.176552	0.669911	0.225979	0.0349423	0.226194	0.454689	0.206514	0.407648	0.191478	0.481689	0.209181	0.253639	0.238351	0.250821	0.207921	0.387544	0.237186	0.308446	0.867783
0.71705	0.277857	0.644062	0.316561	0.329302	0.330239	0.506445	0.406771	0.218581	0.353978	0.405066	0.244272	0.189436	0.412619	0.0903367	0.150605	0.3326	0.358457	0.383861	0.906614
0.949636	0.166163	0.564741	0.568696	0.217022	0.283563	0.979167	0.40178	0.351935	0.236088	0.285885	0.309347	0.206106	0.0345723	0.369869	0.339209	0.442142	0.441995	0.353763	1.03351
1.35215	0.505271	0.672543	0.268944	0.256434	0.19053	0.27476	0.218593	0.363777	0.474246	0.343552	0.153582	0.774011	0.16801	0.216286	0.273822	0.108198	0.714609	0.467784	0.807922
0.580058	0.190757	0.434198	0.347657	0.157595	0.0831644	0.195048	0.286297	0.31097	0.174718	0.373847	0.359983	0.315256	0.330197	0.431924	0.364008	0.318969	0.234041	0.499136	0.796979
0.762447	0.167511	0.448008	0.343219	0.161312	0.169735	0.391815	0.489293	0.469817	0.367308	0.194189	0.312375	0.0796307	0.269749	0.232211	0.347439	0.217358	0.626654	0.370213	0.960819
0.890492	0.204164	0.483497	0.566207	0.310196	0.264957	0.577132	0.505325	0.38938	0.38818	0.21722	0.32362	0.18807	0.301388	0.127496	0.215545	0.24744	0.634792	0.459341	0.962133
1.19753	0.337379	0.599083	0.263228	0.265442	0.432943	0.298929	0.233609	0.354425	0.419944	0.310642	0.219879	0.893102	0.179135	0.234982	0.175628	0.137993	0.581029	0.633734	1.12638
0.644988	0.306728	0.450748	0.243401	0.272497	0.339036	0.279133	0.325331	0.314824	0.180983	0.390797	0.336449	0.187742	0.310132	0.202568	0.153355	0.336911	0.275642	0.496215	0.790171
0.678542	0.154299	0.33182	0.239852	0.330234	0.252135	0.238186	0.442763	0.394306	0.242557	0.301624	0.198749	0.317044	0.219047	0.335806	0.362042	0.236024	0.431639	0.481603	0.896188
1.00964	0.157421	0.529092	0.493888	0.369908	0.344457	0.838116	0.513915	0.190432	0.235394	0.24004	0.158078	0.266663	0.412738	0.164045	0.199107	0.375143	0.296161	0.394878	0.86612
1.00135	0.0455325	0.484403	0.234414	0.194472	0.362314	0.483278	0.304591	0.223411	0.369814	0.340099	0.316706	0.793009	0.267971	0.207121	0.312079	0.250815	0.43977	0.900652	1.5296
0.874882	0.284594	0.234706	0.62669	0.311351	0.148928	0.161585	0.294749	0.563712	0.290677	0.244329	0.228855	0.289141	0.386264	0.226663	0.206207	0.375504	0.636826	0.520892	0.896086
0.881317	0.321313	0.378352	0.726043	0.0995724	0.108837	0.143409	0.487327	0.49645	0.139295	0.315978	0.0862323	0.358165	0.199268	0.398695	0.351404	0.289468	0.686518	0.447834	0.834971
0.823025	0.261293	0.397161	0.570573	0.171875	0.305061	0.579066	0.446285	0.400508	0.125551	0.353704	0.0714075	0.362447	0.166219	0.396195	0.308937	0.326488	0.451512	0.385668	0.792076
0.651123	0.31974	0.328904	0.419548	0.111723	0.310448	0.0555329	0.280206	0.252357	0.125328	0.436862	0.138606	0.188083	0.0417277	0.296754	0.273517	0.325123	0.331647	0.585138	0.844447
0.864172	0.189438	0.427615	0.42833	0.343281	0.323472	0.749759	0.28951	0.25192	0.138665	0.358977	0.18342	0.328663	0.182786	0.365874	0.318078	0.399694	0.293397	0.433817	0.744487
0.911816	0.375284	0.424111	0.250869	0.192524	0.406398	0.548698	0.166222	0.220709	0.211568	0.328123	0.354832	0.674479	0.38379	0.284458	0.225346	0.255249	0.453545	1.09157	1.74543
0.722544	0.278029	0.309177	0.553294	0.315465	0.300951	0.733026	0.298591	0.384544	0.231685	0.170989	0.355675	0.0162854	0.360287	0.194782	0.139939	0.247259	0.318749	0.437276	0.652043
0.68488	0.346596	0.389736	0.317738	0.312292	0.445233	0.366375	0.374931	0.269364	0.344878	0.360477	0.0649203	0.413648	0.360802	0.0799264	0.171679	0.319324	0.414456	0.768835	1.69315
0.686538	0.432133	0.28529	0.590185	0.278553	0.414016	0.442862	0.344612	0.581556	0.214805	0.201547	0.389194	0.110978	0.424359	0.202222	0.199546	0.199895	0.46951	0.434935	0.740682
0.75588	0.271856	0.347071	0.437358	0.45005	0.198101	0.807177	0.326778	0.273896	0.349215	0.284071	0.435821	0.164505	0.223558	0.216333	0.205031	0.308892	0.230045	0.517637	0.593066
0.908445	0.613583	0.255691	0.335366	0.158639	0.480002	0.506066	0.36198	0.148667	0.327636	0.2287	0.13739	0.480021	0.386119	0.207064	0.385665	0.384071	0.416262	0.639663	1.87593
0.615501	0.530513	0.239697	0.186629	0.268336	0.500612	0.263414	0.232811	0.200542	0.266312	0.14684	0.0378965	0.307411	0.298971	0.157081	0.373573	0.446259	0.452792	0.644427	1.75245
0.563259	0.19463	0.117151	0.484626	0.377484	0.204708	0.841677	0.407098	0.219325	0.091291	0.378721	0.0783334	0.251016	0.150657	0.212851	0.305653	0.253925	0.17061	0.374268	0.466319
0.840987	0.746366	0.329267	0.20261	0.32214	0.477709	0.439466	0.25919	0.280697	0.171877	0.18446	0.224513	0.302994	0.405813	0.248777	0.216117	0.370108	0.50197	0.594119	1.93303
0.579672	0.235366	0.185939	0.541165	0.265714	0.0638136	0.641754	0.396859	0.294809	0.298807	0.286072	0.0566923	0.253744	0.225924	0.20166	0.249956	0.159057	0.265783	0.437923	0.498362
0.57504	0.197022	0.373602	0.226419	0.326268	0.288297	0.8175	0.274452	0.302822	0.25716	0.278292	0.100216	0.357528	0.196108	0.235392	0.315704	0.250441	0.282284	0.532222	0.486469
0.695977	0.804347	0.22984	0.277501	0.238717	0.73059	0.372363	0.1625	0.337434	0.127055	0.156756	0.277251	0.131801	0.204873	0.190854	0.13373	0.372499	0.465604	0.698202	1.88446
0.488095	0.251665	0.340387	0.176782	0.399535	0.213757	0.796581	0.29719	0.209765	0.221105	0.12581	0.200941	0.293579	0.200436	0.111044	0.167074	0.335611	0.348373	0.726962	0.458865
0.675191	0.356802	0.275484	0.341975	0.308042	0.364786	0.75721	0.449304	0.140072	0.323332	0.253263	0.331584	0.272199	0.245461	0.339718	0.32688	0.351183	0.111231	0.637386	0.455158
0.704934	0.354764	0.147075	0.484478	0.249238	0.29134	0.71886	0.456198	0.282366	0.226027	0.399509	0.149986	0.239844	0.198862	0.256943	0.213471	0.329783	0.193296	0.551344	0.462965
0.751213	0.243496	0.312635	0.305042	0.183227	0.253421	0.61513	0.354517	0.108345	0.138189	0.352694	0.191461	0.267832	0.261098	0.328827	0.241257	0.208771	0.37589	0.561309	0.308766
0.513762	0.0945158	0.36578	0.248113	0.291004	0.335325	0.82963	0.302098	0.267058	0.22088	0.264936	0.221513	0.218248	0.271888	0.0979656	0.242566	0.304054	0.309226	0.678836	0.375386
0.687079	0.130325	0.259503	0.361865	0.136806	0.43507	0.517859	0.364072	0.343632	0.213374	0.23172	0.0696755	0.410698	0.367648	0.206289	0.305475	0.234825	0.259356	0.801623	0.557145
0.544623	0.266181	0.356217	0.227895	0.359607	0.342782	0.689556	0.421432	0.402732	0.348252	0.303864	0.0994805	0.278732	0.48214	0.244771	0.524874	0.358189	0.223241	0.598064	0.518449
0.853726	0.212216	0.197461	0.392809	0.167448	0.228317	0.475682	0.331021	0.267664	0.136925	0.284214	0.227312	0.251402	0.118661	0.332382	0.179426	0.266678	0.425899	0.68761	0.488149
0.613519	0.208568	0.366822	0.128522	0.328216	0.206718	0.46472	0.377648	0.4122	0.357171	0.297353	0.271143	0.184416	0.477067	0.187839	0.462836	0.401314	0.244723	0.785969	0.715983
0.600202	0.249582	0.383706	0.106854	0.528413	0.244402	0.454867	0.351705	0.55324	0.24994	0.426508	0.209581	0.235249	0.614862	0.255937	0.406079	0.464005	0.200696	0.436477	0.742436
0.867403	0.195167	0.226839	0.372121	0.310671	0.230614	0.358599	0.449441	0.28659	0.418694	0.260811	0.145093	0.324551	0.317779	0.0345025	0.329462	0.379959	0.496637	0.886709	0.523275
0.494265	0.155692	0.308997	0.404979	0.324624	0.371423	0.293421	0.223036	0.45602	0.161027	0.443559	0.407677	0.356651	0.634634	0.30261	0.375941	0.442106	0.173578	0.467122	0.900175
0.850776	0.0544953	0.245049	0.346271	0.230028	0.084886	0.304903	0.348756	0.284347	0.451017	0.391026	0.208054	0.249447	0.303943	0.27949	0.369405	0.251445	0.558124	1.06513	0.634978
0.593037	0.177378	0.256177	0.344774	0.380944	0.184501	0.18127	0.140928	0.432565	0.367917	0.515937	0.264476	0.353127	0.483628	0.343446	0.253931	0.322759	0.262656	0.790359	0.83657
0.609774	0.174292	0.438441	0.545264	0.364228	0.295908	0.1673	0.253226	0.447796	0.208654	0.412169	0.407531	0.260234	0.451956	0.377922	0.356547	0.393696	0.254972	0.594099	0.88546
0.816296	0.334341	0.370347	0.633367	0.194038	0.368879	0.216501	0.0711403	0.377993	0.317298	0.472738	0.252162	0.215568	0.332237	0.211404	0.0957364	0.25032	0.275046	0.954682	0.834445
0.867316	0.351049	0.469797	0.714443	0.188849	0.240463	0.253869	0.278856	0.307656	0.240767	0.399636	0.498117	0.144071	0.209524	0.293009	0.419197	0.279334	0.231353	0.785483	0.91668
0.925596	0.476623	0.348307	0.865924	0.265311	0.385811	0.374436	0.440725	0.312673	0.0401734	0.245279	0.352157	0.222864	0.408875	0.354697	0.0980111	0.206976	0.142885	0.686307	0.859134
1.31493	0.817498	0.276467	0.907541	0.382026	0.500843	0.591728	0.572592	0.198821	0.276668	0.350044	0.289357	0.180852	0.159597	0.0907206	0.502587	0.647163	0.454283	0.733212	0.728638
1.43123	1.17129	0.361092	0.251606	0.522899	0.569906	0.292393	0.410828	0.485437	0.362971	0.657594	0.395505	0.325289	0.577613	0.462091	0.686352	1.3761	1.44455	1.01996	0.488777
1.69102	1.13391	0.717931	0.877451	0.551712	0.272897	0.747332	0.442919	0.298121	0.325216	0.377689	0.300054	0.382335	0.38749	0.465546	0.575713	0.952321	0.687465	0.7137	0.86702
0.625347	0.316387	0.597305	0.593436	0.437531	0.374675	0.624992	0.407325	0.829179	0.709912	0.790829	0.246153	0.483117	0.256154	0.264139	0.203343	0.527935	0.343634	1.84928	0.605194
0.234748	0.461715	0.365333	0.492831	0.354674	0.324746	0.849876	0.439446	0.442236	0.454656	0.827857	1.03433	0.296279	0.422094	0.333967	0.523289	0.173154	0.318338	1.31054	1.28788
0.427866	0.224961	0.779449	0.28344	0.155526	0.278815	0.203155	0.385472	0.293663	0.970712	1.22788	0.707168	0.401438	0.204483	0.223119	0.0650695	0.270577	0.348555	1.52905	0.920027
0.832901	0.249876	0.206173	0.264402	0.432791	0.700959	0.564512	0.171765	0.322209	0.935109	0.614471	0.556369	0.370481	0.383984	0.419818	0.314264	0.305355	0.350975	1.53513	0.563706
0.644719	0.29538	1.11082	0.370566	0.254417	0.361996	0.347516	0.435172	0.505035	0.866889	0.51766	0.227321	1.06074	0.238235	0.167952	0.370751	0.443212	0.624421	1.52991	0.183089
0.441099	0.647383	1.06054	0.825732	1.48254	1.17115	1.28732	1.4721	1.90586	0.287578	0.280505	0.468557	0.88445	1.0667	1.2076	0.875501	0.703643	0.516579	0.994764	0.239897
0.844378	0.18333	0.356352	0.46547	0.722162	0.601023	0.246061	0.512563	0.420455	0.417966	0.792633	0.48697	0.362992	0.526916	0.357987	0.336388	0.152654	0.436273	0.956084	0.141178
0.655995	0.138731	0.385779	0.253145	0.55502	0.564273	1.39143	0.747477	0.478123	0.243889	0.376451	0.343991	0.224417	0.364619	0.383938	0.285261	0.252099	0.200943	0.719407	0.499532
0.832887	0.448596	0.190781	0.261098	0.336035	0.277226	0.349682	0.311097	0.711102	0.604397	0.666284	0.313467	0.924784	0.377966	0.338155	0.439092	0.51155	0.565876	1.88854	0.523072
0.772114	0.553159	0.226629	0.513233	0.321235	0.134201	0.236889	0.455349	0.513195	0.62092	0.268384	0.400448	0.597017	0.386283	0.390658	0.492976	0.589769	0.532326	1.59066	0.317607
0.655904	0.411761	0.561441	0.223941	0.349064	0.295005	0.286163	0.399843	0.134873	0.217352	0.13892	0.341465	0.312925	0.357752	0.342025	0.156466	0.27447	0.143058	1.25428	0.480542
0.741602	0.275217	0.295236	0.588131	0.445735	0.276468	0.335493	0.333856	0.356225	1.14877	0.334053	0.200961	0.253483	0.236712	0.444076	0.475647	0.307502	0.184527	0.57913	0.351584
0.759777	0.43694	0.302356	0.236745	0.164886	0.435074	0.325678	0.31102	0.202518	1.08346	1.23884	0.241063	0.42816	0.255705	0.233819	0.416146	0.735949	0.210204	1.35619	0.356342
0.608071	0.410868	0.540784	0.592915	1.23245	1.31368	0.892234	0.971064	1.70423	0.189881	0.458539	0.469482	0.922961	0.68395	0.870187	0.591559	0.867601	0.303075	0.564202	0.386433
0.848856	0.455316	0.33722	0.353766	1.01289	0.933358	0.959169	0.923549	1.4034	0.324773	0.724072	0.729953	0.554464	0.271789	0.388356	0.414697	0.419648	0.223381	0.503166	0.546935
0.894885	0.267613	0.378191	0.114747	0.140956	0.520384	0.159681	0.482384	0.243621	1.50587	0.112975	0.366378	0.204855	0.281142	0.368084	0.382014	0.358374	0.19699	0.53175	0.162706
0.677054	0.579488	0.519523	0.224761	0.5191	0.539808	0.389164	0.265774	0.274782	1.32095	0.548093	0.471638	0.574974	0.435047	0.285098	0.275711	0.32177	0.42743	0.41588	0.442545
0.812741	0.694643	0.359564	0.358596	0.591877	0.582215	0.441006	0.226708	0.620804	0.792884	0.42519	0.288955	0.343479	0.314093	0.15214	0.31501	0.324465	0.503569	1.13076	0.508096
0.663653	0.428689	0.563451	0.255895	0.314592	0.269197	0.26083	0.375681	0.197695	0.209268	0.15143	0.374904	0.300866	0.370227	0.346644	0.16662	0.277733	0.121637	1.2267	0.473216
0.761461	0.460157	0.124013	0.302491	0.396704	0.59703	0.199001	0.55396	0.477405	0.381676	0.581648	0.351294	0.41495	0.353832	0.371928	0.322271	0.310728	0.311312	0.776304	0.141364
0.693152	0.534243	0.894892	0.548969	1.67049	1.56323	1.64316	1.98237	1.80531	0.168101	0.509215	0.496693	0.83772	0.915314	0.876746	0.816818	0.587975	0.345561	0.883563	0.446063
0.939474	0.682513	0.983694	0.348399	0.888271	0.702766	0.272207	0.161827	0.331866	1.54195	0.927411	0.248901	0.516077	0.745105	0.325398	0.574324	0.266951	0.956261	0.903309	0.362282
0.841767	0.727727	0.208512	0.0718938	0.188616	0.328218	0.729877	0.647435	0.747812	0.628379	0.379029	0.409866	0.159323	0.265687	0.200736	0.262719	0.120372	0.302317	0.283205	0.83063
0.884069	2.2753	2.11049	0.224535	0.756721	1.48314	1.20513	1.14182	0.398301	1.6268	0.534352	0.290441	1.23026	0.673723	0.613592	1.1253	1.15879	0.508983	0.525612	1.40475
0.646917	0.761686	0.514404	0.365984	0.62949	0.342752	0.695739	0.347931	0.481041	0.755436	0.186757	0.414808	0.58822	0.24824	0.295645	0.381286	0.297198	0.50636	1.21441	0.0634245
0.816238	2.14292	1.43724	0.429105	0.334609	1.39818	0.421821	0.57751	0.202518	0.77502	0.343723	0.408807	0.617414	0.520756	0.362897	0.395763	1.08072	0.395331	1.18938	1.46053
0.705785	0.107414	0.374727	0.386931	0.859722	1.0238	1.0718	0.932683	1.00761	0.432093	0.471055	0.19057	0.351267	0.294488	0.579319	0.271443	0.31902	0.190196	0.643523	0.353186
0.938986	0.304502	0.82019	0.3741	0.683698	0.802586	0.51337	0.295228	0.55541	1.58175	0.461433	0.208697	0.291131	0.219567	0.337612	0.418009	0.598416	0.879789	0.671746	0.547531
0.839493	1.55193	1.99311	0.238111	0.481136	0.731182	0.499115	0.446309	0.419355	0.657519	0.249265	0.37811	0.323942	0.138115	0.161077	0.322418	0.71468	0.447752	1.50307	1.03474
0.829502	0.523349	0.801352	0.329884	0.468713	0.406241	0.168348	0.428251	0.251009	1.20726	0.255272	0.391316	0.405691	0.108979	0.288008	0.35292	0.836071	1.03305	0.40876	0.171382
0.984218	0.250717	0.646112	0.370383	0.646356	0.249597	0.590476	0.494245	0.303131	1.46497	0.521491	0.308152	0.422048	0.22623	0.21061	0.187601	0.194935	0.750259	0.936259	0.336375
0.817165	0.42841	0.658822	0.501795	0.63757	0.740579	0.112258	0.43898	0.596696	1.48326	0.234586	0.197873	0.78311	0.370061	0.241115	0.465673	0.214626	0.83175	1.12766	0.154366
0.71625	0.358741	0.336109	0.284068	0.417432	0.311469	0.497675	0.652942	0.512044	0.359703	0.355545	0.485476	0.390407	0.218595	0.267359	0.280243	0.342958	0.623402	0.420571	0.651639
0.615995	0.892444	0.889222	0.707957	1.30537	1.58051	1.73922	2.06717	1.56018	0.540107	0.685993	0.766325	0.951323	0.915512	0.589326	0.625614	0.396989	0.211037	0.191535	0.289852
0.949013	0.155353	0.885041	0.709829	1.05865	1.03756	0.8553	0.502349	0.570387	1.57212	0.394514	0.289271	0.303116	0.221649	0.448211	0.398905	0.465281	1.15725	0.998305	0.324858
0.895185	0.476637	0.681664	0.951539	0.326972	0.361247	0.430918	0.318824	0.531726	0.830791	0.743107	0.308479	0.0667317	0.244309	0.461447	0.19525	0.215224	0.260012	0.343096	0.480314
0.855426	0.299669	0.812464	0.555865	1.06739	0.490065	0.615026	0.491676	0.457478	0.897714	0.438766	0.238075	0.59696	0.376029	0.361244	0.294312	0.983211	0.896012	0.355084	0.305316
0.858073	0.249401	1.05033	0.351869	0.854645	0.57861	0.986565	0.884732	0.426361	0.739771	0.376234	0.263131	0.467947	0.441679	0.348611	0.662318	0.690451	0.839413	0.18013	0.373087
0.999307	0.282488	0.182664	0.468286	0.619777	0.594914	1.15575	1.09291	0.901621	0.114149	0.336057	0.374493	0.269375	0.257516	0.367048	0.203146	0.230032	0.534038	0.820579	0.360639
0.577329	0.920733	1.52099	0.83611	1.46144	1.93074	1.61435	2.2502	1.0262	0.298472	0.43214	0.426265	0.821227	1.04861	0.681064	0.566996	0.544852	0.215971	0.0984286	0.477854
0.232998	0.359282	0.635982	0.4078	0.543228	0.298799	0.2371	0.53573	0.234822	0.730542	0.298491	0.181322	0.255458	0.227377	0.156209	0.656735	0.529054	0.635739	0.673263	0.875694
0.815118	0.607881	1.15242	0.906887	0.989072	1.11269	0.659879	0.476081	0.728203	1.66972	0.434384	0.320901	0.569093	0.173866	0.268659	0.283231	1.21289	0.75616	0.165823	0.124081
0.302754	0.288217	0.283124	0.170731	0.290023	0.269049	0.225943	0.342777	0.279584	0.656547	0.24293	0.292996	0.217929	0.298354	0.30799	0.376746	0.289268	0.651133	0.24769	1.08885
0.639086	0.626285	0.225197	0.740239	0.89941	0.627564	0.312395	0.619546	0.80281	0.747155	0.378401	0.345614	0.271452	0.240736	0.252449	0.311633	0.20994	0.723518	0.812897	0.508835
0.577653	0.632416	0.484485	0.433669	0.228271	0.244109	0.612231	0.441359	0.19297	0.722925	0.510925	0.283438	0.31593	0.297758	0.0303737	0.565369	0.473995	0.551281	0.990825	0.630794
0.964731	1.68538	1.80962	1.2422	0.697945	1.90943	0.804192	1.21565	0.963113	0.865727	0.732874	0.388485	1.33493	1.37405	1.46587	1.11329	1.06701	0.342465	0.395766	0.735777
1.09296	1.49693	1.98571	0.228648	0.107976	1.06837	0.203789	0.272298	0.33892	0.745163	0.631878	0.626739	0.665309	0.455157	0.454772	0.567477	1.0882	0.622738	1.4555	1.18994
0.567353	0.358363	0.778139	0.498437	0.898727	1.12384	1.20449	0.919274	0.398747	1.71958	0.710407	0.210671	0.293505	0.379067	0.147803	0.49884	0.188038	0.8063	0.601047	0.58762
0.654387	0.153285	1.17596	1.07992	0.980716	1.23132	0.780866	0.819491	1.08914	1.43016	0.422027	0.478902	0.174579	0.378093	0.483771	0.66953	0.600956	1.1825	0.766711	0.356128
0.850434	0.537168	0.367895	0.465649	0.602468	0.536451	0.573122	0.53616	0.200029	1.69048	0.860153	0.0941332	0.318348	0.206008	0.253395	0.12741	0.178706	0.629339	0.888952	0.495827
0.905597	0.530582	1.13071	0.892719	1.12926	1.02259	0.94088	0.88694	1.14386	1.67609	0.310133	0.326355	0.324034	0.321086	0.423281	0.366008	0.766482	1.20732	0.408197	0.309688
0.236828	0.249566	0.41681	0.382764	0.095658	0.236119	0.307827	0.292725	0.32247	0.777737	0.372535	0.20912	0.141455	0.333215	0.274561	0.484368	0.655975	0.733821	0.279574	0.941829
0.697423	0.239423	0.161399	0.213367	0.786353	0.819802	0.438641	0.668548	0.473775	1.12796	1.53078	0.355255	0.0868042	0.453551	0.745726	0.35601	0.146093	0.840308	1.02125	0.383553
0.700049	0.351882	0.316703	0.519856	0.243139	0.753758	0.94344	0.947667	0.949396	0.627996	0.452273	0.298259	0.355551	0.145843	0.452627	0.229689	0.176161	0.361131	0.73181	0.389704
0.788502	0.463683	0.0439378	0.750131	0.308507	0.339131	0.28076	0.105924	0.179424	1.03177	1.03751	0.399609	0.493059	0.237693	0.390684	0.227038	0.333914	0.699722	0.298752	0.179217
0.891153	0.238454	0.624977	1.28289	0.561381	0.42124	0.634018	0.168608	0.233481	1.71529	0.767468	0.342974	0.513605	0.310498	0.31221	0.263518	0.283744	0.849611	1.22182	0.249067
0.924526	0.480454	1.28672	1.177	1.17147	1.4243	1.32728	1.1226	0.371674	1.42446	0.225506	0.88663	0.155597	0.289731	0.410559	0.332096	0.652844	0.85505	0.64712	0.17714
1.21446	1.05353	0.65357	0.284649	0.306127	0.406866	0.42421	0.129944	0.327687	0.671075	0.579655	0.210163	0.4289	0.547858	0.45547	0.71132	0.850375	1.30003	1.04343	0.510829
0.706357	0.491965	0.388695	0.396768	0.153123	0.387399	0.22076	0.782066	0.418437	1.4129	0.985461	0.290715	0.182842	0.259836	0.317151	0.370634	0.400153	0.870491	0.691588	0.606584
0.811344	0.257721	0.472139	0.693067	0.3031	0.873167	0.318288	0.397004	0.463868	1.28217	0.228908	0.125001	0.416335	0.42588	0.149424	0.3419	0.391006	0.943833	0.31947	0.247694
1.01883	0.30534	1.30487	0.65147	0.95565	1.22592	1.65952	0.840418	0.622561	1.52883	0.331357	0.647963	0.367446	0.144102	0.276787	0.349798	1.17492	1.01178	0.224963	0.297017
0.640934	0.331747	0.454049	0.861359	0.863295	1.10769	1.32722	1.05953	1.22832	0.176228	0.245806	0.357578	0.379883	0.542089	0.55738	0.198894	0.121188	0.217127	0.618766	0.331007
0.977931	0.742307	0.131917	0.815359	0.598369	0.449152	0.834069	0.464321	0.469706	1.16732	0.475557	0.399527	0.697864	0.454063	1.03157	1.01094	1.18092	1.36933	0.968669	0.348073
0.990815	0.560537	0.600546	0.880763	0.596322	0.924412	1.08204	0.72295	0.514953	1.73836	0.570377	0.704406	0.163035	0.358267	0.229346	0.24724	0.300255	0.438848	1.21713	0.187075
0.670801	0.479046	0.806902	0.627571	0.38161	0.503509	0.382613	0.12012	0.200187	1.05385	0.642724	0.236695	0.358119	0.304879	0.363391	0.394614	0.312186	1.00594	0.319234	0.150874
1.10594	1.30574	0.977867	0.735964	0.332068	0.867632	0.753354	0.874731	0.601766	1.05312	0.586159	0.451344	0.624746	0.723763	0.677407	1.1336	0.225109	1.47715	1.22076	0.348451
0.684463	1.35894	1.28543	0.484013	0.476537	1.07529	0.251274	0.232801	0.323726	1.14927	0.39301	0.665503	0.991683	0.801205	0.568908	0.489353	0.604959	0.71197	1.31026	0.969944
1.01697	0.163688	1.49981	0.894241	1.08788	1.67922	1.14051	0.663058	0.19539	1.64729	0.41742	0.516707	0.266056	0.394693	0.34706	0.0797157	0.685942	1.19416	0.827802	0.271366
0.855972	1.53723	1.27655	1.07958	1.19784	1.06417	0.882738	0.980452	0.687794	1.03268	0.946845	0.558219	0.727927	0.952682	0.893723	1.37883	0.553585	1.74456	1.16993	0.298351
0.599336	0.436171	0.429846	0.358194	0.679331	0.982606	1.02832	1.1881	0.660443	1.05647	1.44059	0.433693	0.383777	0.4115	0.642888	0.389131	0.459091	0.920009	0.478167	0.325568
0.641662	0.468005	0.757937	0.298638	0.455729	0.950237	0.945333	0.797958	0.840572	1.07097	0.555609	0.36125	0.365914	0.52714	0.361753	0.143389	0.651747	0.809448	1.08906	0.479438
1.00347	0.416761	1.63707	1.38595	0.990751	1.07275	0.71734	1.20323	0.815113	1.48616	0.417544	0.401221	0.30848	0.400503	0.535236	0.381514	0.639284	1.26334	0.210921	0.392499
0.937839	1.05551	1.82013	1.40889	1.7391	1.7729	2.0508	1.98448	1.8865	0.770542	0.263236	0.686647	1.24408	0.941732	1.03592	1.03809	0.703443	0.4885	0.366166	0.405127
0.557885	0.451053	1.44877	0.49919	0.65412	1.00512	0.329297	0.20351	0.844992	0.645293	0.280686	0.833011	0.405031	0.368053	0.251506	0.300133	0.39155	1.09995	1.66146	0.844735
0.859277	0.387951	1.2499	1.29427	0.73685	1.19874	1.16817	1.02059	0.720591	1.36048	0.625708	0.369422	0.715058	0.309886	0.170703	0.241419	0.327382	1.0857	0.633575	0.246999
1.18209	0.31435	0.234488	0.31291	0.625062	0.22883	0.34106	0.657736	0.569752	0.706265	0.200336	0.112908	0.252541	0.282243	0.395764	0.663681	0.656406	0.843847	0.321533	0.755296
0.767441	0.224914	1.85557	0.92276	1.50219	0.659557	0.746351	0.915945	0.760463	1.42693	0.610628	1.05065	0.277033	0.249958	0.279615	0.179647	0.615693	1.02488	0.314432	0.495969
0.690076	0.236676	1.57736	0.79205	0.983712	1.01231	0.939598	0.40217	0.4115	0.903891	0.306435	0.441711	0.627889	0.198058	0.216892	0.474834	0.783178	0.953449	0.4886	0.394205
0.897095	0.555234	0.436133	0.583751	0.561309	0.642183	0.299222	1.31328	1.02354	0.801226	1.35472	0.544205	0.369669	0.340307	0.277063	0.400242	0.64463	0.587339	0.709452	0.461812
0.758742	0.624822	0.5473	0.640664	0.275922	0.30801	0.316411	0.590977	0.338796	1.13639	0.439394	0.226743	0.314515	0.673749	0.172013	0.426788	0.606842	0.995146	0.749847	0.250378
0.803079	0.458206	0.393018	0.78943	1.0169	0.900007	0.127242	0.900627	0.489505	1.11943	0.455884	0.167155	0.459071	0.197825	0.402096	0.40353	0.311183	1.3603	0.202883	0.340088
0.898101	0.447445	0.92381	1.18568	0.86435	0.643087	0.797142	0.967454	0.714392	1.44498	0.338587	0.366966	0.33517	0.408	0.224959	0.532317	0.205939	1.06211	0.620889	0.25596
0.583023	0.519412	0.437481	0.384897	0.375107	0.285606	0.558188	0.765355	0.358377	0.131849	0.157636	0.28761	0.293417	0.296434	0.300144	0.349858	0.366866	0.469534	0.877443	0.313371
0.929024	0.325896	0.710785	0.63495	0.284277	0.376432	0.412144	0.382211	0.639272	0.976255	0.406465	0.452681	1.01135	0.6489	0.275632	0.287104	0.627408	0.989692	0.981877	0.197191
0.882974	0.708677	0.208432	0.817385	0.580229	0.463826	0.320229	0.247602	0.3827	1.18109	0.523667	0.310111	0.531824	0.282182	0.312991	0.473359	0.381107	1.00741	0.376473	0.345456
0.554125	1.08446	0.939115	0.942131	0.748758	0.640313	0.382215	0.445391	0.372042	0.386345	0.936291	0.410053	0.587209	0.702245	0.546596	1.03153	0.843732	1.18634	1.41903	0.206676
0.672769	0.694857	0.66944	0.682374	1.18344	1.14386	1.24924	0.950593	1.27059	0.301755	0.301554	0.237918	0.639284	0.514785	0.507675	0.334551	0.584549	0.392169	0.62785	0.579002
0.546685	0.282568	0.452307	0.244058	0.321279	0.404909	0.789483	0.358664	0.432171	0.296553	0.213092	0.362584	0.771712	0.155355	0.31387	0.346856	0.318506	0.376253	0.942612	0.29467
0.946899	0.854515	1.34433	0.922716	1.29302	1.43317	1.56527	1.16486	1.32202	0.371063	0.140914	0.173604	0.659149	0.598617	0.689234	0.679085	0.733431	0.501311	0.525422	0.632129
0.722607	0.264142	1.6827	1.94388	0.843277	1.10648	1.01183	0.974482	0.355333	1.21904	0.354896	0.168185	0.314344	0.190501	0.18071	0.511545	0.221322	1.28724	0.326853	0.351905
0.839585	1.35171	1.3069	0.86417	1.22446	1.20628	0.948181	0.712432	0.352315	1.07071	0.697126	0.274975	0.654597	1.02149	0.908146	1.1421	1.20994	1.27539	1.52843	0.430258
0.887214	0.295472	1.61663	2.20819	0.625119	1.34161	0.518746	0.826405	0.506813	1.25356	0.079704	0.16051	0.23906	0.183683	0.263016	0.585165	0.960062	1.55543	0.586663	0.343183
0.868474	1.23778	1.21332	0.43337	1.31569	0.8221	0.91933	1.02348	0.846487	1.17185	0.641975	0.298668	0.445197	0.55369	0.854153	1.00755	1.16378	1.22829	0.611578	0.101401
0.916086	1.68162	1.41448	0.96535	1.40464	1.29722	1.40709	1.15585	0.885625	1.16104	0.777876	0.655318	0.805437	0.841182	0.923486	1.47472	1.47878	1.91983	1.10834	0.24701
1.77886	1.58647	2.15282	1.25837	1.70959	1.71365	1.16233	1.16407	1.79552	1.14297	1.09562	0.89843	1.46757	1.60922	1.54225	1.49501	1.41747	0.863663	0.325205	1.2679
0.588404	0.908109	0.897224	1.15287	0.563194	1.07725	0.310302	0.638214	0.332134	0.539209	0.172697	0.114854	0.473971	0.425068	0.490185	0.543075	0.318446	1.13155	0.196032	0.246985
0.941105	0.27869	1.10153	1.69968	0.319947	1.1862	0.886513	1.24377	0.542671	1.40151	0.68024	0.197853	0.33065	0.290383	0.287928	0.191732	0.214935	1.28978	0.294534	0.0848577
0.729286	0.246379	1.49052	1.95364	0.90028	1.5174	1.24442	1.25314	0.772129	1.40527	0.743334	0.208365	0.380066	0.252214	0.295259	0.13386	0.573645	1.4009	0.527235	0.271735
0.68081	0.453946	0.65644	0.752649	0.2097	0.254094	0.270809	0.356583	0.304696	1.13719	0.473912	0.589182	0.75131	0.773079	0.677334	0.343808	0.844601	1.14118	0.178946	0.300942
0.836817	0.59097	1.03793	0.918684	0.60155	1.01025	0.785726	0.577975	1.02099	1.42604	0.666817	1.05837	0.436915	0.448107	0.283771	0.589715	0.617829	0.798708	1.86269	0.818028
0.979163	0.573965	0.553532	0.729142	0.191416	0.283406	0.284477	0.471753	0.315791	0.970361	0.96759	0.252851	0.222428	0.447897	0.562712	0.0954268	0.171053	0.752445	0.191958	0.360294
0.646097	0.460513	1.45014	1.29037	0.426945	1.36261	1.07218	1.1646	0.566367	1.35974	0.314636	0.279578	0.332264	0.203039	0.304784	0.545367	0.215864	0.830592	0.426433	0.0990094
0.485428	0.76446	0.921565	0.747704	0.770056	0.871586	0.897895	0.873233	0.881067	0.465703	0.206101	0.440361	0.690243	0.537251	0.724409	0.668707	0.772759	0.725203	0.45599	1.17053
0.837192	0.262902	0.728464	0.400369	0.371352	0.389212	0.200215	0.495909	0.661202	0.449737	1.54586	0.396199	0.517884	0.261922	0.38273	0.440525	1.1144	0.45532	0.600786	0.743169
0.66919	0.663003	1.03417	0.588966	0.635241	0.384128	0.190964	0.398321	0.413381	0.505746	0.633457	0.498092	0.245906	0.58493	0.496041	0.747705	0.720139	0.802191	0.989369	0.231348
0.903184	1.28963	1.72376	1.25785	1.29594	1.43564	1.97601	1.33756	1.26596	0.31288	0.114977	0.290228	0.630109	0.676427	0.806532	0.694351	0.635629	0.404505	0.442777	0.763312
0.891699	0.421377	0.481764	1.1283	0.823819	0.639631	0.511096	0.534565	0.521134	0.905269	0.328165	0.149811	0.557456	0.455269	0.170351	0.396012	0.316314	1.26202	0.385469	0.335929
0.7642	0.72738	0.373335	1.2443	0.513101	1.02981	0.265275	0.943775	0.529834	0.957851	0.830845	0.383039	0.569096	0.281444	0.183724	0.515284	0.528128	1.41427	0.647548	0.418624
0.622146	0.401258	1.18111	0.825134	0.920373	1.19808	0.943551	1.05524	0.493926	1.13003	0.477708	0.303415	0.115115	0.383077	0.128091	0.35578	0.669521	0.852763	0.895652	0.442818
0.748621	0.607292	1.45527	1.77279	0.618972	1.22618	1.12718	1.2948	1.09669	1.50735	0.176797	0.463878	0.632592	0.272386	0.125265	0.476222	0.973334	1.3519	0.609574	0.522102
0.669647	0.415078	1.69949	1.34197	0.481704	1.49398	1.21195	1.3651	0.539358	1.64184	0.231285	0.293917	0.322267	0.186048	0.264528	0.513198	0.50864	1.24275	0.231003	0.368191
0.616316	0.320335	0.162053	0.345043	0.267241	0.367138	0.819466	0.477013	0.502739	0.462466	0.154338	0.272672	0.408804	0.360811	0.401989	0.271162	0.207816	0.174135	0.751198	0.435068
0.716675	0.285303	0.793283	1.01722	0.508624	0.666189	0.447962	0.325968	0.0861716	0.929602	0.392879	0.2595	0.82492	0.938953	0.390679	0.213019	0.25562	1.20263	0.992155	0.295847
0.74816	0.2821	1.01529	1.82875	0.825795	1.54266	0.876554	0.934806	0.337087	0.930545	0.769779	0.422767	0.313501	0.579875	0.244126	0.599783	0.550119	1.37492	0.220615	0.224559
0.74102	0.525349	0.794891	1.48732	0.680015	0.878745	0.487025	0.867642	0.378722	1.04162	0.243142	0.300605	0.424364	0.721728	0.314279	0.215718	0.525971	1.00969	0.630844	0.267738
0.73439	0.135501	1.74441	1.76462	0.862109	1.16052	1.26412	1.2843	0.863065	1.34038	0.278041	0.314512	0.409762	0.222496	0.265186	0.35784	0.701357	1.2416	0.731112	0.241943
0.855108	0.82944	1.1283	0.78964	0.682399	1.08013	0.295092	0.379277	0.284622	0.196201	0.490217	0.262079	0.553259	0.537934	0.614253	0.641885	0.697063	0.984784	0.580569	0.804923
0.747677	1.21813	0.889703	0.0894821	0.96147	1.19357	1.00247	0.735919	0.348082	0.742544	0.389181	0.306323	0.383033	0.447885	0.690032	0.876828	0.93573	1.19999	1.44797	0.58859
0.743815	0.586707	0.19847	0.197799	0.578225	0.292785	0.398479	0.304543	0.795044	0.908442	1.66111	0.566361	0.406756	0.306634	0.304284	0.429831	0.32265	0.372365	0.918476	0.653558
0.821367	0.699137	1.16724	1.64905	0.470815	0.787945	0.647249	0.705884	0.424849	0.870843	0.095817	0.301161	0.324744	0.206541	0.200619	0.438018	0.427418	1.39813	0.253725	0.337194
0.999315	0.128792	1.54669	1.96004	0.853296	1.5698	0.941637	1.63649	0.788563	1.29307	0.583067	0.517195	0.45127	0.339845	0.186829	0.344777	0.401141	1.13752	0.624781	0.132292
0.838628	0.598539	0.711165	0.334348	0.25648	0.888326	0.632587	0.134796	0.210003	0.372758	0.351106	0.652759	0.0850138	0.361487	0.414621	0.386625	0.345128	0.426548	0.395824	0.306216
0.856745	0.904747	0.926598	0.403426	1.05305	0.681829	0.761734	0.380372	0.34643	0.66328	0.511197	0.382694	0.142611	0.31486	0.561559	0.684059	0.702958	0.851588	1.28375	0.864882
1.03927	0.702116	0.211656	0.53446	0.485538	0.815586	1.23089	0.759418	1.03415	1.33407	1.17699	0.840105	0.790865	0.759236	0.51388	0.673387	0.698721	0.91972	1.56267	1.06941
1.40431	1.85584	1.691	2.24865	2.00635	2.17414	1.98072	1.94544	1.97497	0.643557	0.98269	0.372242	1.14861	1.18747	1.19522	1.16014	1.2396	0.746708	0.257125	0.907564
0.777515	1.25832	0.885059	0.311221	0.584581	0.609325	0.851176	0.828573	0.470725	0.765662	0.546806	0.329375	0.604312	0.602615	0.464075	0.841126	0.794915	1.11684	0.916564	0.338978
0.830427	0.426821	0.923706	0.312243	0.170065	0.598895	0.362213	0.0365394	0.30032	0.697613	1.3374	0.672819	0.391376	0.172236	0.293235	0.700685	0.689764	0.527957	0.950412	0.525323
0.748839	0.289365	0.747102	1.3144	0.635594	0.470376	0.508977	0.843203	0.24224	1.29614	0.254602	0.406342	0.322326	0.411703	0.547718	0.744908	0.161617	0.53092	0.737128	0.305162
1.03062	0.478173	0.978695	1.86691	0.83532	0.61472	0.632195	1.17457	0.40468	0.965405	0.576572	0.281774	0.151971	0.210381	0.357109	0.392949	0.429669	1.44896	0.257939	0.203923
0.763704	0.302171	1.86006	1.80754	0.866679	1.46884	1.23856	1.136	0.520385	0.777729	0.936862	0.194877	0.529763	0.212711	0.306855	0.399979	0.291983	1.03273	0.202475	0.186071
0.683689	0.473346	0.463708	0.399969	0.322394	0.595903	0.35839	0.202645	0.348107	0.401331	0.242794	0.386896	0.246483	0.232616	0.10516	0.277233	0.289547	0.372982	0.606768	1.16426
0.558255	0.310504	0.743724	0.399826	0.411854	0.897089	0.911032	0.601206	0.58068	0.27867	0.136657	0.264127	0.350774	0.28857	0.521402	0.398435	0.206615	0.349019	0.506116	1.19613
0.895452	0.323864	0.928885	0.854903	0.638952	0.574404	0.358333	0.522359	0.339886	0.186893	0.163156	0.379219	0.598577	0.316312	0.619167	0.535177	0.710183	1.04661	0.779334	0.25922
0.650678	0.264003	0.933111	0.490833	1.27009	1.57165	1.07894	0.978982	0.410775	1.5227	0.324868	0.261573	0.277948	0.166776	0.302939	0.340329	0.403619	1.0724	0.458839	0.489488
0.644902	0.965655	1.13693	0.604993	0.917583	1.4439	1.45095	0.877302	1.08924	0.419666	0.16984	0.432879	0.772689	0.375839	0.633778	0.545175	0.497436	0.159583	0.353746	0.515432
1.12446	0.421723	0.316051	0.451528	0.46464	1.09032	1.05554	1.27074	1.3701	1.13712	0.811444	1.02226	0.638425	0.503338	0.457056	0.416413	0.537145	0.810615	1.863	1.20872
1.83808	1.64401	0.932767	1.02415	1.1609	1.34593	1.31073	1.42095	1.32062	1.17918	0.77953	0.604277	1.89895	1.61808	1.59437	1.71642	1.72601	1.15926	0.280634	1.0413
0.651324	0.450008	0.845398	1.54145	0.585271	0.948106	1.08025	0.800126	0.793422	0.879044	0.2214	0.266483	0.295574	0.904403	0.263619	0.180867	0.232617	0.55405	0.946012	0.357959
0.833743	0.400279	1.27307	1.56375	1.54994	1.67966	1.21773	1.41716	1.1789	1.61753	0.242257	0.29695	0.58132	0.2435	0.111198	0.393935	0.655506	1.45159	0.375606	0.329357
0.756051	0.287579	0.643534	1.58677	2.04934	1.50157	1.04794	1.14482	0.527299	1.95151	0.533088	0.184604	0.24287	0.278628	0.235839	0.353715	0.383066	1.12568	0.498978	0.302471
1.89084	1.62055	1.48884	1.0853	1.43601	1.56406	1.34971	1.63907	1.66995	1.27464	0.973676	0.957922	1.99104	1.59162	1.64465	1.58398	1.49888	0.702071	0.306866	0.981709
0.519504	0.396952	0.16237	0.302716	0.739602	0.543805	0.295743	0.315212	0.962592	1.82126	1.91437	0.451305	0.396958	0.207643	0.229073	0.321459	0.200078	0.911311	0.903337	0.574918
0.656897	0.423069	0.467354	0.309631	0.573131	0.426626	0.210857	0.187479	0.135959	1.05964	1.32274	0.520733	0.434667	0.144697	0.399701	0.334551	0.238112	0.560335	0.915296	0.349342
0.957011	0.422497	0.964244	1.83164	1.86403	1.585	1.19355	1.58476	1.08402	1.46723	0.332159	0.210201	0.428006	0.221424	0.249702	0.443771	0.476973	1.38938	0.244499	0.345861
0.694776	0.269638	1.34496	1.4947	0.559304	1.29204	1.31937	0.862362	0.793561	1.15807	0.335673	0.420589	0.331286	0.235812	0.2467	0.296564	0.514341	1.13758	0.46532	0.280851
0.845989	0.422696	0.673719	1.50956	1.08885	1.63326	1.15442	1.30295	0.965344	1.133	0.905026	0.211268	0.268474	0.366499	0.235791	0.245909	0.81664	1.2719	0.497241	0.815675
0.417424	0.374076	0.840361	0.330698	0.575395	0.382505	0.638124	0.438321	0.341073	0.40427	0.268123	0.281824	0.17459	0.0749158	0.242613	0.30154	0.343479	0.390361	0.131518	1.00186
0.817688	0.198028	0.311421	0.373231	0.256376	0.192653	0.40335	0.107765	0.35397	0.244063	0.376495	0.578447	0.331756	0.172862	0.215736	0.268592	0.323705	0.213725	0.170284	0.948612
0.778453	0.688333	0.542976	0.364145	0.590122	0.526105	0.763384	0.743899	0.512487	0.557989	0.272777	0.208979	0.613097	0.0914961	0.315361	0.491966	0.252177	0.23488	0.506913	0.737908
0.678785	0.56996	1.53448	1.61609	0.516846	0.602431	1.01799	0.475871	0.787355	0.811161	0.195164	0.379927	0.336661	0.141655	0.41305	0.288121	0.298238	1.51821	0.93485	0.422678
0.954637	0.274885	1.29472	1.44461	1.10814	1.48452	0.98269	1.13612	0.755737	0.814505	0.574435	0.528555	0.396391	0.187193	0.441069	0.585805	0.0840659	0.82315	0.851427	0.249365
0.614763	0.357959	0.235533	0.567058	0.304909	0.365094	0.477894	0.605518	0.456856	0.60273	0.353741	0.180737	0.489093	0.416483	0.111811	0.189659	0.213378	0.30833	0.429011	1.45764
0.791431	0.33789	0.326894	0.170389	0.158316	0.487656	0.670178	0.267202	0.601393	0.248906	0.363468	0.283676	0.396143	0.407421	0.0693405	0.352349	0.60351	0.522061	1.0868	0.528905
0.537402	0.386049	0.540922	0.595193	0.44495	0.399217	0.439965	0.382095	0.149372	0.34963	0.198656	0.306139	0.226053	0.33885	0.104481	0.139858	0.115143	0.470479	0.840495	1.32563
0.635924	0.982666	1.37895	1.18727	1.18034	1.72511	1.541	1.17566	0.916079	0.234278	0.245147	0.349493	0.540943	0.457925	0.528547	0.319328	0.375055	0.314354	0.586654	0.191231
1.00191	0.454469	0.868534	0.837758	0.628453	0.332684	0.440356	0.919377	1.10361	1.56105	0.290371	1.20195	0.0679594	0.266092	0.43017	0.305901	0.368303	1.04013	1.6306	1.0386
0.649854	0.371716	1.06437	0.652009	0.42241	1.08924	0.350197	0.152844	0.490769	0.883795	0.521329	0.154076	0.555974	0.285852	0.260046	0.328972	0.14179	0.245286	1.00736	0.195943
0.84076	0.422806	1.35881	1.71175	0.547904	0.590793	0.906781	1.06573	0.348698	0.661297	0.180667	0.154981	0.366995	0.199266	0.578978	0.338236	0.260429	0.851712	0.747977	0.150165
0.694951	0.59257	1.10261	1.80558	0.661033	0.901353	0.86226	0.523392	0.36885	0.684038	0.271721	0.26972	0.436961	0.936717	0.369771	0.468785	0.610728	1.04401	0.695501	0.128458
0.755186	0.451435	1.42317	0.749074	0.384838	1.35561	0.973704	0.630873	0.692621	1.10903	0.816525	0.145277	0.867215	0.156613	0.458214	0.492293	0.151862	1.26892	0.871073	0.627142
0.70751	0.953432	0.23693	0.156157	0.485497	0.753491	0.588274	0.207527	0.515223	0.726204	0.294841	0.860902	0.30635	0.367607	0.143428	0.522284	0.519304	0.232355	1.01848	0.299532
0.74483	0.471858	0.127614	0.387107	0.334461	0.33213	0.106242	0.448342	0.162671	0.287487	0.325079	0.334979	0.575214	0.2065	0.278987	0.389531	0.415321	0.195439	0.469158	1.1365
0.635828	0.594717	0.893876	1.25219	1.08218	1.22585	1.05814	1.4398	0.482038	0.505212	0.449253	0.484251	0.571231	0.211586	0.248238	0.121818	0.214402	1.17446	0.354759	0.504966
1.19877	0.733188	1.02515	0.380033	0.630714	1.10534	0.696745	1.02984	0.716808	1.69376	1.08077	1.57685	0.891151	0.788258	1.08558	0.795097	0.745053	1.41576	1.11857	1.77809
0.771788	1.04601	1.19625	1.06947	1.23093	1.24607	0.994895	1.09272	0.608969	0.369251	0.583024	0.401168	0.44751	0.238124	0.389677	0.349304	0.444757	0.518092	1.36326	0.0710463
0.63594	0.334989	0.369311	0.377477	0.492159	0.457719	0.330228	0.263296	0.731861	2.26578	1.59611	0.380328	0.283894	0.440256	0.358082	0.36741	0.215818	0.633624	0.880106	0.246422
0.907381	0.165837	0.885882	0.884631	0.844732	0.746792	0.895303	1.0004	0.11126	0.36133	0.609076	0.268035	0.288503	0.226197	0.421244	0.891146	1.06542	0.597777	0.697429	0.162399
0.696623	0.24391	1.15629	1.65162	0.691815	0.739053	1.12071	0.918736	0.801555	1.04703	0.332432	0.577488	0.225329	0.388015	0.636411	0.194988	0.434033	1.04983	0.839546	0.260748
0.934199	0.510117	1.42965	2.02911	0.236108	1.178	1.38027	1.46189	0.927586	0.703437	0.842101	0.651861	0.0946709	0.749052	0.336869	0.390043	0.385424	0.798212	0.407948	0.44704
0.697136	0.537976	1.05369	1.60467	0.756668	1.2373	1.20325	0.548705	0.918491	0.788876	0.642359	0.252418	0.519203	0.215445	0.0428715	0.0915881	0.325272	0.893339	0.737975	0.714514
0.976917	0.533403	0.603866	1.58731	2.03111	1.76357	1.30084	1.46168	1.30407	0.462899	0.319928	0.643567	0.335355	0.347264	0.300342	0.549836	0.561085	1.20141	0.344289	0.322381
0.706188	0.256432	0.791796	0.306979	0.524519	0.460345	0.164314	0.723508	0.865438	0.571928	0.571232	0.32585	0.474282	0.401832	0.295668	0.208533	0.306544	0.375382	0.766391	1.35818
0.894643	0.630666	0.401805	0.306289	0.522061	0.137193	0.715864	0.480746	0.255637	0.259996	0.435061	0.279664	0.263966	0.175684	0.177658	0.24639	0.485422	0.184329	0.444942	0.51102
1.70583	1.89641	2.13167	1.5686	1.44698	1.98455	1.62716	1.68313	1.73533	0.969008	0.881461	1.02865	1.67015	1.24994	1.42983	1.34964	1.36622	0.496717	0.234612	0.74808
0.658609	0.649878	0.684477	0.348051	0.273818	0.220089	0.121895	0.25423	0.360534	1.06292	0.582737	0.293813	0.243946	0.240523	0.19836	0.27722	0.311068	0.76434	0.864762	0.297667
0.773158	0.409304	1.32256	1.66176	0.359701	1.59441	1.28812	1.11377	0.713417	0.561583	0.813538	0.535319	0.147869	0.841571	0.228742	0.323119	0.441821	0.91413	0.287062	0.525779
0.847923	0.269935	0.797442	1.71096	1.86534	2.05446	1.49273	1.18848	0.371755	0.661211	0.769461	0.247395	0.264726	0.407718	0.16334	0.281493	0.574309	1.43364	0.460556	0.69979
0.930664	0.355253	0.631608	0.260984	0.202537	0.196033	0.308049	0.5554	0.293156	0.365291	0.0640775	0.31608	0.220774	0.227377	0.35576	0.339446	0.265224	0.277235	0.966918	1.08838
0.9705	1.16364	0.550996	0.264338	0.335192	0.949098	0.897642	0.739026	0.717824	0.177398	0.412309	0.280978	0.244654	0.342161	0.411691	0.212606	0.244931	0.363433	0.158393	0.381704
0.685317	0.311839	0.932434	1.31499	1.35301	0.920827	1.12036	1.34582	0.757241	0.459085	0.611722	0.449274	0.292168	0.362492	0.267671	0.127768	0.289925	0.866498	0.528239	0.767883
0.66761	0.213355	0.672586	1.74988	1.34542	1.59905	1.30996	1.22226	0.978342	0.704791	0.515767	0.3874	0.25376	0.291219	0.146317	0.162485	0.623758	1.09508	0.344421	0.50902
0.816385	0.343759	0.761036	0.869488	0.735648	0.9473	0.264549	0.238946	0.460264	0.437376	0.352345	0.171502	0.515244	0.396968	0.270043	0.218392	0.346985	0.447705	0.878188	0.0819269
0.777767	0.398899	1.40067	1.45204	0.485264	1.4872	1.02489	0.907662	0.678359	0.725672	0.286458	0.158734	0.358136	0.34022	0.591085	0.463354	0.612391	1.47225	0.901075	0.484514
0.745386	0.66826	0.681101	1.34253	1.67427	1.41195	1.54639	1.45803	1.0939	0.356343	0.155238	0.123286	0.721216	0.362459	0.317966	0.458732	0.700218	0.665536	0.470116	0.529684
0.910273	0.58304	0.557899	1.20107	1.37297	1.41176	1.25106	1.01501	1.21423	0.582395	0.575166	0.236289	0.594101	0.258751	0.230001	0.383683	0.164743	0.63016	0.407339	0.442772
0.691839	0.628293	0.325067	0.418306	0.543956	0.965905	0.701155	0.859993	0.979361	0.899548	0.506057	0.923857	0.34535	0.397612	0.528953	0.373577	0.301562	0.832252	2.19658	1.12488
0.407421	0.305335	1.61407	1.1833	0.526553	1.33836	1.05402	0.964817	0.549087	0.977049	0.200817	0.274665	0.449149	0.5036	0.263255	0.40176	0.54438	1.06135	0.608965	0.611817
0.285158	0.208498	0.168819	1.22247	1.46583	0.959119	0.992884	0.924649	0.731366	0.359546	0.66474	0.143359	0.189397	0.319747	0.163784	0.28153	0.214522	1.31378	0.708363	0.236738
0.800675	0.297236	0.379463	0.327079	0.406659	0.579068	0.309592	0.665809	0.322729	0.309208	0.23927	0.0651039	0.310228	0.272565	0.320339	0.134437	0.389549	0.468885	0.514436	1.41035
0.697132	0.924011	1.47053	0.685556	1.34329	0.851209	1.41871	0.758984	0.388689	0.432178	0.411582	0.541115	0.452576	0.183581	0.299002	0.31748	0.326337	0.461864	1.48845	0.161998
0.586067	0.30525	1.16791	1.45027	1.10043	1.11759	1.09627	0.93739	0.632883	0.628476	0.694955	0.331451	0.359803	0.25459	0.301875	0.675628	0.302952	0.361988	1.21651	0.280575
0.948968	0.229679	0.693567	1.10893	0.919134	1.56419	1.02192	1.04947	0.312922	0.356658	0.824855	0.252618	0.246308	0.0714867	0.335908	0.317446	0.231355	1.58684	0.80285	0.987457
0.787444	0.499101	0.257348	0.319565	0.439426	0.342774	0.342988	0.112096	0.565845	0.346501	0.268806	0.576679	0.288865	0.391535	0.43292	0.298839	0.34622	0.27927	0.831719	0.972726
0.699417	0.24478	0.107978	0.343404	0.179948	0.225614	0.353463	0.33229	0.266955	0.34491	0.212729	0.241191	0.185903	0.29146	0.314226	0.246981	0.230574	0.369812	0.977523	1.14282
0.69885	0.802902	0.737665	0.97766	0.532796	0.518018	0.747858	0.444102	0.431819	0.523875	0.71342	0.356596	0.47993	0.411026	0.264926	0.162713	0.0976927	0.8123	0.963786	0.194548
1.77061	1.63867	1.67234	1.14098	1.00105	1.6864	1.30134	1.01914	1.14209	1.86864	1.29141	1.36261	1.70378	1.70321	1.74808	1.75468	1.95344	1.04254	0.277372	1.21308
0.788159	0.326749	1.72394	1.71937	0.749675	1.29391	1.68774	1.20969	0.239565	0.91993	0.674383	0.346132	0.213939	0.0645046	0.309296	0.609686	0.989747	1.1093	0.856761	0.385776
0.706119	0.395249	0.428371	0.795154	0.449109	0.200454	0.442448	0.290315	0.680067	0.512707	0.543956	0.278245	0.588654	0.543889	0.312655	0.385155	0.0667329	0.267254	1.0017	1.44115
0.415137	0.128822	0.739572	0.324538	0.20671	0.410186	0.178241	0.439616	0.713026	1.7068	1.32799	0.323092	0.263639	0.176896	0.580863	0.160776	0.215052	0.821325	1.22226	0.67118
0.571261	0.352348	0.577597	0.557646	0.119695	0.601354	0.4408	0.350113	0.509354	1.75482	1.1266	0.309274	0.235736	0.3736	0.23359	0.437777	0.238869	0.901271	0.984036	0.359705
0.77437	0.248021	1.22269	1.33989	0.397661	0.71851	0.840649	0.778471	0.831742	0.440571	0.0835997	0.110158	0.444529	0.352124	0.616078	0.260744	0.263737	0.865305	1.03286	0.263417
0.941576	0.326894	0.698949	1.42377	1.38328	0.952081	1.13035	1.22017	0.666371	0.296705	0.133897	0.287175	0.551133	0.353607	0.21609	0.232803	0.302117	0.625861	0.905842	0.890458
0.769484	0.252462	0.784011	1.596	1.38512	1.65904	1.5398	1.21691	0.307576	0.538181	0.815798	0.214469	0.497137	0.226804	0.0394946	0.266317	0.646304	1.05429	0.287434	0.491555
0.773021	1.14194	0.879474	0.126093	0.154462	0.693017	1.01766	0.504095	0.513121	0.248079	0.446193	0.17011	0.455598	0.377855	0.411143	0.141863	0.121886	0.484084	1.04383	0.560864
0.70809	0.760356	0.749276	0.563455	0.685055	0.953178	0.214569	0.407794	0.0701133	0.53432	0.634579	0.504573	0.228277	0.381642	0.215499	0.309122	0.297021	0.653541	1.18684	0.576456
1.3025	1.07166	0.655563	0.213237	0.546572	0.881013	1.22179	0.609577	0.537017	1.47794	1.15843	1.36734	0.834175	0.853618	1.10592	1.05755	1.16067	1.21269	1.32684	1.75743
0.600578	0.352587	0.703432	0.718578	0.534797	0.829723	0.376743	0.384854	0.292349	0.983056	0.669406	0.279292	0.127793	0.347106	0.334368	0.474958	0.352619	0.268183	1.0743	0.223312
0.723387	0.205854	0.917729	2.0334	1.37149	1.67773	1.39265	0.950885	0.403243	0.486343	0.843686	0.687474	0.409483	0.243674	0.381631	0.286104	0.370265	0.908901	0.751737	0.776837
0.488469	0.34713	0.384029	1.20228	1.14507	1.39273	1.27075	1.2092	0.954016	0.441905	0.347571	0.237482	0.553151	0.663977	0.196318	0.268667	0.309691	1.12949	0.37361	0.600879
0.913595	0.199878	0.52305	1.28662	1.61427	1.33176	1.59664	1.05621	0.807481	0.708696	0.849399	0.357772	0.289803	0.290731	0.301643	0.160604	0.715093	0.65985	0.326704	0.438386
0.471975	0.489571	0.10563	0.616331	0.37955	0.214806	0.210248	0.420207	0.730821	0.70095	0.39003	0.273264	0.302701	0.457128	0.426833	0.427638	0.348361	0.480682	0.679702	1.60783
1.02692	0.486919	0.457069	0.53875	0.397864	0.537636	0.446962	0.53466	0.315684	0.156368	0.323581	0.202482	0.284574	0.318898	0.330693	0.335531	0.280554	0.343508	0.742306	1.14223
0.593251	0.748533	0.784686	0.254346	0.306209	0.366291	0.384146	0.456264	0.257454	0.111017	0.139879	0.281518	0.293125	0.198975	0.235515	0.272209	0.269734	0.29611	1.04922	1.31361
0.740255	0.378818	1.32648	1.73481	1.11969	1.10162	0.994251	1.21918	0.678176	0.713287	0.329934	0.524094	0.281527	0.336281	0.417843	0.315806	0.767582	1.13981	0.866533	0.214585
0.708298	0.245547	1.58284	1.40949	1.12716	0.911806	0.793887	0.898049	0.495825	0.491267	0.248098	0.549714	0.207807	0.850813	0.507451	0.500728	0.545394	1.47526	0.525738	0.646142
0.510676	0.155763	0.629385	1.7156	0.905161	1.2731	0.847548	1.03254	0.295642	0.409549	0.0929753	0.129208	0.391048	0.766407	0.235186	0.271186	0.422906	1.36657	0.277051	0.932737
0.682162	0.450148	0.69871	1.13873	1.51254	1.15997	0.91643	0.802779	0.61411	0.384906	0.358771	0.186537	0.27289	0.254731	0.388712	0.379448	0.280924	0.54727	0.671234	0.938661
0.705384	0.663118	0.739492	0.528557	0.634261	0.406674	0.78725	0.153853	0.611915	0.0293971	0.296269	0.205445	0.424276	0.373627	0.511399	0.266037	0.330654	0.344576	0.852945	0.561945
0.822846	0.231073	0.395017	1.11589	1.18562	1.04433	0.891368	0.943655	0.925816	0.22124	0.327133	0.139364	0.67561	0.370455	0.354117	0.345357	0.263753	0.476483	0.480715	0.777446
0.62094	0.428132	0.248706	0.356222	0.552795	0.27039	0.743296	0.354218	0.327313	0.549651	0.33673	0.484098	0.468754	0.410578	0.236526	0.478331	0.623025	0.232527	1.12987	1.04516
0.855227	0.977378	1.37594	1.10541	1.43761	0.840653	1.54775	1.15112	0.569997	0.519241	0.155886	0.222313	0.429062	0.48859	0.688723	0.646418	0.518877	0.42503	1.10888	0.423923
0.822597	0.373138	1.17733	1.7975	1.48328	1.63859	1.4261	1.21368	1.11129	0.501944	0.603524	0.469306	0.364366	0.239399	0.23023	0.310263	0.263366	1.13155	0.61438	0.609561
0.698695	0.911597	0.355346	0.321274	0.26907	0.286273	0.541974	0.485781	0.295009	0.484739	0.301817	0.262945	0.363355	0.250941	0.193886	0.321933	0.421084	0.13793	0.788948	1.6033
0.921078	0.468432	0.179847	0.329428	0.203576	0.728877	0.400729	0.761301	0.417796	0.44084	0.417421	0.798922	0.260429	0.23142	0.256065	0.255313	0.581831	0.364256	0.717778	1.22664
0.64637	0.47319	1.16473	1.68992	0.387419	1.58686	0.9301	1.04906	0.39743	1.0622	0.425854	0.507763	0.223632	0.0580812	0.431442	0.320957	0.199955	1.35707	1.05816	0.125838
0.564938	0.348492	1.27216	1.67732	0.586124	1.18082	1.26658	1.36766	0.719867	0.932038	0.298826	0.392019	0.47186	0.366313	0.213711	0.533646	0.321881	1.18369	1.33812	0.372683
0.627609	0.275666	1.87968	1.85653	0.845115	1.18083	1.11979	1.5583	0.355188	0.932252	0.692705	0.270149	0.460737	0.128056	0.335065	0.541258	0.778187	1.06215	0.966811	0.105683
0.865734	0.292203	1.05224	1.34087	1.21895	0.914041	1.16397	1.3509	1.02216	0.608012	0.309303	0.18569	0.413195	0.183044	0.257519	0.425525	0.539978	1.10993	0.669443	0.765237
0.66131	0.677179	0.656506	0.317659	0.429573	0.417208	0.563129	0.221267	0.972197	0.682329	0.433618	0.517561	0.964134	0.580929	0.757802	0.424141	0.40634	0.497425	0.473002	0.888784
1.49868	1.83758	1.74274	1.06868	0.927677	1.22959	1.52675	0.936927	0.924668	2.27239	1.41633	1.66415	1.4585	1.34623	1.34193	1.38381	1.59058	1.57892	0.796426	1.80899
1.13089	0.942349	0.853343	0.277575	0.678069	0.249823	1.06736	0.55227	0.317799	1.02213	0.521252	0.882342	0.444124	0.496632	0.650925	0.499862	0.639742	0.867016	2.21389	1.24715
0.746807	0.212552	1.002	1.18022	1.47861	1.1959	1.18638	1.24774	0.633764	0.2145	0.421855	0.181425	0.283051	0.238779	0.155948	0.23252	0.380622	1.20715	0.766468	0.447295
0.88868	0.073546	1.16552	1.66951	1.40784	1.49059	1.11171	1.10117	0.523783	0.0920134	1.07101	0.212611	0.114835	0.0991898	0.482272	0.367238	0.47004	0.741189	0.552963	0.720678
0.603521	0.295346	0.347385	0.348939	0.45767	0.43815	0.883555	0.155728	0.294279	0.2913	0.292982	0.335856	0.758362	0.270984	0.154209	0.269113	0.180343	0.525976	0.596062	1.26181
0.828004	0.668252	0.375446	0.610081	0.135268	0.400501	0.0566939	0.38798	0.398274	0.142283	0.215157	0.332987	0.458191	0.10585	0.315893	0.354347	0.14217	0.56531	0.724376	1.0465
0.749592	0.611624	0.676554	0.463172	0.656592	0.669168	0.450267	0.247822	0.564112	0.56306	0.188505	0.67699	0.254222	0.427202	0.283679	0.166562	0.234608	0.218485	1.07003	1.5661
0.5904	0.518734	0.910671	0.450784	1.17136	0.185906	0.634478	0.398361	0.354946	0.367465	0.688918	0.563706	0.362856	0.423472	0.290907	0.215924	0.390553	0.71119	1.15955	0.385005
0.827926	0.568175	0.67711	0.67579	0.699445	0.631719	0.407596	0.461218	0.197126	0.316626	0.419379	0.853591	0.270903	0.219576	0.179375	0.0973575	0.299221	0.222887	0.960348	0.390425
0.579282	0.197628	1.12735	0.543417	0.318163	0.631413	0.243145	0.255951	0.313076	1.38536	0.560682	0.520109	0.241486	0.264024	0.197168	0.317545	0.247483	0.816246	1.05393	0.413742
0.959816	0.276602	0.837953	0.895536	1.80196	0.902233	1.11732	1.17328	0.766867	0.338659	0.649423	0.0860738	0.279285	0.250871	0.305076	0.203466	0.537687	0.906903	0.352482	0.38157
0.636196	0.37907	0.92335	0.522684	1.24738	1.0662	0.652471	0.995284	0.317282	0.501863	0.412021	0.468355	0.225535	0.168917	0.279871	0.582201	0.30836	0.588932	0.412544	0.736706
0.831047	0.28698	0.118091	0.480427	1.07676	0.856413	1.04318	1.10683	1.18588	1.08356	0.317813	0.236453	0.383483	0.484437	0.346854	0.353856	0.387012	0.398961	0.47992	0.735108
0.931293	1.11216	0.682331	0.631295	0.475482	0.855549	0.67212	0.509921	0.490791	0.398939	0.499157	0.393192	0.456051	0.128827	0.293302	0.167443	0.315099	0.0839526	0.540925	0.459189
0.997441	1.05626	1.21677	1.02755	1.31876	0.809636	1.286	0.966181	0.336456	0.133912	0.333681	0.384206	0.645996	0.493164	0.48363	0.418577	0.490501	0.394971	0.798797	0.462277
0.436394	0.260176	0.651387	0.455663	0.258893	0.609376	0.298684	0.597895	0.54175	1.83687	1.50864	0.190393	0.270694	0.33993	0.375337	0.109231	0.385366	0.868064	0.961627	0.544827
0.590721	0.392989	0.525393	1.26024	0.703363	0.169436	1.02825	0.898816	0.795966	1.03949	0.368503	0.404149	0.291446	0.0823651	0.419858	0.501172	0.395038	0.427859	0.875812	0.143153
0.679516	0.324924	1.76013	2.15385	1.41288	0.879295	0.633215	0.939449	0.974511	1.01796	0.325551	0.53327	0.219727	0.436826	0.473049	0.618617	0.686278	1.51653	1.04305	0.331547
0.759945	0.289214	1.22114	2.12192	1.509	1.30677	1.3165	0.93314	0.724678	0.559637	0.392417	0.398796	0.333385	0.569367	0.328705	0.694043	0.831516	1.65051	0.395591	0.600401
0.734887	0.346704	1.10212	1.66983	1.31037	1.27651	1.12916	1.03078	0.366827	0.64418	0.77237	0.165627	0.233897	0.251647	0.716479	0.601289	0.308775	1.4347	0.517106	0.672726
0.731899	0.191314	0.538875	0.99407	1.21742	1.18359	0.8369	0.687704	0.664572	0.329173	0.684214	0.319453	0.236057	0.291211	0.240478	0.345743	0.604261	0.186435	0.523464	0.69195
0.570249	0.642171	0.660486	0.345737	0.669951	0.212621	0.787069	0.726586	0.364988	0.164773	0.403449	0.55086	0.459968	0.339201	0.165257	0.144522	0.270143	0.567557	1.18253	0.208584
0.576684	0.20287	0.794226	0.714492	0.462521	0.806295	0.672097	0.528818	0.405081	0.95737	0.469441	0.0452415	0.480103	0.346679	0.460456	0.474787	0.383408	0.755636	0.562265	0.303508
0.741176	0.202241	1.94732	1.91693	1.76864	1.16551	0.69077	1.40102	0.811915	0.896031	0.154401	0.435209	0.499636	0.303537	0.256221	0.466343	0.829402	1.33584	0.416982	0.323482
1.0175	0.563583	0.764031	0.966297	1.08247	1.52422	0.791016	0.985918	0.744723	0.975065	0.37371	0.373738	0.182978	0.320785	0.273269	0.238729	0.106101	0.818871	0.83341	0.662367
0.82751	0.603724	0.253303	0.883395	0.17184	0.259616	0.165698	0.0948127	0.459235	0.0453958	0.246415	0.348614	0.151529	0.467786	0.312011	0.265564	0.137976	0.400894	0.558381	1.21061
0.832449	0.705084	0.211187	0.219419	0.230925	0.288227	0.480062	0.221019	0.348902	0.13055	0.657172	0.268904	0.444563	0.128428	0.263784	0.462644	0.633379	0.234816	0.60886	1.82728
0.805315	0.270411	0.264497	0.664637	0.284016	0.240968	0.231583	0.269697	0.187713	0.341151	0.346724	0.573853	0.0835683	0.280329	0.330923	0.343544	0.406543	0.385468	0.766662	1.55675
2.14304	2.30323	2.29985	1.60266	1.71207	1.73344	2.13504	2.11694	1.64377	1.40342	0.900516	0.930439	1.85376	1.55973	1.47432	1.45378	1.43437	0.318488	0.511716	1.50558
0.713633	0.410357	1.75462	1.82563	1.19851	1.3913	1.53993	1.38898	0.738376	0.74515	0.300617	0.59238	0.377716	0.259559	0.327485	0.387653	0.39667	1.55332	1.08757	0.181342
0.655025	0.309769	1.16331	1.1618	1.06547	0.989815	1.16126	0.954994	1.01913	0.739764	0.272163	0.19508	0.234495	0.247541	0.406484	0.389694	0.728161	0.876493	0.85598	0.814207
0.78017	0.459857	0.419533	0.240212	0.397611	0.387205	0.466015	0.590617	0.555571	0.468387	0.439961	0.297805	0.257894	0.32998	0.529873	0.631429	0.654346	0.408504	1.01043	1.01594
0.520712	0.75965	0.836184	0.16996	0.641809	0.483569	0.538046	0.389658	0.415254	0.36449	0.254595	0.48637	1.01065	0.356165	0.739936	0.557679	0.535479	0.240459	0.474301	1.01426
0.90972	0.0468778	1.29833	1.83894	1.50791	1.81694	1.40185	1.36436	0.813712	0.642722	0.389498	0.344817	0.738523	0.474783	0.538737	0.555047	0.660584	1.55588	0.329516	0.832997
0.640408	0.520676	0.461702	0.453973	0.760418	0.383728	0.530082	0.352992	0.605179	0.330589	0.961745	0.729737	1.03056	0.499136	0.719594	0.475033	0.400294	0.178537	0.660801	1.2722
1.14334	1.1424	1.13566	0.241647	0.502865	0.643836	0.558215	0.545381	0.545288	1.9766	1.23212	1.38048	1.33855	0.640395	0.770972	0.836451	1.02494	1.52267	2.08589	1.52652
0.924121	0.82778	0.760307	0.430519	0.270118	0.240827	0.497153	0.263065	0.232637	1.60825	0.622086	0.49368	0.249483	0.219961	0.423327	0.392529	0.777017	1.00699	2.19398	0.638137
0.770784	0.533275	1.03242	1.27023	1.41675	1.24576	1.0413	0.892437	1.14259	1.07767	0.411944	0.172611	0.331593	0.182465	0.379558	0.313732	0.804272	1.39739	0.726182	0.461978
0.935474	0.418801	0.825482	1.01524	1.18195	0.423627	0.358041	0.507932	0.904274	0.20522	0.43023	0.840825	0.347554	0.305436	0.321029	0.418007	0.443511	0.298698	0.243814	0.693092
0.855811	0.425115	0.347274	0.243936	1.02804	0.709696	0.792267	0.871155	0.911508	0.344311	0.262305	0.145221	0.31529	0.476271	0.14872	0.476102	0.249118	0.943026	0.697136	0.826439
0.841086	0.586652	0.285683	0.67313	0.224755	0.330979	0.261574	0.67844	0.348404	0.918518	0.373707	0.318787	0.302619	0.12993	0.300005	0.495163	0.401317	0.552048	0.380506	1.15191
0.736643	0.409888	0.370695	0.239018	0.513213	0.463857	0.485218	0.335101	0.413834	0.236122	0.331484	0.378293	0.224651	0.408137	0.24317	0.433886	0.369102	0.483574	0.261524	1.16684
0.750332	0.250247	1.32524	1.75418	1.57296	1.01949	0.969447	1.40131	0.75536	0.514135	0.840965	0.139915	0.358302	0.39678	0.455185	0.674208	0.72031	1.41607	0.612701	0.511972
0.81765	0.207107	0.830999	1.08803	0.981279	0.969148	0.935021	1.21373	0.61646	0.383955	0.240926	0.244437	0.195075	0.251692	0.32803	0.395177	0.46454	1.09256	0.592743	0.566165
0.836134	0.337528	1.26951	0.78549	0.533351	0.808029	0.538954	0.646449	0.37797	0.278086	0.778691	0.24232	0.341391	0.190414	0.373528	0.415203	0.813514	1.10511	0.520342	1.10344
0.522586	0.272549	1.13049	0.365523	0.771159	0.267178	0.578556	0.683532	0.373382	0.289863	0.439924	0.128542	0.23632	0.433818	0.33225	0.158703	0.496057	0.216971	0.775309	1.06202
0.697624	0.592669	0.504464	0.646499	0.627584	0.679332	0.845348	0.432255	0.321333	0.291164	0.354191	0.51033	0.326874	0.396688	0.490504	0.30072	0.693171	0.190273	0.514128	0.737276
0.862281	1.13264	0.641838	0.524493	0.520163	0.268616	0.799179	0.505477	0.324849	0.260308	0.151062	0.48463	0.33627	0.192331	0.383967	0.400579	0.397024	0.352791	1.00778	0.452445
0.570592	0.222497	0.685813	0.988378	0.424052	0.389302	0.254376	0.318134	0.678164	1.27067	0.881178	0.111464	0.478294	0.175868	0.0664732	0.260714	0.25115	0.424067	0.638619	0.616861
0.723047	0.374213	1.02006	1.12942	0.459762	0.735166	0.612333	0.270873	0.435606	1.02246	0.50876	0.316841	0.515258	0.292428	0.258983	0.333957	0.185048	0.415754	0.285755	0.221845
0.689465	0.455496	0.749683	1.70181	0.533755	1.05185	0.840303	1.0905	1.0298	0.852296	0.277729	0.371515	0.463935	0.182247	0.197511	0.321087	0.204807	0.87742	0.731282	0.266554
0.657834	0.437026	0.638169	0.496365	1.27945	1.05201	1.00377	1.14648	1.36884	0.782751	0.254038	0.425343	0.182281	0.309513	0.216181	0.648777	0.481172	0.848697	1.02648	1.02904
1.12475	0.368767	0.60483	1.08334	0.77182	0.245493	0.642148	0.498974	0.435631	0.367295	0.236981	0.41255	0.574277	0.402902	0.547398	0.456512	0.754127	0.769939	1.32543	0.873849
0.712425	0.220408	0.20679	0.44534	0.200391	0.385998	0.388295	0.30915	0.337103	0.294418	0.4863	0.355963	0.386512	0.184763	0.234577	0.285263	0.318523	0.148031	0.733435	1.78772
0.574298	0.145005	0.325819	0.46912	0.163929	0.495094	0.411023	0.170626	0.163784	0.279247	0.765064	0.411266	0.165758	0.473239	0.157188	0.550699	0.407847	0.408852	0.939523	1.7906
0.746433	0.493549	0.375143	0.232962	0.764156	0.279345	0.350228	0.173514	0.274384	0.225991	0.411357	0.281142	0.374706	0.237421	0.292266	0.348751	0.855453	0.703912	1.03944	0.91131
0.799315	0.145627	0.63745	0.158535	0.220859	0.297469	0.341626	0.217271	0.264375	0.222553	0.819228	0.241733	0.407186	0.37084	0.181271	0.234798	0.160131	0.679214	1.14788	0.225298
0.587656	0.352844	1.55741	1.48893	1.04385	1.38205	1.14065	0.506614	0.762735	0.728369	0.469683	0.365988	0.468856	0.288331	0.284342	0.363611	0.24635	1.21909	0.689324	0.663542
0.51248	0.0678876	1.54911	2.03116	1.52487	0.995323	1.46399	1.33764	0.637861	0.442698	0.441901	0.634533	0.325744	0.203239	0.61157	0.738688	0.933033	1.57136	0.456496	0.618108
0.64416	0.380081	0.927001	1.31828	0.661407	1.3037	0.882311	1.20745	0.331826	1.1609	0.63002	0.261637	0.458603	0.237615	0.249939	0.349782	0.27877	1.08295	0.657115	0.164175
0.870201	0.535569	1.80081	1.51936	1.59297	0.844278	0.598234	1.1901	0.570032	0.810759	0.650371	0.43891	0.504776	0.417842	0.177374	0.379982	0.849726	1.56295	0.476805	0.351428
0.908936	0.217884	0.685052	0.990113	0.480178	0.789786	0.707791	0.864665	0.368605	0.471892	0.300209	0.425863	0.272362	0.222995	0.448627	0.490384	0.739013	0.223019	0.727755	0.644026
0.805281	0.138383	0.887698	0.639413	0.642614	0.499378	0.188676	0.446184	0.24029	0.177924	0.594296	0.379987	0.413238	0.179692	0.267454	0.25972	0.414059	0.53973	0.215626	0.943454
0.973398	0.559165	0.993349	1.2459	1.16519	0.702708	0.610025	0.783402	0.894964	0.210824	0.194123	0.737114	1.07208	0.304765	0.582249	0.612098	0.325633	0.72568	0.942324	0.623299
0.979707	0.841951	0.41782	0.249444	0.412296	0.0622937	0.378661	0.228861	0.287407	0.504154	1.02446	0.236464	0.292791	0.314063	0.513351	0.583387	0.442585	0.392918	0.319236	1.22403
0.843322	0.303581	0.684131	0.395448	0.528491	0.287424	0.18165	0.38325	0.186407	0.295063	0.229163	0.292445	0.227476	0.40532	0.418128	0.330382	0.529569	0.362405	1.08177	0.83899
0.820604	1.27768	0.943336	0.772342	0.83531	0.558396	0.991595	0.709535	0.329618	0.403417	0.241879	0.112121	0.817073	0.402835	0.399489	0.150386	0.161287	0.477382	0.808232	0.14868
0.567376	0.283378	0.443018	0.539353	0.277136	0.339197	0.252226	1.18125	0.235333	1.85925	1.00035	0.609289	0.662533	0.425096	0.116661	0.299192	0.0715897	0.672181	0.381688	1.11366
0.516	0.130478	0.716568	0.788558	0.188967	0.377579	0.281074	0.817849	0.351374	1.81212	1.41982	0.259569	0.5728	0.238014	0.309949	0.169518	0.303199	0.815479	0.345114	0.901769
0.879238	0.521788	1.08614	1.32735	0.963644	0.896156	0.996912	0.406588	0.954209	0.288589	0.448526	0.139879	0.230625	0.278102	0.440379	0.63379	0.538056	1.26575	0.873065	0.332004
0.655079	0.164679	0.754716	0.55549	0.247746	0.578159	0.298904	0.518735	0.130363	0.368042	0.258022	0.698745	0.54928	0.187569	0.228903	0.187085	0.249888	0.253364	0.293888	1.11504
0.922179	0.814149	0.492747	0.392995	0.992022	0.580624	0.559469	0.63275	0.688518	0.450307	0.760412	0.150467	0.408149	0.676902	0.599754	0.71275	0.87481	0.252158	0.614815	1.42668
0.848136	1.15547	0.663311	0.152574	0.13034	0.242301	0.208043	0.392676	0.512568	0.436693	0.503709	0.176757	0.256912	0.346259	0.592311	0.647923	0.552311	0.490166	0.416134	1.73689
0.873676	0.549313	0.520447	0.143403	0.875241	0.518599	0.730135	0.729274	0.577923	0.264292	0.278834	0.388385	0.258063	0.565879	0.524831	0.52904	0.522641	0.24205	0.435745	1.17912
0.387326	0.109376	1.02278	1.6192	1.32361	1.08433	0.743664	1.32302	0.5019	0.488931	0.654366	0.324275	0.514644	0.503477	0.394387	0.314441	0.508467	1.29972	0.119226	0.452116
0.850228	0.219282	1.3533	1.89404	1.25513	1.57321	1.33135	1.33598	0.843157	0.3857	0.593487	0.190196	0.364223	0.195548	0.357866	0.452601	0.704888	1.03766	0.251253	0.277626
0.739748	0.373662	0.963662	1.12795	0.363538	0.342222	0.296733	0.623483	0.207683	0.249134	0.401894	0.7101	0.400322	0.423164	0.232486	0.582623	0.802037	0.962642	0.153448	0.866375
0.835694	1.0144	1.0027	0.192996	0.628366	0.853986	0.417996	0.222117	0.361151	0.937846	0.762789	0.547158	0.569543	0.336281	0.577189	0.745449	0.545718	0.221639	0.401874	1.23229
0.556826	0.469205	1.52406	1.50059	0.567673	1.37088	0.996885	0.757237	0.728768	0.337257	0.274534	0.283599	0.563837	0.0744028	0.367515	0.351199	0.219638	1.4127	0.409419	0.25977
0.727358	0.491287	1.5126	1.49063	1.42257	1.05597	0.719311	1.33251	0.94238	0.557801	1.01446	0.306556	0.525902	0.331226	0.174894	0.442017	0.810048	1.10406	0.265664	0.163009
0.779751	0.225752	1.60702	1.2118	1.69838	0.865017	0.318623	0.401017	0.724409	0.329808	0.875581	0.216164	0.239775	0.631975	0.0980677	0.351103	1.25711	1.31944	0.254327	0.404089
0.698055	0.516905	0.837659	0.0910915	0.189272	0.224406	0.350037	0.294667	0.409307	0.395546	0.987488	0.212416	0.31041	0.186966	0.250512	0.803092	0.943221	0.431256	0.52247	2.07343
0.848053	1.15209	0.985474	1.13139	0.961925	0.908445	1.19587	1.00272	0.715681	0.394341	0.232861	0.828662	0.805573	0.459341	0.492486	0.629255	0.158282	0.199281	0.607947	0.204246
0.707344	0.411051	0.514729	0.210873	0.300614	0.121957	0.630908	0.290519	0.188731	0.341389	0.229515	0.773397	0.272751	0.181918	0.145359	0.255738	0.375494	0.441678	0.966833	0.220384
0.562518	0.235038	0.731839	0.472567	0.563606	0.209955	0.497378	0.40194	0.429457	0.558302	0.567003	0.595082	0.26886	0.417174	0.187687	0.243433	0.473817	0.205291	0.676634	0.234483
1.95305	1.83992	1.71358	1.17543	1.25655	1.17866	1.77118	1.53402	1.39887	1.80009	1.78336	1.91066	1.64516	1.61339	1.69544	1.85652	1.80043	1.18095	0.892874	1.17574
0.570212	0.490744	0.994152	1.51725	1.11005	0.930016	0.61022	1.05786	1.0176	0.21476	0.416958	0.233738	0.332527	0.406238	0.419005	0.458343	1.01445	1.28908	0.78665	0.33307
0.583823	0.25967	0.84418	1.56082	0.753056	0.551719	0.958087	0.451277	0.607544	0.375442	0.377332	0.0974179	0.574008	0.379113	0.48167	0.301399	1.00034	0.895689	0.243824	0.286827
0.686738	0.297553	0.48603	0.46287	0.147691	0.414028	0.377169	0.313307	0.423905	0.305466	0.461317	1.14028	0.726007	0.4042	0.3684	0.107575	0.120896	0.22282	0.65271	1.28509
1.16885	0.858642	0.664741	0.857234	1.26021	0.508573	0.276602	0.959851	0.657143	0.515059	0.286667	0.332825	0.0606622	0.359193	0.317473	0.393973	0.375656	0.425426	0.33893	1.03549
0.718798	0.494463	0.771949	0.506041	1.05866	0.780597	0.768046	1.17584	0.860329	0.386772	0.407594	0.387942	0.250427	0.387491	0.221351	0.552091	0.513725	0.819698	0.476436	0.686604
0.782069	0.542513	0.563376	0.765915	0.296567	0.510674	0.31922	0.295619	0.287563	0.19397	0.321464	0.290893	0.372192	0.303021	0.183199	0.447152	0.599487	0.869715	1.06199	1.67477
0.604238	0.156395	0.302851	0.333593	0.439837	0.452327	0.404761	0.321083	0.209839	0.200495	0.238948	0.218396	0.546386	0.471252	0.287466	0.16738	0.32727	0.340431	1.07632	1.6148
0.699392	0.487755	0.323733	0.339473	0.527438	0.12143	0.532418	0.105703	0.337008	0.382142	0.40756	0.440841	0.575804	0.336146	0.332331	0.300946	1.10059	0.3722	1.37552	0.719109
0.556787	0.467982	0.317856	0.134232	0.729524	0.783921	0.72366	0.387682	0.23363	0.297495	0.527224	0.125328	0.427322	0.459078	0.546781	0.110595	0.252817	0.29183	0.981138	0.557895
0.632878	0.221975	1.12387	0.388397	0.41184	0.374178	0.26771	0.324801	0.124653	0.517833	0.337349	0.624488	0.372787	0.182174	0.27928	0.373514	0.251157	0.782844	0.574785	1.26177
0.869636	0.623225	1.04412	0.872576	0.862744	0.392981	0.453569	0.59745	0.595322	0.180433	0.0891757	0.241066	0.477526	0.153303	0.494005	0.338987	0.461856	0.619701	0.853474	0.833668
1.043	0.742967	0.580474	0.355068	0.281204	0.222428	0.814192	0.695919	0.473992	1.6143	1.06746	1.02043	0.526771	0.33484	0.448681	0.50884	0.750252	1.0997	1.97682	1.01881
0.521592	0.352148	0.562165	0.936773	0.424364	0.470982	0.335195	0.389834	0.555718	0.798087	1.12952	0.339709	0.605159	0.220995	0.150806	0.193312	0.177907	0.941625	0.635229	0.752878
0.543628	0.277331	1.16706	1.41535	0.633019	1.27451	1.01751	0.907386	0.459093	0.202609	0.374944	0.431527	0.343241	0.240717	0.321867	0.394518	0.318226	1.09533	0.740586	0.245685
1.02227	0.849673	1.04626	0.945694	0.925444	1.20161	0.630649	0.68645	0.616711	0.394396	0.532103	0.238793	0.374658	0.486785	0.425461	0.325651	0.380687	0.980604	0.330225	0.510763
0.874002	0.782625	0.430049	0.344367	0.577505	0.438869	0.124967	0.457789	0.253588	0.12057	0.505844	0.218272	0.082149	0.353738	0.29865	0.613433	0.496885	0.978072	1.09187	1.24575
0.796234	0.513928	0.240578	0.532527	0.790261	0.487235	0.226444	0.211498	0.110804	0.136601	0.473969	0.233266	0.413863	0.34991	0.0632683	0.30595	0.275696	0.412007	0.754817	0.706979
0.949832	1.02873	1.19215	1.34538	1.06166	0.861382	1.41503	0.88496	0.875326	0.269498	0.392996	0.68935	0.552665	0.504855	0.679541	0.892736	0.417025	0.312105	0.493622	0.296575
1.04218	1.14544	1.41659	1.58965	1.35275	1.11755	1.76707	1.25934	1.15046	0.165778	0.208919	0.924653	0.682164	0.663139	0.767669	1.04081	0.443783	0.330784	0.362726	0.403109
0.742756	0.209896	0.646507	1.08539	0.780217	1.00652	0.61068	0.398528	0.507565	0.468185	0.706494	0.247007	0.696794	0.30205	0.235761	0.187625	0.221155	0.934157	1.02496	0.637538
0.718392	0.326802	1.26201	1.21627	1.28904	0.95754	0.660059	0.907543	0.526189	0.849789	0.468956	0.406814	0.33595	0.211599	0.752817	0.529817	0.523995	1.73569	0.34688	1.08384
0.937157	0.508456	0.685811	0.757539	0.386707	0.377351	0.453409	0.405315	0.614812	0.259334	0.506951	0.8225	0.595708	0.322662	0.33895	0.3263	0.240014	0.256531	0.356327	1.07637
0.345628	0.797703	1.26775	0.415033	0.390874	0.294295	0.0866889	0.321677	0.258409	0.543509	0.827548	0.364142	0.203695	0.459981	0.425719	0.707038	0.797926	0.804956	0.946652	2.03806
0.781363	1.01348	0.419058	0.187685	0.44515	0.761492	0.433291	0.444496	0.434721	0.151722	0.473904	0.434541	0.521339	0.191377	0.406895	0.160971	0.454738	0.690364	1.62097	0.67924
0.70315	0.267392	0.372655	0.503333	0.317855	0.284665	0.441868	0.170988	0.421348	0.324662	0.389107	0.20987	0.272487	0.439979	0.315374	0.335361	0.320901	0.624119	0.945845	0.620593
0.888259	0.83872	0.95031	0.848006	0.744739	0.19715	0.767595	0.384856	0.269717	0.482757	0.410845	0.379271	0.226714	0.319676	0.352624	0.25409	0.359078	0.322442	0.780271	0.28977
0.940438	0.247641	0.213543	0.194803	0.369828	0.360144	0.235403	0.222595	0.455166	0.811206	0.359996	0.700378	0.192944	0.435456	0.333896	0.294352	0.353068	0.247978	1.13176	0.396545
0.869033	0.372845	0.522906	0.22693	0.32005	0.274519	0.302127	0.189816	0.336282	0.474705	0.417661	1.05596	0.424482	0.33455	0.259072	0.284619	0.230115	0.566496	1.30164	0.323253
0.678654	0.189259	0.959163	1.38352	0.891305	1.46875	0.814913	0.842992	0.268034	0.801769	0.551387	0.120704	0.373278	0.114043	0.17749	0.245124	0.357136	0.968517	0.855371	0.269629
0.630666	0.493237	0.930748	1.61083	0.564862	1.41493	1.23288	1.26588	0.76669	0.474745	0.533575	0.213977	0.328248	0.284974	0.286495	0.323794	0.307867	1.07191	0.776179	0.301004
0.647289	0.265918	1.38	1.47805	0.808405	1.44988	1.11613	0.987441	0.31662	0.788482	0.175925	0.207746	0.0735574	0.263847	0.18306	0.21147	0.272092	1.24813	0.388454	0.492434
1.04422	0.708451	0.352805	0.723664	0.294704	0.394113	0.337255	0.168535	0.0747717	0.367247	0.219003	0.406388	0.481899	0.212667	0.222729	0.220741	0.975036	0.273954	0.294156	0.865656
0.803235	0.96131	0.952623	0.521707	1.03072	1.15279	0.880158	0.892607	0.887863	0.687497	0.783126	0.766193	0.953724	0.712651	0.881447	1.03986	0.866814	0.422412	0.258644	1.18556
0.765892	0.454135	0.564671	0.265243	0.306828	0.363683	0.573547	0.114177	0.311934	0.329512	0.331303	0.130544	0.197087	0.220861	0.177473	0.259945	0.612766	0.324462	0.878609	0.661459
0.727582	0.82226	0.984352	1.09726	0.885117	0.70816	1.34208	0.715118	0.801587	0.465805	0.374983	0.414335	0.279605	0.238569	0.562932	0.670859	0.0833192	0.322989	0.849141	0.379447
0.770241	0.441432	0.977346	1.85086	1.16137	1.42454	1.26545	1.59948	1.14917	0.962151	0.837197	0.23841	0.191595	0.295715	0.29585	0.23854	0.365824	1.38585	0.592463	0.250496
0.743523	0.278125	0.994763	1.10043	1.13009	1.04776	0.617226	0.747731	0.396163	0.325131	0.678528	0.231951	0.518716	0.505168	0.646774	0.654806	0.831789	1.13106	0.329454	0.476482
0.845186	0.156066	0.901128	1.38445	1.15798	0.822564	0.246635	0.80371	0.839429	0.66995	0.315136	0.272612	0.283882	0.413032	0.307791	0.4844	0.712845	1.46006	0.240778	0.64675
0.801169	0.529701	0.679239	1.73813	0.93678	0.832388	0.626848	0.92116	0.459556	0.509771	0.745259	0.542396	0.379366	0.349368	0.300695	0.340232	0.70186	1.23177	0.344351	0.257545
0.792457	0.478487	0.615655	1.11004	0.677859	0.333278	0.0714983	0.347986	0.370797	0.54927	0.876214	0.136212	0.460946	0.486394	0.20142	0.432189	0.527917	0.533356	0.185728	1.5917
0.618129	0.925575	1.32009	0.616871	0.894458	0.95379	0.675054	0.245052	0.459382	0.336473	0.842784	1.25401	0.984268	0.638891	0.835827	0.961829	0.780301	0.275367	0.470698	1.37581
0.738211	0.443768	0.511005	0.175613	0.402439	0.386552	0.46523	0.411474	0.211796	0.360584	0.392295	0.200505	0.288436	0.410434	0.499612	0.254899	0.141536	0.739126	1.33604	0.743149
0.829692	0.111898	0.134357	0.369022	0.334609	0.183202	0.304491	0.197641	0.45423	0.329832	0.235649	0.584936	0.182098	0.343004	0.440395	0.364458	0.41612	0.376927	1.22359	0.633251
0.763561	0.514488	0.142478	0.493859	0.528588	0.426775	0.164021	0.25548	0.307688	0.302804	0.272406	0.385106	0.361614	0.206989	0.290629	0.386352	0.294711	0.351424	0.847306	0.416823
0.47151	0.425513	0.235094	0.368402	0.168126	0.322565	0.72922	0.88499	0.850734	1.09697	0.249804	0.34075	0.485236	0.317704	0.166384	0.32248	0.311264	0.797249	0.744691	0.770147
0.406624	0.431409	0.487451	0.420186	0.551231	0.54221	0.398237	0.302894	0.447569	0.741108	0.492092	0.234477	0.267875	0.324787	0.121795	0.408431	0.315115	0.380394	0.610738	0.662024
0.607241	0.145574	0.915088	1.17335	0.750348	1.45425	1.37348	0.854979	0.321344	0.626307	0.984548	0.295563	0.458429	0.214965	0.219785	0.185758	0.348403	1.29456	0.992983	0.234662
0.667748	0.556149	1.23077	1.45397	0.889264	1.28228	0.749039	0.811973	0.563734	0.292125	0.191798	0.201883	0.206247	0.242101	0.174232	0.133963	0.260267	1.31151	0.293333	0.623968
0.578092	0.605847	1.0917	1.38027	0.844264	1.34909	0.608637	1.00353	0.562118	0.268412	0.579203	0.21013	0.272244	0.276626	0.417651	0.561658	0.204744	1.40844	0.225617	0.44581
1.06307	0.483034	1.15037	0.895476	0.436754	0.117128	0.154176	0.365257	0.523767	1.24511	0.459077	0.296749	0.319983	0.470245	0.0618279	0.312789	0.798287	0.832473	0.506394	1.13341
0.926553	0.686552	0.375258	0.95441	0.956488	0.641467	0.672095	0.415733	0.828573	0.231389	0.336261	0.181698	0.177881	0.270917	0.446734	0.260147	0.606669	1.00051	0.33041	0.290063
0.508375	0.561008	1.09925	0.430811	0.285359	0.235738	0.899774	0.671172	0.481087	0.401707	0.808324	0.425855	0.199969	0.325004	0.269541	0.259846	0.208627	0.340259	0.538177	0.337278
1.69768	1.8681	1.58308	0.790983	1.18939	1.02108	1.68775	1.46072	1.3965	2.04792	1.55724	1.2023	0.915196	1.11165	1.40708	1.4778	1.7943	1.56601	1.55714	1.57728
0.836931	0.351308	0.74815	0.530036	0.548886	0.394892	0.455285	0.168221	0.256425	0.525379	0.23283	0.169279	0.460792	0.240366	0.24544	0.407983	0.482466	0.57031	0.65851	0.905904
1.31102	0.783344	0.25513	0.846937	0.249031	0.249258	0.493048	0.122788	0.442486	0.548875	0.556163	0.501524	0.157095	0.0733076	0.157706	0.21691	0.579751	0.815343	0.222683	1.14773
0.775548	0.180135	0.784104	1.09847	0.618975	0.246119	0.373079	0.270473	0.26122	0.31656	0.419876	0.161995	0.74607	0.207606	0.264695	0.225495	0.748839	0.728726	0.285324	0.581355
0.638147	0.275575	0.525816	0.456858	0.275484	0.207338	0.421686	0.467219	0.541544	0.611592	0.731627	0.421833	0.670374	0.249495	0.183624	0.259565	0.294431	0.576375	0.654626	0.817708
0.934696	0.120165	0.544694	0.205657	0.298705	0.60169	0.434525	0.424512	0.606316	0.304236	0.135638	1.29278	0.343333	0.2312	0.183903	0.350294	0.498221	0.474821	1.05387	1.44737
0.617611	0.755898	0.75858	0.693827	1.26745	0.980376	1.04429	0.737341	1.02725	0.761567	0.927872	0.349764	0.934578	0.835741	0.773537	0.881852	0.324173	0.374035	0.751519	1.19118
0.698225	0.396768	0.414128	0.290037	0.302566	0.646257	0.250869	0.652275	0.513069	0.268729	0.662301	0.442254	0.29725	0.204821	0.349517	0.615632	0.200185	0.661987	1.51067	1.65237
0.887547	0.740829	0.231116	0.154311	0.842937	0.72361	0.337656	0.274116	0.377943	0.401818	0.486265	0.170897	0.117811	0.403647	0.264871	0.214818	0.174244	0.451009	1.41921	0.880548
0.693708	0.758253	0.827168	0.729895	0.338443	0.567261	0.79861	0.307938	0.193432	0.591021	0.265852	0.407198	0.291934	0.261769	0.340977	0.298362	0.341615	0.126856	0.79625	0.464721
0.792232	0.470663	1.27617	1.17788	1.13625	1.06089	1.03088	0.937275	0.349075	0.459526	0.318979	0.150176	0.229579	0.161448	0.361338	0.23619	0.331831	1.25898	0.672709	0.339388
0.697489	0.554974	1.07526	1.0227	1.18833	0.848602	0.279333	0.22248	0.464062	0.297661	0.508517	0.342463	0.306527	0.714738	0.799123	0.315859	0.42134	1.31419	0.205667	0.841342
0.687027	0.407526	0.609223	0.469849	0.219535	0.443861	0.414333	0.144028	0.472906	1.0914	0.417784	0.786588	0.586954	0.253324	0.287718	0.148855	0.255124	0.494699	1.45793	1.60179
0.883718	0.777418	0.48342	0.54059	0.643884	0.329535	0.194388	0.269391	0.749135	0.122475	0.455646	0.84447	0.931234	0.403705	0.126773	0.105288	0.317197	0.749115	0.575407	1.42268
1.06704	0.429501	0.317787	0.666991	0.596927	0.338374	0.489302	0.270179	0.416277	0.205758	0.451968	0.282993	0.395415	0.588092	0.187333	0.394845	0.495788	0.451495	0.233074	1.6125
0.630129	0.886006	1.22727	0.697594	0.848972	0.765581	0.609894	0.201209	0.48632	0.328531	0.737893	1.12384	1.04856	0.572217	0.767446	0.917486	0.698325	0.471132	0.502787	1.27438
0.751358	0.472666	0.644143	0.245168	0.862391	0.581277	0.617468	0.569793	0.349902	0.145595	0.327211	0.139463	0.433238	0.312297	0.505802	0.287526	0.393271	1.45243	0.485535	0.709279
0.779791	0.680734	0.49238	0.0368968	0.50276	0.426086	0.260258	0.46674	0.205404	0.310814	0.299835	0.216721	0.302955	0.135457	0.0861454	0.188563	0.17915	1.21498	1.07139	2.33254
0.594315	0.848587	1.21511	0.73146	0.886883	0.741193	0.637702	0.180692	0.413734	0.473316	0.860181	1.22243	1.11303	0.687516	0.818382	0.946946	0.711437	0.566352	0.569156	1.2174
0.830859	0.487176	0.386856	0.625284	0.708833	0.882473	0.232308	0.735979	0.402452	0.368446	0.463177	0.0779475	0.437844	0.359496	0.265973	0.290079	0.101715	0.50778	1.73157	1.03194
0.805208	0.476534	0.457239	0.593692	0.246563	0.414303	0.453132	0.481857	0.228113	0.237353	0.390388	0.271407	0.38069	0.461146	0.175842	0.540162	0.666466	0.121366	0.841833	0.862724
0.856973	0.640639	0.513729	0.489663	0.0540496	0.24175	0.630976	0.353278	0.665198	1.92165	0.295041	0.563238	0.233012	0.179771	0.376485	0.313751	0.429609	0.566482	1.12447	1.18212
0.726705	0.754342	1.08599	0.928939	0.783992	0.813744	0.39024	0.606715	0.399182	0.249778	0.289645	0.319885	0.129338	0.268805	0.200394	0.251877	0.229703	0.334069	0.246974	0.670759
0.877	0.310028	1.34845	0.991684	0.494484	0.556903	0.38326	0.235742	0.415747	0.394096	0.0992883	0.307101	0.473879	0.793081	0.408636	0.317782	0.519112	0.970478	0.233528	0.407539
1.03891	0.425271	1.17286	0.16749	0.508731	0.341207	0.388608	0.828739	1.13706	0.858882	0.145169	0.900109	0.731925	0.318487	0.105081	0.260228	0.276703	0.261996	1.385	1.30146
0.608957	0.578651	0.561403	0.509601	0.344406	0.417861	0.329084	0.416257	0.549441	0.365222	0.287168	0.563915	0.435984	0.448621	0.157357	0.545646	0.852904	1.19816	0.21255	1.24532
0.827368	0.47843	0.29419	0.348957	0.724025	0.829801	0.592498	0.578133	0.42256	0.554529	0.711371	0.417729	0.404224	0.418404	0.446137	0.144383	0.212738	0.496435	1.42835	0.76595
0.513243	0.17792	0.977484	0.552712	0.922449	1.18096	1.01663	0.405193	0.41044	0.26219	0.225052	0.213598	0.213455	0.241947	0.166345	0.277937	0.179777	0.468913	0.577408	0.54589
0.548755	0.431661	1.22338	1.35176	0.782057	1.33036	0.614849	1.04314	0.383658	0.229559	0.394236	0.404297	0.225739	0.168953	0.213977	0.121909	0.210201	1.44745	0.520451	0.409597
0.436847	0.558634	0.78459	1.03502	0.815275	0.584349	0.497288	0.492944	0.361212	0.32805	0.539823	0.290853	0.23464	0.276103	0.248578	0.288166	0.299675	1.25764	0.2579	0.538748
0.633132	0.549758	1.19166	1.11887	1.11824	0.811535	0.215039	0.826777	0.511704	0.300849	0.256404	0.194323	0.480133	0.30021	0.564049	0.734311	0.611599	0.914493	0.249444	0.844751
0.814436	0.435309	0.584851	0.127688	0.226173	0.15609	0.15089	0.277769	0.420398	0.481658	0.447808	0.458365	0.53496	0.350834	0.279996	0.332563	0.289378	0.249036	0.282451	0.913188
0.619991	0.478349	0.788969	0.815075	0.251937	0.234553	0.501922	0.313119	0.236215	0.26487	0.209543	0.264435	0.222652	0.214073	0.198776	0.239733	0.558184	0.206448	0.803475	0.370113
0.493372	0.183489	1.15676	1.33792	1.39024	1.49157	1.12882	1.16845	0.541916	0.319078	0.145783	0.437573	0.383167	0.328548	0.336104	0.173183	0.186067	0.687422	0.629579	0.378598
0.590051	0.497887	0.864425	1.06481	0.9225	0.72239	0.436124	0.519312	0.188203	0.273896	0.465668	0.29831	0.245785	0.525186	0.787512	0.765229	0.53041	1.1233	0.256527	0.894564
0.824799	0.580206	1.11087	1.00272	1.00426	0.547769	0.424148	0.789763	0.416268	0.468657	0.392732	0.38091	0.235942	0.642939	0.316111	0.298549	0.689674	0.770954	0.294174	0.577545
0.93429	0.253327	0.380296	0.725447	0.24484	0.307031	0.345557	0.200081	0.403117	0.850871	0.177635	0.512934	0.106622	0.194718	0.291286	0.346352	0.330525	0.372878	1.07555	1.42262
0.697012	0.832123	0.748318	1.15819	0.355366	0.469316	0.532699	0.329388	0.572608	0.72878	0.731906	0.411239	0.183274	0.284989	0.327187	0.21312	0.654684	0.356656	0.39458	1.07069
0.744911	0.647448	0.301595	0.858596	0.429197	0.515264	0.374357	0.104696	0.35264	0.590337	0.732185	0.273661	0.55276	0.581227	0.397859	0.187042	0.442298	0.233893	0.353606	1.39669
1.04274	0.547241	0.633843	0.172371	0.418919	0.278002	0.264188	0.954093	0.129639	0.128599	0.235998	0.41597	0.956541	0.661644	0.126869	0.425743	0.134757	1.83396	0.572179	1.08847
0.769435	0.221901	0.501405	0.274579	0.462861	0.200014	0.390148	0.259575	0.465505	0.386776	0.506999	0.346453	0.21341	0.504615	0.388657	0.31087	0.459404	0.503893	1.08741	0.964729
0.959172	0.476425	0.290791	0.330446	0.747993	0.388107	0.415717	0.269803	0.260606	0.44637	0.63067	0.753722	0.369686	0.369293	0.248929	0.149095	0.0635515	0.897975	0.94667	0.892398
0.662281	0.281867	0.723366	1.68072	0.931846	0.829857	1.38436	1.43069	0.742789	0.902371	0.297833	0.0538132	0.555828	0.179484	0.26939	0.228655	0.288902	1.22768	0.589615	0.266862
0.722811	0.468447	1.11035	1.70713	1.43615	1.01873	0.907819	1.16482	0.820971	0.756717	0.373992	0.176889	0.136527	0.170391	0.275926	0.328618	0.193151	1.24872	0.270657	0.370754
1.1234	0.167728	0.482161	0.955597	0.318964	0.354798	0.425932	0.325103	0.617931	0.720604	0.59134	0.279698	0.364083	0.394598	0.1781	0.223742	0.347581	0.372227	0.202051	1.4704
0.879278	0.729082	1.07629	0.903967	0.518286	0.319167	0.2786	0.10624	0.630871	0.259359	0.24935	0.425093	0.36999	0.15137	0.301089	0.481427	0.48641	0.316696	0.496314	1.23072
1.49472	0.23278	0.267492	0.3406	0.263823	0.323905	0.931539	0.373848	0.788271	0.853294	0.289044	0.526837	0.792634	0.469487	0.373382	0.132909	0.267293	0.218016	1.25424	1.46646
0.678512	1.2363	0.74616	0.951877	0.57624	0.444913	0.20102	0.196062	0.518799	0.420517	0.331059	0.456142	0.262025	0.274511	0.435683	0.340851	0.651043	0.537639	0.902818	0.740275
0.793508	0.355969	0.298545	1.15112	1.07907	0.891229	0.129367	0.115327	0.294837	0.67964	0.321204	0.257887	0.0873785	0.336982	0.390958	0.139684	0.444954	0.32285	1.31516	1.20046
0.644564	0.374008	0.0852191	0.301985	0.302267	0.634358	0.289643	0.38656	0.210695	0.226668	0.585296	0.214424	0.260883	0.444477	0.658801	0.221061	0.287468	0.537942	1.36277	0.824884
0.789689	0.177333	0.215221	0.363767	0.287308	0.334078	0.47055	0.0422909	0.438887	0.258155	0.260236	0.344437	0.153853	0.324289	0.433413	0.53096	0.52645	0.508104	1.06584	0.826939
0.849927	0.109791	0.27036	0.170736	0.533501	0.446206	0.362768	0.247846	0.347226	0.642846	0.446212	0.487531	0.296278	0.426573	0.257198	0.408115	0.117392	0.34548	0.858426	0.737013
0.393151	0.319396	0.495915	0.334405	0.722862	0.347203	0.558966	0.573304	0.850167	1.15506	1.14187	0.533616	0.44857	0.571025	0.264243	0.244438	0.130733	0.670595	1.10344	0.719299
0.84725	0.867434	0.294834	0.337666	0.146913	0.562896	0.636762	0.258695	0.874969	0.422845	0.452322	0.996027	1.03053	0.499131	0.400584	0.122317	0.513207	0.181059	1.58771	1.363
1.13117	0.342805	0.681671	0.0904092	0.167928	0.285588	0.349384	0.42341	0.236196	0.580419	0.521501	0.360411	0.302746	0.25808	0.282122	0.442355	0.326777	0.610826	0.560644	1.91558
0.742554	0.154867	0.270824	0.0935746	0.420935	0.288939	0.372518	0.196993	0.378261	0.572334	0.624989	0.342559	0.369473	0.497412	0.280281	0.481454	0.385899	0.599932	1.06953	0.855307
0.677347	0.355486	0.46037	0.394776	0.275848	0.275611	0.340661	0.316465	0.191655	0.320752	0.468601	0.230743	0.219162	0.427312	0.2505	0.538741	0.305027	0.34448	0.976752	1.08208
0.866485	0.318808	0.133665	0.511348	0.50251	0.472901	0.79377	0.372912	0.0327294	0.352903	0.801332	0.606708	0.188709	0.248434	0.313568	0.383904	0.392473	0.235557	1.28982	0.687735
0.834961	0.199881	0.210976	0.246316	0.262353	0.354648	0.226185	0.220046	0.268477	0.189264	0.8217	0.395103	0.379385	0.416018	0.207788	0.410547	0.275898	0.283243	0.335593	0.607072
1.52937	1.34412	2.03847	1.97758	1.76367	1.45764	1.51436	1.34302	1.62661	0.316154	1.04951	1.00949	1.12812	1.1638	1.26211	1.26983	0.873161	0.859077	0.549932	1.16828
0.959991	0.918646	0.832862	0.41001	0.291886	0.107286	0.465972	0.558399	1.47952	1.4914	0.224966	0.215193	0.431865	0.36627	0.173253	0.415836	0.495941	0.488658	1.60227	0.817566
1.9506	1.7055	1.43038	1.47204	0.817759	0.959992	1.51399	1.51774	1.12712	2.04567	1.31284	1.52864	1.27582	1.19291	1.20527	1.26239	1.77123	1.22512	1.86116	1.80802
0.662643	0.278937	1.01033	0.465455	0.954052	0.542188	0.363299	0.510089	0.198406	1.14259	0.264726	0.232423	0.332686	0.335779	0.32998	0.134916	0.433783	0.285441	1.16537	0.572229
0.701697	0.452124	0.867494	1.02918	0.94686	0.750122	0.353138	0.479807	0.167638	0.857653	0.613644	0.373116	0.239682	0.320401	0.433734	0.643512	0.352028	0.395892	0.236135	0.642308
0.925876	0.853401	0.89222	0.770241	0.801421	0.614907	0.0616207	0.262289	0.24308	0.916206	0.614606	0.320162	0.416851	0.715054	0.843186	0.279118	0.75612	1.00049	0.394297	0.687825
0.970188	0.248841	0.54372	0.794165	0.448066	0.319142	0.582671	0.182753	0.804838	1.1028	0.355326	0.71912	0.365496	0.438774	0.35824	0.221451	0.723535	0.39419	0.924793	1.25473
0.817869	0.284999	0.169989	0.915559	0.441661	0.379773	0.601447	0.765453	0.0323881	0.568415	0.593423	0.411661	0.116706	0.16362	0.492026	0.211944	0.393274	0.332371	0.90433	1.25528
1.45409	0.239355	0.39709	0.246149	0.378898	0.116764	0.299679	0.258171	0.208749	0.34863	0.545431	0.38554	0.428595	0.434045	0.351169	0.520417	0.531752	0.53843	0.372464	1.74649
0.651886	0.289287	0.280435	0.546804	0.533151	0.45724	0.525954	0.111249	0.578973	0.491457	0.104061	0.157232	0.484197	0.380311	0.366911	0.388691	0.627613	1.93053	0.845275	2.27777
0.846209	0.41002	0.721217	0.245941	0.279316	0.532253	0.221624	0.342597	0.317701	0.716809	0.270608	0.276694	0.436915	0.196622	0.264727	0.308478	0.218392	0.759206	0.638341	0.307575
0.6403	0.342739	1.28698	0.631219	0.517595	0.117588	1.05242	0.331655	0.361552	0.423259	0.264351	0.296075	0.424629	0.162808	0.150202	0.425708	0.269008	0.177956	0.707599	0.673463
0.546816	0.295441	1.1757	2.05541	1.11114	1.15588	1.5114	1.53907	0.376151	0.808172	0.547138	0.317158	0.405328	0.224436	0.276459	0.422214	0.365505	1.26374	0.476634	0.128174
0.717803	0.505408	0.861377	0.654042	0.737181	0.468366	0.349574	0.44092	0.0472024	0.860661	0.476412	0.634005	0.204048	0.527031	0.689894	0.723749	0.643095	0.704333	0.140466	0.555961
0.692702	1.25236	0.67571	0.463798	0.350351	0.391378	0.72743	0.27146	0.298006	0.213114	0.693611	0.236555	0.196456	0.298146	0.395946	0.580884	0.409404	0.638122	0.658432	0.835001
0.608858	0.367402	0.429836	0.873094	0.444491	0.787304	0.340086	0.708012	0.730321	0.71645	0.351264	0.367912	0.355817	0.271302	0.207935	0.374804	0.428546	0.640628	1.4566	0.528844
0.816294	0.240554	1.02232	0.534447	0.0806312	0.561736	0.389829	0.253412	0.578672	0.24711	0.442571	0.559056	0.678102	0.166418	0.343635	0.271356	0.115238	0.592692	0.170123	0.2332
1.99353	2.0155	1.8739	2.1876	1.70948	1.96178	1.5695	1.97484	1.71448	1.01531	1.31675	1.29607	1.72052	1.30234	1.4795	1.36297	0.880799	0.894418	0.398486	1.0798
0.671552	0.490867	0.963504	1.70177	1.00474	0.942221	1.21027	1.07055	0.664152	0.672191	0.0784481	0.289157	0.36344	0.366575	0.14367	0.151096	0.137247	1.26038	0.702202	0.315581
0.74631	0.469173	0.757064	1.26699	1.14773	1.20459	0.334104	0.76674	0.326146	1.12855	0.644317	0.417478	0.423816	0.149134	0.166223	0.377656	0.362988	0.860517	0.0453945	0.485001
0.812368	0.818437	1.05711	0.556812	0.386148	0.426458	0.426164	0.292439	0.545364	0.231963	0.436265	0.666113	0.508453	0.336244	0.224771	0.256598	0.288545	0.289494	0.89176	0.932898
1.00133	1.18167	0.76889	0.569362	0.850979	0.24612	0.168931	0.189411	0.757275	0.314329	0.667706	0.772321	0.735717	0.336165	0.416763	0.244566	0.412873	0.435147	0.381522	0.93619
0.923594	0.26856	0.370703	0.2445	0.300286	0.705241	0.587079	0.608666	0.361039	0.594033	0.367375	0.698418	0.391224	0.62276	0.307335	0.348268	0.521695	0.412066	1.05084	2.26661
1.40838	0.290712	0.591173	0.528348	0.503155	0.354198	0.0978933	0.317988	0.163227	0.177366	0.459687	0.643103	0.587531	0.613351	0.403447	0.412239	0.496631	1.64107	0.422889	1.01885
0.270346	0.292102	0.533508	0.779109	1.07976	0.503009	0.67085	0.998994	0.673044	0.454751	0.227255	0.377806	0.431176	0.19768	0.663909	0.394364	0.614297	1.42302	0.309996	1.0567
0.888765	0.563115	0.280487	0.755188	0.744347	0.636769	0.311525	0.731395	0.326817	0.488316	0.0688462	0.378037	0.409134	0.355896	0.260976	0.223009	0.431586	1.20927	1.15656	1.61578
0.759467	0.24086	0.178107	0.565801	0.665232	0.653831	0.274673	0.56799	0.238104	0.744003	0.461265	0.29058	0.218505	0.102686	0.235323	0.104351	0.737203	0.447696	1.16647	0.820928
0.92481	0.401949	0.584434	0.330473	0.125013	0.464294	0.0824327	0.337029	0.271924	0.439752	0.770604	0.445251	0.849058	0.105731	0.269568	0.414772	0.38388	0.289929	0.0772911	0.330584
0.711264	0.0989327	1.22643	0.816778	1.08248	1.57859	1.13329	0.9179	0.246756	0.541552	0.452666	0.342878	0.287854	0.206395	0.510196	0.110644	0.329661	0.412838	0.940569	0.362389
0.727207	0.509214	0.587544	0.651329	0.716779	0.758515	0.356054	0.388698	0.235522	0.330688	0.887818	0.362227	0.24296	0.199127	0.258559	0.395525	0.259187	0.934602	0.117146	0.564101
0.734206	0.373157	0.519847	0.484662	0.282974	0.196093	0.408785	0.29173	0.264652	0.429111	0.144843	0.614705	0.556741	0.647923	0.278988	0.288844	0.169737	0.566911	0.535933	0.929968
0.899006	0.353409	0.696019	0.403374	0.237372	0.61243	0.232571	0.0721508	0.215014	0.418484	1.07662	1.62261	0.75797	0.185336	0.281038	0.308894	0.674769	0.613801	0.864747	0.830559
0.635915	0.352929	0.459648	0.814585	0.872253	0.500548	0.634372	0.624092	0.366537	0.855298	0.182267	0.312741	0.173429	0.210156	0.234038	0.570691	1.00334	1.73028	0.681	1.29408
0.745881	0.639361	0.869586	0.711693	0.283578	0.651693	0.541798	0.287017	0.39818	0.44524	0.314181	0.172197	0.336867	0.216562	0.360475	0.276777	0.256951	0.193241	0.422645	0.345315
0.724895	0.577085	0.493063	0.362258	0.348864	0.191146	0.538409	0.358481	0.130856	0.349504	0.432342	0.403542	0.586105	0.247126	0.306103	0.259334	0.299081	0.525736	0.883102	0.567012
0.536917	0.431531	1.05383	1.23882	1.43166	1.22079	0.633633	1.00074	0.461517	0.228664	0.312636	0.320518	0.302901	0.290746	0.443088	0.0925866	0.238418	1.13875	0.232156	0.424193
0.346573	0.333474	1.03377	1.44816	1.27341	0.794457	0.235586	0.997814	0.431072	0.49619	0.558637	0.299696	0.297388	0.249118	0.414237	0.493436	0.230959	0.983062	0.249647	0.510908
0.871681	0.506158	0.459213	0.234538	0.30457	0.0377927	0.699728	0.887909	0.380116	1.18457	0.37328	1.3227	0.504927	0.33859	0.390209	0.258504	0.30886	0.44397	1.33828	1.24728
0.804223	0.351635	0.321008	1.44029	1.12174	0.41951	0.892609	0.585759	0.518295	0.737445	0.0956177	0.412862	0.249115	0.227407	0.378456	0.564753	1.20378	1.75797	0.0946368	2.05347
0.660209	0.356787	0.3958	0.424214	0.46452	0.824411	0.525432	0.266716	0.28224	0.624771	0.355025	0.394721	0.612621	0.244909	0.305654	0.323085	0.315708	0.575288	1.14787	1.10948
0.68401	0.684531	0.942542	0.786908	0.531052	0.503636	0.305893	0.638566	0.593649	0.250322	0.523874	0.567012	0.793158	0.305312	0.442671	0.201381	0.194431	0.300377	0.613011	0.278713
0.671598	0.248932	1.36048	1.52371	1.37586	1.73185	1.26897	1.48086	0.710899	0.350206	0.696859	0.229954	0.506125	0.223171	0.471067	0.129849	0.253964	1.15473	0.663144	0.294642
0.754461	0.171321	1.51735	1.85015	1.44201	1.41479	0.378879	1.32484	0.592997	0.462089	0.401453	0.195144	0.449751	0.252246	0.291863	0.290424	0.244102	1.26297	0.698956	0.345936
0.843743	0.909134	0.575423	0.449875	0.384971	0.456585	0.349925	0.754286	0.510074	0.0992839	0.669721	0.698766	0.41205	0.225696	0.429503	0.190162	0.485143	0.394146	0.829379	0.704659
0.831656	0.917859	0.758231	0.793009	0.83048	0.280834	0.37925	0.715335	0.410603	0.442293	0.491537	0.228985	0.547879	0.567268	0.365309	0.400359	0.918528	0.293869	0.990995	0.990129
0.763248	1.48348	0.833485	0.34215	0.706992	0.343826	0.103715	0.677318	0.396478	0.323822	0.347361	0.545519	0.540548	0.286572	0.193524	0.163759	0.463112	0.572664	0.64826	0.541037
0.516032	1.06123	0.888378	0.279594	0.801396	0.548426	0.700833	0.253803	0.085486	0.295391	0.734322	0.434275	0.443551	0.452708	0.204607	0.129504	0.230538	0.305432	0.889795	1.09953
0.671192	1.127	1.0175	0.420708	0.624659	0.450923	0.233199	0.268232	0.806523	0.51761	0.370987	0.226213	0.183435	0.221637	0.309439	0.52056	0.378349	0.416578	0.324346	0.758232
0.630225	0.358091	0.493181	0.458951	0.146458	0.370457	0.246122	0.833989	0.258656	0.811821	0.395183	0.197005	0.172907	0.283798	0.478003	0.33575	0.356557	0.337141	0.73104	0.624967
0.866038	0.376849	0.219231	1.04688	0.620403	0.554147	0.604787	0.531724	0.449994	0.639907	0.1319	0.662452	0.567537	0.243362	0.347648	0.356183	0.816332	2.46391	0.396045	2.21495
0.755744	0.34911	0.195211	0.382551	0.351834	1.14185	0.173464	0.152786	0.422337	0.434722	0.230409	0.25598	0.297753	0.241233	0.233175	0.312677	0.290383	0.802424	1.30508	1.07156
0.748946	0.417547	0.198739	0.20774	0.293274	0.696269	0.302761	0.0433468	0.37411	0.430311	0.576664	0.424732	0.134985	0.413359	0.400697	0.578111	0.495972	0.386419	0.895072	1.19405
0.780561	0.882529	0.763803	0.43385	0.0981461	0.104604	0.201088	0.345738	0.345923	0.605345	0.419716	0.278389	0.338224	0.207753	0.285404	0.569776	0.318005	0.246	0.401173	0.307186
0.675422	0.448219	0.719981	0.287388	0.506668	0.360867	0.226459	0.226268	0.360304	0.372665	0.466425	0.311839	0.247055	0.361116	0.310206	0.628652	0.343731	0.0494463	0.403729	0.972958
0.879991	0.464765	1.16893	0.974631	1.03485	1.30899	1.34461	1.0157	0.478871	1.24426	0.262213	0.50592	0.51859	0.172381	0.463814	0.22301	0.343282	1.23008	0.956447	0.465846
0.593407	0.370333	1.70539	1.74908	1.07484	1.5568	1.3585	1.28214	0.679594	0.276113	0.255722	0.441026	0.445041	0.21578	0.275616	0.1548	0.377107	1.30329	0.35003	0.4345
0.685649	0.310725	0.512021	1.42408	1.07163	0.890608	0.417607	0.673301	0.345757	0.498995	0.314669	0.178019	0.2765	0.217405	0.259219	0.328526	0.427027	1.13346	0.13967	0.311256
0.833437	0.666107	0.457069	0.810755	0.926321	0.56109	0.271789	0.279298	0.252035	0.562719	0.612731	0.249455	0.188311	0.449254	0.278744	0.288796	0.17149	0.803013	0.125922	0.613105
0.852976	1.47885	0.300517	0.82825	0.403176	0.831459	0.141346	0.601632	0.561326	0.0951848	0.675682	0.732717	0.402057	0.266439	0.345638	0.349517	0.410862	0.588594	1.39209	0.994119
0.824561	1.24322	1.04573	0.358301	0.707569	0.138916	0.536365	0.673755	0.217723	0.225094	0.372644	0.504113	1.05245	0.446679	0.052399	0.264778	0.208382	0.197038	0.34987	0.387068
0.806562	0.713644	0.470223	1.40455	0.589522	0.247497	0.224652	0.300488	0.672711	0.578715	0.202337	0.405755	0.525177	0.442375	0.310376	0.182815	0.170143	0.36164	0.331157	0.529959
0.835604	0.235511	0.686367	0.4361	0.558629	0.158008	0.579215	0.297524	0.276873	0.259556	0.374972	0.457759	0.336098	0.186823	0.196217	0.157207	0.427714	0.443308	0.270955	1.94804
1.27222	0.313376	0.633752	0.402831	0.225296	0.250789	0.415254	0.630461	0.191032	0.530939	0.228321	0.637752	0.17798	0.338606	0.243885	0.220671	0.303321	0.399679	0.239387	0.972439
0.555613	0.228916	0.221326	0.726241	1.03746	1.21372	0.696263	0.729337	0.408484	0.663306	0.29255	0.307827	0.147327	0.169081	0.241823	0.387447	0.943905	1.33273	0.664327	0.943985
0.689654	0.252966	0.334306	0.7756	0.407547	0.478171	0.469307	0.486806	0.115164	0.542313	0.403223	0.26213	0.236936	0.253429	0.279663	0.187416	0.692747	1.35338	0.658749	1.38057
0.713358	0.255303	0.439903	0.386556	0.280541	0.318509	0.205467	0.132749	0.393373	0.418224	0.676959	0.2461	0.384953	0.416809	0.465271	0.566992	0.401203	0.358977	0.59614	0.472676
0.827154	0.304709	0.339688	0.560629	0.354218	0.227466	0.218708	0.203131	0.109582	0.296812	0.57082	0.227795	0.3291	0.649793	0.492401	0.560919	0.286298	0.214841	0.71591	0.831866
0.540926	0.324037	0.94848	0.643679	0.813755	0.740125	0.580154	0.714496	0.397426	1.46646	0.952401	0.415418	0.469125	0.472946	0.324721	0.445928	0.383899	0.825579	0.735516	0.841503
0.868516	0.548906	1.00004	0.680586	0.99696	0.306543	0.379596	0.351932	0.246612	0.615715	0.445694	0.261805	0.287225	0.469982	0.350056	0.293418	0.851194	0.607863	0.499389	0.655908
0.760223	0.458017	0.413489	0.831617	0.591706	0.229724	0.302117	0.264485	0.22467	0.588034	0.594893	0.379748	0.553447	0.647487	0.335833	0.271677	0.825374	0.653759	0.547233	0.74276
0.883404	0.221026	0.469064	0.500931	0.293392	0.261098	0.520686	0.185567	0.0986468	0.501826	0.31633	0.269206	0.519994	0.413713	0.281158	0.448975	0.327888	0.25157	0.242373	1.80322
0.720497	0.323972	0.163919	0.598878	0.262959	0.554534	0.346944	0.226506	0.0985367	0.370981	0.354437	0.391794	0.441187	0.527975	0.357615	0.535641	0.108837	0.785618	0.86642	0.72779
0.52419	0.482372	1.01906	0.256984	0.296883	0.712512	0.315108	0.232671	0.130316	0.323347	0.584693	0.300968	0.360611	0.373917	0.271399	0.298096	0.132056	0.234797	0.650079	0.366587
0.532954	0.227297	0.572894	0.26119	0.95863	0.279343	0.504603	0.218304	0.965134	0.725007	1.39946	0.219508	0.774127	0.401967	0.442287	0.263088	0.374231	0.8116	0.412148	0.627499
0.517942	0.618066	0.941657	1.38923	0.618459	0.979207	0.898954	0.79862	0.682384	0.746089	0.242925	0.257537	0.192042	0.237575	0.386429	0.298342	0.0786684	0.873973	0.486815	0.483504
0.822446	0.317113	0.788098	1.2199	1.30912	0.689421	0.231859	0.942995	0.417589	0.531146	0.799238	0.236311	0.210413	0.0806056	0.0649115	0.449298	0.10013	0.663697	0.265347	0.477676
0.760829	0.435037	0.77237	0.434436	0.547421	0.397405	0.274519	0.384823	0.301376	0.474975	0.271477	0.434295	0.228902	0.580937	0.670293	0.19955	0.72761	0.772276	0.443317	0.234034
0.733446	0.494909	1.08883	0.610899	0.343796	0.23841	0.236933	0.213291	0.263015	0.919744	0.325887	0.715176	0.395156	0.644694	0.195744	0.0408992	0.301032	0.266748	1.27422	1.36589
0.666582	1.04006	1.16301	0.930733	0.941907	0.563742	0.368407	0.132158	0.340845	0.687272	0.256385	0.359115	0.411329	0.202202	0.367489	0.222682	0.244264	0.2626	0.709418	0.62772
0.797777	0.0987282	0.574854	0.260599	0.467312	0.77469	0.366636	0.40648	0.277698	0.509947	0.750393	0.167674	0.305688	0.436676	0.300592	0.320267	0.155422	0.678623	1.12857	1.2293
0.823071	0.447126	0.476985	0.420403	0.166973	0.392338	0.432231	0.216179	0.27643	0.632775	0.758039	0.255009	0.318677	0.377172	0.299311	0.315599	0.349753	0.38825	0.913606	1.04287
0.65328	0.485974	0.187523	0.36222	0.287042	0.182028	0.240407	0.342109	0.181739	0.216498	0.619016	0.577097	0.303581	0.336839	0.203941	0.652309	0.377169	0.20719	0.423062	0.851109
0.660652	0.495195	1.16027	0.378037	0.391933	0.142055	0.306081	0.461417	0.355329	0.634838	0.458444	0.184641	0.37896	0.197221	0.412134	0.426334	0.296591	0.39129	0.542283	0.231682
0.816204	0.382553	0.781343	1.0924	1.11496	0.793597	0.500586	0.523709	0.211628	0.635779	0.406425	0.485285	0.272638	0.316828	0.345442	0.292764	0.290273	0.9172	0.602426	0.456604
0.658741	0.536082	0.36652	0.30312	0.682529	0.468332	0.076509	0.14052	0.316949	0.513643	0.427047	0.443944	0.238046	0.413971	0.461619	0.543884	0.662174	0.542733	0.303136	0.497668
0.787462	0.485014	0.794175	0.549755	0.652095	0.113591	0.236533	0.661126	0.287626	0.513875	0.302061	0.29138	0.177728	0.340264	0.48279	0.471743	0.367638	0.322243	0.314463	0.538419
0.934014	1.01502	0.901623	0.471755	1.04294	0.363885	0.277055	0.35548	0.278376	0.558319	0.215743	0.356471	0.273587	0.282155	0.399629	0.467238	0.213662	0.601375	0.14728	0.586887
0.852164	0.407021	0.673546	0.185872	0.748222	0.590084	0.443404	0.364116	0.984851	0.630043	0.513396	0.244195	0.671705	0.144218	0.346575	0.388033	0.480913	0.625006	1.0499	2.49908
0.472225	0.359197	0.28628	0.339637	0.338982	0.730939	1.0831	0.42038	0.689883	0.270498	1.01106	0.323993	0.560697	0.455165	0.126567	0.450483	0.232996	0.244373	1.02715	1.85888
0.875825	0.29863	0.393902	0.73567	1.21679	0.61274	0.662443	0.87227	0.839038	0.60531	0.337239	0.487233	0.224586	0.297744	0.446182	0.538312	1.13021	2.23075	0.537273	2.08289
0.69314	0.353721	0.337921	0.322142	0.490048	0.185075	0.407043	0.490378	0.26189	0.26121	1.01452	0.384011	0.391635	0.295866	0.291013	0.16404	0.369615	0.391158	0.665736	0.412349
0.71307	0.126988	0.490009	0.129791	0.250983	0.671138	0.250237	0.443958	0.780587	0.328216	0.901954	0.298209	0.503793	0.14384	0.203342	0.27876	0.703724	0.29731	0.202755	0.329727
0.888693	0.218369	0.286675	0.354493	0.340915	0.46604	0.245408	0.372695	0.376513	0.449635	0.786428	0.527877	0.355345	0.242181	0.194601	0.416633	0.580853	0.376579	0.45655	0.72107
0.455692	0.417522	1.13441	1.30286	0.625035	1.27114	0.83109	1.085	0.372387	0.242403	0.846202	0.15375	0.326624	0.321805	0.240494	0.29377	0.401194	0.759443	0.736174	0.568538
0.47087	0.180437	0.564144	0.550448	0.837404	0.423614	0.256254	0.258768	0.14757	0.867071	0.92762	0.115523	0.389743	0.561117	0.354271	0.478	0.530608	0.379229	0.364772	0.627158
0.554349	1.54311	1.22468	0.718121	0.621064	0.557404	0.432814	0.247472	0.481645	0.191225	0.396864	0.67791	0.484153	0.420392	0.110807	0.132993	0.32695	0.393664	0.452909	1.29881
0.942483	0.836376	0.912334	0.571103	0.3853	0.403654	0.265483	0.187321	0.780809	0.48306	0.195577	0.485782	0.704603	0.242765	0.304621	0.386075	0.310591	0.0933857	0.850713	1.30696
0.563824	0.223248	0.185292	0.575348	0.760794	0.975042	0.682619	0.254358	0.304228	0.252109	0.214747	0.188424	0.486667	0.368743	0.344981	0.258072	0.620824	1.77331	0.587034	1.35208
0.660287	0.769032	0.301148	0.313479	0.370379	0.837821	0.393539	0.480022	0.425102	0.622749	0.192822	0.420899	0.2433	0.160847	0.148146	0.238683	0.202774	0.802841	0.4087	0.275265
1.99426	1.66583	1.49347	1.2973	0.993061	1.14199	1.61229	1.63524	1.33004	1.05633	1.26712	1.15341	0.873194	1.24036	1.35521	1.3173	1.99184	1.67356	1.98206	1.93487
0.599133	0.176369	1.38609	1.38447	1.04034	1.31897	0.540213	1.02075	0.45772	0.411429	0.32369	0.383596	0.384208	0.398875	0.145379	0.276438	0.291181	0.89769	0.7949	0.48273
0.731621	1.32001	1.19814	0.613879	1.18431	0.466596	1.00777	0.917239	0.166395	0.575482	0.193953	0.430167	0.291862	0.559566	0.222563	0.365414	0.415917	0.593218	0.678459	1.06263
0.70243	0.138834	0.379541	1.2233	0.708163	0.688907	0.71634	0.312413	0.21052	0.571688	0.118606	0.246722	0.331874	0.160629	0.447377	0.596918	0.750424	2.02936	0.647994	1.76538
0.747251	0.500407	0.506272	0.393067	0.605004	0.452715	0.310689	0.0941776	0.39783	0.399534	0.718425	0.585742	0.225919	0.426298	0.485055	0.443373	0.277392	0.226202	0.397623	1.03755
0.635278	0.363126	0.771956	0.482688	0.564653	0.41217	0.263133	0.436995	0.172434	0.321754	0.460819	0.594002	0.506531	0.553536	0.403304	0.376824	0.33038	0.174514	0.360917	0.566703
0.568223	0.962276	0.714929	0.57429	0.435492	0.15987	0.280975	0.326618	0.440395	0.485161	0.323039	0.291064	0.47148	0.272123	0.315415	0.366859	0.235811	0.330572	0.297001	0.115677
1.83718	1.80054	1.68863	2.64814	1.91487	1.78626	1.67401	1.41536	1.32542	0.879123	1.2988	0.918618	1.01961	1.04433	1.29834	1.01291	1.11586	1.17602	0.474412	0.782883
0.773192	0.0856994	1.34203	1.06896	0.733886	1.53841	1.71744	1.47297	0.830764	0.475991	0.419811	0.367486	0.525295	0.278016	0.263965	0.427707	0.333541	1.33729	0.381993	0.138762
0.607735	0.388485	0.452392	1.07388	0.969179	0.76768	0.249129	0.354374	0.306357	0.348864	0.691523	0.0875962	0.0840156	0.376121	0.117132	0.238478	0.330676	1.15314	0.283378	0.631435
0.920957	0.184403	0.743053	0.670689	0.668006	0.29518	0.375777	0.267793	0.479823	0.521855	0.504669	0.30245	0.585468	0.565435	0.493844	0.23002	0.615689	0.736169	0.580905	0.552041
0.613391	0.901559	1.18956	1.09097	1.30861	0.696614	0.357821	0.18027	0.0556913	0.323039	0.390286	0.615894	0.320514	0.32579	0.283683	0.44779	0.551264	0.416058	0.582762	0.476505
0.798079	0.961326	0.979733	0.314696	0.862084	0.392102	0.349275	0.580839	0.527752	0.426729	0.412506	0.482365	0.347765	0.408229	0.627969	0.419723	0.766772	0.725186	0.276292	0.880051
1.14844	0.354973	0.330385	0.370945	0.449321	0.471972	0.295189	0.564274	0.345887	0.135429	0.393141	0.624412	0.776752	0.601377	0.418291	0.305196	0.747817	1.07406	0.403905	1.45419
0.755618	0.446501	1.14655	0.357634	0.708508	0.711956	0.451434	0.422168	0.573877	0.230904	0.603916	0.609443	0.866461	0.814909	0.795483	0.55955	0.573953	1.04856	0.303904	1.09816
0.703158	0.20315	0.387641	1.15422	0.849477	0.49842	0.569891	0.661568	0.195898	0.339514	0.317086	0.404397	0.334425	0.20693	0.414877	0.516793	0.981714	1.90846	0.696203	2.43726
0.66483	0.392283	0.299339	0.77055	1.00623	0.916941	0.560048	0.438916	0.52238	0.30555	0.316346	0.332302	0.222144	0.0461349	0.23779	0.475756	0.842334	1.98994	0.333245	1.29863
0.781064	0.586921	0.28118	0.504659	0.777382	0.71821	0.122474	0.374205	0.157773	0.25847	0.143426	0.424144	0.201004	0.30994	0.410661	0.133816	0.31705	0.824393	1.01775	1.24361
0.719087	0.0832947	0.674454	0.377183	0.685347	0.702018	0.544151	0.714949	0.408124	0.678135	0.374986	0.267698	0.212616	0.310927	0.189677	0.281693	0.588023	1.40393	0.569536	0.726303
0.68844	0.162118	0.555352	0.394954	0.587098	0.771883	0.375703	0.0380632	0.389735	0.141253	0.476481	0.20223	0.500344	0.460265	0.187339	0.282131	0.456834	0.413868	0.414128	0.356674
0.80146	0.45353	0.335181	0.266427	0.412228	0.937678	0.230168	0.536791	0.202628	0.292229	0.27886	0.288391	0.285601	0.228093	0.244885	0.50431	0.21066	0.448791	0.67748	0.39942
0.936359	0.324269	0.236911	0.525855	0.426739	0.221976	0.473737	0.27871	0.147506	0.56052	0.619249	0.731269	0.514708	0.241022	0.252272	0.332782	0.313708	0.487911	0.305677	0.899633
0.759028	0.840933	0.710571	0.897324	0.463552	0.56868	0.408628	0.0847534	0.20088	0.268836	0.229991	0.362876	0.312912	0.198835	0.143213	0.255499	0.194994	0.286603	0.569876	0.256749
0.417287	0.498899	0.709476	1.18273	1.08635	0.899292	0.535743	0.736973	0.38323	0.241563	0.217652	0.373243	0.339839	0.264638	0.324497	0.439214	0.280041	1.01056	0.418683	0.437751
0.603715	1.52704	0.253273	0.957996	0.267592	1.10323	0.62071	1.31512	0.766806	0.685211	0.455325	0.354353	0.427391	0.142277	0.791044	0.694107	1.05868	0.58703	0.931842	1.12436
0.576058	1.29456	0.911802	1.01722	0.481882	1.82158	0.614977	2.03361	1.72066	0.536504	0.255279	0.202234	0.515632	0.213084	0.977695	1.07597	1.41899	1.41104	0.347134	0.922349
0.761402	1.14639	1.22759	0.863624	0.784826	1.78603	1.08396	1.54595	1.37299	1.04151	0.567089	0.207118	0.190194	0.423288	0.701332	0.848482	1.1647	1.22232	0.312036	0.701016
0.742034	0.946135	1.16366	0.565477	0.373914	1.32311	1.65395	1.86281	1.50553	0.984059	0.3339	0.363511	0.253254	0.343927	0.565544	0.47228	0.790711	1.02986	0.118421	0.518229
0.843396	0.798133	0.957109	0.787184	0.203841	0.548153	0.734584	1.01529	1.04104	0.721344	0.634328	0.371124	0.086214	0.338937	0.15296	0.552419	1.12267	0.722496	0.467839	0.703574
0.68234	1.24337	1.07026	0.570712	1.37871	0.79436	0.679639	1.04896	0.779777	0.742601	0.209205	0.35215	0.238933	0.272039	0.13257	0.193392	0.569231	0.729872	0.237326	0.456313
0.772405	1.00154	0.886179	0.628542	0.66475	0.0745278	0.341529	0.309027	0.437947	0.170665	0.181707	0.321421	0.13262	0.501168	0.492999	0.385269	0.281553	0.400489	0.508015	0.804449
0.665141	1.09147	0.226708	0.688553	0.269859	0.618139	0.338427	0.217721	0.0705	0.728566	0.10816	0.347585	0.557704	0.270524	0.289959	0.271926	0.280262	0.235803	0.232802	0.847432
0.848141	0.298019	0.252061	0.958396	0.636365	0.441953	0.496058	0.614662	0.226417	0.233324	0.0732725	0.720845	0.704777	0.566108	0.20127	0.451045	0.85788	1.07443	0.901283	2.57849
0.546328	0.310888	0.427201	0.692114	0.895711	0.802673	1.07808	0.649284	0.755966	1.61421	0.266845	0.403917	0.768916	0.327777	0.336746	0.322188	0.21666	0.819093	0.861924	0.535915
0.752249	0.290057	0.379759	0.614822	1.44777	0.895314	1.26015	1.09302	0.6279	1.46277	0.689417	0.0450446	0.633458	0.258891	0.383744	0.240325	0.29711	1.17886	0.713327	0.447327
0.716933	0.244288	0.513052	0.775501	0.984559	0.582677	0.275018	0.315555	0.459757	0.77779	0.803118	0.253432	0.208206	0.341471	0.45947	0.399842	0.125206	0.365839	0.245564	0.863516
0.915446	0.474024	0.497135	0.92211	0.305116	0.518188	0.149467	0.517892	0.770233	1.05839	1.46709	0.367605	0.507181	0.463637	0.290653	0.441004	1.13556	0.482125	1.01684	0.866157
0.769577	1.24217	1.38181	0.566968	1.19225	1.00004	1.21928	1.53192	0.414933	0.644872	0.528097	0.899431	0.304829	0.156703	0.340171	0.430569	0.577738	0.696186	0.268679	0.487954
0.86663	1.21379	1.49374	0.948012	1.02408	0.76675	0.596167	0.261285	0.338593	0.713545	0.200058	0.445988	0.263379	0.230498	0.182651	0.463051	0.385576	0.464664	0.352128	0.380199
0.721528	1.85751	1.61237	0.626616	1.0117	1.00409	0.877964	0.695559	0.535398	0.678859	0.306293	0.177405	0.239817	0.264792	0.311212	0.15237	0.198816	0.387072	0.548861	0.778749
0.976143	0.658723	0.611195	0.626613	0.439759	0.291995	0.269444	0.284864	0.208847	0.389726	0.347552	0.417277	0.512854	0.339569	0.232228	0.433405	0.502499	0.532524	0.359979	0.696332
0.835797	0.615554	0.352744	0.381769	0.315759	0.410482	0.96013	0.272243	0.254123	0.312879	0.291407	0.355298	1.0112	0.259867	0.406975	0.425996	0.388391	0.327645	0.355405	1.94381
1.23808	0.298569	0.138406	0.33943	0.850667	0.6423	0.478169	0.413046	0.257081	0.0713578	0.267863	0.439441	0.310448	0.293994	0.244607	0.453204	0.82125	1.83671	0.399258	2.41906
0.64009	0.2187	0.297092	0.820607	1.06015	0.970229	0.365707	0.634293	0.277263	0.161047	0.274381	0.184093	0.354298	0.35472	0.219198	0.435785	1.1369	1.89767	0.302986	1.34795
0.63336	0.446993	0.312328	0.576252	0.39115	0.626573	0.470495	0.836469	0.417741	0.679335	0.571192	0.44771	0.337582	0.194949	0.159101	0.225517	0.152067	0.93635	0.816438	1.01682
0.405262	0.194262	2.28826	1.70845	1.35485	1.62392	1.28037	1.33343	0.855718	0.184586	0.486371	0.368904	0.51008	0.442623	0.317934	0.25762	0.392145	1.32237	0.438088	0.245147
0.699483	0.152842	0.83358	0.903205	0.979519	0.741674	0.423218	0.186238	0.144532	0.506724	0.434055	0.530311	0.115007	0.174403	0.424868	0.372085	0.178076	0.969692	0.489397	0.618167
0.647988	0.431502	0.389393	0.425703	0.360921	0.274921	0.530394	0.0820342	0.41414	0.274181	0.277609	0.71291	0.703638	0.593781	0.35172	0.45438	0.765365	0.313855	1.23569	3.03118
0.793429	0.364307	0.638983	0.301462	0.621919	0.647676	0.550884	0.568301	0.298169	0.821993	0.631024	0.407173	0.146369	0.283369	0.212241	0.276992	0.158997	0.51729	0.771057	0.802457
0.692369	0.361833	0.386611	0.733912	0.687389	0.649948	0.329469	0.261687	0.368298	0.856185	0.549766	0.225553	0.381227	0.586857	0.152543	0.665683	0.498257	0.191801	0.605914	0.24861
0.489787	0.489409	0.390286	0.100215	0.529361	0.89626	1.25909	0.749684	0.711757	1.40839	0.950659	0.192009	0.813465	0.408524	0.512823	0.225119	0.315784	0.906222	1.08089	1.00611
0.507323	0.242183	1.61995	1.29462	1.33887	1.58656	1.56042	1.67217	0.378584	0.402694	0.4474	0.288304	0.209018	0.428773	0.094846	0.432067	0.348053	1.43335	0.601091	0.156464
0.675025	0.296927	0.470097	0.603027	0.874465	0.649153	0.243346	0.353402	0.394422	0.384653	1.47873	0.427949	0.186914	0.327581	0.331442	0.406062	0.508825	0.239324	0.434297	0.732289
0.573218	0.755944	1.08788	1.13102	0.887867	0.464055	0.33899	0.322059	0.415081	0.251694	0.227895	0.466864	0.17575	0.461391	0.472279	0.432403	0.55901	0.233298	0.531878	0.608227
1.22283	0.418136	0.379031	0.297411	0.272122	0.338886	0.321108	0.338349	0.555639	0.284094	0.344803	0.408857	0.6267	0.261653	0.163142	0.322722	0.439189	0.378504	0.50327	1.77302
0.712956	0.625434	0.468554	0.320814	0.19354	0.751476	0.594634	0.577099	0.333986	0.685789	0.647626	0.100398	0.287654	0.247873	0.101272	0.303955	0.259089	0.197589	0.57939	0.566115
0.668597	0.540461	0.6595	0.340444	0.373267	0.788335	0.229563	0.335217	0.412677	0.172498	0.799338	0.190979	0.30741	0.311618	0.198553	0.256703	0.16142	0.463078	0.591248	0.88986
0.603316	0.635466	0.677149	1.31501	1.22724	0.812899	0.359633	0.715605	0.380338	0.222232	0.381209	0.239664	0.439915	0.421146	0.345583	0.250857	0.23374	0.921917	0.582975	0.352249
0.784578	0.533473	0.732481	0.950721	0.927455	0.703759	0.566728	0.604111	0.232884	0.732423	0.761894	0.454356	0.295917	0.365442	0.231151	0.323705	0.113314	0.937836	0.546819	0.463974
0.69251	0.31544	0.570943	0.824731	0.863849	0.708848	0.285687	0.12873	0.250876	0.536661	0.769386	0.425381	0.348096	0.303774	0.101644	0.376819	0.162082	1.01496	0.403907	0.965916
0.513521	0.204671	0.487919	0.329908	0.425657	0.39098	0.174553	0.220047	0.501073	0.67668	0.526539	0.343044	0.238064	0.368146	0.466977	0.184921	0.7928	0.9284	0.256417	0.555029
0.834883	1.30569	0.955914	0.539697	0.720996	0.688353	0.230771	0.412246	0.290708	0.63598	0.668916	0.11414	0.364084	0.299617	0.229093	0.512465	0.335079	0.261487	0.521465	1.12696
0.751719	0.700775	0.753413	0.480355	0.384212	0.242292	0.854552	0.743235	0.751878	0.296225	0.58263	0.429926	0.358244	0.249742	0.312189	0.231488	0.830875	0.248531	0.433625	1.79034
0.981452	1.2607	0.400093	0.627997	0.648694	0.497284	0.560764	1.23448	1.05029	0.586837	0.283884	0.324491	0.630497	0.267185	0.217206	0.229702	0.339028	0.278135	1.33508	2.08093
0.52377	0.346537	0.358468	0.36547	0.302041	0.357717	0.326236	0.397087	0.324269	0.310303	0.161194	0.435839	0.389765	0.264557	0.184234	0.189391	0.90187	1.84523	0.717626	2.55814
0.447743	0.601032	0.358163	0.754253	0.420057	0.46992	0.414781	0.738221	0.387242	0.485166	0.267288	0.19074	0.450377	0.308124	0.406568	0.42364	0.928759	1.61195	0.598915	1.7477
0.582078	0.430273	0.40212	0.491264	0.826949	0.820119	0.516557	0.637276	0.499053	0.341583	0.28712	0.262949	0.384142	0.302624	0.400871	0.338167	0.861164	1.84717	0.340501	1.20792
0.58131	0.334358	0.143463	0.662195	0.890774	1.09936	0.277861	0.561351	0.467212	0.250766	0.403193	0.145201	0.285095	0.11354	0.229539	0.279959	0.687779	1.48674	0.354969	0.83027
0.763473	0.156472	0.313712	0.291985	0.57072	0.459076	0.531902	0.450765	0.407529	0.816662	0.613038	0.48252	0.370646	0.36778	0.176268	0.163773	0.173263	0.796946	0.787344	1.02861
0.833394	0.334555	0.16477	0.404166	0.527293	0.440227	0.540382	0.356814	0.371192	0.324299	1.17535	0.333017	0.312618	0.184082	0.260449	0.597344	0.125924	0.229726	0.249905	0.436987
0.84437	0.398703	0.498663	0.200268	0.166345	0.562524	0.372282	0.288325	0.364017	0.46024	0.798602	0.300364	0.265453	0.345302	0.398987	0.34146	0.186239	0.175475	0.353366	0.638948
0.787709	0.712101	0.632603	0.539187	0.385231	0.360831	0.618482	0.350033	0.347754	0.424555	0.403338	0.350749	0.0862525	0.273508	0.211665	0.282895	0.275648	0.460386	0.230266	0.414594
1.25198	0.582695	0.209614	0.286229	0.417801	0.624603	0.290319	0.690235	0.283256	0.49716	0.152937	0.72232	0.307596	0.507373	0.534292	0.46655	0.180444	0.207795	0.240452	0.160733
0.619425	0.395799	0.483311	0.608262	0.688535	0.951681	0.890726	0.744061	0.446107	1.24664	0.412457	0.265631	0.504297	0.453015	0.147416	0.376185	0.379045	1.24967	0.768719	0.432574
0.600948	0.379963	0.457997	0.453828	0.404071	0.513404	0.162598	0.215498	0.303001	0.387896	0.650469	0.363409	0.277978	0.161861	0.286273	0.437741	0.457278	0.773043	0.330076	0.619082
0.824571	0.71474	1.22556	0.979335	1.43023	0.956423	0.388129	0.450645	0.331853	0.494478	0.280335	0.277887	0.309515	0.286614	0.280891	0.449485	0.485889	0.417877	0.102701	0.527223
0.989742	0.817321	0.431664	0.181816	0.784555	0.243186	0.599834	0.317416	0.658619	0.269998	0.34652	0.326539	0.249241	0.26598	0.207483	0.472631	0.355304	0.567793	0.998869	1.03456
0.846656	1.33064	0.790706	0.469802	0.682957	0.383718	0.238827	0.255848	0.225612	0.452411	0.506113	0.469553	0.452628	0.410946	0.337006	0.292746	0.428604	0.126668	1.03146	0.627554
0.788328	0.197135	0.224875	0.750332	0.43985	0.67895	0.594639	0.622317	0.171435	0.288239	0.279924	0.290035	0.31472	0.179438	0.416311	0.55368	0.958064	1.96811	0.520598	1.35614
0.622856	0.760183	0.711328	1.49503	1.40084	1.1541	0.510205	0.807639	0.240243	0.504595	0.469357	0.178972	0.200989	0.377803	0.236678	0.376084	0.203647	1.03268	0.66545	0.36047
1.06959	1.49139	1.70091	0.846276	1.09177	0.989317	1.29414	0.928864	0.176173	1.04141	1.01021	0.539289	0.305794	0.230834	0.414224	0.362851	0.659205	0.662761	0.786823	0.960449
0.799951	1.2799	1.68108	0.95162	1.26143	0.506301	1.04429	0.410511	0.235047	0.668558	0.330879	0.225729	0.384003	0.317986	0.277837	0.388984	0.428417	0.690167	0.617333	0.0926834
0.673948	0.633346	1.16204	0.462247	1.13614	0.681383	0.221404	0.366724	0.292972	0.558904	0.598454	0.312138	0.229031	0.472946	0.571831	0.599196	0.699995	0.488151	0.374458	0.426021
0.699005	1.29029	0.369484	0.391389	0.895167	0.854718	0.725937	0.858311	0.288227	0.194718	0.487124	0.308395	0.331545	0.335745	0.128596	0.304109	0.533154	0.545833	0.731057	0.589677
0.793483	1.24401	0.723768	0.47627	0.614299	0.542642	0.349157	0.240677	0.35031	0.5376	0.354469	0.487808	0.554397	0.248211	0.555603	0.142588	0.939757	0.364799	0.893756	0.349674
0.764192	0.314357	0.145387	0.85591	0.968301	0.781515	0.254994	0.719207	0.305506	0.210446	0.16782	0.15394	0.340986	0.219298	0.29701	0.209767	0.91867	1.65071	0.171779	1.56186
0.609991	0.352255	0.546222	0.322531	0.773681	0.852267	0.924964	0.617452	0.181605	0.620204	0.281009	0.354012	0.270067	0.345218	0.330476	0.228275	0.574023	1.15449	0.598574	0.813307
1.16379	0.542951	0.231573	0.289999	0.190557	1.16029	0.34351	0.688239	0.297254	0.399384	0.494313	0.333446	0.240487	0.466209	0.501891	0.492581	0.392679	0.785671	0.658644	0.481043
0.39398	0.410258	0.99948	1.49226	1.68289	1.00078	0.939037	1.00536	0.270732	0.607316	0.462109	0.214805	0.189673	0.399998	0.244258	0.245764	0.198252	1.24183	0.646692	0.301027
0.669158	0.360685	0.114718	1.15424	0.988164	0.967228	0.327473	0.38608	0.301469	0.464449	0.564568	0.344774	0.461273	0.34448	0.319892	0.147068	0.263536	0.850923	0.366765	0.189783
0.620301	0.147967	0.40209	0.527668	0.768886	0.580567	0.0608247	0.378523	0.523339	0.42193	1.07703	0.438891	0.215232	0.270962	0.239234	0.352752	0.286024	0.618964	0.569521	0.789354
0.528987	0.604832	0.905629	0.343117	0.774505	1.81605	0.389508	2.2327	1.93404	0.450976	0.850727	0.145809	0.772246	0.631233	1.14339	1.62394	2.08813	1.34877	0.641383	0.755432
0.749392	1.11002	1.65375	0.862304	0.557336	2.08687	2.01012	2.18217	2.04435	1.8006	0.594097	0.469289	0.311299	0.511656	0.676364	1.09628	1.2986	1.57534	0.444858	0.490381
0.69247	1.07404	0.407479	1.03616	1.39009	1.02564	1.34188	1.32306	0.667461	1.09119	0.796314	0.351068	0.341716	0.180502	0.293753	0.467502	0.832117	0.584668	0.218403	0.496364
0.910841	0.973744	1.00049	0.694966	1.46624	1.1088	0.322027	0.757143	0.116372	0.643178	0.241441	0.163996	0.244214	0.390354	0.34771	0.409051	0.730209	0.42428	0.33313	0.613577
0.942587	0.864318	1.19413	0.817132	0.755755	0.24251	0.382439	0.436729	0.265893	0.205128	0.192621	0.289484	0.202477	0.365936	0.666572	0.560574	0.995489	0.865781	0.39898	0.865018
0.869076	1.16954	1.13322	0.597015	0.76486	0.491518	0.40809	0.318932	0.150546	0.260577	0.24572	0.294166	0.320245	0.397858	0.536928	0.464151	0.323178	0.548902	0.382122	0.939131
1.37656	0.460378	0.0971733	0.30283	0.657615	0.388196	0.412619	0.498702	0.339252	0.101705	0.222255	0.434623	0.52301	0.326253	0.436685	0.172491	0.425211	1.06554	0.814968	1.82429
0.749121	0.384253	0.516468	0.341793	0.390504	0.254469	0.307323	0.773184	0.558012	0.336141	0.768133	0.179017	0.506957	0.716949	0.209606	0.434886	0.448861	0.604222	0.370541	0.317106
0.749445	0.64912	0.389179	0.325967	0.146587	0.367765	0.449261	0.384921	0.339848	0.415833	0.29844	0.238875	0.559326	0.301197	0.339363	0.430364	0.280364	0.0663101	0.585052	0.707954
0.84871	0.550331	0.397773	0.521593	0.291088	0.288155	0.332882	0.501084	0.365919	0.459374	0.455438	0.347657	0.549271	0.0832582	0.184133	0.667559	0.297938	0.465451	0.744682	0.430075
2.08159	2.19396	1.9123	1.52817	0.898337	1.21102	1.6737	1.50424	1.291	1.50827	1.09927	0.765318	1.10024	1.26385	1.39141	1.28328	1.65133	1.47337	2.0362	1.63222
0.628824	0.20208	0.702871	0.733787	0.525509	0.516087	0.662608	0.363323	0.194893	0.820834	1.02853	0.203324	0.496879	0.183326	0.458646	0.58865	1.01099	0.936121	0.699472	0.701057
0.755824	0.826699	0.62743	0.642068	0.676772	1.85021	1.69917	2.28679	1.74892	1.39951	0.502833	0.447621	0.311884	0.488291	0.495247	0.678883	0.361102	1.03693	0.309542	0.589409
1.08745	0.312599	0.424009	0.506963	0.243637	0.164861	0.447797	0.64572	0.431468	0.427019	0.195841	0.889132	0.842553	0.569927	0.462578	0.296435	0.627076	0.709528	0.478029	2.90411
0.896372	0.647005	0.322504	0.486465	0.234209	0.164047	0.370556	0.320831	0.314855	0.249614	0.265718	0.672561	0.698987	0.811212	0.40811	0.434998	0.564369	1.12493	0.349814	2.75397
0.720753	0.569695	0.66136	0.732588	0.843056	0.963896	0.422674	0.518208	0.208008	0.341364	0.479307	0.493914	0.14243	0.264342	0.322466	0.214198	0.845202	1.411	0.342616	0.422654
0.793439	0.421531	0.368764	0.331921	0.580377	0.836151	0.776782	0.555264	0.271769	0.888492	0.356604	0.0691356	0.0866089	0.182348	0.389654	0.220351	0.236572	0.444949	0.704548	0.342726
0.66548	0.292908	0.385812	0.407011	0.32882	0.452463	0.47566	0.206795	0.215774	0.729722	0.771104	0.31745	0.455125	0.528732	0.113511	0.337964	0.184012	0.335288	0.856284	0.622466
0.624436	0.292908	0.290083	0.289204	0.221706	0.593692	0.219804	0.324366	0.363835	0.454703	0.964562	0.234574	0.379576	0.196231	0.228687	0.413593	0.408244	0.441393	0.304896	0.344008
1.85334	1.66342	1.60724	2.2928	2.1048	1.34096	1.43374	1.85449	1.14856	0.899807	1.23737	1.2064	1.11905	1.2387	1.50764	1.38279	1.1947	0.98219	0.820661	1.27069
2.00995	2.42199	2.0374	2.11171	1.5904	1.4716	1.88112	1.40142	1.66995	1.81279	1.44436	0.980742	1.57026	0.765454	1.36046	1.27479	1.67481	1.24355	0.357148	0.906832
0.570251	0.676833	0.396838	0.408036	0.802886	0.449403	0.0807811	0.365732	0.364166	0.561528	0.490819	0.376733	0.432651	0.305324	0.186116	0.209204	0.491754	0.362728	0.328281	0.846612
0.886665	0.247427	0.435935	0.596521	0.816296	0.753695	0.164865	0.299371	0.327743	0.291852	1.41502	0.564231	0.229027	0.100553	0.0962175	0.307925	0.14942	0.988599	0.594502	0.682444
0.96673	0.893077	0.722776	0.773201	0.380689	0.943486	0.413517	0.977583	0.515505	1.03371	0.276229	0.136232	0.607734	0.375007	0.167004	0.893741	1.55101	1.01941	0.767722	0.845376
0.56138	1.00978	0.814509	0.355786	0.53701	1.28277	0.673687	1.60833	1.43875	0.477654	0.555837	0.37427	0.72034	0.444984	0.628821	1.2918	1.76066	1.46099	0.291274	0.789904
0.558852	0.990227	1.71537	1.22129	0.68376	2.49628	0.991947	2.70202	1.72704	1.75545	0.391746	0.653361	0.650582	0.578134	1.14849	1.49796	1.79292	1.95423	0.927761	0.513981
0.690282	0.904045	0.511942	0.833024	0.339176	0.599789	1.24441	1.35823	1.16326	1.04296	0.848305	0.418037	0.318083	0.283353	0.379101	0.526774	0.930332	0.844311	0.301357	0.598319
1.10038	0.899025	0.731118	0.917496	1.02197	1.41891	1.28847	1.89851	1.44683	1.31625	0.1275	0.347148	0.428025	0.242148	0.576174	0.328654	0.72723	0.776393	0.131249	0.582041
0.790603	1.02689	0.942076	0.20051	0.380864	0.478063	0.112513	0.328266	0.179097	0.221558	0.42303	0.165476	0.434627	0.477155	0.310365	0.339189	0.735081	0.175715	1.27263	0.548135
0.736316	0.188655	0.324858	0.771347	0.238105	0.510607	0.580116	0.391959	0.373893	0.822698	0.716675	0.572239	0.433212	0.451563	0.396197	0.560491	0.247314	0.427673	0.811043	0.34587
0.743853	0.407043	0.772671	0.620185	0.533828	0.79071	0.48997	0.612079	0.470861	0.63243	0.852105	0.224987	0.307709	0.375584	0.173895	0.106519	0.130865	0.287572	0.31213	0.363346
0.793471	0.573899	0.675872	1.19696	0.597689	0.660909	0.243037	0.446199	0.153628	0.0531887	0.371929	0.299621	0.359017	0.365384	0.503276	0.272437	0.275449	0.339802	0.285011	0.526236
0.652097	0.151432	0.218103	0.29263	0.310558	0.688747	0.28177	0.918843	0.439461	0.404397	0.612895	0.463753	0.497131	0.537101	0.601733	0.340693	0.497691	0.499764	0.484073	0.323003
0.424813	0.343006	0.234945	0.428349	0.828682	1.35721	0.897284	0.471184	1.98452	0.919254	1.50327	0.928022	0.457378	0.629616	0.456277	0.394569	0.417088	0.842311	0.9002	0.727192
0.677061	0.377293	0.856421	1.18316	1.48184	1.08789	1.78019	1.27031	0.874042	1.29288	0.258133	0.605739	0.497024	0.403268	0.259774	0.290892	0.471938	1.44444	0.916668	0.355659
0.695182	0.344339	1.09586	1.1386	1.44701	1.93461	1.68013	1.74949	0.779625	0.833945	0.256318	0.303583	0.52665	0.144248	0.41806	0.274213	0.486935	1.59258	0.953143	0.420107
0.752491	0.439844	0.211616	1.43313	1.46449	0.894571	0.456551	0.68391	0.334358	0.138197	0.517372	0.170713	0.366305	0.224023	0.308647	0.421068	0.281344	0.866955	0.670974	0.432773
0.755661	0.290137	0.430314	0.836115	0.77471	0.456214	0.46888	0.298729	0.32265	0.368287	0.894412	0.442003	0.293227	0.191256	0.286843	0.193519	0.143902	0.720646	0.244944	0.321385
0.733057	0.414229	0.446442	0.68552	0.55096	0.607832	0.323682	0.205234	0.244069	0.237619	0.979717	0.497174	0.439285	0.162572	0.324715	0.258145	0.701669	0.602481	0.253566	0.547107
0.870823	0.311247	0.750977	0.603533	0.406811	0.336716	0.152755	0.162204	0.474758	0.833799	1.09111	0.432704	0.199674	0.441767	0.191666	0.499531	0.768075	1.0666	0.255476	0.878897
0.676745	1.3989	0.765881	0.273136	0.52307	0.6203	0.368706	0.31797	0.385265	0.599064	0.277935	0.185211	0.32267	0.404377	0.404741	0.348463	0.410785	0.146238	1.10121	0.92672
0.918632	1.29698	0.544341	0.521218	0.369134	0.696799	0.188899	0.108973	0.317777	0.582478	0.138613	0.290856	0.197492	0.331091	0.41407	0.356917	0.405428	0.632374	0.722265	0.921279
1.02325	0.382757	0.416559	0.517925	0.356109	0.191933	0.451948	0.391346	0.185214	0.265566	0.457791	0.31362	0.63613	0.327606	0.275449	0.552199	0.450613	0.922688	0.814501	1.93943
0.584934	0.473345	0.368746	0.956298	0.809329	0.678825	0.491839	0.458278	0.276602	0.260054	0.221049	0.237485	0.270752	0.386699	0.302524	0.560941	1.0738	1.76442	0.132391	1.45204
0.758077	0.419463	0.376202	0.0955697	0.439582	0.509604	0.24196	0.318484	0.322534	0.211639	0.379635	0.529598	0.351652	0.124737	0.209881	0.131768	0.318702	0.843746	0.721945	0.935862
0.837257	0.260548	0.213684	0.145513	0.280093	0.83628	0.864536	0.182365	0.429455	0.910204	0.45773	0.408232	0.440289	0.1757	0.263307	0.204137	0.246205	0.221571	0.760606	0.443264
0.582403	0.384374	0.466879	0.73717	0.357183	0.206575	0.49148	0.0812432	0.18952	0.287233	0.562961	0.123214	0.67202	0.18047	0.252465	0.300854	0.22155	0.356841	0.190048	0.580512
2.33469	2.15071	1.81999	1.43738	1.46727	1.66253	2.10636	1.70646	1.12532	1.91786	0.835439	1.29529	1.02816	1.01133	1.26317	1.18838	1.92929	1.46791	0.703927	1.69792
0.453591	0.604808	0.397527	0.399156	0.546948	0.962169	0.809111	0.31232	0.700567	1.4029	0.900603	0.229624	0.457645	0.587583	0.347351	0.17591	0.231103	0.808819	0.729617	0.672349
0.508613	0.478449	1.25649	1.36664	1.87983	1.41136	1.41413	1.66693	0.762979	0.633877	0.253141	0.371201	0.479036	0.32052	0.107484	0.48429	0.310957	1.62789	0.633358	0.348178
0.512413	0.416666	1.82303	1.17165	2.06946	1.79144	0.959102	1.14329	0.302001	0.627604	0.836717	0.054323	0.369896	0.428536	0.274774	0.36691	0.421844	1.23442	0.511259	0.374304
0.510079	0.455533	1.34063	0.708414	1.18347	1.89607	1.05496	2.3566	2.00186	1.86746	1.44543	0.693177	0.532381	0.644507	1.25299	1.23228	1.52683	1.44815	0.681202	0.656581
0.769149	1.2624	1.70521	1.03197	0.982549	1.79848	1.58902	1.38243	0.135435	1.12185	0.217102	0.781871	0.363612	0.336835	0.498836	0.457246	0.684691	0.699327	0.419804	0.749655
0.990294	0.721308	0.427684	0.440354	0.754134	0.369936	0.282071	0.703014	0.425841	0.366972	0.320405	0.351805	0.472541	0.310493	0.219108	0.422744	0.324038	0.744011	1.24605	2.14931
1.76118	1.58128	1.90031	1.3112	1.43204	0.921931	1.0494	1.13168	1.16705	1.51949	0.725371	0.571501	1.21689	0.883022	0.908003	0.854725	1.19131	1.1091	1.95896	1.65661
0.614905	0.367574	0.658039	0.188872	0.554338	0.302749	0.198234	0.342212	0.299486	0.349813	0.23537	0.690647	0.693434	0.397885	0.357273	0.415865	0.733027	0.479415	0.619959	2.44301
0.624204	0.126318	0.630345	0.361372	0.875038	0.717794	0.477251	0.442224	0.140845	0.491407	0.291825	0.219053	0.300525	0.37752	0.317403	0.219519	0.782315	1.2379	0.369589	1.24294
0.799205	0.282911	0.408276	0.566164	0.446936	0.888637	0.459513	0.451588	0.365038	0.657928	0.612895	0.114657	0.373622	0.302064	0.106957	0.183252	0.236018	0.76975	0.4227	0.548183
0.84912	0.194828	0.572955	0.279567	0.401308	0.852881	0.109561	0.346074	0.164845	0.253189	1.30718	0.320672	0.374095	0.23155	0.40924	0.244571	0.263445	0.402758	0.359522	0.771631
0.879048	0.649288	0.362008	0.492573	0.561029	1.05192	0.336292	0.41904	0.12437	0.196724	0.615443	0.421345	0.262595	0.0512076	0.221526	0.239581	0.536884	0.171287	0.412242	0.677524
0.785948	0.301965	0.415357	0.247501	0.118135	0.609165	0.268608	0.541719	0.171562	0.57402	0.780893	0.291624	0.165354	0.134877	0.291847	0.510717	0.46445	0.384614	0.600311	0.35101
1.10283	0.353665	0.246591	0.30302	0.2862	0.857572	0.266126	0.427582	0.470003	0.635924	1.02497	0.646193	0.200462	0.500334	0.407329	0.443682	0.466398	1.10869	0.547378	0.381811
0.659264	0.182496	0.29688	0.519943	0.497807	0.376644	0.369501	0.192169	0.108007	0.204867	1.44918	0.452799	0.207505	0.266123	0.298443	0.333122	0.33383	0.777901	0.567309	0.748943
0.875661	0.90449	0.432439	0.991732	0.956523	1.68717	1.556	0.770839	0.30026	0.890588	1.04435	0.552924	0.276598	0.246998	0.299885	0.366249	0.292723	0.445557	0.560284	0.43853
0.702214	0.67806	1.33179	0.904527	0.418053	0.269692	0.119928	0.400989	0.68621	0.349162	0.234935	0.346277	0.247813	0.448546	0.559236	0.562725	0.712478	0.577255	0.422099	0.550925
0.808225	0.316708	0.837422	0.514288	0.245106	0.277019	0.383389	0.314569	0.313386	0.328679	0.668748	0.325884	0.337448	0.362101	0.39001	0.537699	0.645848	0.488383	0.233029	0.90942
0.812364	1.14055	1.25943	0.555038	1.65544	1.64173	1.24073	0.66279	0.365403	0.86711	0.652168	0.317642	0.185483	0.1777	0.168764	0.580812	0.143617	0.367494	0.369615	0.562224
0.992982	1.17447	0.439882	0.341467	0.597665	0.596394	0.411747	0.550129	0.180653	0.270003	0.417803	0.145894	0.346796	0.150273	0.394028	0.362632	0.599006	0.578843	1.15886	0.403786
0.692959	0.84511	0.613875	0.215947	0.261789	0.0707735	0.264094	0.268095	0.314629	0.193435	0.237667	0.189318	0.336353	0.362979	0.406573	0.349476	0.384837	0.463436	0.460952	0.192785
1.18697	0.766107	0.705332	0.173331	0.23724	0.305239	0.234211	0.140097	0.617919	0.506148	0.0767375	0.225124	0.258468	0.339671	0.125037	0.172142	0.377864	0.448816	0.917636	0.845108
0.547887	0.393597	0.335808	0.405453	0.187875	0.597511	0.272156	0.595093	0.309632	0.331816	0.671287	0.506695	0.361811	0.211094	0.35232	0.245979	0.310223	0.0937651	0.50204	0.421036
1.29372	0.909872	0.735488	0.820251	0.504273	0.642197	0.57801	0.478625	0.590967	1.14465	0.47278	0.543503	0.150458	0.689522	0.822906	0.896926	0.575246	0.26694	0.510083	0.793758
2.33567	2.10727	2.07444	1.54392	1.70074	1.62274	1.89089	1.81854	0.962978	1.7725	1.45854	0.700091	0.944108	1.11133	1.47902	1.30657	1.42637	1.59597	1.19725	1.72169
0.277958	0.728347	0.320105	0.330473	0.885265	1.12864	1.34155	0.929267	0.225075	0.767163	0.388071	0.291428	0.430398	0.317078	0.234965	0.268182	0.365589	1.42667	0.514675	0.425431
0.507557	0.436876	0.142171	1.32873	1.44269	1.07521	0.728557	0.25216	0.328934	0.380779	0.588615	0.421072	0.425806	0.281186	0.299011	0.318248	0.316257	1.29211	0.783689	0.423622
0.820935	0.970546	1.34751	0.99962	0.431491	1.89115	1.29397	2.50199	1.95911	2.08037	0.47036	0.210641	0.181862	0.115532	0.353628	0.533728	0.762384	0.960116	0.263483	0.639961
0.634411	0.263386	0.378843	0.181965	0.292233	0.393788	0.373934	0.562444	0.333039	0.283351	0.340862	0.260469	0.675603	0.453113	0.271474	0.36374	0.74926	1.07305	0.400072	2.10643
0.975435	0.363325	0.284027	0.628391	0.504207	0.232814	0.366141	0.533108	0.285267	0.175172	0.284043	0.191671	0.364954	0.344355	0.336337	0.470948	1.17533	1.59622	0.598475	1.62122
0.833354	0.324621	0.357526	0.74178	0.636275	0.62156	0.338492	0.349251	0.0947581	0.303159	0.201342	0.11484	0.334481	0.358272	0.334021	0.237286	0.862036	1.32773	0.435912	1.5036
0.601982	0.6939	0.217657	0.349555	0.798488	0.582775	0.197763	0.524274	0.448766	0.337732	0.588794	0.542374	0.270394	0.261023	0.237688	0.22231	0.933076	1.28673	0.248715	1.34291
0.520723	0.471051	0.429893	0.789061	0.869966	0.404269	0.203493	0.408982	0.396244	0.303799	0.3584	0.44336	0.188009	0.315405	0.249141	0.18177	0.596851	1.09944	0.395822	1.3368
0.862395	0.259044	0.436823	0.0920034	0.304009	0.608284	0.176347	0.396443	0.383847	0.334116	0.96413	0.481136	0.270582	0.236252	0.193143	0.377128	0.483882	0.311693	0.979362	0.158147
0.682172	0.425498	0.316645	0.743966	0.535856	0.099676	0.355889	0.338323	0.202393	0.273901	0.267206	0.403669	0.26452	0.183084	0.529862	0.409798	0.274666	0.307784	0.231059	0.479646
1.01754	0.286123	0.170845	0.556216	0.29829	0.392552	0.281119	0.625498	0.636386	0.305342	0.743091	0.645842	0.41062	0.558275	0.716995	0.451301	0.892948	1.2741	0.861036	0.365353
0.759853	0.249558	0.387135	0.197185	0.273243	0.362128	0.518488	0.436847	0.253268	0.499371	0.691432	0.520813	0.23238	0.390164	0.262783	0.292004	0.368657	0.810565	0.462788	0.146558
0.753079	0.602457	1.24948	0.548862	1.55802	1.42037	1.96732	1.73319	0.991848	1.173	0.458319	0.310402	0.387974	0.207824	0.433112	0.221143	0.626404	1.54641	0.227343	0.354974
0.404859	0.263859	0.570008	0.237735	0.356915	0.117412	0.343803	0.343201	0.46068	0.569605	1.72886	0.296102	0.178693	0.447789	0.157522	0.336266	0.399133	0.289618	0.057017	1.00685
0.524615	0.265942	0.220504	0.252873	0.272903	0.310521	0.388123	0.282366	0.504652	0.546518	1.35863	0.409297	0.207795	0.354779	0.531918	0.272812	0.593695	0.544011	0.48337	1.00382
0.57003	0.433876	0.704794	0.43086	0.226746	0.176272	0.308795	0.366938	0.60689	0.457695	1.14724	0.0992557	0.182704	0.304293	0.20818	0.454276	0.5247	0.532352	0.324123	0.562854
0.665274	0.130816	0.534352	0.657814	0.37815	0.802572	0.691336	0.89544	0.426079	0.640664	0.453597	0.223403	0.347337	0.363828	0.196419	0.627342	0.977602	1.4156	0.660369	0.596611
0.624225	0.501041	0.645929	0.264171	0.906193	0.892438	1.42961	1.56397	1.2191	1.49313	0.979091	0.173199	0.139193	0.236063	0.546021	0.650399	1.0549	0.582565	0.482423	0.504947
0.613682	0.210203	0.705674	0.399962	0.68937	1.01569	1.33139	1.41054	0.987758	1.33174	1.08427	0.240939	0.251944	0.161056	0.452166	0.526719	0.675445	0.181603	0.285455	0.49411
0.669431	1.00175	1.77887	1.09453	0.688647	1.47421	1.69928	2.57348	1.62665	2.34785	0.551955	0.183659	0.360694	0.417406	0.585111	0.597637	1.11998	1.646	0.713018	0.329369
0.856434	0.647163	1.22462	1.21488	1.19426	0.323241	0.16763	0.523227	0.598029	0.434721	0.628702	0.236308	0.185139	0.427792	0.411607	0.397522	0.651561	0.309304	0.263788	0.589709
0.692344	1.09264	0.767443	0.475643	0.371016	0.24221	0.235045	0.681099	0.440916	0.352312	0.283033	0.219661	0.398555	0.351171	0.494593	0.330097	0.899869	0.743166	0.731691	0.194241
0.635725	1.02693	0.300281	0.234031	0.591365	0.470637	0.370075	0.361933	0.510691	0.213929	0.374705	0.257727	0.18854	0.216254	0.452163	0.435735	0.424854	0.727349	1.14398	0.422751
0.735572	0.814293	0.301466	0.316379	0.232561	0.628354	0.367738	0.752245	0.785189	0.526563	0.245908	0.542897	0.383796	0.191122	0.297137	0.207496	0.226593	0.308103	0.784293	0.913619
1.19198	0.794125	0.253407	0.322452	0.633772	0.441146	0.544962	0.267799	0.396308	0.239156	0.435518	0.308223	0.376423	0.45945	0.28259	0.375592	0.796826	1.07003	1.02633	2.92043
0.778721	0.195808	0.218656	0.93706	0.616623	0.336041	0.204706	0.435624	0.376522	0.184255	0.168261	0.247433	0.354077	0.260064	0.275693	0.409033	0.811837	1.44525	0.418831	0.962179
1.34116	1.33104	0.995226	1.58107	1.12039	0.586352	0.674119	0.7022	0.705344	0.48293	0.425803	0.448846	0.780974	0.660335	0.748675	0.904942	0.505265	0.380717	0.697077	0.906798
0.618693	0.189718	0.510192	0.562171	0.174652	0.446846	0.279124	0.491635	0.413328	0.196232	0.801489	0.166716	0.215396	0.177882	0.260108	0.436643	0.430524	0.245484	0.164658	0.634206
0.700508	0.7517	1.69861	1.29956	1.83052	2.1394	1.85931	3.17065	1.56477	2.46291	0.379409	0.843961	0.662741	0.740292	1.38678	1.7864	1.96105	2.3426	1.07071	0.334578
0.889564	1.02734	0.968435	1.23147	2.0697	1.38199	1.73314	1.4892	0.789521	1.17268	0.39934	0.321913	0.412216	0.446879	0.41522	0.368645	0.656446	0.467698	0.655811	0.403742
0.826284	0.472171	1.05453	0.654694	0.926405	0.78367	0.180722	0.324886	0.257276	0.160504	0.833076	0.280066	0.267041	0.534265	0.67755	0.619765	0.913324	0.821487	0.405928	0.475444
0.804587	1.26579	0.650715	0.907784	0.762887	0.669933	0.555512	0.577512	0.480203	0.544548	0.213985	0.349888	0.423589	0.375042	0.551632	0.357317	0.697704	0.207333	0.786053	0.907615
1.01	0.498725	0.288696	0.949717	0.782153	0.346402	0.285278	0.295146	0.319391	0.327461	0.398435	0.394765	0.322121	0.209227	0.419688	0.693083	0.655456	0.900601	1.09066	1.94248
0.714239	0.270062	0.255864	0.532614	0.353001	0.453769	0.410617	0.317735	0.573975	0.430361	0.200491	0.198683	0.43491	0.426093	0.0543034	0.544816	0.175375	0.654803	0.177179	1.15657
0.561968	0.290138	0.110546	0.661768	0.530897	0.21217	0.671376	0.699148	0.191882	0.253101	0.209875	0.225842	0.41357	0.225849	0.198728	0.450796	0.977582	1.7923	0.477261	1.4363
0.506285	0.285587	0.474731	0.847157	0.704292	0.247958	0.577614	0.401279	0.264609	0.453353	0.344502	0.353829	0.421243	0.449078	0.237326	0.263518	0.593529	1.02468	0.363601	0.690465
0.699465	0.537119	0.476233	0.347871	0.490796	0.331557	0.742299	0.423038	0.332047	0.172808	0.306669	0.348897	0.23727	0.296392	0.19075	0.295753	0.305575	0.916318	0.55304	0.873202
0.807576	0.433603	0.422679	0.198359	0.162339	0.788935	0.551183	0.256799	0.1913	0.398878	0.695599	0.392644	0.352961	0.240098	0.17235	0.277377	0.309589	0.30246	0.841366	0.591229
1.02673	0.769894	0.383093	0.439088	0.277481	0.476834	0.497448	0.380651	0.30558	0.505575	0.954346	0.380843	0.666513	0.239249	0.33968	0.459886	0.562132	0.366739	0.799497	0.238276
0.349109	0.431614	0.298893	0.368991	0.536582	0.422592	0.175117	0.800754	0.34141	0.35626	0.724757	0.320276	0.577778	0.26335	0.352167	0.538195	0.339385	0.806042	0.631832	1.21845
0.677866	0.247535	0.285867	0.234072	0.502947	0.588749	0.206155	0.577563	0.281767	0.796703	0.514245	0.612099	0.44632	0.0981189	0.132194	0.41604	0.323373	0.766684	0.402028	0.709311
1.30368	1.08267	0.939289	1.2681	0.803589	0.69031	0.768264	0.161856	0.610773	1.16109	1.23564	0.326453	0.514546	0.626171	0.990704	0.685126	1.02571	0.214838	0.306255	0.333032
1.48176	1.14826	0.902211	0.921021	0.828782	0.570072	0.79743	0.345176	0.889617	0.866586	0.56635	0.630795	0.529369	0.801218	0.837817	0.9355	1.0509	0.316313	0.277858	0.405266
0.219562	0.667095	0.400469	0.241085	0.391806	1.72148	0.39428	0.380614	1.30627	1.12163	1.59519	0.510362	0.893537	0.451467	0.30446	0.346038	0.321415	0.875286	0.797804	0.642727
0.537582	0.584179	0.537927	0.227697	0.337241	0.374906	0.479911	0.316262	0.737084	0.298407	1.44866	0.633545	0.373734	0.548543	0.404736	0.466212	0.63237	0.166115	0.258816	0.915549
0.689278	0.190466	0.345527	0.168193	0.222286	0.203162	0.382538	0.290269	0.629627	0.569876	1.24651	0.169819	0.219009	0.434079	0.432878	0.489181	0.57814	0.265324	0.211688	1.31764
0.511336	0.267024	0.376427	0.728301	0.67876	0.357401	0.36908	0.269473	0.189437	0.579507	1.18764	0.165012	0.341312	0.40917	0.28005	0.289674	0.374109	0.365252	0.307753	0.637958
0.731179	0.362997	0.659076	0.546303	0.601858	0.621351	1.07334	0.93096	0.924892	1.1112	0.676654	0.257076	0.373758	0.300836	0.466063	0.655926	0.630237	0.63577	0.819758	0.919585
0.609733	1.42144	0.194641	0.403314	0.473473	0.662357	0.419015	0.461947	0.71744	0.372537	0.228653	0.285359	0.377894	0.195702	0.17059	0.193098	0.209022	0.368702	1.0952	0.753147
0.978497	0.343859	0.429734	0.459392	0.479507	0.480011	0.0969336	0.383226	0.320193	0.262321	0.150155	0.636578	0.671809	0.577758	0.436056	0.3884	0.633743	0.876183	0.475262	2.59084
0.572759	0.316002	0.236412	0.70481	0.317201	0.328652	0.142065	0.443062	0.335669	0.321362	0.321255	0.25567	0.241386	0.393599	0.375713	0.479865	0.764455	1.34989	0.0677146	1.1235
0.658537	0.239627	0.323809	0.301762	0.418038	0.91626	0.169687	0.571846	0.509426	0.440183	0.331335	0.361191	0.341103	0.238472	0.127106	0.405994	0.322551	0.535935	0.507732	0.387177
0.60241	0.271135	0.0449668	0.34424	0.189829	0.413733	0.28361	0.383593	0.335092	0.530894	0.58822	0.390975	0.761533	0.394434	0.508133	0.480698	0.349741	0.135582	0.716983	0.501049
1.15441	0.337371	0.685313	0.211981	0.421065	0.461914	0.20022	0.399146	0.456567	0.70854	0.457716	0.21775	0.376928	0.684904	0.263894	0.218402	0.215744	0.446421	0.41686	0.352427
2.40171	2.45253	2.24333	2.60415	2.31921	2.08188	2.08639	2.07991	2.17042	1.64544	1.6466	1.69661	1.65519	1.70368	1.9698	1.73391	1.89212	1.42692	0.635815	1.96425
0.486977	0.569069	0.899325	1.37498	1.9237	1.68327	0.856682	0.505005	0.274527	0.539402	1.20368	0.282459	0.410548	0.288602	0.294032	0.382985	0.3448	1.39576	0.46889	0.940508
0.494547	0.476423	0.832502	1.25033	1.08475	0.906064	0.383881	0.471949	0.400997	0.485637	0.359218	0.420479	0.251717	0.276511	0.234329	0.289293	0.246244	0.855776	0.308391	0.397022
0.680819	0.280483	0.315189	0.68371	0.344186	0.383395	0.0410096	0.379388	0.42028	0.322587	1.19616	0.289049	0.373897	0.347247	0.291072	0.0999264	0.302891	0.381973	0.600664	0.599786
0.952876	1.02381	0.22711	1.37643	2.01428	1.83781	1.06285	2.09056	1.52679	1.41634	0.217249	0.38498	0.114074	0.340961	0.155066	0.426124	0.537101	0.57962	0.461133	0.306361
0.87925	0.889585	0.477374	0.710413	1.50815	1.61905	1.31694	0.452274	0.278731	0.409224	0.829721	0.42246	0.082088	0.277093	0.35278	0.442506	0.260235	0.0603925	0.240814	0.80325
0.791409	0.739026	0.570859	0.116569	0.301005	0.483835	0.296795	0.402679	0.195274	0.211825	0.208557	0.328563	0.159494	0.360175	0.46614	0.382123	0.443748	0.254166	0.335975	0.216984
0.772133	0.410418	0.407727	0.154642	0.483258	0.51321	0.54066	0.480993	0.27604	0.394221	0.459843	0.157562	0.55519	0.163047	0.148467	0.354563	0.847426	0.868116	0.511007	1.95686
0.597912	0.0712804	0.299619	0.244501	0.0788458	0.226907	0.383851	0.473844	0.431547	0.35103	0.374011	0.34187	0.635127	0.4642	0.212922	0.299543	0.679303	0.255811	0.493631	2.6232
0.700961	0.366824	0.185327	0.229411	0.460451	0.849071	0.258514	0.698516	0.432914	0.718775	0.363563	0.448133	0.344965	0.34476	0.120887	0.28962	0.42484	0.576723	0.646292	0.41488
0.817124	0.552966	0.206096	0.628496	0.276096	0.780361	0.30781	0.502998	0.26288	0.480079	0.362847	0.421009	0.298699	0.285521	0.221597	0.236699	0.367118	0.757427	0.421002	0.79332
0.697864	0.415734	0.13194	0.296027	0.2553	0.783651	0.382279	0.674367	0.229867	0.331298	1.1121	0.311361	0.297196	0.157484	0.128264	0.390211	0.480787	0.419058	0.294286	0.698644
0.388124	0.365155	0.419504	0.488309	0.303599	0.547366	0.735463	0.408849	0.29082	0.247407	0.706543	0.354555	0.791325	0.281332	0.206614	0.787802	0.175851	0.168395	0.619624	0.433172
0.677315	0.571721	0.573383	0.263011	0.406595	0.719832	1.35205	0.428262	0.287927	0.861093	0.51594	0.304104	0.356872	0.243677	0.266658	0.270506	0.0731351	0.979726	0.598222	0.50313
0.66369	0.721766	0.558548	0.958398	1.28011	1.33002	0.950783	0.773161	0.434177	0.168814	1.17141	0.0549487	0.357411	0.421031	0.278159	0.419641	0.341212	1.36194	0.568692	0.739954
0.675208	0.603746	0.148058	1.07584	0.876869	1.29892	0.809219	0.660812	0.230218	0.298265	1.11367	0.194699	0.18218	0.215	0.301453	0.323197	0.360729	1.17391	0.420574	0.380963
0.564841	0.64654	0.690783	0.334559	0.923347	0.980372	0.556949	1.32316	0.636039	0.429295	0.60549	0.257143	0.212717	0.208964	0.519915	0.835067	0.939932	1.43715	0.366069	0.391123
0.599527	0.33332	1.01396	0.775081	0.982468	1.56049	1.77341	2.0943	1.90611	1.84217	1.36274	0.647832	0.645673	0.613587	0.733936	0.836112	0.974818	1.35747	0.772774	0.0661283
1.01621	1.07288	0.855058	0.915475	1.4313	1.32148	1.77492	1.15541	0.361043	1.04322	0.631289	0.507919	0.43283	0.214829	0.307679	0.419958	0.525459	0.234817	0.729693	0.821766
0.881326	1.16868	0.785782	0.552962	1.61239	0.989537	1.60213	0.997606	0.252859	0.887934	0.932815	0.494599	0.516248	0.36559	0.267956	0.310038	0.0795628	0.269295	0.334166	0.944996
0.925005	1.06484	0.250575	0.796941	1.38592	1.42119	1.34574	0.75559	0.216331	0.565113	0.94578	0.608735	0.162199	0.382875	0.349072	0.415964	0.240703	0.308175	0.378264	0.810602
1.1517	0.704818	1.00099	0.966329	1.67243	0.4841	1.08975	0.216849	0.336937	0.673236	0.494488	0.334914	0.324681	0.214386	0.128696	0.383442	0.285272	0.621912	0.397371	0.560279
0.598647	0.316715	0.671772	0.642685	0.509834	0.44053	0.339617	0.72033	0.44008	0.0643541	0.713967	0.226752	0.337917	0.400313	0.473548	0.588973	0.637938	0.555768	0.439027	0.23796
0.700464	1.19903	0.840459	0.386582	0.384726	0.303937	0.160758	0.182124	0.434276	0.317991	0.277677	0.151906	0.303422	0.261657	0.277812	0.542333	0.712668	0.665582	0.912182	0.319866
0.901808	0.70425	0.388467	0.314904	0.148965	0.170324	0.271225	0.293563	0.451541	0.262253	0.24716	0.16482	0.159773	0.182445	0.60101	0.631177	0.864423	0.891956	0.122511	0.305751
0.979685	0.264543	0.185178	0.711627	0.239217	0.39258	0.436471	0.203021	0.427954	0.21611	0.366602	0.25673	0.219698	0.303639	0.163139	0.369812	0.497065	0.6846	0.197182	0.627908
0.900971	0.440947	0.282448	0.537271	0.466154	0.331969	0.455839	0.450055	0.536586	0.268433	0.568475	0.163009	0.157434	0.183274	0.409872	0.576967	0.941616	0.701803	0.196626	1.69447
1.03326	0.439117	0.292563	0.533183	0.696782	0.0962933	0.25116	0.27287	0.259282	0.266927	0.582256	0.468621	0.384731	0.390249	0.529026	0.558458	0.854092	1.06975	1.33608	1.82446
0.827206	0.44215	0.754501	0.408411	0.743241	0.980296	0.445887	0.560076	0.26594	0.214891	0.730149	0.361457	0.538632	0.282589	0.186363	0.430032	0.314549	0.409695	0.333178	0.200186
0.464845	0.619846	0.31248	0.302754	0.179575	1.01297	0.306466	0.215294	0.556161	1.22608	1.22938	0.188771	0.61357	0.13979	0.313766	0.362981	0.231911	0.711998	0.87819	0.647708
0.83965	0.326922	1.6403	0.870266	1.76584	1.95689	1.32422	1.18865	0.469662	0.771227	0.620449	0.520241	0.175995	0.332624	0.407881	0.271535	0.583948	1.70259	0.216646	0.219158
0.484361	0.314175	1.05561	1.57488	1.50162	1.78639	1.39297	1.08418	0.40664	0.45522	0.398409	0.297006	0.312545	0.371997	0.365407	0.379044	0.638091	1.48623	0.373392	0.426656
0.733513	0.271405	0.349415	0.384617	0.224723	0.341253	0.588766	0.231008	0.337317	0.414672	1.04278	0.285473	0.264588	0.433726	0.359697	0.421697	0.539025	0.643617	0.273788	0.499414
0.66905	0.239566	0.320083	0.62439	0.943844	1.20336	1.06191	1.13926	1.07084	1.09369	0.578356	0.230237	0.35573	0.0592318	0.289939	0.213021	0.423352	0.692154	0.0858533	0.702468
0.934067	0.262705	0.642509	0.327654	0.214261	0.126595	0.0741117	0.551696	0.514582	0.645948	0.815197	0.318994	0.430968	0.434058	0.525006	0.538036	0.621014	0.831023	0.319685	0.801493
0.741162	0.169867	0.29908	0.843391	0.225589	0.743286	0.287642	0.341126	0.165045	0.293201	0.437227	0.196005	0.421545	0.382981	0.379147	0.184122	0.601384	0.90784	0.234203	1.92777
0.69428	0.216035	0.572834	0.231602	0.119673	0.202394	0.234047	0.419029	0.366267	0.52907	0.132016	0.144436	0.427781	0.27154	0.524661	0.521754	0.156966	0.120918	0.254263	0.449712
0.605001	0.384531	0.225928	0.182579	0.23804	0.267195	0.425642	0.717664	0.249451	0.120127	0.384008	0.414711	0.255794	0.237435	0.230753	0.246506	0.328906	0.672999	0.396144	0.2731
1.35795	0.0964979	0.317332	0.221705	0.365	0.588643	0.481001	0.396941	0.157609	0.378917	0.767106	0.364188	0.894098	0.374499	0.559763	0.365462	0.552149	0.559225	0.667072	0.224346
1.25255	0.160165	0.268734	0.188679	0.240855	0.373027	0.546822	0.974368	0.547394	0.458244	1.16498	0.413731	0.392537	0.435612	0.627352	0.205989	0.570608	0.898976	0.992033	0.232471
1.48094	1.45059	1.34644	1.49719	0.871624	0.964674	0.832798	0.674614	0.999289	1.14635	0.353661	0.799593	0.795312	0.979757	1.0312	0.985149	0.961932	0.6644	0.229454	0.960184
0.6695	1.10024	1.13294	0.187121	0.3426	1.27449	0.348826	0.608245	1.30274	1.01074	0.879585	0.377186	0.267119	0.367098	0.551305	0.637659	0.720571	0.646059	0.39838	0.567945
0.464837	0.165099	1.38878	1.67024	1.61904	1.85826	1.1387	0.953887	0.180327	1.26144	0.722941	0.363549	0.407349	0.49349	0.0698124	0.413852	0.510821	1.77084	1.02723	0.372549
0.488038	0.309776	0.200216	0.352537	0.12907	0.150006	0.430881	0.239952	0.289092	0.475989	1.27787	0.452696	0.211551	0.505186	0.360544	0.295916	0.291371	0.474202	0.287167	0.545289
0.702551	0.3158	0.469478	0.39896	0.220003	0.646457	0.809224	0.725047	0.441299	0.480364	0.395263	0.217287	0.240481	0.324311	0.194644	0.575423	0.240793	0.782291	0.103874	0.530989
0.604595	0.355858	0.633126	0.300656	0.606385	0.463101	0.573842	0.525595	0.566873	0.18916	0.230026	0.542399	0.485972	0.259197	0.230067	0.576481	0.460438	0.333847	0.344122	0.427891
0.688405	1.45719	0.30269	0.417629	0.209856	0.218684	0.173749	0.147352	0.352843	0.207965	0.578469	0.421157	0.226344	0.253233	0.229356	0.185544	0.259576	0.451031	1.14075	0.836639
0.772843	0.947507	0.254879	0.212927	0.180315	0.399848	0.139839	0.232633	0.304363	0.336923	0.418607	0.269588	0.372753	0.394859	0.349618	0.387264	0.414207	0.657777	1.01702	0.324845
0.79323	1.06403	0.264315	0.219157	0.180631	0.427579	0.141932	0.261891	0.553046	0.249759	0.716302	0.329093	0.22623	0.199565	0.375205	0.312562	0.454448	0.824869	1.07192	0.199619
0.692509	0.406973	0.358213	0.648486	0.503265	0.117864	0.495605	0.380377	0.37331	0.145178	0.375482	0.379765	0.294972	0.394525	0.280203	0.207311	0.789392	0.194214	0.265566	2.14848
0.690503	0.288203	0.129004	0.593052	0.646475	0.333243	0.572902	0.62223	0.237516	0.189679	0.287656	0.281545	0.247016	0.0347102	0.126571	0.472091	0.997083	1.46543	0.405842	1.87719
0.942983	1.02961	0.437853	0.449732	0.494517	1.25929	0.563821	0.20601	0.194046	0.423335	0.659228	0.564599	0.200531	0.352973	0.222016	0.386291	0.381861	0.523158	0.327565	0.519952
0.759314	0.259978	0.219174	0.250629	0.210989	0.856872	0.233343	0.481569	0.904382	0.311617	1.10489	0.27943	0.387099	0.311701	0.127807	0.396982	0.319531	0.410039	0.188775	0.280127
0.842405	0.587141	0.430719	0.21031	0.280671	0.513903	0.312198	0.449086	0.242746	0.687483	0.237778	0.269306	0.310769	0.545024	0.579196	0.366664	0.366471	0.443476	0.393177	0.515233
0.861676	0.698051	0.516534	0.875076	1.64454	2.2186	1.67663	1.17755	0.547394	0.571736	1.01033	0.183924	0.211406	0.404584	0.338873	0.443596	0.525029	1.64281	0.244635	0.161461
0.689551	0.757389	0.290844	1.1413	1.3711	1.75894	1.69535	1.42875	0.21815	0.407362	1.1437	0.323651	0.362936	0.176287	0.313575	0.291919	0.540565	1.34878	0.261438	0.460531
0.654866	0.325471	0.206436	0.446584	0.236009	0.276629	0.313258	0.241759	0.338014	0.300305	1.51131	0.277169	0.401179	0.363586	0.25376	0.258928	0.537089	0.256064	0.525291	0.63085
0.700561	0.155891	0.245738	0.25054	0.555815	0.521546	1.14507	1.36184	0.838023	1.06869	0.688637	0.329354	0.64307	0.591246	0.416523	0.132645	0.366264	0.770008	0.288199	0.467862
0.522881	0.254909	1.01673	1.06477	1.30371	1.6708	1.40588	2.6359	1.46863	2.25903	1.27819	1.04141	1.15596	1.00603	1.71725	1.7673	1.93122	2.14367	1.0685	0.348987
0.750818	1.0507	0.170124	0.794613	1.94087	0.795611	1.83302	1.42305	0.387695	0.843964	0.666724	0.254148	0.101771	0.62815	0.227058	0.266556	0.258655	0.452206	0.303371	0.481332
0.670231	1.51272	0.358394	0.264489	0.303371	0.191434	0.308123	0.34564	0.395151	0.323853	0.57446	0.414587	0.210425	0.284858	0.675154	0.291255	0.285608	0.561437	1.36226	0.479521
1.09181	0.736913	0.788551	0.358499	0.156453	0.306853	0.394414	0.265151	0.356511	0.360541	0.468374	0.354841	0.546466	0.229143	0.279699	0.364345	0.449053	0.369722	0.363432	0.238287
0.642134	0.390286	0.37847	0.314456	0.676437	0.291601	0.575236	0.316356	0.178929	0.0902693	0.20674	0.603448	0.560522	0.327209	0.218572	0.296252	0.754229	0.783546	1.07882	2.1971
0.643334	0.282567	0.45828	0.237315	0.361641	0.247085	0.422696	0.272971	0.324433	0.186127	0.304222	0.523911	0.485813	0.416114	0.302325	0.19011	0.561608	0.335546	0.657021	2.38402
0.692319	0.279628	0.365357	0.442695	0.335527	0.281279	0.155731	0.376015	0.425715	0.314438	0.297485	0.266542	0.529537	0.306801	0.311589	0.437342	0.605469	1.54809	0.460802	1.72632
0.738544	0.293673	0.865719	0.754967	0.718454	1.08977	0.291862	0.410025	0.297515	0.250705	0.740775	0.16282	0.616253	0.209098	0.259952	0.273071	0.0349683	0.10959	0.401976	0.682835
0.866894	0.354504	0.544088	0.326902	0.224724	1.01121	0.111009	0.270812	0.507682	0.251105	1.09399	0.26747	0.358457	0.173473	0.131638	0.302538	0.328629	0.265679	0.776888	0.245733
0.666375	0.237472	0.214895	0.429338	0.218414	0.34642	0.344102	0.406167	0.760437	0.389149	0.604685	0.312204	0.24633	0.458355	0.599322	0.3671	0.68289	1.3946	0.589171	0.46897
0.435799	0.313149	0.797787	0.71411	0.58489	0.711393	0.378267	0.856723	0.793453	0.827065	0.547161	0.594439	0.551796	0.506141	0.635027	0.26374	0.243179	0.406254	1.29184	1.19063
0.571452	0.24214	0.71855	0.225458	0.408618	0.267012	0.289736	0.321777	0.488559	0.150161	0.87034	0.270343	0.21988	0.341939	0.294045	0.373737	0.320669	0.320986	0.355027	1.20971
0.730442	0.396305	0.340699	0.311384	0.345267	0.237133	0.9256	1.03425	0.930841	0.961962	0.665704	0.35059	0.612048	0.295012	0.212964	0.151619	0.335137	0.166891	0.208797	0.232831
0.826852	0.768882	0.525092	0.994456	1.18335	0.878449	0.718263	0.410238	0.531252	0.245436	0.497748	0.228788	0.370746	0.328747	0.302122	0.199213	0.386885	0.264094	0.144648	0.829866
0.660799	0.609176	0.77411	0.62202	0.470679	0.75962	0.787637	1.34347	1.28826	1.06765	0.382158	0.388593	0.53186	0.535838	0.702517	0.895392	0.673647	0.881094	0.581505	0.76797
0.544349	1.24597	0.480085	0.968135	0.745865	0.943514	0.700158	0.861467	0.814265	0.965136	0.393592	0.128507	0.383487	0.203013	0.395964	0.402989	0.392877	0.301712	1.10964	0.899318
0.718927	0.685019	0.370842	0.307007	0.333407	0.50447	0.348334	0.154664	0.257346	0.459465	0.354776	0.369282	0.407041	0.295657	0.455109	0.432002	0.391058	0.810608	0.185225	0.525075
0.819678	0.197455	0.449263	0.516905	0.567719	0.388079	0.214972	0.325114	0.432873	0.48556	0.404186	0.506297	0.382864	0.182059	0.292343	0.526614	0.859327	0.88975	1.07463	2.15147
1.78133	0.741334	0.303327	0.544309	0.823924	0.617074	0.748979	0.587438	0.336058	0.438801	0.135788	0.274791	0.474046	0.326725	0.321043	0.445244	0.575931	1.49221	1.33726	1.86893
2.17849	0.996768	0.668556	0.890132	1.16318	0.681125	0.85022	0.655809	0.530188	0.500718	0.580094	0.432052	0.241752	0.280958	0.576305	0.786881	1.31607	1.77091	0.199739	1.90178
0.474126	0.366397	0.391444	0.547985	0.342005	0.213117	0.55838	0.496551	0.149824	0.325112	0.476982	0.563014	0.359181	0.344481	0.197963	0.347297	0.975379	1.21124	0.37382	1.11331
0.895361	0.363722	0.640632	0.690158	0.19253	0.242744	0.662333	0.270581	0.188759	0.290415	0.488329	0.362118	0.519439	0.155041	0.128453	0.186722	0.734716	1.10453	0.492408	1.50286
0.698139	0.708611	0.721361	0.312967	0.3492	0.258408	0.866639	0.816029	0.301483	0.39916	0.483296	0.776387	0.202199	0.396316	0.24312	0.254844	0.475759	0.361107	0.255165	0.302731
0.923005	0.183587	0.702061	1.10821	1.00038	0.700946	0.434089	0.566053	0.786273	0.125411	1.37841	0.477903	0.750214	0.792772	0.359055	0.267933	0.188907	0.391469	1.16903	0.294834
0.767307	0.346745	0.40113	0.471365	0.782194	0.741976	0.309448	0.610566	0.541333	0.971847	1.05351	0.357214	0.43459	0.382454	0.337035	0.261544	0.0985229	1.14208	0.744974	0.705244
0.69775	0.658527	0.407548	0.338907	0.517091	0.331664	0.774466	0.42589	0.186497	0.780156	0.326592	0.303915	0.575031	0.488566	0.857826	0.512996	0.676463	0.271536	0.367191	0.741868
0.539106	0.60079	0.449239	0.567166	0.484008	0.873534	1.38089	1.08611	0.292472	0.856704	0.682467	0.436141	0.266365	0.366932	0.159018	0.371819	0.264348	1.2473	0.338875	0.313514
0.687689	0.609348	0.34974	0.430048	0.403846	0.792124	1.39023	0.481854	0.468632	0.756779	0.929536	0.330196	0.479415	0.0647085	0.227503	0.212512	0.330887	0.969032	0.954631	0.200685
0.707869	0.636475	0.217912	0.425265	0.41881	1.3345	1.7884	0.498943	0.280484	0.655442	1.38457	1.10516	0.603631	0.335723	0.146756	0.294846	0.276514	0.867312	1.49949	0.560738
0.534482	0.0515759	0.409572	0.645783	1.01567	0.502173	0.428579	0.255417	0.386256	0.571151	1.29715	0.304288	0.295203	0.281848	0.320139	0.103252	0.13817	0.695232	0.411507	0.746226
0.594006	0.306019	0.82076	0.460875	0.575985	0.718167	0.555248	0.333016	0.321651	0.289079	1.317	0.545943	0.241805	0.337788	0.238289	0.362597	0.287686	0.602468	0.66875	0.862834
0.834485	0.322162	0.382695	0.35796	0.356751	0.23233	0.271157	0.23351	0.329974	0.377066	0.751014	0.29238	0.289687	0.41554	0.210294	0.466395	0.247856	0.293581	0.484042	0.475959
0.632845	0.0938806	0.737108	0.68365	1.01065	0.633829	1.0962	1.58673	1.65751	1.34606	1.08382	0.247931	0.196202	0.485033	0.718508	0.821886	0.722638	0.944497	0.356832	0.562476
0.414679	0.524133	0.704467	1.09736	1.70946	1.00785	0.956096	2.81226	0.951919	2.37799	0.752834	0.184348	0.494901	0.302712	0.563776	0.538194	0.838599	1.48165	0.0279164	0.499974
0.768262	1.20454	0.510588	0.906057	1.52973	1.05904	1.26069	1.76859	0.930204	1.37009	0.874888	0.345954	0.358675	0.707926	0.276933	0.183322	0.206594	0.312287	0.409859	0.588665
0.88142	0.749011	1.00041	1.10652	0.927642	0.563121	0.207559	0.168022	0.756112	0.311468	0.658946	0.299927	0.171853	0.232009	0.296167	0.318755	0.317587	0.287832	0.33897	0.471841
0.7565	0.355689	0.864938	1.01199	0.977242	0.36693	0.342165	0.301765	0.439225	0.388871	0.317044	0.435203	0.226627	0.441516	0.539775	0.500396	0.71719	0.442943	0.309056	0.516017
0.852206	0.29274	0.763472	0.418067	0.172931	0.168068	0.329465	0.51556	0.382425	0.0822923	0.260783	0.345076	0.329457	0.272518	0.123922	0.300904	0.360257	0.415392	0.396257	0.263412
0.606432	0.319002	0.368026	0.557958	0.167327	0.309709	0.407882	0.251986	0.232718	0.382363	0.364786	0.591507	0.432923	0.309485	0.0916362	0.442962	0.66711	1.53564	0.327871	1.54883
0.618263	0.302894	0.231468	0.659866	0.524894	0.255275	0.352603	0.270118	0.409275	0.161698	0.354042	0.256136	0.350107	0.062004	0.249718	0.383444	0.856674	1.11947	0.255711	1.22747
1.28966	0.604338	0.778606	0.204908	0.620436	0.512691	0.527219	0.673799	0.39572	0.451956	0.498536	0.160821	0.462556	0.465882	0.169407	0.376768	0.251795	0.477697	0.786619	0.280961
0.733297	0.342748	0.555259	0.37163	0.358872	0.491742	0.656929	0.433483	0.28838	0.327086	0.612009	0.317432	0.289426	0.222567	0.432913	0.415324	0.303178	0.15838	0.842505	0.516942
1.02971	0.394796	0.548938	0.392623	0.0702016	0.459207	0.32196	0.411783	0.129347	0.112529	0.832961	0.266059	0.600856	0.208046	0.345318	0.651094	0.402892	0.277374	0.486933	0.389609
0.522901	0.473169	0.264704	0.189562	0.208685	0.523948	0.595472	0.18793	0.35826	0.293271	0.445065	0.384094	0.589842	0.320384	0.200946	0.0736396	0.227569	0.353261	0.593623	0.245767
0.449706	0.524427	0.656204	0.554151	0.635487	0.266022	0.552902	0.254679	0.208084	0.498118	0.301549	0.592921	0.910687	0.516608	0.544731	0.716856	0.681449	0.277037	0.687596	0.686942
1.35775	0.364012	0.476695	0.213953	0.97343	1.08757	0.233709	0.408365	0.288734	0.580136	0.480669	0.539759	0.865572	0.140554	0.469078	0.427582	0.33595	0.913706	0.361968	0.366372
0.740301	0.460132	0.109047	0.270465	0.389551	0.374465	0.295202	0.416659	0.616109	0.276776	0.880351	0.342667	0.334684	0.385304	0.414042	0.563661	0.708551	0.182217	0.406921	1.11324
0.618665	0.256531	0.358708	0.376184	0.718839	1.19132	1.21544	1.57691	1.32386	1.12987	1.20824	0.323471	0.313337	0.237563	0.651103	0.757407	0.771139	0.860694	0.323702	0.344066
0.587584	0.908457	0.248283	1.29221	1.94519	1.42633	1.26687	2.4807	1.52861	1.79467	1.01487	0.257428	0.209737	0.393243	0.272773	0.295013	0.555684	0.838356	0.469592	0.250188
0.477824	0.660563	0.382062	0.358876	0.25552	0.383135	0.274064	0.437163	0.504232	0.343177	0.168923	0.330991	0.301311	0.311007	0.455726	0.365814	0.2406	0.133294	0.563581	0.311669
0.534693	1.56137	0.248436	0.117141	0.384682	0.691304	0.536159	0.462711	0.389838	0.475672	0.101678	0.269394	0.220126	0.438815	0.42139	0.451953	0.407376	0.591826	0.938458	0.757348
1.09847	0.307736	0.312441	0.916115	0.369412	0.276975	0.262111	0.491122	0.284536	0.318059	0.230532	0.246969	0.73244	0.518047	0.202537	0.321382	0.846828	0.499527	1.29207	2.38334
1.51785	0.909251	0.530927	0.493178	0.798996	0.521366	0.707057	0.617758	0.557833	0.331378	0.391814	0.374679	0.344266	0.319785	0.567644	0.472652	0.812843	1.39964	0.24589	2.21442
0.557966	0.322653	0.306789	0.337347	0.262231	0.388567	0.296967	0.345058	0.265198	0.470569	0.32722	0.419179	0.206716	0.343579	0.289085	0.372567	0.81521	1.18591	0.356163	1.74924
0.57049	0.649696	0.234081	0.769303	0.353661	0.417198	0.455164	0.35691	0.160834	0.436231	0.459099	0.154285	0.231534	0.410775	0.284796	0.0522046	0.674384	0.757082	0.248893	1.45196
0.879344	0.153873	0.208186	0.288672	0.482797	0.600528	0.364743	0.567282	0.446517	0.0872039	0.357716	0.362561	0.186566	0.2375	0.319343	0.356729	0.453028	0.4354	0.71048	0.519236
0.652017	0.260078	0.24211	0.184349	0.102572	0.975543	0.282881	0.49037	0.177472	0.279358	0.557987	0.379686	0.809466	0.49353	0.353389	0.452616	0.146978	0.304543	0.431612	0.481104
0.652065	0.641509	0.73091	0.440686	0.222762	0.459689	0.142241	0.240104	0.559429	0.943836	0.478788	0.592728	0.223698	0.437483	0.713676	0.731274	0.653554	0.213092	0.576236	0.973612
0.727226	0.40934	1.22781	1.11372	1.41294	1.14875	0.915172	1.15119	0.240838	0.390615	0.507939	0.310781	0.330581	0.352976	0.216631	0.508654	0.451827	1.37444	0.33706	0.683105
0.616722	0.592646	0.581992	0.88593	1.12016	1.06816	0.704344	1.02102	0.216945	0.285785	0.494679	0.525154	0.232401	0.291571	0.219569	0.329866	0.303354	1.16608	0.363783	0.653704
0.75571	0.30954	0.733183	0.689435	1.00626	0.91711	0.732413	0.595482	0.271229	0.156064	0.803818	0.489161	0.244229	0.217337	0.346636	0.218887	0.203566	0.85259	0.642289	0.653464
0.730875	0.352009	0.273618	0.111802	0.258382	0.162755	0.210668	0.360725	0.281394	0.356823	0.916792	0.43085	0.142701	0.190506	0.24345	0.484415	0.584495	0.345461	0.529645	0.939713
0.643306	0.222068	0.351612	0.200324	0.723613	0.707508	0.93407	0.991624	1.10831	1.0192	0.776417	0.117563	0.310629	0.200821	0.179406	0.358856	0.271566	0.364645	0.257443	0.376407
0.683862	0.303688	0.45475	0.353089	0.524257	0.675572	0.703523	0.673317	0.645332	0.436689	0.25003	0.27735	0.357152	0.457312	0.358958	0.241325	0.162984	0.362816	0.459814	0.862086
0.529401	0.4603	0.429311	1.30448	1.95593	1.4867	0.913358	2.89592	1.40537	1.94279	1.10936	0.40217	0.640592	0.417849	0.73374	0.940113	1.13339	1.54065	0.46868	0.292881
0.51443	0.729058	0.636201	0.644836	0.849322	0.883052	1.08285	1.34571	1.22064	0.744095	0.367557	0.264242	0.271386	0.48808	0.702376	0.844629	0.728771	0.611056	0.748955	0.732219
0.879363	0.861374	0.707316	0.173907	0.363375	0.171413	0.282931	0.36234	0.384176	0.444001	0.222255	0.218427	0.100312	0.144559	0.418087	0.731599	0.825363	0.887034	0.495004	0.250899
0.803534	0.467332	0.175728	0.372054	0.508975	0.39512	0.35916	0.581534	0.375243	0.305776	0.445636	0.410461	0.471599	0.347451	0.52446	0.467215	0.849205	1.46864	0.558832	2.3865
0.579704	0.137977	0.324716	0.545647	0.507325	0.18083	0.188046	0.258866	0.165735	0.356678	0.223198	0.314609	0.450752	0.364936	0.247759	0.381902	0.87511	0.791623	0.332549	2.36687
0.673305	0.68173	0.677436	0.55736	0.487007	0.351029	0.319169	0.583961	0.189619	0.286243	0.137087	0.358513	0.401724	0.314155	0.199969	0.306446	0.132729	1.07166	0.282244	0.983162
0.614075	0.274648	0.145863	0.372314	0.307932	0.685133	0.257087	0.629877	0.447945	0.217031	0.310793	0.279402	0.289942	0.27962	0.346199	0.456524	0.208893	0.704522	0.612308	0.676432
0.73927	0.26213	0.375268	0.624464	0.523878	0.372572	0.281087	0.423266	0.283143	0.663782	0.388403	0.415403	0.570619	0.393783	0.0881787	0.189079	0.357358	0.637767	0.504274	0.990126
1.30856	1.26082	0.783899	0.889821	0.408606	1.16578	1.27237	0.772682	0.425064	0.130607	0.669165	0.719332	0.275694	0.715706	0.66028	1.45232	1.01576	0.345741	0.470791	0.213865
0.548973	0.575068	2.02271	1.43135	1.95863	1.98915	1.38556	1.25964	0.438289	0.902952	0.689484	0.704254	0.226862	0.456802	0.332661	0.29709	0.530659	1.53699	1.04666	0.421346
0.834399	0.677795	0.823046	1.21868	1.66793	1.20866	1.2849	0.951687	0.471642	0.352864	0.235617	0.175781	0.441268	0.208528	0.223626	0.531538	0.685917	1.61906	0.643901	0.618323
0.745384	0.495756	0.23316	0.138136	0.501535	0.319851	0.250943	0.586386	0.413216	0.711493	0.409118	0.324454	0.634425	0.344923	0.298693	0.370063	0.424406	0.649694	0.176531	0.477775
0.756379	0.170132	0.929897	0.158758	0.498343	0.328459	0.925918	0.577795	0.467605	0.567542	0.788624	0.386686	0.203668	0.328483	0.246632	0.256132	0.289901	0.167793	0.297042	0.396102
0.790836	1.12529	0.532613	0.646212	1.34067	0.577541	1.42078	0.867589	0.412242	0.954565	0.385888	0.448505	0.310062	0.484929	0.340544	0.322822	0.400325	0.245711	0.654282	0.657854
0.926623	0.921533	0.470153	0.5522	1.20054	0.796324	0.92905	0.494172	0.213833	0.211885	0.923131	0.449916	0.354564	0.297861	0.167549	0.256365	0.614571	0.23187	0.311534	0.910094
0.617228	0.56935	0.326778	0.375815	0.365479	0.827738	0.957233	1.06995	0.768268	0.466826	0.246663	0.217301	0.298714	0.213296	0.308558	0.187021	0.4235	0.229308	0.294613	0.250411
0.723243	0.576734	0.436946	0.732106	0.328774	0.423524	0.202257	0.451338	0.22762	0.300318	0.495739	0.178603	0.436441	0.291886	0.300459	0.218876	0.675593	0.488211	0.415139	2.09279
0.770159	0.166869	0.93431	0.51564	0.483791	0.959092	0.442074	0.552191	0.199612	0.472097	0.47993	0.287884	0.184797	0.222265	0.41021	0.329799	0.235108	0.380334	0.343067	0.308801
0.862577	0.17715	0.120679	0.258354	0.1229	1.05995	0.669554	0.352007	0.108057	0.258663	0.480596	0.447853	0.539232	0.293764	0.241902	0.561846	0.182416	0.38964	0.308249	0.372839
0.812594	0.476281	0.443093	0.380145	0.447717	1.4205	0.526062	0.573604	0.438335	0.406604	0.655964	0.332402	0.57722	0.273251	0.322136	0.358753	0.216231	0.412318	0.265414	0.59401
0.656348	0.304526	0.504589	0.256344	0.358681	0.226612	0.298928	0.192116	0.365267	0.241844	0.120012	0.271091	0.354655	0.192431	0.236953	0.0750864	0.290929	0.587417	0.351132	0.366208
0.741406	0.549447	0.378998	0.281831	0.485657	0.277048	0.650864	0.971965	0.36259	0.204095	0.57313	0.361429	0.172687	0.18461	0.682251	0.638444	0.828991	1.09488	0.697688	0.723656
0.78694	0.297729	0.385844	0.4748	0.457897	0.346051	0.582072	0.758212	0.992247	0.485518	0.904164	0.265903	0.261303	0.286518	0.825617	0.286414	0.759023	1.3582	0.517717	0.482254
0.627023	0.30923	0.483984	1.0685	1.10432	0.754059	0.839594	0.477734	0.764926	0.269851	0.390592	0.926636	0.297708	0.138809	0.715457	0.333668	0.324575	0.750427	0.658002	0.764926
0.640462	0.221553	1.44534	1.42069	1.33592	1.8287	1.32326	1.05758	0.232998	0.692112	1.19054	0.487186	0.263138	0.464546	0.308519	0.430092	0.547109	1.55906	0.697654	0.344522
0.740486	0.395428	0.728177	1.53106	1.44462	1.48273	1.30058	1.13605	0.381298	1.03334	0.355824	0.21269	0.386854	0.376319	0.101687	0.540199	0.530231	1.6291	0.887741	0.565882
0.666329	0.306852	0.404782	0.212183	0.402771	0.397329	0.332558	0.216901	0.515988	0.387535	0.744951	0.309277	0.218602	0.402403	0.198827	0.612943	0.322007	0.350799	0.455383	0.41202
0.78225	0.416749	0.170296	0.412264	0.147959	0.222916	0.549829	0.507995	0.394869	0.748482	0.986533	0.315726	0.153188	0.359775	0.335042	0.281659	0.222155	0.133013	0.419055	0.40197
0.67831	0.12751	0.306275	0.147201	0.24733	0.416114	0.769351	0.755125	0.30866	0.957701	0.086483	0.289019	0.431081	0.741738	0.169216	0.282843	0.324722	0.0665699	0.780318	0.577471
0.64013	1.34442	0.359108	0.596879	1.69595	0.575772	1.47369	0.894404	0.217338	0.469181	0.576695	0.423268	0.805585	0.60535	0.348225	0.347829	0.335673	0.212036	0.285265	0.830761
0.842497	0.815811	0.116653	0.621748	1.16103	1.04641	1.07617	0.195637	0.309525	0.189525	0.433235	0.41975	0.523243	0.472643	0.423543	0.156353	0.359339	0.338266	0.472085	0.821274
0.662472	0.39596	0.450362	0.330327	0.138954	0.272813	0.550538	0.913314	0.626301	0.618376	0.345992	0.301974	0.422943	0.51326	0.560471	0.530537	0.521752	0.569897	0.455008	0.720139
0.770636	0.386992	0.302517	0.271075	0.470197	0.0995453	0.28342	0.287995	0.313625	0.195934	0.283532	0.461875	0.266641	0.409754	0.376125	0.403851	0.467247	0.0642201	0.27733	0.510864
0.883905	1.07956	0.725408	0.0495738	0.298176	0.326151	0.301483	0.303451	0.264617	0.179716	0.353792	0.580852	0.0664948	0.481497	0.49855	0.687721	0.849815	0.833745	0.880991	0.321898
0.967826	0.596599	0.288406	0.228562	0.310807	0.139013	0.250237	0.314698	0.229698	0.632467	0.248576	0.0697669	0.132998	0.280044	0.551392	0.672953	0.758079	0.806717	0.259908	0.498905
0.835361	0.708786	0.424804	0.207182	0.175488	0.50184	0.363353	0.465509	0.397394	0.350908	0.360186	0.203265	0.457557	0.325138	0.536932	0.409208	0.247306	0.708311	0.213333	0.631968
0.994221	0.167293	0.348941	0.372761	0.466986	0.950243	0.342637	0.482267	0.492667	0.236087	0.579138	0.386137	0.368646	0.280159	0.268923	0.17202	0.377416	0.450516	0.236466	0.861944
0.768113	0.271075	0.555005	0.339737	0.281063	0.632319	0.459973	0.435436	0.143671	0.269765	0.634404	0.308701	0.196256	0.111346	0.433366	0.43904	0.308287	0.270314	0.587384	0.442097
0.582919	0.734102	0.293955	0.195413	0.666121	0.284085	0.723434	0.300558	0.68032	0.374689	0.89711	0.550704	0.101833	0.308413	0.413868	0.15151	0.348495	0.638672	0.778377	0.258402
0.951215	0.316725	0.951593	0.734532	1.21993	0.422666	0.464571	0.5119	0.263573	0.540136	1.12922	0.464738	0.433621	0.828776	0.424324	0.230882	0.371289	0.901215	0.831117	0.397269
0.50114	0.259346	0.267813	0.838947	1.44814	1.89458	0.554797	1.27407	0.607106	0.476211	1.83576	0.408476	0.419281	0.12199	0.477961	0.320339	0.379938	1.35673	0.0612431	0.188117
0.90171	0.817088	0.498764	0.758507	1.77254	0.352519	1.1083	2.14591	1.11609	1.45432	1.11804	0.260904	0.277285	0.62326	0.361361	0.131838	0.294681	0.439129	0.56422	0.503628
0.729068	0.377737	0.282107	0.113319	0.569197	0.58281	0.490276	0.575866	0.44606	0.216077	0.208539	0.695495	0.306497	0.261089	0.214773	0.345804	0.27211	0.238998	0.277722	0.380974
0.69432	1.39544	0.370712	0.367945	0.271932	0.285297	0.456189	0.246463	0.26138	0.172774	0.464168	0.370394	0.344382	0.209391	0.536349	0.350211	0.67434	0.714536	1.30206	0.634626
0.932254	0.848449	0.6755	0.253377	0.690335	0.296642	0.426301	0.386205	0.311333	0.298473	0.557026	0.240153	0.476144	0.413937	0.420732	0.520017	0.727994	0.781359	0.930433	0.377718
1.06272	0.266479	0.41442	0.283644	0.44384	0.279465	0.359956	0.343849	0.434273	0.183272	0.362071	0.292253	0.378017	0.39311	0.305351	0.151966	0.401408	0.838611	0.521254	0.425845
0.977461	0.27575	0.332505	0.348048	0.729743	0.697092	0.612601	0.772504	0.31409	0.280886	0.0860005	0.301295	0.378591	0.235129	0.351364	0.19744	0.350918	0.925437	0.778733	0.356443
0.918547	0.255114	0.271084	0.63387	0.198407	0.290513	0.387362	0.272251	0.72242	0.314959	0.295054	0.370957	0.393171	0.277739	0.309044	0.37102	0.827485	1.78227	0.140598	1.58785
0.568323	0.691282	0.690384	0.628884	0.364496	0.316527	0.416885	0.121919	0.495742	0.521292	0.605325	0.51381	0.669107	0.285589	0.213889	0.279354	0.513486	0.454242	0.470373	2.28075
0.586571	0.169567	0.625524	0.309941	0.393183	1.53027	0.229986	0.250863	0.603742	0.265337	0.685424	0.342414	0.222912	0.25014	0.226087	0.288412	0.391156	0.472586	0.614228	0.452314
0.926004	0.354958	0.338664	0.678371	1.49609	0.657747	0.344071	0.248162	0.395946	0.775068	0.645461	0.408577	0.850737	0.66979	0.294368	0.412485	0.289795	1.01061	0.80947	0.503523
0.866729	0.806327	0.324582	0.382282	0.284683	0.307375	0.277563	0.256879	0.411716	0.232331	0.253889	0.463874	0.445712	0.62264	0.620585	0.318454	0.382101	0.199175	0.119635	0.650731
0.829716	0.46223	0.231669	0.234292	1.02726	0.485559	0.281887	0.842747	0.491384	0.188523	0.883016	0.710692	0.235418	0.39792	0.499709	0.352872	0.463069	0.49311	0.339769	1.11086
0.575788	0.504857	0.335488	0.249561	0.273567	0.174494	0.232747	0.176795	0.443109	0.370926	1.0789	0.309346	0.30867	0.460398	0.344344	0.553663	0.826092	0.333167	0.616942	0.848272
0.703579	0.406417	0.435598	0.359308	0.291408	0.293401	0.290126	0.328195	0.295568	0.380419	0.621979	0.187437	0.184845	0.338921	0.392481	0.445102	0.392164	0.284259	0.573725	0.486391
0.63429	0.273429	0.151301	0.262222	0.3194	0.393538	0.649947	0.790723	0.184661	0.844022	0.446468	0.484891	0.153558	0.495274	0.249901	0.265343	0.61719	0.321885	0.966762	0.526074
0.607599	0.393747	0.375448	0.400423	0.353364	0.749384	0.755015	0.536492	0.493809	0.603672	0.589625	0.382245	0.389648	0.170773	0.0676651	0.0896548	0.221729	0.325394	0.163071	0.496279
0.674894	0.130181	0.380544	0.296103	0.306742	0.914959	0.747141	1.07925	1.0982	0.85225	0.40868	0.143182	0.343355	0.250298	0.291457	0.414358	0.283345	0.335811	0.355663	0.507896
0.54606	0.240338	0.680882	0.798947	1.41418	1.3884	1.4937	2.01879	1.39675	1.76429	1.3993	0.62023	0.975494	0.614946	1.09697	1.17103	1.44811	1.95668	0.735133	0.217675
0.714256	1.13936	0.166868	0.945156	1.64275	0.493403	1.68501	1.53215	0.217854	0.664938	0.843806	0.29263	0.43701	0.78524	0.408163	0.377526	0.278128	0.112029	0.2562	0.712996
0.573279	0.664072	0.276149	0.587279	0.769515	0.531501	0.397071	0.413122	0.619995	0.337659	0.349352	0.508221	0.200088	0.204577	0.266529	0.196191	0.177098	0.192878	0.362439	0.610845
0.621762	0.307711	0.457336	0.540719	0.695843	0.398997	0.913833	1.22083	0.936681	0.480958	0.273893	0.39705	0.295581	0.457773	0.502645	0.625971	0.850034	0.628408	0.187936	0.403937
0.583341	1.32355	0.217199	0.239374	0.780427	1.05826	0.797291	0.821234	0.838517	0.689361	0.0902371	0.292685	0.443817	0.436836	0.373146	0.266954	0.283845	0.494137	0.888063	1.02193
0.585603	0.610659	0.309482	0.223967	0.238619	0.725828	0.776059	0.502649	0.278625	0.305787	0.441053	0.336651	0.393352	0.344973	0.492396	0.287835	0.221069	0.304263	0.295867	0.093902
0.773719	0.692119	0.371873	0.111177	0.197586	0.495456	0.716436	0.64315	0.349299	0.361674	0.557403	0.300205	0.434677	0.450468	0.616582	0.313919	0.569525	0.608981	0.468276	0.658294
0.803716	1.15068	0.577527	0.298204	0.51739	0.322326	0.204659	0.0947327	0.310581	0.521632	0.819094	0.215326	0.295673	0.254797	0.314298	0.293016	0.506136	0.729071	0.731759	0.268546
0.390907	0.204676	0.28938	0.650334	0.239606	0.662114	0.465249	0.182396	0.668894	0.464936	0.365584	0.428551	0.247023	0.187557	0.227029	0.262168	0.35827	0.896075	0.321469	1.55373
0.586367	0.331845	0.600213	0.308338	0.389465	0.146062	0.501188	0.562711	0.256228	0.400841	0.142912	0.49862	0.579006	0.116082	0.190087	0.407848	0.757626	1.52296	0.489764	1.87545
2.29277	1.25785	0.521735	1.17014	1.06705	0.733894	0.765903	0.594707	0.530032	0.532116	0.212338	0.396322	0.403314	0.408989	0.451901	0.521364	0.807198	0.757395	0.339725	1.79717
1.22098	1.4318	0.522627	1.23838	0.771215	0.590591	0.882008	0.453327	0.317519	0.499253	0.329118	0.369779	0.31674	0.37867	0.481076	0.655997	0.890677	0.617865	0.275108	2.10204
0.894016	0.996284	0.621735	1.23692	0.984647	0.427069	0.483602	0.448902	0.329024	0.505214	0.340525	0.219359	0.436271	0.119634	0.408529	0.674057	1.05848	1.6835	0.252454	2.40349
0.716194	0.275697	0.287977	0.403992	0.181156	0.471723	0.188532	0.426524	0.311704	0.327406	0.171457	0.344006	0.495156	0.512943	0.319416	0.403287	0.708979	1.25676	1.0113	1.60845
0.586752	0.225457	0.170509	0.617005	0.379736	0.346495	0.242941	0.509115	0.401566	0.350916	0.453953	0.289741	0.293233	0.294703	0.270005	0.514588	0.800121	1.84607	0.51022	1.50221
0.54893	0.698162	1.0374	0.5635	0.286147	0.30543	0.529107	0.339065	0.226067	0.665595	0.474803	0.503169	0.489979	0.541163	0.273567	0.214291	0.650414	0.909658	0.356442	2.02343
0.679992	0.26939	0.611684	0.599514	0.699798	0.623967	0.288138	0.619546	0.199472	0.246002	1.00024	0.366908	0.503221	0.235452	0.247569	0.378444	0.299206	0.473306	0.367231	0.68391
0.650893	0.448411	0.13994	0.57698	0.36232	0.913558	0.420423	0.368414	0.425584	0.157189	0.806207	0.404095	0.266404	0.367098	0.177223	0.474131	0.138103	0.301199	0.272183	0.351561
0.686796	0.549082	0.56442	0.49804	0.533994	1.11452	0.680718	0.262769	0.439304	0.256485	0.851166	0.354121	0.660769	0.294705	0.194724	0.524421	0.485312	0.638418	0.328218	0.237874
0.710669	0.33056	0.372323	0.328145	0.318581	0.916683	0.159563	0.123697	0.427815	0.355325	0.528182	0.420319	0.294146	0.282327	0.338684	0.566101	0.495768	0.453252	0.284289	0.179418
0.726396	0.228949	0.255133	0.52255	0.551296	0.403485	0.619094	1.10298	0.288726	0.914151	0.635373	0.751018	0.465715	0.533111	0.793875	0.293531	0.63231	0.522861	0.419277	0.735265
0.528012	0.342933	0.188274	0.513388	0.305807	0.517869	0.401881	0.48008	0.592135	0.257083	0.455306	0.167102	0.225629	0.177683	0.131875	0.0500853	0.198219	0.555658	0.376052	0.401027
0.92897	0.40515	0.578215	0.425237	1.05924	0.574574	0.828347	0.854052	0.531405	0.731025	0.628834	0.553338	0.316508	0.286585	0.489497	0.258718	0.557916	0.533255	0.362909	0.250067
0.389468	0.402507	0.356023	0.268266	0.252795	0.311868	0.325709	0.417693	0.604135	0.348253	0.794076	0.290731	0.325439	0.10131	0.437412	0.860707	0.83188	0.616745	1.09162	1.07953
0.686848	0.488306	0.378328	0.367698	0.558181	0.901613	1.18076	0.453278	0.205394	0.754773	0.489197	0.397457	0.569585	0.290969	0.266739	0.182271	0.191235	0.836197	1.03219	0.413971
0.555859	0.403004	0.615249	0.933014	0.913007	1.4384	1.23028	0.91057	0.367994	0.604435	0.830801	0.306062	0.421418	0.440506	0.386174	0.331375	0.571197	1.42307	0.351266	0.307242
0.44462	0.316296	1.40829	1.65891	1.91138	1.81723	1.50651	1.08434	0.279242	0.725058	0.27811	0.516589	0.0964709	0.492948	0.298969	0.253433	0.537207	1.29614	1.06404	0.600921
0.663612	0.421707	0.0773684	0.0983938	0.185592	0.359906	0.234695	0.397645	0.412056	0.217249	1.05205	0.425061	0.353565	0.312107	0.398753	0.410156	0.391001	0.386608	0.374032	0.88294
0.684163	0.230014	0.308889	0.432593	0.234144	0.230267	0.344501	0.314148	0.102707	0.944324	0.434209	0.417172	0.245973	0.594899	0.304435	0.35944	0.414823	0.342095	1.07815	1.05043
0.747972	0.250401	0.377421	0.307347	0.201272	0.373495	0.359725	0.587485	0.488459	0.73306	0.344596	0.51185	0.559346	0.439114	0.240993	0.358007	0.293771	0.434357	0.445074	0.541621
0.754731	0.806649	0.549806	0.269864	0.949714	0.540179	1.10922	0.687483	0.29367	0.600317	0.488483	0.77461	0.451929	0.452097	0.382215	0.437462	0.425145	0.365589	0.248036	0.555178
0.798168	1.10144	0.294759	0.689171	0.568038	0.669895	0.321466	0.324828	0.707806	0.487397	0.186439	0.449362	0.67816	0.384302	0.379274	0.146206	0.281641	0.225674	0.306438	1.08578
0.595411	0.992804	0.591157	0.643713	1.24221	0.74652	0.809673	0.825159	0.497327	0.420905	0.414383	0.458585	0.591362	0.238761	0.470303	0.417878	0.494068	0.711999	0.515008	0.413723
0.522104	1.09806	0.622334	0.493014	0.810424	1.09248	1.2081	1.34324	1.18124	0.96742	0.318608	0.384684	0.301974	0.475549	0.535457	0.67019	0.504717	0.307773	0.753144	0.95277
0.826066	1.33288	0.378357	0.32341	0.304263	0.575368	0.440806	0.719504	0.468833	0.326665	0.336734	0.250728	0.133656	0.209726	0.242709	0.374799	0.325633	0.656506	0.778161	1.00133
0.713682	0.537125	0.236792	0.260614	0.207972	0.788006	0.485019	0.469176	0.190137	0.371243	0.469394	0.405736	0.138363	0.306179	0.363143	0.308239	0.484269	0.552486	0.426943	0.59184
0.829694	0.436256	0.503591	0.257284	0.391195	0.899326	0.664481	0.223883	0.154286	0.403241	0.330627	0.294276	0.0851672	0.297246	0.504146	0.399336	0.613774	0.694332	0.619227	0.718277
0.642092	0.0793721	0.547491	0.534968	0.492971	0.155928	0.315026	0.500096	0.287734	0.111628	0.34053	0.44875	0.248428	0.391355	0.372561	0.264819	0.640601	0.759512	0.660715	2.23171
0.739467	0.413632	0.305598	0.326868	0.354452	0.338743	0.228791	0.255351	0.32211	0.36185	0.305431	0.296692	0.624695	0.600225	0.172089	0.0814249	0.816852	1.70465	0.307086	1.28586
0.579757	0.335348	0.590366	0.592723	0.140268	0.280124	0.0665271	0.264734	0.372953	0.186238	0.342857	0.549861	0.508284	0.5044	0.352809	0.249528	0.78828	1.15749	0.212835	1.8052
0.645236	0.314358	0.187719	0.852831	0.595854	0.38718	0.524182	0.406868	0.294775	0.341117	0.423762	0.201612	0.339353	0.298465	0.178879	0.0888079	0.393352	1.03153	0.164213	1.0069
0.741006	0.236926	0.33432	0.821227	0.547321	0.435856	0.384416	0.246305	0.254131	0.284218	0.168383	0.264136	0.566159	0.281921	0.223666	0.244137	0.334062	0.814604	0.26139	0.904756
0.965682	0.543048	0.652382	0.348899	0.227699	1.18909	0.45667	0.329667	0.2749	0.225926	0.892259	0.219348	0.259411	0.514636	0.140176	0.29114	0.273969	0.156762	0.365934	0.305807
0.624949	0.283828	0.267557	0.267778	0.209233	0.509319	0.360835	0.520208	0.0788033	0.398101	0.358327	0.233684	0.491144	0.260673	0.373622	0.468613	0.355257	0.714509	0.723098	0.219569
0.711342	0.598162	0.449511	0.441356	0.640445	0.884166	1.35975	0.481762	0.429728	0.650729	1.21572	0.442424	0.508148	0.425944	0.189783	0.322395	0.288535	0.80382	0.705976	0.557763
0.556505	0.473537	0.529869	0.358998	0.461495	0.443957	0.689544	0.291151	0.719613	0.447189	1.22778	0.302971	0.383984	0.304382	0.302109	0.185494	0.298961	0.67838	0.73906	0.7699
0.696293	0.434433	0.838813	0.464064	0.277311	0.349685	0.407257	0.29994	0.500188	0.233682	1.3027	0.345822	0.335812	0.262921	0.38487	0.19107	0.142285	0.415821	0.0833091	1.0402
0.853716	0.335769	0.259491	0.347708	0.142132	0.403625	0.306553	0.304254	0.416775	0.401752	0.431535	0.310051	0.317127	0.287644	0.307408	0.738201	0.169582	0.43489	0.841513	0.491416
0.667136	0.317569	0.391982	0.291274	0.682663	0.834384	0.890328	1.25366	0.616549	0.607218	0.504028	0.322017	0.279085	0.2349	0.424386	0.654496	0.714014	1.11458	0.446892	0.346893
0.606661	0.539401	0.895535	0.325711	1.74625	1.20345	1.6192	2.35946	1.81617	1.91542	1.40525	0.321248	0.448137	0.263056	0.408318	0.620512	0.789039	0.81174	0.852096	0.435545
0.768499	1.41645	0.466568	0.641572	0.960953	0.651568	1.63719	1.28866	0.544438	0.715616	0.594236	0.18872	0.348256	0.647513	0.34849	0.15047	0.937471	0.268456	0.192113	0.666975
0.747345	1.08499	0.203202	0.397677	1.44842	0.460261	1.48074	0.508881	0.356217	0.552904	0.430146	0.314734	0.47987	0.304899	0.2963	0.305194	0.302217	0.503809	0.176081	0.40391
0.843651	0.339103	0.65877	0.449763	0.679477	0.371964	0.284133	0.464227	0.557721	0.400071	0.282346	0.366544	0.588035	0.311718	0.318787	0.337249	0.283893	0.232783	0.219599	0.354254
0.712128	0.31416	0.359724	0.265247	0.120605	0.416081	0.354338	0.149976	0.673833	0.208403	0.201995	0.405616	0.362822	0.333703	0.426511	0.368455	0.372859	1.27399	0.549087	0.544799
1.63726	0.224299	0.275011	0.90804	0.621202	0.472237	0.401747	0.484941	0.216835	0.443029	0.402799	0.415989	0.0862292	0.150432	0.319184	0.3633	0.664777	0.357715	0.798497	2.13083
1.04912	0.414709	0.20512	0.224401	0.285986	0.580612	0.389264	0.484251	0.49394	0.145982	0.239524	0.600987	0.518993	0.336153	0.316866	0.345405	0.440022	0.844076	1.08539	2.04227
0.657259	0.189515	0.462862	0.281343	0.49775	0.208145	0.498824	0.370724	0.219065	0.196521	0.461463	0.463146	0.427148	0.323066	0.420186	0.504847	0.898801	1.18679	0.319632	1.98007
0.615703	0.323621	0.408768	0.796596	0.518369	0.403379	0.348993	0.167925	0.270203	0.278372	0.441137	0.181719	0.486398	0.355178	0.306668	0.138954	0.646938	0.549057	0.395396	1.65316
0.873797	0.206092	0.527561	0.333373	0.604368	0.705607	0.338261	0.356104	0.401546	0.267181	0.356418	0.419575	0.261206	0.22705	0.292553	0.333814	0.302051	0.493491	0.398308	0.787346
0.803762	0.431833	0.0839818	0.0376681	0.362555	0.780768	0.351084	0.213917	0.34575	0.323927	0.971089	0.487533	0.562179	0.319197	0.361191	0.416376	0.357386	0.429538	0.420034	0.417339
0.870933	0.641303	0.703762	0.540905	0.957038	1.30343	0.392573	0.599948	0.497942	0.411008	0.503199	1.06926	0.121494	0.318105	0.694178	0.270856	0.373147	0.147158	0.301274	0.679386
0.544796	0.462848	0.477634	0.373411	0.471988	0.868737	1.16338	0.644599	0.354509	0.687547	0.819395	0.200893	0.407272	0.169424	0.358458	0.254498	0.315239	1.03105	0.598031	0.280305
0.476405	0.176151	0.27453	0.48358	0.835647	1.07929	1.60941	0.941133	0.266517	0.644829	1.24492	0.600923	0.434916	0.248609	0.333808	0.0900105	0.441081	1.44051	0.471512	0.334188
0.305724	0.254758	1.52576	1.59581	1.88795	1.55479	1.26156	1.11394	0.364957	0.502895	1.66645	0.540619	0.165522	0.278564	0.392405	0.303589	0.676993	1.99597	0.357679	0.511682
0.623504	0.364982	1.34987	0.70519	0.95409	0.805575	0.49405	0.437883	0.277635	0.294211	1.01791	0.444049	0.197635	0.120148	0.210559	0.351621	0.300033	0.978014	0.614449	0.655084
0.79845	0.500141	0.221004	0.29358	0.177052	0.290668	0.389761	0.23712	0.439326	0.377849	0.352337	0.338021	0.363661	0.424574	0.228864	0.600433	0.272454	0.214893	0.696226	0.750115
0.658769	0.20704	0.419771	0.351194	0.521477	0.75101	0.621973	1.32209	1.08542	0.543864	0.612907	0.263987	0.282663	1.04602	0.163494	0.225052	0.169792	0.286563	0.117758	0.567133
0.562049	0.481323	0.722724	0.641432	1.06357	1.28979	1.12516	1.71551	1.24412	1.28981	1.04669	0.62961	0.873541	0.561437	0.987489	1.37466	1.28056	1.7002	0.457195	0.192195
0.464226	0.366884	0.319667	0.156917	0.311679	0.314879	0.349194	0.243897	0.522434	0.774754	0.639952	0.328197	0.422297	0.377107	0.298918	0.253448	0.454404	0.41663	0.165908	0.420443
0.631171	0.350052	0.598896	0.269201	0.478558	0.48388	0.299885	0.411527	0.613549	0.353951	0.419557	0.685781	0.248557	0.346049	0.264034	0.209149	0.126931	0.122063	0.159574	0.289385
0.629317	1.00194	0.37317	0.286463	0.679125	0.175105	0.472895	0.464678	0.354701	0.256363	0.405486	0.285722	0.21267	0.401998	0.348442	0.235312	0.51644	0.719164	0.37435	0.48239
0.591737	0.379336	0.260824	0.284361	0.493424	0.346553	0.711294	0.780106	0.700631	0.566463	0.224981	0.254901	0.2558	0.338306	0.459635	0.513282	0.59355	0.561575	0.406917	0.430135
1.15536	0.702964	0.396826	0.871108	0.663759	0.347256	0.282137	0.364732	0.313732	0.502264	0.211835	0.38166	0.314879	0.474308	0.416723	0.543359	0.838934	0.965108	0.294141	1.65105
0.795633	0.891102	0.307055	1.11029	0.676613	0.238707	0.389181	0.482323	0.279576	0.433368	0.27547	0.368829	0.295229	0.47266	0.289059	0.428808	0.663054	1.44356	0.546943	1.84825
0.673552	0.434417	0.423861	0.65707	0.384973	0.293344	0.51336	0.515609	0.310997	0.272428	0.227861	0.538681	0.191158	0.37777	0.301422	0.426133	0.721647	1.36462	0.357575	1.80501
0.714956	0.366097	0.390602	0.599572	0.629741	0.680767	0.318094	0.704487	0.368563	0.337664	0.298734	0.583135	0.542089	0.175219	0.127492	0.337751	0.649184	0.975049	0.612134	1.44995
0.633611	0.633823	0.599185	0.630621	0.431561	0.437467	0.173815	0.367022	0.306589	0.219748	0.277477	0.27951	0.372037	0.376087	0.252232	0.399154	0.355957	1.02012	0.349033	1.17453
0.849134	0.479108	1.21407	0.540859	0.439888	1.32023	0.315376	0.672581	0.140576	0.435434	0.335574	0.370035	0.0860469	0.186879	0.441001	0.267149	0.298101	0.608108	0.274567	0.334979
0.853473	0.499908	0.758919	0.679437	1.09053	1.24504	0.164093	0.582186	0.449944	0.242222	0.203781	0.106154	0.3218	0.818677	0.215613	0.336098	0.143477	0.634925	0.721211	0.409149
0.82519	0.141924	0.296956	0.352983	0.300204	1.10372	0.314516	0.39999	0.352191	0.0656225	0.833664	0.539196	0.717874	0.164538	0.210414	0.56748	0.209902	0.225115	0.141988	0.336963
0.922455	0.262317	0.489149	0.302962	0.753026	1.11124	0.636419	0.510332	0.0427874	0.413907	0.344912	0.211035	0.570407	0.280316	0.358899	0.323028	0.31318	0.786375	0.697367	0.488199
0.60373	0.813963	0.962274	1.07454	1.66279	1.8208	0.983032	1.27322	0.395594	0.84248	1.38372	0.478995	0.366425	0.357898	0.417414	0.440984	0.610533	1.55431	0.610461	0.289858
0.65218	0.646007	1.57693	1.33749	1.45342	1.26159	0.959299	1.05154	0.554514	0.273719	0.325832	0.0605086	0.318787	0.20623	0.376647	0.302268	0.576796	1.41573	1.03969	0.505443
0.656072	0.291116	0.341626	0.29898	0.319892	0.252128	0.426613	0.505429	0.361956	0.484282	0.484365	0.292377	0.196904	0.429663	0.519886	0.450799	0.567388	0.669959	0.68679	0.480925
0.718436	0.398773	0.129787	0.206502	0.174826	0.733521	0.710054	0.548939	1.0152	0.681187	0.92908	0.331227	0.463824	0.161338	0.413401	0.239452	0.243609	0.212682	0.160679	0.540451
0.908506	0.225454	0.124182	0.346298	0.542301	0.528572	0.325652	0.781314	0.685773	0.511928	0.36025	0.223205	0.310405	0.231996	0.221798	0.244569	0.41016	0.405101	0.127892	0.549627
0.803687	0.933569	0.824721	0.763031	1.19633	0.262712	1.5296	1.30811	0.885385	1.2028	0.61278	0.304393	0.270242	0.415675	0.371108	0.416488	0.133048	0.369202	0.597218	0.412731
0.82669	0.702498	0.345202	0.714233	0.989885	0.852264	0.800922	0.191522	0.490604	0.40091	0.631779	0.442339	0.184964	0.389154	0.29755	0.439448	0.739211	0.407786	0.306968	0.712983
0.434162	0.620468	0.722107	0.168424	0.692082	0.287983	0.359318	0.238911	0.468766	0.36562	0.236544	0.241567	0.202539	0.401804	0.668148	0.843531	0.902729	1.35024	0.63779	0.35848
0.547819	0.586408	0.440519	0.316153	0.426914	0.305429	0.255078	0.400528	0.453635	0.304561	0.238233	0.286306	0.251909	0.347129	0.650527	0.729931	0.709858	0.845755	0.444624	0.188559
0.604032	0.536383	0.453009	0.27861	0.6192	0.621892	0.51551	0.519638	0.238553	0.254204	0.375228	0.492762	0.453744	0.35503	0.454697	0.240912	0.189807	0.348728	1.14088	0.408413
0.673782	1.30149	0.745617	0.110185	0.274357	0.291535	0.396517	0.24101	0.203804	0.313958	0.734627	0.342543	0.427375	0.225096	0.294519	0.285947	0.480491	0.660424	0.736382	0.582984
0.774383	0.230139	0.317755	0.565939	0.324335	0.271637	0.270736	0.364117	0.311269	0.284515	0.482431	0.380148	0.14084	0.159496	0.502792	0.482366	0.626507	0.606698	0.326547	1.90187
0.647342	0.194133	0.36493	0.309903	0.173834	0.413229	0.306062	0.478914	0.239678	0.51635	0.585958	0.417568	0.552493	0.361932	0.269882	0.51302	0.121779	0.76112	0.566082	1.11215
0.590179	0.617156	0.794919	0.380349	0.393699	0.305042	0.14618	0.386733	0.415926	0.272205	0.425591	0.348507	0.203189	0.172002	0.233025	0.464177	0.195561	0.538625	0.474584	1.1282
0.558242	0.228724	1.90942	1.08009	1.14333	0.857907	0.861853	0.682124	0.273733	0.338094	0.377788	0.423436	0.157577	0.447162	0.291832	0.357202	0.312453	1.36888	0.555001	0.73922
0.710295	0.364552	0.289539	0.149929	0.338312	0.340345	0.159339	0.333218	0.514923	0.249352	0.892497	0.493655	0.130641	0.237361	0.298488	0.597233	0.761963	0.256832	0.608756	1.06309
0.787631	0.373504	0.512269	0.421365	0.510247	0.301545	0.424455	0.285052	0.412888	0.380626	0.483628	0.459994	0.475327	0.715241	0.258506	0.290188	0.646723	0.882208	0.95944	0.435118
0.870014	0.115052	0.257483	0.220259	0.539948	0.64186	0.214158	0.786391	0.264983	0.417358	0.436453	0.315623	0.501661	0.189698	0.226126	0.255717	0.262649	0.24634	0.372581	0.601418
0.84891	0.0784685	0.335924	0.0935471	0.380985	0.557345	0.508227	0.614048	0.5511	0.51741	0.448663	0.477154	0.294797	0.185166	0.225135	0.199937	0.338503	0.45139	0.421204	0.752007
0.673783	0.322168	0.352502	0.276525	0.51643	0.89749	0.88053	1.1875	0.85499	0.338914	0.25804	0.137363	0.182905	0.238448	0.213472	0.375044	0.143885	0.344918	0.298912	0.163837
0.753983	0.421929	0.226364	0.296154	0.661697	0.512441	0.665375	0.348166	0.768484	0.22359	0.209075	0.273055	0.242474	0.428173	0.321572	0.465338	0.403341	0.431503	0.633496	0.795264
0.568489	0.741332	0.478676	0.500278	0.643179	0.440106	1.10615	1.18964	1.17502	0.666172	0.223955	0.745112	0.495392	0.662294	0.607489	0.799757	0.834375	0.659202	0.253864	0.453317
0.560046	0.488386	0.248657	0.3067	0.388801	0.368166	0.189855	0.421989	0.34734	0.330535	0.291601	0.610469	0.163011	0.188586	0.52089	0.619967	0.819606	0.649906	0.540271	0.722764
0.749996	0.536102	0.361752	0.632306	0.509048	0.324079	0.38326	0.349719	0.365682	0.27895	0.233785	0.417116	0.0907962	0.282576	0.569838	0.739978	0.827992	0.834009	0.297501	0.40697
0.741458	0.63249	0.269308	0.266611	0.368961	0.682947	0.588619	0.365907	0.29535	0.442794	0.242059	0.0808082	0.239585	0.24365	0.359635	0.463985	0.565152	0.287776	1.07617	0.809253
2.01617	0.648997	0.290521	1.09196	0.547297	0.27201	0.53481	0.375106	0.51397	0.402212	0.307808	0.291458	0.356077	0.489677	0.311114	0.551318	0.562627	0.47675	0.791328	2.81081
0.74366	0.325857	0.482411	0.86721	0.552798	0.392428	0.106448	0.431486	0.237507	0.397028	0.318997	0.362154	0.188242	0.138989	0.132219	0.504985	0.713975	0.428334	0.440612	2.586
0.877572	0.359212	0.32393	0.0830682	0.365482	0.0776889	0.268614	0.688814	0.34786	0.25802	0.536752	0.267609	0.553805	0.476117	0.22259	0.25971	0.444934	0.526851	0.940342	1.22903
0.823466	0.408831	0.130468	0.286879	0.208252	0.899579	0.24698	0.313725	0.290081	0.0871909	0.544276	0.286748	0.12985	0.450461	0.550804	0.292473	0.144346	0.222673	0.0983585	1.09098
0.578251	0.680019	0.361585	0.725995	0.467699	1.10297	0.393013	0.581418	0.321286	0.347375	1.18291	0.233601	0.70434	0.292488	0.268946	0.372698	0.611389	0.626287	0.544627	0.329312
0.594918	1.12349	0.223856	0.405894	0.610563	1.30868	0.721095	0.839464	0.385973	0.98597	1.27059	0.557998	0.680629	0.77332	0.640989	0.231949	0.509839	0.163552	0.409058	0.347298
1.05526	0.226963	0.355335	0.212765	0.26228	0.39358	0.222948	0.404967	0.539867	0.581146	0.359818	0.409995	0.317188	0.328152	0.466607	0.420141	0.578179	0.615682	0.343912	0.685945
0.959995	0.34779	0.316113	0.369415	0.510379	0.177943	0.428837	0.407388	0.425681	0.765401	0.835319	0.370027	0.507902	0.289565	0.447372	0.329521	0.209769	0.162025	0.549312	0.0908153
0.766709	0.505945	0.489624	1.09019	0.874281	0.73664	0.576326	0.679636	0.401165	1.22826	0.175304	0.664405	0.474524	0.294772	0.667145	0.157353	0.269772	0.773202	0.463923	0.629168
0.564838	0.470167	0.807566	1.51865	1.84285	1.82633	1.13354	1.24547	0.515186	0.885213	0.937357	1.06763	0.315704	0.430294	0.231393	0.61253	0.883404	1.73861	0.292803	0.326954
0.731676	0.398743	0.201821	0.300095	0.349922	0.341243	0.474651	0.992146	0.808551	0.582074	0.248024	0.307552	0.490608	0.210954	0.297478	0.351378	0.175713	0.108109	0.204075	0.388183
0.710067	0.334708	0.191897	0.145214	0.539787	0.751604	0.810503	0.593836	0.664153	0.274162	0.21063	0.239204	0.225692	0.213066	0.297651	0.352356	0.317656	0.551196	0.612654	0.511944
0.480004	0.95322	0.239012	0.637217	0.62003	0.310269	0.289175	0.415817	0.216513	0.298996	0.241775	0.151675	0.395197	0.226404	0.208341	0.515123	0.68553	0.978636	0.280409	2.57145
0.906593	0.350867	0.43152	0.68536	0.0433763	0.242204	0.337526	0.433049	0.394043	0.149647	0.371984	0.120897	0.259588	0.35016	0.216817	0.370104	1.08788	1.89706	0.486539	1.48529
0.869609	0.427158	0.144967	0.65948	0.358843	1.0683	0.30537	0.573763	0.496417	0.471272	0.850263	0.578854	0.413815	0.44599	0.20879	0.494728	0.513226	0.521244	0.655147	0.292935
0.201888	0.365465	0.907347	1.31463	1.35021	1.08247	1.40488	0.725601	0.790025	0.359352	0.657463	0.673416	0.316076	0.390454	0.366844	0.139844	0.528618	0.434676	0.432024	0.7268
0.531002	0.369136	0.74975	0.956752	0.635267	0.907341	1.1366	0.331087	0.735967	0.334508	0.692822	0.603597	0.394832	0.365766	0.13205	0.246111	0.217938	0.289055	0.554447	0.684956
0.751407	0.403527	0.150623	0.333604	0.0584164	0.196148	0.342616	0.404443	0.271128	0.362099	0.507195	0.166491	0.277672	0.30438	0.375168	0.526232	0.856182	0.283068	0.493565	0.850026
0.732958	0.387818	0.163898	0.36467	0.22571	0.389045	0.530299	0.590836	0.145438	0.443837	0.776049	0.31003	0.209987	0.246235	0.304463	0.28092	0.772283	0.259201	0.347406	0.458023
0.811329	0.417023	0.323939	0.583028	0.524386	0.185487	0.274701	0.716515	0.143682	0.845398	0.479206	0.558041	0.47223	0.340028	0.281567	0.354071	0.33726	0.484003	0.449438	0.361983
0.705172	0.294116	0.406358	0.546677	0.178656	0.108089	0.186009	0.24327	0.272391	0.434443	0.218224	0.642266	0.281789	0.31829	0.112021	0.238604	0.571401	0.725844	0.399658	0.365273
0.705951	0.563513	0.295011	0.198758	1.43962	0.73963	1.55547	1.96273	1.31386	1.46091	0.97374	0.415759	0.116471	0.27239	0.309774	0.389409	0.570871	0.698184	1.43781	0.640069
0.582722	0.476905	0.283445	0.386064	0.941021	1.10814	1.21691	1.51574	1.11338	0.983445	0.905446	0.144258	0.651018	0.399225	0.465073	0.875915	1.1397	1.27911	1.21557	0.691476
0.727252	0.436467	0.359975	0.151913	0.30426	0.317991	0.307304	0.344317	0.316725	0.367169	0.0925046	0.386626	0.464486	0.311258	0.408315	0.240234	0.408256	0.456083	0.311504	0.346207
0.731838	0.491189	0.660393	0.246802	0.267385	0.384501	0.356794	0.809688	0.481103	0.1757	0.317818	0.325126	0.218116	0.190968	0.128034	0.0906157	0.198645	0.421162	0.704832	0.208638
0.828608	0.488362	0.334911	0.432534	0.481071	0.185662	0.225567	0.132218	0.300005	0.539909	0.537385	0.266682	0.231113	0.239312	0.247888	0.370276	0.276221	0.38271	0.271566	0.261982
0.698498	0.659112	0.236255	0.356543	0.510734	0.422412	0.180362	0.458823	0.48205	0.345945	0.192244	0.227837	0.202482	0.261023	0.131255	0.441146	0.194692	0.21364	0.27724	0.506532
0.93715	0.456986	0.973864	0.295991	0.575095	0.32878	0.403326	0.458114	0.499847	0.249349	0.134403	0.185472	0.159125	0.263226	0.59965	0.727228	0.724337	0.981694	0.348511	0.17579
0.78676	0.515284	0.514646	0.125696	0.419881	0.52483	0.612606	0.390608	0.333291	0.232899	0.205329	0.325293	0.483254	0.434061	0.449915	0.40126	0.39226	0.340844	0.932826	0.678978
0.657605	0.885145	0.97079	0.283534	0.744379	0.690665	0.314114	0.253337	0.176175	0.621513	0.463422	0.385088	0.285536	0.254685	0.446608	0.470548	0.524187	0.736179	0.323331	0.199472
0.613099	0.332595	0.422115	0.260016	0.32046	0.904986	0.578403	0.509623	0.470794	0.616645	0.280353	0.499955	0.498445	0.424777	0.417191	0.287024	0.245046	0.622104	0.726521	2.23138
0.690063	0.0703803	0.118582	0.297357	0.579272	0.653511	0.249957	0.552326	0.299113	0.412392	0.499305	0.206703	0.287009	0.216636	0.353295	0.358471	0.501535	1.48935	0.989133	0.204162
2.23112	0.982879	0.44962	1.10283	0.718579	0.614507	0.673143	0.222196	0.236584	0.242323	0.499321	0.173153	0.292287	0.283896	0.615614	0.75031	0.762545	0.531584	0.231207	2.31598
1.33557	1.05696	0.352897	0.737404	0.523299	0.334633	0.314739	0.454974	0.536432	0.249808	0.549439	0.270938	0.464986	0.210653	0.367141	0.488908	0.58312	0.307229	0.937747	2.74872
1.31353	0.504703	0.164569	0.673063	0.589897	0.248699	0.410506	0.314647	0.15269	0.423326	0.229833	0.240434	0.220729	0.438521	0.368238	0.353267	0.472694	0.790346	0.610959	1.65341
1.19264	0.127417	0.406829	0.688871	0.218427	0.280583	0.395812	0.459612	0.192625	0.212302	0.220017	0.269971	0.439319	0.313518	0.206393	0.306697	0.880297	2.00367	0.722012	1.2936
0.321002	0.722687	0.881956	0.430573	0.462512	0.368177	0.365222	0.392432	0.32661	0.632867	0.412808	0.590135	0.777827	0.479131	0.456816	0.243532	0.50308	0.593838	0.358705	2.38419
0.523203	0.555697	0.471852	0.51169	0.405147	0.136239	0.269743	0.16687	0.269851	0.629919	0.298564	0.390019	0.530217	0.307049	0.246616	0.319387	0.65554	0.62102	0.554147	2.19654
0.793242	0.378613	0.712503	0.539485	0.61147	1.30317	0.131515	0.961759	0.180183	0.468649	1.1901	0.212402	0.293053	0.397564	0.324942	0.284835	0.282911	0.375099	0.422497	0.266576
0.888499	0.25392	0.860555	0.23158	0.119692	1.41123	0.285236	0.42534	0.211655	0.608479	1.14222	0.237765	0.322096	0.402527	0.322129	0.561752	0.167105	0.773419	0.63675	0.67842
0.946718	0.347868	0.753816	0.444858	0.403049	1.13617	0.409147	0.458575	0.362723	0.447937	0.56275	0.733139	0.180837	0.29279	0.163119	0.452723	0.397672	0.575856	0.214621	0.257786
1.00229	0.443216	0.526317	0.157023	0.331847	0.242847	0.394628	0.333276	0.393385	0.104262	0.546983	0.168092	1.06521	0.306291	0.281769	0.319051	0.157734	0.248958	0.857675	0.595984
1.00078	0.143283	1.01958	0.952204	1.13776	0.310682	0.886646	0.798961	0.32829	0.749247	0.884938	0.111127	0.325008	0.463282	0.135512	0.316344	0.267968	0.812612	0.782056	0.388011
0.447861	0.501329	0.482431	0.662628	0.62075	1.13279	1.22238	0.426797	0.448543	0.939364	1.72476	0.176364	0.936117	0.54423	0.43357	0.0916806	0.374886	0.689169	0.925788	0.760118
0.624485	0.475093	0.481377	0.378932	0.350157	0.167836	0.386739	0.436437	0.405541	0.23542	0.591824	0.332595	0.298461	0.407373	0.373073	0.398923	0.845936	0.196425	0.770108	0.560478
0.690201	0.338419	0.056079	0.401415	0.258143	0.356694	0.244185	0.314318	0.336621	0.457405	0.24197	0.0942369	0.357621	0.234363	0.35186	0.657083	0.383344	0.286203	0.82144	0.465932
0.573878	0.341	0.265267	0.547159	0.528739	0.291634	0.398368	0.405463	0.825157	0.501883	0.565848	0.308797	0.239508	0.463576	0.564317	0.333963	0.36439	0.250089	0.778786	0.445871
0.840932	0.263934	0.537252	0.569992	0.270483	0.367557	0.24732	0.461499	0.296804	0.412133	0.352613	0.735811	0.692144	0.191068	0.137048	0.411792	0.442199	0.817793	0.271478	0.220106
0.717711	0.36852	0.281835	0.489062	0.250483	0.46233	0.399245	0.968507	0.744465	0.320827	0.423518	0.550493	0.29069	0.181163	0.327854	0.175586	0.138343	0.24284	0.140638	0.197254
0.644366	0.522754	0.274228	0.462728	0.508083	0.459648	0.581448	0.623401	0.696822	0.283792	0.184664	0.347122	0.392421	0.303473	0.479604	0.388353	0.533528	0.440522	0.230196	0.33349
0.537023	1.00972	0.475875	0.344275	0.448988	0.911706	1.31172	1.08496	0.938276	0.764573	0.337761	0.111856	0.313035	0.304911	0.419505	0.400536	0.32119	0.331093	0.701584	0.714389
0.372326	0.0890221	0.591274	0.411302	0.426247	1.00623	0.933412	0.625865	0.672993	0.668021	0.438129	0.554171	0.583567	0.358386	0.514577	0.40257	0.306642	0.770922	0.507815	1.48798
0.780814	0.445814	0.708086	0.884516	0.783917	0.833764	0.7026	0.850269	0.43258	0.47735	0.233725	0.336116	0.234467	0.203957	0.191778	0.183675	0.423681	1.08884	1.62836	0.353738
1.36485	0.565655	0.481533	0.258217	0.468877	0.537085	0.305119	0.144087	0.336538	0.233883	0.354551	0.402951	0.422159	0.427133	0.469874	0.199441	0.440109	0.367959	1.16188	2.25396
0.736696	0.308183	0.479179	0.370638	0.273861	0.30478	0.241258	0.43446	0.340815	0.361944	0.439374	0.592535	0.319902	0.497837	0.221027	0.380953	0.641129	1.20846	0.484201	2.01468
0.585384	0.211905	0.645664	0.496402	0.295747	0.31145	0.315604	0.267452	0.158772	0.36337	0.339186	0.519121	0.154094	0.286739	0.449097	0.338504	0.90436	1.40101	0.674363	2.11608
0.79092	0.370687	0.436028	0.520007	0.0893134	0.420934	0.329857	0.289107	0.176465	0.186456	0.221178	0.441962	0.496626	0.346886	0.152769	0.293466	0.849849	1.34055	0.397677	1.59796
0.748529	0.471274	0.577026	0.61779	0.367209	0.215619	0.0965506	0.214181	0.179318	0.320907	0.354738	0.378819	0.523079	0.0952243	0.340404	0.303085	0.780834	0.602013	0.311664	1.89083
0.579565	0.333861	0.385245	0.180695	0.266934	0.7782	0.32099	0.500398	0.214033	0.283544	0.0927293	0.268362	0.473926	0.419481	0.109197	0.362537	0.311993	1.00745	0.35472	1.37068
0.818796	0.969468	0.742166	0.746259	0.703866	1.4113	0.273607	0.717874	0.131965	0.371286	1.1409	0.307422	0.346941	0.334145	0.228714	0.118724	0.19119	0.677491	0.538573	0.34972
0.966424	0.568702	0.432477	0.575744	0.480933	0.680047	0.282882	0.457676	0.517483	0.414697	0.385591	0.331318	0.425405	0.433781	0.489154	0.317361	0.302548	0.369078	0.318903	0.239131
1.02657	0.602102	0.890501	0.679903	1.04097	0.940608	0.901507	0.760754	0.273612	0.230097	0.690483	0.148664	0.286201	0.20666	0.226743	0.53875	0.754969	0.560378	0.487013	0.402235
0.746444	0.328914	0.470016	0.362749	0.703174	1.30085	1.04149	0.408948	0.265075	0.272421	1.97267	0.408717	0.661088	0.371134	0.239551	0.19102	0.0837113	0.682567	0.659796	0.24178
0.697823	0.772478	1.11515	1.10417	1.39104	2.04388	1.3367	1.4076	0.486961	0.429715	1.75609	0.178958	0.488692	0.206287	0.415388	0.320988	0.585694	1.67272	0.201789	0.206909
0.767036	0.345092	0.750005	0.885094	1.02985	2.02908	1.42618	1.21064	0.740927	0.524721	1.77674	0.325883	0.388509	0.433596	0.404056	0.291559	0.751933	1.70575	0.533161	0.366432
0.636841	0.414852	0.186505	0.160262	0.372495	0.396134	0.330579	0.220059	0.599856	0.495498	0.551948	0.134789	0.234188	0.314492	0.293782	0.556898	0.631552	0.59024	0.910108	0.676512
0.655711	0.532661	0.364671	0.345226	0.188461	0.371899	0.221742	0.603651	0.475407	0.356092	0.686234	0.148037	0.362837	0.315902	0.280335	0.172336	0.33062	0.280822	0.820576	1.03056
0.701153	0.417092	0.43192	0.751035	0.33134	0.303403	0.318467	0.164465	0.421996	0.289298	0.352243	0.166549	0.226635	0.27825	0.341102	0.592333	0.721095	0.358079	0.782866	0.654226
0.595751	0.279265	0.341911	0.287225	0.564217	0.747089	0.468898	1.26503	0.85158	0.837927	0.436993	0.248564	0.281845	0.302031	0.546385	0.889167	0.801662	1.10114	0.426918	0.188187
0.893692	1.08575	0.636548	0.609624	0.611336	0.362665	0.884839	0.932156	0.693122	0.88396	0.533749	0.560657	0.412201	0.455561	0.300554	0.408544	0.476811	0.157652	0.318675	0.351901
0.919008	0.95436	0.234008	0.614398	0.801713	0.194383	1.36471	1.02104	0.746261	0.673387	0.625519	0.28256	0.317297	0.282331	0.150045	0.149071	0.714839	0.670162	0.404316	0.22669
0.730707	0.827341	0.329672	0.411438	0.883255	0.565698	1.24333	0.433753	0.307278	0.589199	0.312391	0.439578	0.389854	0.351414	0.175389	0.215534	0.357181	0.882727	0.383568	0.6551
0.727344	0.644251	0.417059	0.28283	0.396678	0.566131	0.656574	0.408248	0.203287	0.333986	0.599055	0.830394	0.61634	0.437574	0.203201	0.287492	0.848388	0.811393	0.316572	0.62607
0.549846	0.469616	0.247976	0.459631	0.0822901	0.418329	0.554147	0.546099	0.450818	0.480173	0.2304	0.401758	0.247778	0.279801	0.366065	0.379797	0.390297	0.328768	0.229181	0.4507
0.816287	1.07404	1.12475	0.72967	0.848832	0.395785	0.211445	0.39337	0.515495	0.477034	0.403798	0.337109	0.691812	0.596221	0.665603	0.452706	0.864491	1.26775	0.650447	1.01653
0.841618	0.563355	0.270441	0.149308	0.18787	0.431887	0.547427	0.515948	0.329138	0.314575	0.550528	0.337802	0.331628	0.286314	0.265101	0.293348	0.27757	0.276626	0.520485	0.386906
0.940638	0.312734	0.276409	0.223949	0.765609	0.218957	0.8707	0.46788	0.531895	0.51063	0.231045	0.478589	0.339434	0.393837	0.453456	0.311878	0.117112	0.38174	0.561474	0.341879
0.665509	0.697187	0.515654	0.523505	0.704764	0.56252	1.20042	1.32838	0.951145	0.670137	0.29747	0.411757	0.544574	0.600887	0.472733	0.716247	0.763489	0.682739	0.680643	0.590043
0.784875	0.655745	0.258387	0.173797	0.361719	0.571203	0.341524	0.439202	0.343169	0.205563	0.337371	0.38797	0.133643	0.250802	0.453669	0.493143	0.875907	0.70692	0.820703	0.69183
0.862551	0.613004	0.321429	0.165682	0.414381	0.633746	0.604668	0.539353	0.273491	0.307524	0.31942	0.375679	0.314671	0.20853	0.452581	0.473056	0.356038	0.335392	1.18636	0.73952
0.460287	0.474777	0.777512	0.424782	0.209655	0.373791	0.327572	0.281666	0.397244	0.25952	0.289863	0.575754	0.638729	0.403964	0.416012	0.352945	0.726745	0.973404	0.42705	1.85204
0.70003	0.64156	0.580361	0.744339	0.4823	0.452621	0.448656	0.411259	0.378421	0.162734	0.713955	0.195231	0.325022	0.32978	0.390744	0.273605	0.688002	1.09724	0.223168	1.46008
0.758293	0.669998	0.591574	0.802498	0.68992	0.508729	0.722931	0.434535	0.178523	0.392122	0.344788	0.383906	0.268158	0.144131	0.344656	0.515902	0.763664	0.265451	0.492351	1.47184
0.574926	0.611057	0.431914	0.772024	0.801445	0.240529	0.74451	0.732064	0.409755	0.280493	0.357209	0.174878	0.527727	0.373429	0.217907	0.235717	0.78665	0.429279	0.276132	1.44113
0.806385	0.303761	0.861047	0.600599	0.287183	0.462888	0.164049	0.123088	0.570461	0.351947	0.413483	0.858621	0.36423	0.530068	0.381635	0.460811	0.590492	0.422335	0.244519	0.484328
0.798833	0.238399	0.368568	0.446585	0.309203	1.10968	0.253357	0.268612	0.530273	0.410007	0.868	0.237245	0.383223	0.247642	0.357153	0.408759	0.200818	0.495973	0.465933	1.34907
0.566922	0.291633	0.587222	0.551572	1.37425	1.62603	1.36878	0.99171	0.67288	0.500613	1.44619	0.199737	0.45299	0.422158	0.283807	0.351919	0.480693	1.31186	0.378747	0.421861
0.736286	0.172769	1.89389	1.55873	2.18359	1.80112	0.7631	0.995263	0.140547	0.483811	1.41266	0.355048	0.404255	0.246915	0.394405	0.534448	0.884757	2.04165	0.569445	0.48066
0.477055	0.44503	1.3322	1.26071	2.31993	1.664	1.08767	0.845577	0.346105	0.525112	1.28255	0.563745	0.325629	0.328002	0.237672	0.403962	0.569625	1.6764	0.736354	0.54331
0.611358	0.292046	0.429088	0.398967	0.217141	0.303206	0.350846	0.415516	0.362182	0.40835	0.722534	0.0765149	0.128191	0.200329	0.104614	0.333597	0.233503	0.439422	1.1249	0.965174
0.752302	0.28745	0.322194	0.178533	0.13259	0.17582	0.135911	0.482414	0.396318	0.521472	0.18226	0.399557	0.216054	0.342248	0.460209	0.7449	0.205033	0.131981	0.849404	0.51622
0.926464	0.113187	0.275373	0.218276	0.360012	0.602482	0.551371	0.306422	0.316403	0.272875	0.239696	0.162393	0.317191	0.171781	0.292338	0.196991	0.602682	0.391041	0.307511	0.488816
0.831105	0.339647	0.19538	0.262333	0.458642	0.511634	0.758914	1.23764	0.835734	0.321323	0.25552	0.604159	0.314469	1.04551	0.215434	0.260838	0.157949	0.194262	0.108414	0.43649
0.760564	0.527111	0.454745	0.304855	0.802861	0.956723	0.692091	0.983314	0.755297	0.481571	0.19034	0.25159	0.363718	0.245695	0.331033	0.371853	0.43347	0.413879	0.101135	0.517655
0.723003	0.980774	0.468311	0.323906	0.376211	0.338684	0.304422	0.283672	0.34888	0.352118	0.337689	0.301261	0.503039	0.353309	0.467254	0.425778	0.472069	0.821777	0.563066	0.57073
0.607814	1.2531	0.375048	0.387341	0.410436	0.844007	0.588953	0.693495	0.572965	0.505909	0.447299	0.273117	0.25092	0.305587	0.449866	0.361469	0.117376	0.561409	0.60443	0.763505
0.626682	0.665689	0.853519	0.218375	0.542903	0.549681	0.341492	0.293168	0.643379	0.399951	0.229898	0.207431	0.593815	0.211216	0.450562	0.555017	0.612547	0.502785	0.390235	0.380476
0.691238	0.800371	0.862331	0.50596	0.819409	0.652016	0.338643	0.381879	0.338168	0.406234	0.230252	0.154827	0.298122	0.159712	0.474414	0.360614	0.310099	0.128018	1.87111	0.340042
0.512262	0.691818	0.31296	0.277211	0.45069	0.494784	0.407791	0.477964	0.452472	0.254856	0.582194	0.614966	0.62687	0.624335	0.578469	0.436318	0.545241	0.422193	0.240738	2.1636
0.508887	0.13157	0.711737	0.418106	0.257199	0.201599	0.289511	0.350984	0.383765	0.32817	0.125494	0.712788	0.365191	0.349528	0.0583975	0.418168	0.61084	1.17677	0.450001	1.82108
0.692868	0.308414	0.233171	0.235903	0.459084	0.312306	0.261727	0.32981	0.660629	0.265304	0.462693	0.557135	0.582759	0.556674	0.428341	0.232719	0.703435	1.58695	0.645866	1.3392
0.754217	0.173259	0.802239	0.453412	0.626903	1.15925	0.377998	0.469408	0.160389	0.433193	0.233936	0.771602	0.367347	0.210743	0.227449	0.220874	0.469408	0.386247	0.357077	0.135708
0.895226	0.764548	1.03005	0.82511	0.435221	1.19628	0.238701	0.948309	0.196815	0.275872	0.469972	0.38198	0.0959361	0.700815	0.301	0.410174	0.349148	0.813595	0.255103	0.261225
0.785194	0.39336	0.401243	0.233858	0.41422	0.122155	0.425655	0.411956	0.535218	0.350919	0.760969	0.38927	0.473868	0.215947	0.20558	0.268725	0.280919	0.671297	0.593854	0.0961818
0.761303	0.397575	0.382382	0.607506	0.299239	0.942517	0.348008	0.435635	0.180705	0.243764	0.839865	0.505243	0.411461	0.119281	0.32554	0.379821	0.287879	0.628065	0.341188	0.816346
0.416616	0.36767	0.255754	0.618026	0.31064	0.387922	0.239571	0.61836	0.603051	0.648359	0.759295	0.353821	0.425412	0.333012	0.57539	0.334969	0.451605	0.702951	0.93421	0.218769
0.684375	0.422902	0.845487	0.64475	1.18286	0.888193	0.87097	0.969661	0.754366	0.890147	1.43817	0.119972	0.452146	0.26912	0.195891	0.362386	0.301046	0.539337	0.402807	0.384048
0.854765	0.119131	1.00497	0.489208	0.99196	1.04961	0.375871	0.531514	0.197406	0.749102	0.465993	0.537406	0.465198	0.39191	0.764938	0.438971	0.29299	0.754368	0.950905	0.974335
0.822163	0.375533	0.261341	0.432455	1.08584	0.769912	0.525335	0.581169	0.494755	0.293658	0.248768	0.437667	0.327138	0.23109	0.342874	0.353117	0.209676	0.565826	0.391439	1.06959
0.878537	0.46715	0.318152	0.620453	0.824734	0.506626	0.736733	1.03887	0.507595	0.23797	0.422161	0.943252	0.327904	0.411854	0.4285	0.212317	0.424157	0.319261	0.258398	0.832299
0.778413	0.135348	0.558311	0.169164	0.741269	0.999755	1.04258	0.526078	0.514001	0.335445	1.61019	0.398994	0.427077	0.0703756	0.212194	0.340688	0.381103	0.921873	0.43873	0.431419
0.73267	0.322171	1.29133	0.82858	0.783396	0.566535	0.556329	0.266489	0.265156	0.46518	0.175526	0.353597	0.309878	0.14755	0.128213	0.230548	0.414072	1.18146	0.611371	0.76567
0.632883	0.251656	0.611003	0.615754	0.669151	0.461475	0.647864	0.451505	0.374097	0.380864	0.727238	0.617424	0.377579	0.262934	0.355054	0.195642	0.369327	0.914167	0.593939	0.865401
0.766666	0.388564	0.389813	0.466629	0.418301	0.318298	0.12494	0.242748	0.196105	0.358651	0.308892	0.495382	0.357506	0.321305	0.658215	0.509875	0.38189	0.233832	0.758744	0.365681
0.843726	0.412062	0.482147	0.283768	0.623744	0.381556	0.485252	0.22552	0.620992	0.272667	0.532391	0.148899	0.277046	0.321666	0.292218	0.346899	0.57192	0.310088	0.681581	0.537715
0.693633	0.421808	0.290122	0.359549	0.276598	0.346516	0.534475	0.891992	0.800852	0.500145	0.267072	0.391756	0.340145	0.222361	0.356388	0.279331	0.275921	0.151545	0.259868	0.394051
0.710132	0.580706	0.377472	0.185134	0.417316	0.638168	0.587462	0.91558	0.693967	0.719894	0.265922	0.131932	0.158092	0.212286	0.650141	0.740782	0.679648	0.76036	0.45316	0.310318
0.910283	1.05665	0.278434	0.462458	0.737679	0.41912	1.19575	0.388946	0.339695	0.436019	0.517854	0.145647	0.400967	0.403381	0.293159	0.249626	0.353638	1.37913	0.392829	0.181755
0.871656	0.94607	0.219764	0.433738	0.368505	0.441551	0.140812	0.418844	0.708106	0.310545	0.160008	0.341011	0.627928	0.447617	0.250843	0.0965918	0.573142	0.172854	0.195891	0.704735
1.00063	0.489861	0.291945	0.392321	0.435037	0.292605	0.205123	0.187517	0.168208	0.27955	0.332618	0.23857	0.260825	0.350685	0.31436	0.184074	0.283504	1.44549	1.51536	0.80484
1.20681	0.472621	0.150922	0.203852	0.417733	0.192666	0.568111	0.368087	0.619978	0.401347	0.154159	0.116278	0.467276	0.442489	0.549928	0.427597	0.490857	0.476546	0.878065	2.64966
0.594058	0.497455	0.891826	0.64123	0.405458	0.314032	0.406598	0.548843	0.333002	0.202326	0.376417	0.08134	0.707262	0.333122	0.329238	0.286585	0.85837	0.626966	0.25603	1.47062
0.685902	0.258636	0.432588	0.423435	0.298503	0.187904	0.265396	0.220747	0.260023	0.146271	0.171946	0.63086	0.608542	0.200389	0.339148	0.271172	0.780209	1.09494	0.697912	1.91741
0.780649	0.31459	0.476752	0.157371	0.237471	0.185977	0.278697	0.353644	0.24044	0.308856	0.639129	0.107485	0.0626936	0.329812	0.311905	0.441044	0.292242	0.103671	0.787959	1.18174
0.643846	0.307739	0.125254	0.298201	0.352164	0.273132	0.447729	0.674626	0.176572	0.365535	0.7514	0.435823	0.144795	0.409892	0.441412	0.702434	0.810231	0.237347	0.315966	1.36822
0.984542	0.409206	0.404632	0.274428	0.643514	0.919293	0.511075	0.246966	0.509789	0.346973	0.598457	0.521315	0.466611	0.493895	0.312608	0.220758	0.334914	0.479293	0.301502	0.849281
0.880041	0.225099	0.263085	0.385536	0.688373	1.14297	0.604018	0.471488	0.270887	0.304519	0.690363	0.430041	0.409995	0.395034	0.408567	0.417042	0.326707	0.409199	0.556833	0.759917
1.51615	0.566993	0.6961	0.358054	0.486881	0.327717	0.63451	0.280419	0.309012	0.431562	1.2196	0.249074	0.257017	0.368379	0.678973	0.556259	0.631842	0.64612	0.399964	0.64017
0.927502	0.787704	0.534617	0.490405	0.341356	1.67027	0.436541	0.886998	0.410457	0.69377	1.33759	0.450774	0.277609	0.204645	0.360207	0.185435	0.524539	0.797028	0.435838	0.322761
0.650138	0.189238	0.468867	0.611851	0.161338	0.546962	0.538551	0.610623	0.449496	0.525282	0.523009	0.443847	0.467313	0.275344	0.317676	0.247834	0.295956	0.698419	1.05596	0.943928
0.765451	0.349817	0.446196	0.510123	0.348501	0.546569	0.344304	0.249673	0.255895	0.353014	0.33896	0.218766	0.333039	0.194848	0.101728	0.318978	0.509144	0.11636	0.173929	0.400779
0.652463	0.205869	0.374163	0.174984	0.124509	0.362478	0.0673166	0.253778	0.31039	0.473378	0.244688	0.220407	0.172981	0.260673	0.166821	0.17888	0.571657	0.313598	0.360712	0.226746
0.692522	0.422156	0.266946	0.344178	0.254131	0.120303	0.449608	0.795299	0.755426	0.451056	0.231069	0.286742	0.191833	0.257039	0.203723	0.328857	0.263158	0.167236	0.369202	0.451355
0.701016	0.4123	0.342443	0.432213	0.252695	0.282864	0.522907	0.838723	0.738504	0.464766	0.218625	0.432744	0.378767	0.146759	0.332518	0.242607	0.233662	0.127384	0.246496	0.404403
0.898265	0.19629	0.177782	0.215204	0.673582	0.781135	0.544293	0.843055	0.485949	0.178236	0.3239	0.172101	0.231558	0.261828	0.0903952	0.384771	0.498283	0.454618	0.394818	0.3485
0.536723	0.517753	0.243566	0.252817	0.862825	0.818575	1.11897	1.16351	0.840808	0.77453	0.80752	0.212683	0.511481	0.296217	0.312809	0.675064	0.743836	1.03379	0.956785	0.520741
0.756791	0.706804	1.49506	0.644969	1.00932	1.08395	1.32561	1.21027	0.637448	0.798027	0.584585	0.529728	0.324639	0.330529	0.146624	0.122441	0.0789329	0.60413	0.773596	0.0446979
0.648537	0.515764	1.15715	0.694983	0.390327	0.367255	0.188057	0.302065	0.595269	0.348541	0.310351	0.33877	0.429748	0.578427	0.384219	0.381463	0.499108	0.515609	0.654814	0.861784
0.872767	0.334254	0.602672	0.379081	0.374495	0.322322	0.338133	0.505091	0.278817	0.526686	0.584488	0.586817	0.473091	0.428776	0.368515	0.358817	0.256147	0.112749	0.54275	0.168085
0.808021	0.654829	0.326803	0.418966	0.310904	0.334094	0.291388	0.555791	0.419183	0.319726	0.172074	0.20922	0.172283	0.183985	0.183372	0.240522	0.341377	0.299777	0.616113	0.342337
0.757757	0.442709	0.312105	0.258035	0.16752	0.470537	0.284546	0.49443	0.60579	0.0805176	0.202388	0.405668	0.337322	0.394322	0.268468	0.228751	0.299489	0.234222	0.382931	0.501066
0.717088	0.446167	0.400526	0.454446	0.70235	0.264451	0.366257	0.959688	0.892156	0.201309	0.405617	0.592376	0.37017	0.379495	0.484681	0.379237	0.511078	0.576362	0.199891	0.352669
0.601876	0.335154	0.870311	0.409407	0.504078	0.327107	0.359162	0.457501	0.563666	0.362203	0.362352	0.139423	0.286789	0.417205	0.714701	0.951912	0.910636	1.10184	0.47063	0.297817
0.697273	0.880602	1.15099	0.959211	0.929592	0.842505	0.635659	0.66171	0.268861	0.490236	0.147641	0.362992	0.195929	0.207112	0.260121	0.336658	0.180306	0.996622	2.32496	0.732623
0.620515	0.918877	0.945217	0.948456	0.989301	0.986713	0.857089	0.890605	0.599893	0.497821	0.224054	0.544239	0.232979	0.350516	0.285083	0.365502	0.496467	1.48556	2.66947	1.11984
0.600091	1.03409	0.665831	0.436935	0.293091	0.485584	0.495354	0.365745	0.47294	0.457584	0.651994	0.16888	0.258521	0.224942	0.514237	0.396233	0.356869	0.386428	0.26192	0.40347
0.767019	0.509701	0.470244	0.624226	0.292932	0.311817	0.42144	0.384238	0.222081	0.374592	0.496356	0.486599	0.249875	0.264381	0.419837	0.423171	0.768466	0.932556	0.171009	2.16507
0.63385	0.390057	0.513569	0.572345	0.527109	0.447768	0.64417	0.704601	0.453307	0.413687	0.0858036	0.404688	0.433521	0.241889	0.188745	0.29574	0.658786	0.276782	0.444225	1.50776
0.879036	0.19735	0.974346	0.648365	0.525534	0.744461	0.401164	0.48107	0.302358	0.428325	0.456113	0.585443	0.458693	0.482909	0.39403	0.316103	0.517607	0.818319	0.295886	0.416984
0.632394	0.24163	0.318086	0.268033	0.732441	1.70411	1.3912	0.366308	0.2671	0.706814	1.22264	0.241596	0.811378	0.302791	0.344626	0.501981	0.296869	0.411682	0.698114	0.883095
0.686229	0.396422	0.864819	0.469284	0.946498	1.32676	1.30571	0.881724	0.454797	0.530827	1.55978	0.283264	0.429583	0.0610501	0.32182	0.195878	0.463701	0.734937	0.270465	0.143064
0.841669	0.442864	1.41274	1.39279	1.84312	1.89057	1.33029	1.2321	0.547066	0.263223	0.214622	0.24322	0.326794	0.354945	0.406084	0.640959	0.891024	1.86492	1.00745	0.153901
0.767693	0.271688	1.88103	1.42221	1.39493	2.15248	1.36409	1.21668	0.693051	0.20463	1.56812	0.382114	0.610226	0.294815	0.284414	0.232706	0.86961	1.68537	0.661286	0.280689
0.780263	0.213963	1.64277	1.61748	2.24871	2.06087	1.32037	1.22881	0.356879	1.18922	0.84768	0.406094	0.374364	0.219921	0.496523	0.817875	0.895014	1.17044	0.582784	0.459774
0.675438	0.27352	0.589606	0.571466	0.447193	0.232736	0.22468	0.356996	0.386473	0.0714781	0.283888	0.348303	0.319851	0.283071	0.299182	0.527469	0.366124	0.176517	0.499175	0.4782
0.981913	0.141251	0.480437	0.315614	0.375114	0.494101	0.461495	0.656659	0.338012	0.195139	0.241217	0.278969	0.109966	0.280749	0.360947	0.397778	0.299969	0.366059	0.156015	0.658605
0.80919	0.325504	0.435007	0.259371	0.252649	0.366949	0.459631	0.77626	0.479021	0.327791	0.190551	0.286329	0.371902	0.262184	0.168573	0.288919	0.386265	0.197246	0.268066	0.57954
0.863624	0.144587	0.282205	0.311488	0.66651	0.492405	0.744254	0.678598	0.672712	0.266649	0.319044	0.355625	0.269876	0.421698	0.363287	0.274382	0.447945	0.386295	0.575447	0.488802
0.768096	0.118401	0.196705	0.194402	0.144327	0.488446	0.444374	0.523067	0.546649	0.237989	0.320744	0.143945	0.224607	0.186683	0.203957	0.192043	0.287243	0.391998	0.475217	0.629402
0.675434	0.483268	0.323708	0.49323	0.55027	0.676585	0.616657	1.01554	0.828226	0.444375	0.360435	0.438186	0.634209	0.5641	0.49597	0.663298	0.710705	0.675147	0.478812	0.498085
0.407232	0.53419	0.780368	0.350236	0.491595	0.357685	0.295106	0.514436	0.585023	0.403989	0.232944	0.43036	0.387727	0.426881	0.555593	0.864961	0.938853	0.660447	0.504968	0.426535
0.512314	0.463903	0.427106	0.427878	0.324867	0.246894	0.420417	0.48729	0.5511	0.2972	0.326747	0.207022	0.190693	0.564765	0.755161	0.814414	0.675373	0.861183	0.350543	0.301604
1.16091	0.31471	0.27087	0.36567	0.406203	0.257706	0.369018	0.186972	0.422905	0.360987	0.256656	0.530952	0.574045	0.328452	0.32599	0.356335	0.574456	0.870396	0.754409	1.73478
0.557879	0.630245	0.314966	0.317191	0.272249	0.553301	0.644398	0.456564	0.384191	0.551028	0.643478	0.550497	0.351031	0.696346	0.421296	0.490042	0.185146	0.635796	0.291825	2.29132
0.671075	0.207401	0.272814	0.236004	0.133717	0.968791	0.265764	0.154327	0.5272	0.219236	0.419956	0.213744	0.289116	0.471466	0.332483	0.35027	0.299222	0.416538	0.511004	1.10702
0.675725	0.171597	0.833706	0.321132	0.266437	0.802281	0.428137	0.666516	0.192405	0.301497	0.247763	0.599333	0.232368	0.388446	0.209764	0.281814	0.365912	0.3197	0.371375	1.16619
0.692654	0.390654	0.801106	0.795623	0.635986	0.458399	0.184444	0.906084	0.55375	0.329903	0.290867	0.43286	0.330076	0.360119	0.172396	0.444928	0.510911	0.436184	0.468389	0.245942
0.833446	0.229783	0.699675	0.186433	0.300811	0.239336	0.230046	0.137045	0.193699	0.350367	0.982747	0.413834	0.46077	0.319761	0.324393	0.154868	0.2601	0.341294	0.324294	0.274105
0.667155	0.201803	0.512133	0.316927	0.151351	0.675625	0.147812	0.18271	0.218163	0.685544	0.694823	0.149275	0.901602	0.26577	0.239507	0.287204	0.187235	0.246534	0.571334	0.597176
0.604299	0.226915	1.049	1.01319	1.30084	1.0252	1.64269	1.24956	0.428036	0.816982	0.0796948	0.304945	0.347344	0.558413	0.307507	0.341642	0.161526	0.334359	0.797708	0.734147
0.48064	0.303208	1.33311	0.554514	1.25033	0.959712	1.65451	0.820846	1.1165	0.348714	0.64001	0.665258	0.171333	0.43113	0.490545	0.267299	0.300026	0.579902	0.729914	1.11438
0.6809	0.172467	0.621234	0.154711	0.676379	0.270317	0.386283	0.449448	0.353828	0.253204	0.565143	0.397199	0.871353	0.229756	0.167052	0.409656	0.369386	0.310961	0.215571	0.818341
0.734679	0.545716	1.42055	0.873088	1.70187	1.7207	1.78908	1.15738	0.58409	0.47029	1.00027	0.26334	0.746863	0.372628	0.26462	0.392397	0.888379	1.68344	0.434542	0.377303
0.528015	0.430052	0.370605	0.503895	0.179374	0.158345	0.14174	0.218372	0.350051	0.725184	0.434573	0.478135	0.47014	0.399573	0.154261	0.617534	0.970227	0.306923	1.02113	0.840191
0.778114	0.480924	0.638032	0.557912	0.574679	0.280092	0.356769	0.248647	0.494179	0.185024	0.607986	0.519912	0.357252	0.498932	0.471545	0.168563	0.359953	0.701519	0.689666	0.34106
1.14221	0.80909	0.335048	0.396035	0.766654	0.723072	0.621405	0.0547906	0.925653	0.234931	0.809463	0.423016	0.302265	0.31311	0.312399	0.219975	0.40779	0.322594	0.281617	0.959091
0.710511	0.448599	0.737756	0.528914	0.78442	0.250124	0.520148	0.574696	0.625135	0.246684	0.822012	0.621906	0.490108	0.352434	0.294366	0.245705	0.300687	0.443691	0.504866	1.07857
0.686866	0.612901	0.662576	0.343857	0.342292	0.437168	0.373198	0.0571377	0.229432	0.252887	0.83945	0.199206	0.183612	0.266113	0.401679	0.291966	0.222747	0.243875	0.360911	0.50257
0.729036	0.409209	0.26293	0.37923	0.474001	0.455329	0.602952	0.786882	0.621214	0.346004	0.16766	0.307085	0.454713	0.362555	0.321705	0.370947	0.431751	0.543506	0.258405	0.378792
0.734858	0.343217	0.195229	0.374872	0.266465	0.217709	0.0900781	0.25087	0.335213	0.222275	0.326069	0.267618	0.332698	0.441396	0.509009	0.517585	0.754437	0.64484	0.506086	0.506535
0.991792	0.980548	0.438781	0.22956	0.517227	0.483609	0.664604	0.483199	0.26282	0.127761	0.458338	0.368009	0.480459	0.317713	0.287682	0.304198	0.382824	0.524836	1.30116	0.452413
0.888904	0.76778	0.522722	0.375643	0.299148	0.53749	0.441604	0.194176	0.300532	0.224566	0.257061	0.352752	0.181964	0.189636	0.304167	0.458087	0.61088	0.956323	1.46593	0.640149
0.815432	1.16875	0.47412	0.152783	0.532107	0.612296	0.745707	0.310872	0.223704	0.342183	0.482462	0.20606	0.321997	0.389882	0.282686	0.366713	0.365219	0.283827	1.57309	0.453148
0.750633	0.19833	0.183661	0.172225	0.122402	0.249129	0.271735	0.335017	0.338895	0.406661	0.661515	0.456315	0.347539	0.480535	0.0494624	0.244049	0.736602	1.1599	0.296834	2.17845
0.469455	0.27368	0.515972	0.733851	0.16815	0.254612	0.0403925	0.249009	0.341854	0.394708	0.662369	0.654284	0.476465	0.444484	0.302167	0.164566	0.751703	1.46583	0.27598	1.85378
0.871147	0.294849	0.550253	0.17513	0.851414	0.805794	0.333688	0.22331	0.281054	0.531095	0.753216	0.376375	0.0790899	0.394052	0.432474	0.606465	0.684224	0.38361	0.344644	0.969375
0.772377	0.264028	0.526218	0.374006	0.524527	1.14495	0.251646	0.659127	0.26061	0.444204	0.407437	0.466457	0.257282	0.372972	0.377545	0.185563	0.266019	0.78433	0.40747	0.207351
0.879654	0.380371	0.221121	0.530985	0.620136	1.13977	0.432549	0.281371	0.532193	0.444329	0.60269	0.710423	0.553977	0.300307	0.307688	0.308398	0.287241	0.721437	0.657238	0.290632
0.818209	0.340533	0.354458	0.213285	0.788441	1.18834	0.407595	0.447785	0.463732	0.422356	0.529051	0.450792	0.332502	0.408452	0.320865	0.157026	0.285633	0.416685	0.419776	1.31219
0.975267	0.23675	0.535395	0.369312	0.393301	0.197905	0.808768	0.452971	0.375224	0.281818	0.655222	0.337431	0.235214	0.365641	0.439415	0.38886	0.392866	0.299816	0.492098	0.188473
0.581195	0.265621	0.860428	0.5244	1.08163	0.317022	0.69686	0.610739	0.611206	1.17925	0.410375	0.517257	0.465439	0.237436	0.578446	0.515506	0.134493	0.822228	0.750128	0.378534
0.575617	0.513268	0.158124	0.419585	0.531023	0.309495	0.476834	0.677058	0.243246	0.792501	0.342411	0.615089	0.331848	0.367516	0.366046	0.379604	0.651142	0.557477	1.03137	0.852237
0.720674	0.276418	0.39856	0.464521	0.663201	0.476246	0.475917	0.270485	0.409278	0.34984	0.515602	0.475344	0.382068	0.609727	0.656009	0.334328	0.270862	0.441076	0.732732	0.378569
0.611259	0.315808	0.563579	0.69505	0.482761	0.599078	0.558673	0.333869	0.887834	0.212886	0.68488	0.3424	0.474957	0.649765	0.265835	0.309673	0.697294	0.749648	0.684802	0.586139
0.857947	0.363452	0.49407	0.240284	0.523923	0.649978	0.317382	0.365607	0.35451	0.363137	0.519165	0.502043	0.364942	0.236106	0.372274	0.523848	0.602812	1.06439	0.401915	0.448126
0.857374	0.122911	0.203832	0.352512	0.239041	0.459089	0.557915	0.477997	0.278897	0.170909	0.389822	0.249051	0.604305	0.241706	0.251486	0.231125	0.283277	0.262483	0.16984	0.285703
0.880966	0.4063	0.522384	0.458698	0.390811	0.287234	0.312744	0.217947	0.258552	0.251879	0.546681	0.297195	0.309447	0.413584	0.333185	0.357123	0.508842	0.80911	0.70638	0.613459
0.927265	0.255198	0.211862	0.88764	0.652704	0.228428	0.519832	0.905707	0.707101	0.370611	0.422339	0.325918	0.385372	0.315151	0.381159	0.219304	0.334857	0.182402	0.330817	0.346683
0.517802	0.44479	0.233075	0.230829	0.088866	0.344081	0.742224	0.878552	0.537101	0.394277	0.416601	0.438073	0.311872	0.493357	0.317332	0.620758	0.479031	0.685583	0.426866	0.428267
0.506303	0.748004	0.711878	0.504684	0.833814	0.901934	0.886028	1.04432	0.716241	0.549621	0.571733	0.318934	0.308343	0.305842	0.346104	0.446581	0.332899	0.673099	0.763735	0.403418
0.676519	0.512589	0.217786	0.216483	0.417864	0.551427	0.285756	0.336716	0.260159	0.436586	0.489889	0.311277	0.214229	0.250592	0.233022	0.208852	0.286572	0.356712	0.274456	0.526713
0.56134	0.924173	1.04692	0.942016	0.913506	0.726866	0.525333	0.574218	0.0665553	0.276758	0.278816	0.248647	0.366871	0.362831	0.373077	0.297346	0.286322	1.02534	2.60967	0.796432
0.572749	0.212395	0.545025	0.72691	1.02896	1.01948	1.06446	1.17145	0.550496	0.841856	0.418658	0.617808	0.15771	0.379525	0.385084	0.496034	0.434336	1.56292	1.87128	0.538891
1.14794	0.430933	0.426594	0.389562	0.525646	0.885325	0.556475	0.454471	0.751314	0.579795	0.256175	0.314249	0.142637	0.399162	0.46691	0.349902	0.667655	0.477634	0.43765	2.10975
1.15469	0.474539	0.448503	0.11581	0.0671358	0.384208	0.304887	0.286963	0.43426	0.285138	0.228039	0.231297	0.270043	0.257359	0.158545	0.189845	0.534094	0.542913	0.408573	1.76699
0.647189	0.34601	0.436336	0.476394	0.302848	0.576195	0.423691	0.178658	0.157783	0.448013	0.399568	0.559139	0.352097	0.412904	0.303367	0.226265	0.444802	0.956011	0.198032	2.06623
0.500046	0.333839	0.498348	0.378268	0.462393	0.178018	0.415586	0.200405	0.839552	0.234932	0.566353	0.963941	0.520168	0.502943	0.368157	0.455379	0.686236	1.20432	0.500365	1.42787
0.508783	0.30518	0.386528	0.197253	0.24512	0.41263	0.192229	0.151567	0.313135	0.431466	0.205215	0.460481	0.403102	0.432747	0.33404	0.244813	0.750544	1.35552	0.30201	1.27339
0.966212	0.378071	0.46092	0.446368	0.448894	0.418399	0.336434	0.194372	0.240019	0.218522	0.215006	0.373218	0.38664	0.395217	0.3436	0.346398	0.992535	1.99596	0.270838	1.53907
0.856237	0.454269	0.509289	0.457445	0.253261	0.171782	0.313252	0.406664	0.26416	0.469736	0.256098	0.524107	0.250117	0.266315	0.0889505	0.148583	0.927093	1.5154	0.376716	1.71814
0.731113	1.09478	0.308383	0.484493	0.777865	1.23986	0.367461	0.708861	0.321451	0.53648	0.24003	0.328416	0.346554	0.346067	0.343433	0.589704	0.691604	0.656006	0.555955	0.694998
0.53737	0.713268	0.614805	0.593326	0.7158	1.42048	0.293837	0.46136	0.574925	0.522854	0.60636	0.768136	0.167417	0.325083	0.0279973	0.366682	0.377491	0.456487	0.346615	0.377423
0.612367	0.249587	0.454685	0.432399	0.330966	0.93634	0.195204	0.554376	0.0821404	0.263	0.757785	0.361539	0.20121	0.390857	0.249098	0.138161	0.71296	0.764509	0.341125	0.869282
0.472105	0.413828	0.773631	0.550193	0.820108	1.60443	1.41232	0.114352	0.439354	0.290083	1.7776	0.335574	0.433572	0.365089	0.216135	0.282788	0.493785	0.369116	0.850912	0.347955
0.383889	0.461731	1.30596	1.44917	1.60741	1.91922	0.847705	1.06319	0.538782	1.1184	1.19967	0.254496	0.391015	0.343155	0.35779	0.505406	0.682836	1.73055	0.251421	0.123473
0.466732	0.483005	1.88068	1.11861	1.63475	0.965775	0.716036	0.75343	0.35793	0.331874	0.37251	0.124492	0.389064	0.378585	0.197743	0.261854	0.555285	1.43812	0.228562	0.568689
0.578002	0.149749	1.41936	0.712103	0.923584	1.20509	0.623131	0.53107	0.341256	0.486128	0.431703	0.233658	0.223661	0.53102	0.132599	0.27091	0.514352	1.31066	0.439912	0.894699
0.68912	0.346468	0.288517	0.498278	0.623551	0.382607	0.30964	0.15633	0.530287	0.374708	0.218674	0.223437	0.122365	0.266791	0.436498	0.803823	0.160112	0.15857	0.901815	0.501316
0.674922	0.198708	0.904559	0.41905	0.767558	0.409139	0.231454	0.526772	0.625888	0.194587	0.203518	0.282688	0.453389	0.125496	0.239711	0.339494	0.732819	0.942923	0.342093	0.539725
0.738085	0.297956	0.13754	0.197802	0.288574	0.121512	0.353679	1.27789	0.68606	0.469933	0.340685	0.46448	0.767416	1.16275	0.2043	0.334799	0.196935	0.130058	0.227384	0.35073
0.654581	0.237029	0.307131	0.120735	0.800278	0.729334	0.8943	0.669341	0.838536	0.698647	0.682854	0.276414	0.399045	0.296076	0.25623	0.280141	0.315306	0.320767	0.300915	0.382619
0.399904	0.648625	0.284125	0.356106	0.541342	0.625532	0.817382	0.718862	0.448314	0.391353	0.271751	0.266645	0.328791	0.294146	0.506979	0.500583	0.468207	0.713462	0.209436	0.312131
0.753212	0.499448	0.468323	0.317656	0.327726	0.32609	0.169993	0.170287	0.396562	0.596174	0.302605	0.295891	0.446033	0.34819	0.459216	0.389471	0.404888	0.521659	0.569944	0.222725
0.72365	0.904557	0.710967	0.535473	0.611456	0.513218	0.459085	0.182277	0.231286	0.208745	0.268978	0.429567	0.396845	0.38252	0.337568	0.41996	0.344463	0.340499	1.78878	0.300513
0.643429	0.278051	0.689749	0.299773	0.543376	0.689927	0.627287	0.551723	0.590462	0.320934	0.422702	0.762873	0.614111	0.254658	0.449229	0.286309	0.3824	0.781838	1.71007	1.31547
0.654877	0.514448	0.22819	0.393593	0.291817	0.679942	0.758225	0.196605	0.644607	0.519442	0.459181	0.654983	0.469631	0.379446	0.519153	0.588905	0.322229	0.463503	0.310404	2.20198
0.683905	0.371893	0.554507	0.924552	1.17671	1.02316	0.721927	0.988653	0.921592	0.92679	0.616012	0.190548	0.416502	0.456636	0.450734	0.439016	0.517516	1.63415	2.24783	0.140322
0.71118	0.203434	0.770417	0.481788	0.846164	0.518642	0.39333	0.47148	0.368165	0.195009	0.221476	1.12117	0.263455	0.220026	0.320149	0.167261	0.296806	0.360191	0.271859	0.708097
0.87114	0.475751	0.346342	0.193377	0.941783	0.854194	0.458999	0.465182	0.270262	0.349204	0.487177	0.360551	0.381798	0.178842	0.132776	0.381301	0.310975	0.443647	0.420465	0.993591
0.827582	0.600425	0.786131	0.630571	0.274593	0.142684	0.401599	0.258403	0.496059	0.320351	0.466829	0.548092	0.267771	0.61661	0.310289	0.329877	0.354722	0.458463	0.203261	0.405172
0.725591	0.30241	0.950509	0.278622	0.31022	0.308367	0.492866	0.341949	0.702669	0.305143	1.13097	0.31329	0.325346	0.552315	0.388839	0.325879	0.280898	0.509863	0.359265	0.458892
0.799262	1.02091	0.293154	0.518214	0.155929	1.38672	0.306562	0.494825	0.299952	0.17391	0.44203	0.146996	0.370365	0.391222	0.281892	0.228838	0.188591	0.416915	0.428045	0.361763
0.772344	0.262477	0.653053	0.54608	0.236776	1.34209	0.203416	1.20516	0.334538	0.404083	0.982503	0.285332	0.256132	0.431491	0.115056	0.203667	0.529238	0.328237	0.247538	0.36688
0.664294	0.429513	0.370468	0.743301	0.384144	0.859145	0.622867	0.272066	0.423494	0.323179	0.239156	0.382726	0.598293	0.408639	0.320481	0.280986	0.358172	0.39221	0.32165	0.982931
0.943888	0.232334	0.882816	0.586915	1.04944	0.454196	0.541969	0.370193	0.789752	0.489784	0.389526	0.650683	0.510609	0.537281	0.528081	0.792279	0.872043	0.940556	0.318823	0.265745
1.11066	0.307983	0.789416	0.883341	0.780094	1.14737	0.252124	0.192668	0.571007	0.531193	0.488238	0.185206	0.532456	0.309363	0.386151	0.171338	0.427141	0.854794	0.324793	0.628853
0.477416	0.414983	0.481401	0.577826	0.898809	1.34696	1.42802	0.510651	0.141253	0.240038	2.10708	0.482404	0.214267	0.387399	0.279203	0.296565	0.114731	0.686235	0.370768	0.321023
0.646923	0.426277	1.83016	1.46194	1.72515	1.27632	0.848324	1.0213	0.621353	0.94402	0.678055	0.462233	0.268583	0.382028	0.286407	0.608279	0.674101	1.7317	0.262803	0.715235
0.520616	0.378742	1.76782	1.16694	1.50666	1.19851	0.795953	0.569433	0.258594	0.225156	0.316039	0.287394	0.383266	0.240417	0.221438	0.334209	0.472196	1.64028	0.21774	0.123798
0.598514	0.434538	0.30547	0.457667	0.370068	0.430428	0.403376	0.332834	0.0773955	0.669746	0.351967	0.789991	0.386849	0.400947	0.300713	0.117373	0.307581	0.353781	1.35447	1.05697
0.714792	0.377674	0.250415	0.808991	0.512067	0.268795	0.309184	0.335799	0.338921	0.537565	0.255962	0.498235	0.287525	0.397374	0.350349	0.800643	0.60276	0.453196	1.08292	0.644689
0.689384	0.195313	0.277971	0.420179	0.297113	0.493044	0.227301	0.292248	0.269289	0.158077	0.203178	0.511281	0.273658	0.165284	0.198661	0.240622	0.565497	0.547922	0.458513	0.451662
0.767326	0.356279	0.21043	0.395847	0.320352	0.319808	0.601854	1.01794	0.737808	0.401429	0.503738	0.180176	0.404586	0.103922	0.401195	0.188838	0.200989	0.183361	0.122354	0.379489
0.647605	0.407072	0.446679	0.154288	0.558269	0.531771	0.773911	0.694521	1.08448	0.720914	0.423131	0.0975108	0.204784	0.290923	0.187064	0.273102	0.3238	0.237394	0.21	0.401651
0.779515	1.03764	0.899914	0.42889	0.564253	0.101177	1.05963	0.650812	0.553173	0.729211	0.260815	0.251432	0.29187	0.31221	0.347498	0.305308	0.598104	0.896861	0.556137	0.330148
0.790011	0.342873	0.664312	0.14661	0.318722	0.194079	0.150552	0.393911	0.102762	0.313016	0.598284	0.221633	0.422428	0.179278	0.141054	0.303331	0.386903	0.343921	0.528954	0.365051
0.491339	0.426234	0.191901	0.345245	0.408423	0.692134	0.690913	0.568272	0.595019	0.762432	0.127502	0.393565	0.378906	0.604961	0.56034	0.615289	0.430319	0.511679	0.290658	1.84148
0.647586	0.289855	0.718014	0.385317	0.350253	0.500429	0.450774	0.375609	0.384478	0.708729	0.555501	0.676631	0.439885	0.642544	0.35442	0.148034	0.381228	0.751338	0.26174	1.76422
0.600855	0.437083	0.570808	0.289611	0.343563	0.341169	0.224702	0.279482	0.404722	0.358097	0.425521	0.59502	0.586345	0.429907	0.188677	0.503654	0.745845	1.56788	0.0610402	1.83681
0.553966	0.269965	0.450009	0.640549	0.535031	0.242621	0.282933	0.337576	0.40468	0.138541	0.225975	0.409034	0.470156	0.210772	0.334234	0.509116	1.03232	1.08208	0.439682	1.60738
0.714615	0.832747	0.744106	0.554493	0.431247	0.67924	0.361589	0.528723	0.266554	0.272516	0.403923	0.339678	0.462587	0.389913	0.313618	0.483624	0.780936	0.265314	0.364071	1.48039
0.702036	0.291485	0.678902	0.313183	0.244967	0.282683	0.257307	0.321469	0.361892	0.608097	0.882162	0.366071	0.369778	0.163656	0.227776	0.198296	0.381806	0.429462	0.541716	0.166794
0.543313	0.522632	0.36113	0.438669	1.63079	0.495321	0.2369	0.539301	0.416846	0.817626	0.496659	0.347206	0.31664	0.311171	0.231658	0.53011	0.370899	0.714827	0.312547	0.165247
0.583217	0.430697	0.122484	0.339752	0.207988	0.390451	0.518757	0.485887	0.266289	0.389516	0.353374	0.721231	0.184154	0.386605	0.381692	0.468632	0.472875	0.466502	0.978093	0.814581
0.738184	0.329159	0.828576	0.323874	0.395063	0.37203	0.314049	0.367898	0.283599	0.285553	0.659076	0.142073	0.415144	0.318769	0.209071	0.376292	0.660255	0.362231	0.337224	0.481001
1.03983	0.32837	0.17484	0.311756	0.125937	0.240959	0.416777	0.479946	0.571454	0.341795	0.368362	0.195317	0.327138	0.122315	0.242545	0.264192	0.338611	0.14617	0.252747	0.508935
0.621378	0.244152	0.368664	0.330641	0.489059	0.278295	0.166013	0.315253	0.491468	0.361776	0.368869	0.173657	0.525472	0.242419	0.326745	0.0961299	0.220738	0.0954977	0.401563	0.308457
0.806918	0.429792	0.279232	0.331882	0.393322	0.59536	0.7081	1.04839	0.848793	0.454662	0.335187	0.394138	0.130609	0.244353	0.314095	0.255867	0.197264	0.183439	0.289582	0.60954
0.398723	0.343194	0.161258	0.0355694	0.400429	0.572681	0.237441	0.810958	0.414771	0.393971	0.470391	0.194435	0.241881	0.328152	0.289818	0.260836	0.374344	0.649144	0.161265	0.295297
0.56833	0.941637	1.09543	0.390215	0.49434	0.635539	0.92792	0.66684	0.582314	0.749221	0.259959	0.34637	0.276034	0.286837	0.416737	0.362831	0.315297	0.52156	0.129532	0.255916
0.856899	0.389856	0.318739	0.262285	0.268716	0.25526	0.499647	0.801704	0.538032	0.242206	0.434444	0.465129	0.44787	0.308093	0.481018	0.512129	0.295289	0.364439	0.489911	0.710436
0.989835	0.879343	0.944825	0.11708	0.117549	0.569435	0.129381	0.51227	0.32756	0.179664	0.389695	0.649408	0.631529	0.40037	0.676738	0.666192	0.73076	0.419972	0.971919	0.792424
0.697339	0.296656	0.475143	0.355708	0.343497	0.169172	0.285304	0.141388	0.121439	0.339731	0.172448	0.368223	0.303119	0.344543	0.359989	0.303246	0.277648	0.518498	0.316745	0.429808
0.796684	0.253987	0.255732	0.229113	0.440524	0.309475	0.736733	0.408353	0.521934	0.274771	0.222748	0.287499	0.147715	0.3159	0.330343	0.196994	0.248372	0.371434	0.584258	0.221118
0.854041	0.375433	0.202818	0.181529	0.0528194	0.693105	0.678372	0.464325	0.50304	0.229843	0.315601	0.275956	0.136386	0.31602	0.21019	0.171183	0.156834	0.38073	0.695143	0.432674
0.716793	0.559238	0.288245	0.319136	0.16131	0.947109	0.351039	0.369859	0.526241	0.263136	0.242523	0.246023	0.271558	0.25799	0.332538	0.262086	0.346174	0.360706	0.139886	0.189781
0.587202	0.643962	0.974383	0.884426	0.921257	0.740593	0.656268	0.588705	0.590166	0.444713	0.198692	0.263098	0.102073	0.449543	0.422058	0.53308	0.619306	1.88547	2.61503	0.737088
0.448229	0.460216	0.816159	0.880877	1.17278	1.07302	0.885447	1.02355	0.603274	0.281305	0.458382	0.318153	0.159391	0.511222	0.310749	0.540211	0.573203	1.95058	2.58881	1.20543
0.581378	0.213938	0.507608	0.402221	0.549533	0.533711	0.161595	0.339441	0.638345	0.463649	0.620278	0.87857	0.747662	0.578048	0.472131	0.460319	0.30517	1.07763	0.477887	1.29502
0.709916	0.527219	0.583816	0.648981	0.396929	0.388226	0.378761	0.58541	0.202236	0.189048	0.336803	0.195729	0.425925	0.202585	0.500103	0.538558	0.932103	0.949039	0.500211	1.6544
0.769748	0.128612	0.526126	0.390084	0.733178	0.84566	0.255106	0.359283	0.47179	0.285187	0.300228	0.945925	0.312003	0.24756	0.396097	0.401404	0.314782	0.43111	0.315403	0.878289
0.677559	0.232185	0.749324	0.393974	0.534335	1.27518	0.264013	0.440918	0.286391	0.822156	0.346119	0.78301	0.181068	0.313619	0.116025	0.228832	0.287659	0.713088	0.267166	0.236492
1.13193	0.398729	0.319463	0.540331	0.474532	1.20144	0.368255	0.669744	0.206254	0.226858	0.222741	0.383579	0.306787	0.279045	0.304761	0.392687	0.288362	0.324859	0.466066	0.561705
0.923624	0.450782	0.378208	0.593196	0.466485	1.02904	0.493537	0.30305	0.341175	0.510444	0.601388	0.706723	0.520959	0.179227	0.145731	0.310506	0.175635	0.66898	0.444705	0.7291
1.04133	0.510092	0.905881	0.908341	1.34653	1.13624	0.448999	0.735872	0.589401	0.406853	0.226112	0.510808	0.414291	0.266021	0.273565	0.163053	0.510793	0.382948	0.246072	0.245872
0.603968	0.343292	0.877928	0.462933	0.891526	0.231916	0.637806	0.33498	0.192614	0.302584	0.410892	0.356206	0.269518	0.404141	0.258789	0.343925	0.67781	0.99408	0.309368	0.434244
0.985011	0.372459	0.349969	0.311898	0.541856	0.156776	0.256062	0.255349	0.200232	0.399597	0.40987	0.0609286	0.377317	0.338954	0.297615	0.278913	0.400105	0.445162	0.382686	0.710901
0.497604	0.373429	0.955508	0.545568	1.36815	1.96448	1.14268	0.95384	0.6778	0.751187	0.393528	0.332917	0.449839	0.348516	0.157975	0.302741	0.424216	1.45481	0.22071	0.281382
0.708452	0.2061	1.01447	0.409881	0.272373	0.527223	0.427867	0.523879	0.376614	0.624441	0.424387	0.624226	0.285939	0.338327	0.351811	0.107384	0.30883	0.697944	0.774676	0.89912
0.689402	0.246258	0.373352	0.445645	0.229497	0.420903	0.351606	0.624091	0.390386	0.637797	0.448694	0.408162	0.188338	0.274712	0.168138	0.213641	0.169934	0.336043	1.19104	0.891465
0.617867	0.383078	0.307644	0.443275	0.432585	0.350885	0.305937	0.426365	0.404161	0.344909	0.35397	0.413377	0.266353	0.452412	0.636732	0.957691	0.255425	0.146739	0.925229	0.107668
0.681194	0.221344	0.199127	0.530597	0.239382	0.218097	0.166585	0.779846	0.736459	0.620134	0.293241	0.242895	0.462266	0.41818	0.43531	0.295305	0.245214	0.153112	0.302005	0.178604
0.63291	0.339972	0.168436	0.418197	0.312476	0.329602	0.567475	0.750518	0.561184	0.476777	0.2332	0.293096	0.445272	0.658013	0.189816	0.248506	0.2819	0.437513	0.270547	0.458347
0.576161	0.570219	0.992322	0.308782	0.679446	0.712367	0.274756	0.261037	0.474811	0.591088	0.364036	0.654495	0.812984	0.559294	0.560884	0.787301	0.77874	0.470615	1.16988	0.943136
1.03785	0.216624	0.193295	0.441572	0.385896	0.718767	0.593766	0.47911	0.315956	0.380101	0.483947	0.284147	0.34339	0.257709	0.249977	0.290256	0.363591	0.19453	0.547664	0.716333
0.664581	0.241964	0.249126	0.202226	0.181954	0.315081	0.539436	0.305563	0.492783	0.273905	0.174031	0.421868	0.368638	0.459715	0.292558	0.3851	0.364858	0.151962	0.426901	0.717957
0.748486	0.295445	0.227438	0.114891	0.42083	0.458518	0.224194	0.521172	0.414077	0.373643	0.0497724	0.422361	0.337126	0.460858	0.666261	0.760438	0.744493	1.19849	0.532759	0.447835
0.74036	0.305188	1.06325	0.997284	0.814986	0.71339	0.644741	0.397153	0.680663	0.433273	0.288926	0.194988	0.131131	0.334112	0.542325	0.542919	0.673614	1.67494	2.54696	0.716535
0.737222	0.563222	0.359175	0.421674	0.530576	0.505928	0.470893	0.173402	0.366674	0.354839	0.474764	0.239359	0.201879	0.299211	0.24411	0.271379	0.265598	0.908332	2.69675	1.07543
0.543738	0.213564	0.859189	1.22658	1.25004	1.25533	1.12429	0.980903	0.774972	0.678657	0.389699	0.377371	0.325725	0.483065	0.348641	0.439158	0.453726	1.67444	2.28517	1.15221
0.624435	0.63432	0.437207	0.890426	1.16163	1.02658	0.880974	0.672722	0.639123	0.410187	0.468438	0.282232	0.290858	0.419749	0.408171	0.40375	0.393074	1.62455	2.80961	0.510392
0.7362	0.407977	0.398214	0.332305	0.458582	0.324351	0.396359	0.441999	0.130005	0.759094	0.345645	0.277871	0.333723	0.274474	0.222043	0.0645244	0.336477	0.839098	1.06093	1.4325
0.741103	0.329821	0.445537	0.41232	0.295733	0.306211	0.331847	0.151226	0.13273	0.370314	0.435597	0.157511	0.348183	0.195712	0.183097	0.45053	0.992562	1.98696	0.420192	1.36771
0.863598	0.524965	0.770686	0.301405	0.418559	0.594992	0.43488	0.618318	0.13878	0.50582	0.468964	0.308562	0.237279	0.324566	0.131613	0.311153	0.357764	0.411461	0.710654	1.37422
0.77701	0.283034	0.333258	0.728162	0.498645	0.891524	0.335127	0.307444	0.124018	0.701261	0.675114	0.769083	0.311363	0.088588	0.199656	0.391266	0.265674	0.478002	0.239634	1.16682
0.692171	0.200253	1.13832	0.497241	0.62381	0.345495	0.556562	0.448423	0.353918	0.514634	0.597633	0.771716	0.14427	0.423408	0.166962	0.205995	0.468076	0.872304	0.485802	0.936425
0.646217	0.285603	0.194526	0.296637	0.421104	0.27431	0.19897	0.375437	0.377047	0.539515	0.325669	0.325797	0.21925	0.420322	0.434435	0.600658	0.752289	0.163866	1.08571	0.733853
0.664557	0.302218	0.537384	0.230488	0.222392	0.208441	0.521967	0.445531	0.287649	0.33643	0.392839	0.641973	0.347877	0.390658	0.226457	0.101495	0.296253	0.473919	1.25106	0.796368
0.685139	0.2588	0.453717	0.453819	0.409877	0.259161	0.178101	0.32453	0.628972	0.138686	0.276035	0.196744	0.337897	0.346821	0.599695	1.18673	0.236822	0.0773306	1.06221	0.382301
0.699256	0.476416	0.396822	0.355132	0.494868	0.177446	0.463759	0.359971	0.530187	0.333595	0.476015	0.319638	0.414499	0.641254	0.663737	0.375347	0.32266	0.341075	0.94129	0.380089
0.553532	0.199298	0.327133	0.552722	0.378102	0.162056	0.510452	0.453784	0.400579	0.213135	0.09321	0.685025	0.518005	0.253566	0.414118	0.70367	1.08081	0.580028	0.494879	0.410507
0.796237	0.272708	0.70673	0.129934	0.28646	0.184129	0.386795	0.24571	0.73853	0.14241	0.134667	0.395696	0.0638252	0.313219	0.334824	0.473508	0.453171	0.625057	0.21095	0.444035
0.754576	0.220564	0.179029	0.315769	0.44731	0.960875	0.728545	0.919836	0.743813	0.588407	0.389899	0.0945186	0.223167	0.286191	0.222313	0.35965	0.252886	0.12835	0.269285	0.435113
0.857326	0.189168	0.163367	0.225734	0.371934	0.349601	0.751024	0.780699	0.488272	0.421794	0.392073	0.176888	0.213319	0.269442	0.277986	0.2526	0.211042	0.319507	0.426839	0.233756
0.730423	0.522138	0.406731	0.478708	0.301607	0.40424	0.369033	0.384847	0.269926	0.237514	0.459572	0.587504	0.248787	0.289754	0.317901	0.245866	0.147318	0.208696	0.272153	0.302227
0.671571	0.452325	0.508432	0.313818	0.525803	0.337714	0.758634	0.460103	0.395166	0.234108	0.373257	0.315357	0.592833	0.363997	0.354761	0.481023	0.313767	0.146874	0.456049	0.270716
0.755063	0.547752	0.339009	0.238325	0.375753	0.563383	0.365377	0.31056	0.52354	0.26174	0.188237	0.334124	0.349033	0.326785	0.288953	0.254696	0.350765	0.368749	0.374569	0.490909
0.727512	0.406778	0.235262	0.35662	0.297929	0.765737	0.43171	0.556478	0.472921	0.380168	0.355795	0.159085	0.165129	0.343227	0.412614	0.212682	0.331291	0.327107	0.209988	0.302457
0.501305	0.771371	0.36359	0.234955	0.376607	0.250456	0.41029	0.970591	0.523585	0.244717	0.210478	0.281194	0.412267	0.34486	0.337426	0.378414	0.498149	0.493827	0.0930067	0.385471
0.988961	0.549247	0.253689	0.357622	0.268582	0.384317	0.305086	0.290048	0.220844	0.230014	0.28159	0.371367	0.350427	0.0936004	0.41235	0.382837	0.481288	0.327832	0.996162	0.534532
0.555991	0.267173	0.236075	0.42632	0.202659	0.200231	0.182333	0.274437	0.33436	0.297991	0.38912	0.479496	0.405307	0.346996	0.498387	0.616367	0.818731	0.55669	0.534328	0.453943
0.654485	1.76417	0.151844	0.326693	0.21309	0.185236	0.202446	0.368425	0.23022	0.240549	0.315597	0.367267	0.302253	0.332361	0.376477	0.55302	0.56851	0.397927	1.56152	0.468927
0.541819	1.03751	0.81012	0.508044	0.668478	0.629618	0.683876	0.202394	0.274907	0.265231	0.21941	0.47237	0.180852	0.236569	0.315204	0.175711	0.146021	0.557546	2.06351	0.231458
0.680971	0.35972	0.867052	1.11862	1.147	1.04772	0.884	0.863448	0.625839	0.399994	0.377732	0.247029	0.463971	0.451254	0.390295	0.379582	0.620651	1.47767	2.1246	1.24928
0.560188	0.202504	0.826063	1.07859	1.32616	1.42973	1.20315	1.00003	0.91077	0.799299	0.322176	0.691479	0.279825	0.508059	0.410964	0.364919	0.340064	1.22347	2.0966	1.36893
0.689208	0.500858	0.421929	0.310305	0.405847	0.509766	0.202287	0.435824	0.40657	0.430975	0.281826	0.400248	0.611374	0.332617	0.377126	0.306937	0.279144	0.806016	0.171329	1.61877
0.602182	0.451351	0.514835	0.387442	0.197798	0.394488	0.420593	0.630359	0.406111	0.523934	0.166209	0.406475	0.431167	0.232849	0.210821	0.111792	0.894941	1.19504	0.864252	1.69453
0.439188	0.300898	0.222561	0.601586	0.27826	0.343106	0.317902	0.475919	0.414587	0.11178	0.0885395	0.513058	0.333065	0.0979826	0.133193	0.349299	1.27252	2.16557	0.0815444	1.4432
0.85037	0.345772	0.268789	0.382016	0.475009	0.780507	0.545157	0.504789	0.181575	0.606815	1.07361	0.276412	0.290255	0.19791	0.3697	0.367047	0.473255	0.406612	0.521755	0.907707
0.772523	0.696735	1.1658	0.305349	0.324096	0.406319	0.70977	0.644529	0.349787	0.16748	0.201549	0.164614	0.486273	0.351537	0.210985	0.223103	0.585682	0.213345	0.377479	0.600005
0.855162	0.679636	0.944384	0.0747847	0.411633	0.241566	0.277529	0.676474	0.321474	0.360684	1.01038	0.171119	0.202279	0.225276	0.371587	0.298935	0.198975	0.383387	0.575872	0.687339
0.711279	0.623233	0.568517	0.924426	1.20068	0.977223	1.36371	0.952719	0.487706	0.670243	0.928137	0.290888	0.308212	0.306988	0.182546	0.211297	0.33886	0.239933	0.310382	0.409532
0.707199	0.363695	0.765783	0.757137	0.837368	1.64731	0.680119	0.552931	1.11119	0.284694	0.815817	0.384075	0.205961	0.472809	0.211436	0.449151	0.626418	0.312992	0.589691	0.485727
0.473702	0.112122	0.616082	0.779753	1.16335	1.65487	1.49603	0.905028	0.470287	0.331914	0.996003	0.139114	0.341022	0.221858	0.327066	0.308235	0.449452	1.15872	0.453263	0.205408
0.642659	0.225381	0.884091	1.37248	1.92381	1.08468	0.997244	0.974621	0.658798	0.55327	1.23373	0.336381	0.651402	0.159725	0.465968	0.308498	0.892264	1.6064	0.175525	0.100362
0.563904	0.354381	1.76461	1.55877	1.8474	1.29153	1.01093	0.895799	0.369116	0.64191	0.241334	0.510749	0.302194	0.308072	0.309856	0.65077	0.881855	1.01276	0.675884	0.937471
0.77121	0.320551	0.406368	0.684858	0.452889	0.66647	0.520996	0.408728	0.951164	0.416501	0.443676	0.437356	0.339949	0.570753	0.208027	0.413679	0.634819	0.658862	0.638028	0.539527
0.933677	0.229805	0.662792	0.599484	0.355786	0.486896	0.388705	0.122153	0.408786	0.35717	0.703354	0.315521	0.190255	0.247752	0.167457	0.214381	0.507797	0.762263	0.506908	0.900862
0.885522	0.239286	0.286044	0.168725	0.22309	0.247415	0.457857	0.415447	0.543187	0.220833	0.37658	0.31245	0.296369	0.129279	0.254807	0.283028	0.294973	0.128025	0.0974936	0.527693
0.541485	0.706084	0.253534	0.256936	0.295732	0.244737	0.460121	0.530383	0.431209	0.223017	0.480488	0.447922	0.33942	0.539131	0.471505	0.460966	0.440442	0.217086	1.0138	0.268197
0.934043	0.543407	0.406408	0.306933	0.525105	0.375211	0.393054	0.591161	0.61752	0.350665	0.225018	0.259114	0.34547	0.225356	0.30223	0.324888	0.474835	0.364837	0.507437	0.335723
1.01732	0.555073	0.340599	0.409443	0.300829	0.373222	0.135785	0.180854	0.235135	0.293005	0.36409	0.361289	0.372388	0.243314	0.48309	0.477982	0.559041	0.389514	1.14041	0.512734
0.853912	0.766355	0.649523	0.482556	0.327164	0.309606	0.352369	0.337249	0.506868	0.336311	0.466858	0.266546	0.67626	0.199065	0.546402	0.403766	0.608019	0.637726	0.612398	0.216461
0.899194	0.242522	0.343242	0.277952	0.431739	0.256376	0.392601	0.399975	0.47626	0.517609	0.260173	0.449077	0.274211	0.292672	0.30504	0.407463	0.316721	1.14206	0.67913	1.28874
0.843881	0.586213	0.575788	0.547494	0.357077	0.201325	0.406607	0.388027	0.370876	0.308313	0.223855	0.349077	0.335768	0.442698	0.501148	0.654884	0.906104	0.70244	0.140379	1.61898
0.658314	0.273946	0.482456	0.471923	0.369316	0.699089	0.794512	0.6827	0.429881	0.519348	0.356565	0.455727	0.369096	0.135992	0.324319	0.169463	0.687843	0.338282	0.898506	1.4201
0.773295	0.504406	0.646366	0.406528	0.40618	1.04792	0.34544	0.508854	0.672754	0.458088	0.770987	0.567105	0.18943	0.309368	0.603371	0.188459	0.298798	0.81503	0.671787	0.756701
0.814014	0.364494	0.510352	0.333389	0.396991	1.21027	0.326933	1.00235	0.289908	0.31243	0.428172	0.917532	0.272856	0.270687	0.430237	0.373289	0.255117	0.447513	0.576026	0.208667
0.896681	0.670897	0.294158	0.566762	0.389974	1.08835	0.149213	0.351153	0.322581	0.363994	0.896993	0.876824	0.402897	0.31473	0.213621	0.257001	0.0971972	0.673288	0.51069	0.713454
0.527677	0.100478	0.552119	0.550438	0.531597	1.23682	0.25684	0.233575	0.630381	0.549435	0.229861	0.46212	0.263361	0.337582	0.381172	0.722966	0.690047	0.621657	0.141222	0.550222
0.649367	0.746041	0.280062	0.335399	0.416951	0.662813	0.201645	0.137342	0.645685	0.536444	0.394319	0.358682	0.312072	0.261873	0.255834	0.288281	0.336151	0.235225	0.33034	0.487638
0.69241	0.821221	0.624507	0.537764	0.305995	0.656009	0.137288	0.127067	0.232141	0.287629	0.459339	0.607998	0.475006	0.235652	0.236937	0.250919	0.726454	0.369883	0.3857	0.266073
0.627091	0.36732	0.716766	0.442274	0.537896	0.279159	0.296768	0.232151	0.28188	0.579135	0.266936	0.262795	0.642747	0.247864	0.233709	0.361366	0.176949	0.692811	0.229623	0.447258
0.298485	0.364978	2.09078	1.4194	1.44747	1.83096	1.101	1.14347	0.48517	0.856818	0.157762	0.372905	0.308399	0.302918	0.470118	0.746108	1.04353	1.19506	0.735094	0.4936
0.65332	0.0928874	1.46517	0.81072	1.02196	0.458159	0.512204	0.637305	0.294922	0.454205	0.316868	0.208975	0.184565	0.312809	0.129583	0.427539	0.400215	1.28431	0.291976	0.65086
0.911586	0.338863	0.680629	0.273444	0.729197	0.563762	0.433724	0.221572	0.506854	0.345083	0.750201	0.534524	0.259349	0.219009	0.251825	0.436401	0.582446	0.19417	0.478558	0.372208
0.967956	0.34256	0.713131	0.657897	0.550128	0.428737	0.314843	0.381337	0.386582	0.115797	0.394663	0.43658	0.355418	0.239488	0.348639	0.306605	0.57563	0.390984	0.268164	0.741674
0.529184	0.896992	0.293056	0.362791	0.448439	0.759944	0.584643	0.663255	0.257532	0.162124	0.450327	0.431526	0.279192	0.390648	0.477648	0.435752	0.372569	0.522105	0.462045	0.272302
0.563236	0.875853	0.771993	0.399325	0.563055	0.81029	0.533909	0.895692	0.410874	0.38324	0.51775	0.280077	0.40906	0.310999	0.374111	0.256582	0.278792	0.358848	0.734404	0.270909
0.634766	0.446256	0.957412	0.301011	0.536867	0.383052	0.520106	0.824798	0.455227	0.293171	0.778526	0.392631	0.374771	0.342425	0.382334	0.224847	0.423365	0.409968	0.464247	0.625056
0.661155	0.251813	0.564379	0.229265	0.552309	0.613193	0.50901	0.924215	0.424656	0.356274	0.381821	0.432122	0.304622	0.3667	0.370214	0.31733	0.185536	0.24774	0.448133	0.72309
0.751006	0.293488	0.265488	0.161061	0.157182	0.468052	0.418126	0.366239	0.357976	0.591475	0.104394	0.136436	0.200281	0.141238	0.39456	0.246017	0.23553	0.331754	0.303363	0.568343
0.866154	0.456909	0.421559	0.251076	0.228989	0.517856	0.447362	0.275626	0.477694	0.0487447	0.207728	0.450856	0.281795	0.387421	0.0955423	0.337677	0.371288	0.288735	0.378054	0.299692
0.724054	0.560298	0.28195	0.158916	0.540474	0.522073	0.639768	0.314458	0.359446	0.354694	0.0906898	0.263266	0.328076	0.40007	0.315676	0.352997	0.343127	0.25258	0.470247	0.604374
0.774151	0.128024	0.736929	0.322496	0.168205	0.323309	0.235816	0.250816	0.469508	0.446523	0.0842009	0.37296	0.151489	0.508587	0.275377	0.49151	0.667038	0.591026	0.772156	0.365348
0.570551	1.60556	0.379963	0.173306	0.427976	0.387519	0.238756	0.253728	0.246164	0.396864	0.418755	0.300842	0.342761	0.205135	0.321601	0.303245	0.31893	0.384192	1.69123	0.354657
0.459657	0.357364	0.733872	1.0421	0.897364	1.06942	0.8167	0.504228	0.416287	0.244032	0.243669	0.101176	0.318506	0.35348	0.287094	0.252781	0.197829	1.03168	1.40771	0.989599
0.652446	0.39609	0.775976	0.419899	0.300598	0.721003	0.51563	0.493827	0.580276	0.764647	0.428902	0.431278	0.485284	0.356526	0.266627	0.19311	0.504713	0.703031	1.26977	1.42006
0.716172	0.55622	0.771787	0.390265	0.56437	0.660222	0.531355	0.394543	0.354667	0.762306	0.35418	0.490679	0.388615	0.503856	0.354543	0.310179	0.242187	0.83426	0.178486	1.52227
0.622288	0.112529	0.450906	0.287565	0.341723	0.546264	0.413902	0.330937	0.380364	0.696347	0.485998	0.627696	0.5568	0.51357	0.370536	0.497148	0.413203	0.922446	0.592972	1.54838
0.617501	0.256302	0.390704	0.398096	0.208422	0.27089	0.198964	0.346636	0.3842	0.401915	0.369029	0.423934	0.484035	0.354613	0.231435	0.403366	1.13121	1.81997	0.510258	1.30467
0.648234	0.27314	0.43598	0.73144	0.465436	0.413907	0.445093	0.449259	0.318981	0.367911	0.381294	0.652458	0.123784	0.373274	0.538297	0.743959	1.10619	0.28318	0.334886	1.29213
0.952099	0.691472	0.865017	0.577599	0.551856	0.751099	0.561834	0.554041	0.653764	0.333503	0.85632	0.280867	0.366771	0.382509	0.423968	0.339097	0.433639	0.246897	0.034566	0.522068
0.776361	0.773319	0.727288	0.436158	0.330465	1.12922	0.290434	0.882191	0.763302	0.211959	0.338771	0.160895	0.264692	0.468375	0.119243	0.481148	0.343136	0.16891	0.261087	0.882323
0.952572	0.507067	0.363195	0.0817575	0.394365	1.197	0.260367	0.799331	0.362233	0.39076	0.542616	0.92619	0.156593	0.309037	0.532343	0.546889	0.314132	0.362959	0.335856	0.154069
0.596963	0.269169	0.327052	0.349132	0.392256	0.988667	0.352721	0.295394	0.402946	0.385304	0.427689	0.117049	0.360754	0.156135	0.13303	0.535038	0.269052	0.215525	0.6019	0.520809
1.13759	0.690582	0.27189	0.309989	0.36463	0.14846	0.151762	0.462487	0.270642	0.135646	0.134188	0.57583	0.215119	0.301739	0.0199971	0.2427	0.270142	0.65036	0.377299	0.435877
0.610637	0.579182	0.764801	1.2379	0.758975	0.540617	0.527449	0.224316	0.203577	0.205215	0.385399	0.400571	0.0581803	0.38558	0.219151	0.311264	0.295116	0.948176	0.621303	0.451239
0.496185	0.452261	1.21792	0.15713	0.979373	1.10765	0.895394	0.949831	1.16731	0.386919	1.73458	0.264173	0.413846	0.195915	0.434708	0.293612	0.428448	0.548742	0.901784	0.761048
0.708024	0.546631	1.36795	0.973621	1.49019	0.861615	0.859366	0.25377	1.46199	0.404641	0.929048	0.610144	0.38478	0.189442	0.349697	0.362067	0.54722	0.632684	0.827833	0.588857
0.557245	0.218213	0.289028	0.385763	1.31279	0.671739	0.310132	0.64788	0.696886	0.68925	0.41534	0.666258	0.367077	0.29695	0.631391	0.560581	0.391533	0.895598	0.486871	0.222859
1.04088	0.43133	0.637631	0.532193	1.40588	0.291346	0.481898	0.598098	0.279561	0.852108	0.46217	0.427626	0.623738	0.345716	0.627784	0.5323	0.620227	0.860211	0.257201	0.402699
0.368823	0.416553	1.15957	1.37651	1.6726	1.45376	0.659383	0.924353	0.398877	0.82696	0.382221	0.324119	0.296608	0.231212	0.531643	0.598821	0.88644	1.24249	0.399679	0.30681
0.84293	0.259953	0.893391	1.14936	1.86575	1.37752	1.25888	0.823922	0.178329	0.32536	1.10176	0.46181	0.634249	0.486271	0.349593	0.47259	0.974056	1.42059	0.365187	0.383082
0.642354	0.361887	0.209147	0.470453	0.225846	0.173296	0.100033	0.250042	0.408655	0.551231	0.236145	0.369251	0.181751	0.270525	0.323395	0.723989	0.775123	0.304587	1.2369	0.557566
0.33598	0.538221	0.414907	0.365043	0.170825	0.332263	0.285861	0.0948078	0.480228	0.390921	0.341771	0.226435	0.528463	0.134402	0.200634	0.394388	0.200835	0.304056	0.497293	0.592776
0.549585	0.506884	0.279212	0.248005	0.283982	0.365275	0.529831	0.58783	0.430558	0.295826	0.247813	0.421558	0.408466	0.68383	0.137622	0.246022	0.256231	0.412189	0.0588702	0.358125
0.70923	0.508474	0.339725	0.119091	0.230253	0.248114	0.281765	0.449378	0.476954	0.244804	0.360016	0.319471	0.24568	0.166483	0.211411	0.186251	0.209709	0.354376	0.205925	0.538322
0.687243	0.470543	0.32891	0.410653	0.16377	0.310741	0.301987	0.405803	0.471546	0.443478	0.431471	0.175569	0.189346	0.294032	0.409031	0.335932	0.204006	0.711759	2.1692	0.618518
0.424272	0.370595	0.925735	0.806934	1.14859	1.12586	1.02251	0.941194	0.712899	0.490382	0.354192	0.379718	0.249287	0.393818	0.289082	0.247485	0.249125	0.660423	1.9007	0.797426
0.66747	0.462282	0.519432	0.127575	0.544854	0.413784	0.388864	0.544758	0.628833	0.614747	0.451606	0.105252	0.197752	0.201271	0.160501	0.099203	0.480271	0.748884	0.400768	1.47129
0.750326	0.649535	0.381958	0.217942	0.232681	0.382543	0.342082	0.279949	0.294128	0.547482	0.283358	0.150465	0.145579	0.309671	0.285802	0.294996	0.345304	1.123	0.309214	0.914029
0.565778	0.333129	0.579226	0.256826	0.400244	0.316248	0.553203	0.452144	0.509039	0.662557	0.670779	0.844398	0.643592	0.73918	0.554293	0.446075	0.251258	1.1116	0.364693	1.5561
0.743094	0.883981	0.854222	0.197163	0.776882	0.611916	0.630808	0.735041	0.857139	0.438629	0.590414	0.237933	0.271078	0.362326	0.223226	0.527346	0.487665	0.384128	0.512548	0.699338
0.490767	0.428839	0.415064	0.831848	0.927187	0.335096	0.491246	0.23455	0.373496	0.528573	0.441135	0.221024	0.360439	0.325579	0.361256	0.245026	0.30669	0.700321	0.835577	0.245639
0.540618	0.3496	1.70025	0.867839	0.863943	0.851565	0.798165	0.519235	0.565335	0.193868	0.322574	0.704066	0.308925	0.360769	0.316728	0.351565	0.319427	1.46676	0.697434	0.862764
0.55672	0.33166	0.422023	0.214147	0.284494	0.174931	0.575057	0.404391	0.262154	0.634558	0.0530026	0.65164	0.281981	0.369086	0.225285	0.182262	0.208125	0.112398	0.418657	0.741785
0.727711	0.233388	0.286435	0.451193	0.313449	0.258727	0.26063	0.368338	0.517011	0.454647	0.292825	0.270644	0.276945	0.247665	0.506387	0.827749	0.334167	0.251147	1.19352	0.480426
0.664978	0.157153	0.457448	0.699202	0.461913	0.292126	0.467396	0.747856	0.781338	0.205637	0.508904	0.0885399	0.415466	0.34218	0.196494	0.282686	0.567605	0.653284	0.534328	0.133053
0.849034	0.213729	0.308485	0.58325	0.704013	0.552841	0.174486	0.354953	0.424899	0.0519084	0.275974	0.199942	0.483423	0.201864	0.232705	0.318895	0.503675	0.494902	0.722822	0.215765
0.677605	0.370959	0.522103	0.965194	1.18155	0.581334	0.501728	0.593332	0.5185	0.192521	0.649144	0.332788	0.293888	0.173769	0.32215	0.352281	0.524778	0.482825	0.405616	0.464693
0.691809	0.44773	0.370648	0.287904	0.266568	0.336482	0.13286	0.681601	0.245906	0.262744	0.456159	0.778312	0.381333	0.378636	0.27512	0.224439	0.239023	0.383657	0.195497	0.45733
0.670262	0.521277	0.66712	0.264575	0.338131	0.546723	0.322172	0.274833	0.742928	0.428989	0.269106	0.232789	0.310877	0.251664	0.280137	0.209748	0.285986	0.277761	0.245671	0.524892
0.725376	0.371851	0.275771	0.213299	0.47827	0.776028	0.541507	0.79018	0.727544	0.296503	0.634276	0.197781	0.252368	0.102674	0.168684	0.249589	0.0679616	0.226605	0.270172	0.367036
0.764109	0.558251	0.450813	0.252067	0.387467	0.446773	0.291485	0.587584	0.38816	0.366989	0.262156	0.350698	0.274143	0.19625	0.219001	0.315727	0.34487	0.172638	0.456176	0.291093
0.821214	0.515986	0.284087	0.234891	0.651083	0.395295	0.302099	0.167754	0.183227	0.346768	0.491638	0.551742	0.228436	0.139807	0.177306	0.195525	0.280298	0.276894	0.472413	0.669625
0.820146	0.428592	0.246638	0.317839	0.440309	0.892034	0.30096	0.529919	0.559906	0.155206	0.324266	0.299369	0.328475	0.29564	0.274743	0.296543	0.453691	0.58472	0.178758	0.317247
0.382081	0.516673	1.02271	0.913895	0.930163	0.904171	1.00878	0.620216	0.387486	0.272642	0.228911	0.328026	0.304969	0.224951	0.448114	0.305974	0.386307	1.50131	2.42997	0.721261
0.524105	0.729953	0.929079	0.763908	0.716992	0.605994	0.587898	0.239974	0.166486	0.288876	0.200289	0.355311	0.341212	0.33061	0.194735	0.302253	0.412861	0.625758	2.12161	0.209147
0.654663	0.309011	0.597635	0.151648	0.791501	0.419572	0.478035	0.587165	0.42046	0.59442	0.367422	0.5804	0.642282	0.582815	0.480624	0.52327	0.245023	0.84733	0.538999	1.32968
0.535263	0.591603	0.234653	0.391586	0.364988	0.460589	0.124108	0.242863	0.295157	0.331019	0.239812	0.293897	0.195322	0.222621	0.183143	0.374389	1.15253	1.43355	0.705543	0.873847
0.687115	0.767707	0.874457	0.418443	0.297159	0.362441	0.347544	0.370265	0.251374	0.357545	0.222871	0.404941	0.442462	0.103277	0.294124	0.633151	0.959936	1.17152	0.0725976	1.34172
0.785627	1.0087	1.19666	0.315774	0.0708662	0.241929	0.403302	0.525989	0.357899	0.252164	0.402967	0.529864	0.385976	0.264226	0.122703	0.246925	0.642781	0.425412	0.276579	0.1123
1.00155	0.563049	0.152149	0.623642	0.490499	1.1699	0.358596	0.507263	0.188373	0.63737	0.137937	0.219859	0.476784	0.442547	0.0634819	0.192187	0.419513	0.538649	0.273907	0.38038
1.32365	0.270499	0.316441	0.602961	0.282368	1.13663	0.297808	0.438815	0.182387	0.156371	0.688535	0.785909	0.590575	0.161281	0.156271	0.177896	0.283956	0.827365	0.265433	0.114101
0.520646	0.257504	0.394468	0.338306	0.286197	0.740244	0.397604	0.456597	0.229718	0.328515	0.555341	0.136707	0.336337	0.157933	0.300751	0.647643	0.193254	0.181234	0.386793	0.775446
0.823991	0.395035	0.879381	0.482598	0.686911	0.645069	0.76196	0.618686	0.303892	0.483149	0.33023	0.405358	0.275336	0.406841	0.440002	0.419424	0.901673	0.406762	0.352269	0.5161
0.737111	0.746124	0.173561	0.534651	0.367758	0.581592	0.333541	0.227416	0.21122	0.415983	0.245985	0.413177	0.273203	0.112173	0.398257	0.356539	0.408488	0.218746	0.377849	0.298174
0.811313	0.677686	0.430443	0.413155	1.00381	1.16242	1.11275	0.999687	0.432088	0.367169	1.14078	0.303234	0.318946	0.172315	0.348987	0.388424	0.181213	0.37188	0.665493	0.11324
1.17321	0.683927	1.04876	1.02085	0.973562	0.361798	0.755197	0.280777	0.292406	0.122931	0.675474	0.101181	0.316853	0.279967	0.72189	0.698884	0.292263	0.994862	0.132947	0.299286
0.520045	0.472055	0.140743	0.367553	1.09278	1.177	1.35213	0.544527	0.497922	0.240359	0.881849	0.230286	0.195005	0.413222	0.328416	0.436311	0.507302	0.177617	0.800642	0.386506
0.618764	0.152369	1.52249	1.28032	0.940289	1.178	0.789118	0.636722	0.56548	0.281296	0.594466	0.397045	0.3997	0.401888	0.276029	0.361842	0.648813	1.8533	0.684275	0.840178
0.742046	0.23616	0.974486	0.555753	0.75398	0.36655	0.200469	0.638752	0.372497	0.472989	0.318218	0.567025	0.315458	0.470334	0.344053	0.364922	0.473873	0.939278	0.388714	0.942322
0.745857	0.302713	0.419319	0.604389	0.468292	0.527714	0.430998	0.506508	0.676194	0.304692	0.444677	0.266825	0.472903	0.580785	0.572125	0.217935	0.336959	0.19731	0.979627	0.265009
0.873915	0.309495	0.199585	0.579912	0.331559	0.437325	0.504545	0.255757	0.506915	0.272169	0.394899	0.491471	0.14119	0.290205	0.32969	0.424037	1.03321	0.559465	0.216268	0.462818
0.836435	0.185949	0.17484	0.398347	0.369724	0.404266	0.233101	0.361697	0.285984	0.152155	0.422232	0.969301	0.153585	0.303628	0.396812	0.291731	0.244861	0.331594	0.292949	0.254772
0.796959	0.263816	0.211697	0.247341	0.277102	0.523752	0.496111	1.04852	0.51155	0.0848235	0.392744	0.408479	0.736288	0.657253	0.250606	0.236836	0.260347	0.329268	0.279025	0.526292
0.750492	0.596843	0.217879	0.30046	0.311978	0.429467	0.343933	0.575765	0.190637	0.124843	0.259347	0.623803	0.231278	0.23754	0.268961	0.167192	0.152492	0.230125	0.194642	0.829074
0.847973	0.338121	0.348557	0.301907	0.186236	0.226088	0.405561	0.451924	0.405105	0.174802	0.302048	0.192568	0.349837	0.0774912	0.251629	0.25372	0.289292	0.393712	0.122986	0.39152
0.68399	0.503274	0.378883	0.160486	0.281613	0.428851	0.463251	0.241936	0.284217	0.385441	0.291431	0.220837	0.144454	0.238038	0.370251	0.321894	0.383148	0.483416	0.137066	0.249066
0.823921	1.47774	0.405741	0.220784	0.517301	0.141626	0.210019	0.19095	0.115136	0.33308	0.399568	0.491479	0.230304	0.204413	0.427469	0.712699	0.307338	0.70675	1.63878	0.237717
0.662513	0.93845	0.934583	0.634536	0.617361	0.64906	0.518077	0.285941	0.223046	0.355675	0.125335	0.176898	0.232811	0.121225	0.251042	0.31601	0.269159	0.544389	2.54683	0.207731
0.660715	0.127936	0.409803	0.630506	0.592257	0.46813	0.466617	0.412898	0.235435	0.0903243	0.146284	0.184122	0.242394	0.181846	0.0933278	0.44397	0.173831	0.378727	0.905464	0.681617
0.587852	0.515076	0.687806	1.05413	1.12644	0.85461	1.04777	0.67564	0.480169	0.102479	0.512456	0.312043	0.192961	0.30118	0.13299	0.237529	0.250946	1.04753	2.06945	0.256689
0.526294	0.611451	0.363174	0.13788	0.642789	0.245801	0.218035	0.314373	0.374336	0.390578	0.189082	0.224672	0.352973	0.379157	0.437171	0.332365	0.29644	0.705683	1.02392	1.05631
0.537141	0.216132	0.440235	0.449389	0.157315	0.101535	0.237777	0.131198	0.143128	0.426511	0.183876	0.363671	0.178815	0.335556	0.500249	0.742712	1.19998	0.321722	0.267074	1.72838
0.550061	0.647454	0.704593	0.222425	0.171813	0.287039	0.100172	0.275674	0.174522	0.476723	0.283388	0.259921	0.441895	0.251392	0.254309	0.29614	0.833617	1.28602	0.932415	2.06492
0.703055	0.571917	0.317084	0.956372	0.71867	0.612607	0.638224	0.834752	0.364049	0.209151	0.812741	0.705913	0.35991	0.294648	0.429078	0.348709	0.528664	0.312437	0.503193	0.267687
0.831617	0.633854	0.577543	0.187346	0.828804	0.695963	0.321848	0.679581	0.621265	0.2629	0.688876	0.362041	0.406847	0.407473	0.282115	0.29994	0.239277	0.453663	0.581891	0.546643
0.694455	1.10041	0.467448	0.794662	1.13616	0.973818	0.312711	0.261458	0.217001	0.546234	0.752069	0.24041	0.190638	0.293057	0.585608	0.239605	0.77697	0.249623	0.561207	1.32553
0.93705	1.18626	0.219259	0.58347	0.494494	1.15616	0.549572	0.460863	0.362801	0.468119	1.16935	0.908399	0.269454	0.348398	0.520911	0.190643	0.191224	0.77583	0.780069	0.263182
1.09089	0.402983	0.895929	0.704291	0.81499	0.413796	0.430683	0.184059	0.386359	0.607308	0.746494	0.383192	0.200664	0.386187	0.572328	0.5912	0.289652	0.626699	0.19843	0.670087
0.875756	0.456638	0.126689	0.535514	1.11826	1.63125	1.18293	0.451535	0.398514	0.569771	1.39924	0.458683	0.441208	0.296932	0.0957996	0.326121	0.233396	0.486114	0.364693	0.690572
0.672926	0.170468	0.933136	0.817224	1.64534	2.29327	0.907745	0.868387	0.417091	0.568369	0.911021	0.22758	0.635402	0.203987	0.322442	0.412684	0.623103	1.27794	0.162807	0.185582
0.873574	0.506754	0.658234	0.920821	1.51906	1.64122	0.725853	0.887226	0.511991	1.07602	0.796072	0.336464	0.258826	0.314523	0.15673	0.118883	0.498756	1.08877	0.0554783	0.173711
0.552097	0.198261	1.32079	0.79356	0.882237	0.412042	0.727964	0.550733	0.277822	0.323536	0.415388	0.530604	0.268118	0.296553	0.312144	0.266443	0.336022	1.2326	0.580423	0.64862
0.720255	0.406974	0.272393	0.390593	0.440158	0.178376	0.356272	0.16166	0.595366	0.286051	0.266997	0.353236	0.0971582	0.334422	0.771332	0.251738	0.482759	0.303977	1.00332	0.588848
0.715027	0.200714	0.756282	0.40148	0.195577	0.367878	0.251863	0.362909	0.383622	0.359446	0.259647	0.296225	0.189677	0.285066	0.089552	0.28363	0.526829	0.204129	0.271734	0.310379
0.884674	0.462662	0.359885	0.396552	0.251474	0.56201	0.397817	0.559853	0.854124	0.256653	0.335708	0.611385	0.182463	0.246769	0.137685	0.19513	0.216409	0.217422	0.244501	0.581212
0.934496	0.488493	0.387087	0.332066	0.813097	0.867896	0.703486	0.534814	0.721373	0.31304	0.215221	0.364104	0.0821306	0.208034	0.267924	0.312302	0.272433	0.271188	0.128367	0.727501
0.617046	0.736884	0.439489	0.573526	0.240029	0.22552	0.34939	0.597628	0.491742	0.222759	0.361239	0.538914	0.383237	0.745761	0.27693	0.420486	0.393334	0.132986	0.24639	0.487132
0.793206	0.466778	0.550008	0.48681	0.321981	0.306339	0.571386	0.818511	0.571437	0.33211	0.214341	0.402097	0.262979	0.425254	0.240289	0.12247	0.323855	0.275406	0.241555	0.359733
0.81029	0.422223	0.20253	0.201218	0.172554	0.198519	0.387164	0.154303	0.231118	0.291779	0.483031	0.392606	0.30745	0.419323	0.230405	0.20288	0.117803	0.198281	0.233506	0.581632
0.737458	0.335949	0.352595	0.131556	0.313751	0.504159	0.399243	0.323699	0.189762	0.481041	0.481459	0.290571	0.102569	0.309986	0.231346	0.259116	0.260372	0.206036	0.370345	0.267277
0.702645	0.367112	0.646446	0.430781	0.230778	0.514021	0.358825	0.292852	0.341697	0.168703	0.288102	0.423585	0.287253	0.408399	0.351748	0.389529	0.259491	0.530061	0.330902	0.418333
0.796495	0.348167	0.119502	0.638712	0.485354	0.303837	0.444902	0.490184	0.30926	0.339749	0.3385	0.221579	0.41502	0.395937	0.422897	0.389945	0.31261	0.256009	0.444085	0.792486
0.447866	0.462679	0.794205	0.833848	1.16589	0.90832	0.82491	0.908606	0.546677	0.244121	0.382916	0.338294	0.198087	0.279444	0.193026	0.241098	0.397006	0.616988	1.35622	0.586781
1.26194	0.486065	0.500909	0.437065	0.40591	0.244711	0.241606	0.355142	0.325369	0.488962	0.429941	0.567213	0.309277	0.371385	0.323061	0.270514	0.267015	1.46137	0.591847	0.775183
0.444119	0.2102	0.245139	0.362997	0.561513	0.331367	0.234647	0.419513	0.492021	0.822902	0.260906	0.607148	0.508193	0.464513	0.367321	0.259354	0.189863	0.787713	0.302212	1.48102
0.802831	0.358751	0.164724	0.183717	0.198638	0.793277	0.322975	0.437193	0.533103	0.579988	0.167392	0.51068	0.495774	0.331941	0.266015	0.141482	0.512481	0.605519	0.330197	0.901875
0.61267	0.587469	0.735633	1.12955	0.640366	0.335494	0.371472	0.2521	0.394706	0.237503	0.485066	0.22012	0.239536	0.301956	0.172187	0.419525	0.172498	0.893033	0.597274	0.464928
0.405249	0.233263	0.474853	0.272374	0.414803	0.521072	0.228872	0.416567	0.225735	0.429814	0.517875	0.536947	0.434342	0.127763	0.338276	0.571553	0.246146	0.265528	0.496532	0.361254
0.589305	0.212164	0.729473	0.365124	0.614168	0.154781	0.337707	0.111627	0.152932	0.342612	0.287203	0.778628	0.361495	0.466956	0.26062	0.18951	0.272517	0.675253	0.405066	0.901867
0.590137	0.305667	0.20921	0.275824	0.315901	0.422552	0.234733	0.263101	0.487577	0.54711	0.338938	0.411603	0.188736	0.324245	0.260312	0.590907	0.59082	0.276624	1.34944	0.666398
0.586413	0.584608	0.422012	0.238949	0.300167	0.140322	0.450767	0.314874	0.245712	0.565606	0.614118	0.617078	0.235507	0.288507	0.257316	0.258886	0.311354	0.481378	0.739911	0.871156
0.665556	0.300868	0.429769	0.19164	0.205242	0.330884	0.450544	0.46084	0.316305	0.565352	0.362463	0.649233	0.284641	0.327035	0.216984	0.221138	0.230372	0.17711	0.574238	0.676827
0.664459	0.294941	0.185732	0.261597	0.357399	0.276271	0.318289	0.387894	0.248678	0.464034	0.523343	0.467392	0.133637	0.377486	0.216353	0.271896	0.473992	0.274744	0.656888	0.495398
1.03494	0.396948	0.804019	0.279651	0.603391	0.3288	0.143875	0.198232	0.355565	0.518032	0.643531	0.161865	0.46835	0.326399	0.165455	0.0616006	0.261089	0.140842	0.167037	0.434927
0.933874	0.137461	0.435556	0.583657	0.271161	0.484206	0.314521	0.236165	0.304016	0.650178	0.459719	0.214403	0.41659	0.256552	0.376402	0.219048	0.206358	0.139521	0.354143	0.573036
0.954817	0.449331	0.239617	0.481776	0.203151	0.184098	0.707189	0.519763	0.530716	0.445484	0.3478	0.556115	0.211183	0.237298	0.29584	0.355412	0.351903	0.345388	0.318499	0.559856
0.59092	0.519873	0.493789	0.428067	0.150404	0.0315379	0.203333	0.334727	0.220235	0.271325	0.249791	0.296402	0.36746	0.307723	0.280874	0.473482	0.470929	0.541713	0.358685	0.396831
0.781953	0.392146	0.131346	0.625775	0.683858	0.409949	0.437063	0.465223	0.161896	0.273647	0.203963	0.216434	0.269655	0.143091	0.242155	0.237582	0.242539	0.414846	0.359241	0.575664
0.627551	0.42189	0.815114	0.905901	0.953183	0.92869	0.726306	0.614642	0.422828	0.461288	0.20512	0.269114	0.30788	0.45036	0.266726	0.266253	0.326102	1.01711	1.83948	0.950929
0.535249	0.543134	0.0730592	1.02736	0.652705	0.582069	0.879274	0.616834	0.372349	0.281456	0.473703	0.218584	0.147984	0.178026	0.241213	0.366286	0.318896	1.24424	2.03933	0.722618
0.976891	0.697443	0.14581	0.724477	0.49633	0.313353	0.413302	0.799748	0.307621	0.176708	0.221164	0.35351	0.167213	0.27534	0.286308	0.580861	1.26825	1.57442	0.281798	0.963937
0.366131	0.393566	0.276699	1.1874	0.316598	0.341214	0.287407	0.564334	0.382001	0.196379	0.165011	0.204847	0.27407	0.3771	0.394712	0.676709	1.58391	1.48378	0.262397	0.948929
0.72358	0.314289	0.321546	0.758719	0.383074	0.686735	0.372448	0.769846	0.597874	0.111773	0.25371	0.859434	0.345894	0.378303	0.455281	0.350029	0.678287	0.572753	0.436397	0.605433
0.438341	0.438743	0.541899	0.490881	0.331997	1.34676	1.63123	0.49618	0.563018	0.406584	0.479576	0.296757	0.484965	0.321856	0.414139	0.500181	1.10176	0.665026	0.411411	1.06525
0.663202	0.34985	0.698558	0.590213	0.611956	0.201315	0.3705	0.74388	0.292674	0.507598	0.41551	0.272646	0.229366	0.260423	0.381706	0.178812	0.603555	0.149645	0.740211	0.861118
0.53919	0.212037	0.691563	0.64977	0.80475	0.354527	0.616556	0.45401	0.559275	0.702119	0.254542	0.461773	0.303165	0.297399	0.560708	0.22651	0.705687	0.749054	0.90834	0.217825
0.986978	0.296962	0.373491	0.220263	0.261335	0.447514	0.113025	0.45644	0.39587	0.382464	0.747719	0.0926797	0.295816	0.294785	0.357258	0.234837	0.352738	0.267282	0.416249	0.22664
0.811343	0.14059	0.24517	0.273968	0.24208	0.723395	0.215949	0.231816	0.31252	0.572212	0.865519	0.639919	0.508238	0.371953	0.23914	0.233504	0.224754	0.441482	0.354488	1.16444
0.559517	0.491627	0.57045	1.0219	0.52462	0.759252	0.616074	0.555295	0.356693	0.641556	0.091568	0.347595	0.208536	0.3868	0.236926	0.264777	0.209977	0.90745	0.62633	0.448139
0.783487	0.276042	0.246379	0.3736	0.514556	0.282321	0.417373	0.263402	0.366762	0.519178	0.495289	0.595783	0.296168	0.0569187	0.458283	0.475523	0.284339	0.254727	0.239832	0.225789
0.779712	0.280709	1.36713	1.36691	1.36717	0.603459	0.662992	0.45138	0.344265	0.31845	0.393801	0.404749	0.507164	0.45654	0.376964	0.589305	0.847643	1.15173	0.233244	0.668696
0.632114	0.327961	0.0372839	0.236782	0.242635	0.252244	0.288663	0.271257	0.44409	0.316817	0.230741	0.204806	0.294183	0.384492	0.299932	0.693652	0.708481	0.322687	1.39449	0.57826
0.659333	0.420479	0.594045	0.276742	0.51251	0.14764	0.50455	0.683593	0.226667	0.63249	0.596009	0.699765	0.347114	0.195879	0.14887	0.152398	0.238644	0.558041	0.319945	0.897536
0.657436	0.369387	0.267023	0.504248	0.423276	0.326325	0.174666	0.18062	0.485305	0.317569	0.282243	0.324417	0.291269	0.483499	0.641361	0.547334	0.243579	0.508322	0.937764	0.347723
0.673795	0.611186	0.662764	0.583365	0.647979	0.295142	0.365801	0.419034	0.403401	0.217003	0.130215	0.528962	0.831395	0.37574	0.199991	0.377956	0.528419	0.238138	0.304718	0.549664
1.05087	0.249684	0.583825	0.156823	0.559147	0.742292	0.225647	0.172284	0.206782	0.312614	0.324992	0.255192	0.343228	0.224673	0.332434	0.379334	0.466335	0.373873	0.432685	0.658924
0.719147	0.321306	0.800647	0.330519	0.276864	0.151667	0.581854	0.788164	0.370708	0.431111	0.313028	0.278411	0.221464	0.178334	0.323008	0.261335	0.261108	0.231399	0.292684	0.356127
0.63076	0.515464	0.335921	0.102493	0.385515	0.300839	0.564919	0.534154	0.588818	0.292333	0.768986	0.574322	0.508104	0.0947596	0.306635	0.210898	0.360537	0.372903	0.512536	0.587749
0.718787	0.571073	0.350194	0.215992	0.0620792	0.328782	0.257092	0.272557	0.228396	0.424159	0.219774	0.245094	0.226568	0.147779	0.18644	0.19873	0.196265	0.347897	0.151273	0.570668
0.683121	0.44019	0.330413	0.327027	0.331545	0.513587	0.197921	0.25035	0.506447	0.474915	0.417655	0.264636	0.410181	0.13594	0.236381	0.190257	0.162331	0.29645	0.319614	0.145268
0.652299	0.169981	0.51522	0.769674	0.719945	0.833147	0.434362	0.589498	0.192156	0.235773	0.263407	0.275375	0.299639	0.1456	0.13662	0.180289	0.277152	0.393799	0.90045	0.637083
0.918239	0.694814	0.396352	0.328987	0.404644	0.406645	0.370567	0.334151	0.458389	0.283725	0.143066	0.0747522	0.371643	0.189295	0.107155	0.157053	0.676834	0.97462	0.16553	0.310727
1.04519	1.03634	0.485972	0.95249	0.638634	0.432956	0.555011	0.520934	0.297226	0.304381	0.276214	0.37089	0.331691	0.409252	0.587134	0.787851	1.65248	2.12511	0.432977	0.495503
0.583717	0.337855	0.27144	0.218145	0.397375	0.65294	0.343535	0.240015	0.276752	0.52046	0.0818753	0.525763	0.422026	0.330159	0.39913	0.696341	1.49298	0.824437	0.242435	1.03385
0.998546	0.616798	0.531091	0.372067	0.244292	0.377701	0.416076	0.742397	0.436439	0.379596	0.538126	0.136908	0.29217	0.124943	0.223915	0.146352	0.143819	0.217943	0.423602	0.543628
0.686564	0.549324	0.429046	0.292817	0.27166	0.61363	0.137603	0.395134	0.141719	0.982483	0.343235	0.428831	0.39049	0.488392	0.196205	0.20386	0.397224	0.606807	0.514571	1.15328
0.908233	0.386243	0.417476	0.313986	1.02478	0.824641	0.497436	0.475644	0.313137	0.489151	0.422917	0.220565	0.292353	0.345477	0.447636	0.191536	0.274391	0.194273	0.342697	1.11097
0.728238	0.557632	0.323576	0.700151	1.10566	1.26681	0.457617	0.722893	0.403179	0.969738	1.03089	0.298761	0.306523	0.380851	0.27479	0.182584	0.29973	0.698509	0.614191	0.487539
0.927097	0.535758	0.917514	0.528344	0.303821	0.718015	0.188177	0.734886	0.35994	0.536459	0.895881	0.495718	0.587339	0.341668	0.540255	0.655086	0.417527	0.89149	0.253187	0.27314
0.858066	0.613788	0.433726	0.769711	1.5162	1.677	0.805615	0.638789	0.477181	1.09205	1.44794	0.294015	0.508696	0.265041	0.408561	0.342898	0.486356	0.826476	0.282834	0.389606
0.664754	0.370014	0.272198	0.45186	0.345196	0.272509	0.190666	0.295376	0.472924	0.463731	0.271916	0.291559	0.211064	0.47322	0.530727	0.645154	0.123993	0.257827	0.777798	0.360253
0.78847	0.651959	0.865819	0.767773	0.670082	0.696033	0.422548	0.279535	0.541426	0.403083	0.794076	0.381711	0.280239	0.24632	0.398708	0.270657	0.468474	0.38764	0.154192	0.439393
1.18797	0.79496	0.672191	1.17113	0.758681	0.432415	0.528228	0.819187	0.328465	0.375955	0.336994	0.410342	0.399664	0.321603	0.349163	0.503141	0.525513	0.317653	0.610336	0.375654
0.909589	0.174166	0.55302	0.813653	0.212872	0.240082	0.256714	0.133319	0.418861	0.286794	0.477784	0.184047	0.446155	0.0860778	0.2344	0.278724	0.306859	0.809405	0.474342	0.412355
0.618603	0.622664	0.391189	0.488861	0.158363	0.257659	0.287713	0.40198	0.483222	0.435484	0.350448	0.65758	0.472379	0.667087	0.235474	0.176991	0.240573	0.170018	0.367451	0.320409
0.89195	0.282384	0.294092	0.188294	0.425686	0.168555	0.270695	0.540322	0.449859	0.510624	0.256296	0.40163	0.433168	0.243118	0.230558	0.277488	0.449848	0.245584	0.453926	0.365818
0.419971	2.10841	0.283149	0.125485	0.305503	0.224577	0.17473	0.222391	0.304666	0.290158	0.315542	0.245745	0.364199	0.377293	0.424483	0.526106	0.369375	0.225063	1.93805	0.375003
0.542369	0.691786	0.900211	0.926352	0.850191	0.946076	0.933973	0.530049	0.397903	0.136242	0.140006	0.351981	0.346417	0.221303	0.349776	0.370236	0.319174	1.36809	2.52649	0.467136
0.692564	0.146509	0.353803	0.528106	0.498501	0.469332	0.449724	0.401767	0.306428	0.119041	0.173352	0.319466	0.165729	0.310167	0.167299	0.232392	0.497146	0.243786	0.618608	0.342407
0.80049	0.622841	0.621517	0.514429	0.25403	0.258154	0.214002	0.25702	0.235726	0.226215	0.170611	0.416115	0.221744	0.253977	0.189144	0.262302	0.396458	1.72606	0.658595	0.718231
0.53751	0.256036	0.32112	0.465354	0.246152	0.23483	0.108839	0.239966	0.561225	0.135138	0.292042	0.344344	0.222097	0.258779	0.277076	0.337699	0.340927	1.14257	1.07236	0.820354
0.708655	0.404893	0.389957	0.238625	0.554625	0.615645	0.454647	0.570501	0.613973	0.465257	0.272232	0.351187	0.225126	0.316595	0.495442	0.491114	0.34061	0.780318	1.45046	0.803762
0.53249	0.177501	0.311972	0.311236	0.372007	0.35543	0.501836	0.153314	0.234213	0.611138	0.274273	0.50149	0.384965	0.581206	0.464733	0.39802	0.209274	0.856152	0.642052	1.1915
0.157374	0.183299	0.456458	0.26982	0.672542	0.347272	0.503876	0.402149	0.453085	0.627242	0.41656	0.668978	0.475353	0.401469	0.418087	0.343325	0.464672	0.774792	0.768114	1.68788
0.737121	0.417945	0.396552	0.224832	0.337891	0.383225	0.327149	0.33162	0.3555	0.238687	0.362906	0.463646	0.321309	0.445593	0.517694	0.656589	1.09251	0.624128	0.51159	1.86345
0.497873	0.268479	0.684938	0.148708	0.421818	0.256178	0.192268	0.363688	0.233107	0.358037	0.0830628	0.174855	0.220056	0.237147	0.124887	0.174552	0.437925	1.05469	0.29941	0.802328
0.455185	0.739127	0.952347	0.249998	0.215262	0.165603	0.446148	0.416899	0.236293	0.289365	1.16805	0.387275	0.512338	0.360391	0.354086	0.268889	0.388395	0.372518	0.420589	0.462556
1.06876	0.958532	0.897762	0.451259	0.291415	0.219859	0.256703	0.609944	0.542241	0.437462	0.149533	0.612061	0.233438	0.334924	0.252531	0.252377	0.880654	1.0119	0.615545	0.219626
0.859176	0.392721	0.198111	0.159474	0.57699	0.892085	0.327674	0.387614	0.0332227	0.333229	1.30971	0.546785	0.0999742	0.164403	0.173665	0.778077	0.558486	0.191054	0.230701	0.241032
1.19181	0.172677	0.580352	0.427029	0.16922	0.309446	0.228736	0.378064	0.392123	0.536866	0.437728	0.724597	0.502912	0.100236	0.270939	0.280554	0.300913	0.239085	0.510273	0.558911
0.506636	0.461975	1.82719	1.5631	1.43834	1.32216	1.05113	0.959078	0.634161	0.795216	0.874979	0.313396	0.311788	0.418891	0.44541	0.706641	0.982301	1.69838	0.99975	0.457706
0.748739	0.234961	0.133632	0.251099	0.355439	0.112575	0.0968899	0.295704	0.332289	0.219482	0.451363	0.180779	0.193299	0.215397	0.457797	0.642789	0.347816	0.167288	1.37462	0.446764
0.650469	0.185539	0.258214	0.350035	0.241464	0.227829	0.333384	0.254081	0.205896	0.353722	0.471017	0.228036	0.258266	0.262568	0.405558	0.711124	0.301304	0.463115	0.7925	0.371598
0.780712	0.474675	0.556555	1.25996	0.676785	0.631006	1.02771	0.704584	0.460875	0.267386	0.744469	0.416794	0.332408	0.181113	0.337813	0.303006	0.587552	0.345117	0.362212	0.471397
0.719359	0.410879	0.407835	0.442471	0.634772	0.844164	0.880383	0.620402	0.735651	0.341682	0.446752	0.311759	0.401413	0.388536	0.371149	0.531519	0.28818	0.54527	0.277326	0.52477
0.757768	0.40629	0.59565	0.13485	0.407473	0.361643	0.263896	0.384873	0.243143	0.182938	0.164496	0.238414	0.377341	0.380165	0.165204	0.276287	0.237153	0.328296	0.208731	0.349382
0.760843	0.506023	0.393691	0.410665	0.301293	0.178018	0.173336	0.607094	0.458099	0.411802	0.294948	0.200857	0.265049	0.369435	0.268906	0.250483	0.188706	0.118988	0.48649	0.37718
0.795405	0.681953	0.418204	0.113095	0.526668	0.432083	0.452305	0.802679	0.570575	0.333976	0.482137	0.458309	0.505283	0.372147	0.172218	0.226456	0.325185	0.306641	0.29688	0.981332
0.805352	0.569393	0.270945	0.13847	0.525925	0.510274	0.285645	0.565767	0.43192	0.172995	0.273424	0.421006	0.211536	0.324669	0.311236	0.291934	0.305473	0.312378	0.365302	0.68732
0.823246	0.37829	0.379915	0.140767	0.253391	0.495448	0.375819	0.706375	0.474429	0.209114	0.304862	0.421639	0.218255	0.27199	0.186338	0.231472	0.319835	0.32841	0.309543	0.366408
0.740092	0.493103	0.431519	0.268705	0.507611	0.508551	0.369114	0.100804	0.171678	0.301842	0.387481	0.186247	0.272991	0.372116	0.339758	0.311969	0.331524	0.453282	0.553275	0.3356
0.572442	0.116913	0.892819	0.940009	0.906164	0.71956	0.522156	0.380894	0.362364	0.162781	0.291466	0.319004	0.295776	0.270135	0.26162	0.417089	0.646623	1.20528	2.19468	1.41987
0.753605	0.223776	0.184794	0.537829	0.575297	0.419395	0.357776	0.279715	0.223822	0.267273	0.195324	0.314838	0.412003	0.302412	0.235095	0.334114	0.472467	0.162104	0.444921	0.315048
0.567856	0.310459	0.27229	0.395505	0.785152	0.595513	0.434668	0.306308	0.275938	0.166721	0.318948	0.27313	0.149424	0.273599	0.273736	0.371419	0.536292	0.38627	0.890962	0.809535
0.483646	0.389224	0.621738	0.40742	0.302413	0.362039	0.276814	0.217424	0.451682	0.354913	0.362645	0.151488	0.313082	0.129537	0.209623	0.14946	0.222	1.10044	0.544534	0.415269
0.998328	0.363962	0.459176	0.819645	1.57684	0.507465	0.13567	0.225422	0.310293	0.390533	0.532352	0.433449	0.363827	0.154894	0.221808	0.306609	0.332043	0.553306	0.300378	0.566176
0.732182	0.331021	0.445979	0.198089	0.286955	1.27452	0.459134	0.821731	0.372005	0.482959	0.456127	0.308165	0.310782	0.534097	0.41395	0.266909	0.240176	0.331797	0.713803	0.208705
0.734375	0.78994	0.586365	0.279455	0.260831	1.27103	0.505798	0.568832	0.317048	0.587049	0.492658	0.293488	0.139973	0.295344	0.253249	0.465485	0.344775	0.327294	0.35135	0.20881
0.605825	0.693434	0.759003	0.276445	0.454612	1.02477	0.23733	0.299617	0.254254	0.364988	1.36458	0.232731	0.279533	0.239094	0.368234	0.384972	0.28721	0.180969	0.780937	0.142631
0.805356	1.17747	0.273231	0.616903	0.445025	1.61193	0.423988	0.885027	0.345773	0.571072	0.386088	0.443229	0.304399	0.208952	0.201937	0.42469	0.264415	0.550032	0.507964	0.448656
0.661649	0.243624	0.0660713	0.459857	0.992932	0.659365	0.181319	0.239816	0.376545	0.703821	0.0528353	0.35112	0.428089	0.165739	0.298283	0.293522	0.317974	0.125224	0.751511	0.256619
0.481012	0.618945	0.855408	0.864259	0.3676	1.40234	0.434759	0.500966	0.294821	0.754628	0.257318	0.446777	0.219564	0.19904	0.467197	0.325822	0.208391	0.881566	0.512799	0.185347
0.675123	0.31913	1.37736	1.30096	1.57165	0.949895	0.155234	0.588799	0.413409	0.595621	0.50253	0.553096	0.188079	0.212023	0.471543	0.820737	0.761354	1.07141	0.515591	0.697563
0.813579	0.718481	1.64964	1.21754	0.355855	1.05444	0.938006	0.616292	0.535119	0.547709	0.465228	0.0996277	0.331373	0.391901	0.431715	0.509304	0.803407	1.42791	0.389342	0.367872
0.82124	0.507215	1.46201	1.10588	0.729823	0.868084	0.902324	0.954637	0.403135	0.452997	0.528279	0.489954	0.330905	0.38896	0.462272	0.575082	0.84647	0.660182	0.252886	0.263473
0.575185	0.333395	0.9247	0.614931	0.661132	0.434885	0.105634	0.239151	0.0614667	0.66415	0.613246	0.905274	0.396703	0.540239	0.322241	0.463883	0.184974	0.892164	0.947672	1.04311
0.615606	0.371958	0.154943	0.224321	0.361263	0.611341	0.281554	0.363665	0.304877	0.428997	0.457182	0.410901	0.314686	0.201384	0.243324	0.506353	0.630619	0.425686	1.72462	0.495764
0.720627	0.420316	0.254986	0.54387	0.251924	0.639729	0.440938	0.581582	0.8289	0.24761	0.186001	0.460449	0.359958	0.352407	0.204062	0.510093	0.551478	0.583783	0.622778	0.470706
0.740218	0.341196	0.396373	0.368105	0.301204	0.439015	0.502825	0.598889	0.498936	0.382761	0.23948	0.296861	0.405183	0.340249	0.252396	0.565959	0.461271	0.483683	0.703708	0.398423
0.568819	0.194434	0.341296	0.473204	0.783958	0.723293	1.30017	0.914643	0.643831	0.353138	0.261222	0.476303	0.244985	0.304469	0.255048	0.208309	0.417661	0.420418	0.584267	0.102253
0.891799	0.154341	0.321957	0.119273	0.348254	0.457639	0.198907	0.436341	0.0866945	0.225676	0.486874	0.298691	0.2503	0.319524	0.248709	0.181731	0.211511	0.0834468	0.202112	0.233095
0.781426	0.309135	0.304897	0.306549	0.312192	0.340231	0.245944	0.0827505	0.322646	0.242848	0.422604	0.327541	0.308376	0.18682	0.31119	0.189342	0.488334	0.429396	0.196514	0.479106
0.757599	0.351292	0.317377	0.363489	0.426205	0.361998	0.382359	0.380969	0.579227	0.196377	0.379323	0.143173	0.247358	0.33243	0.346766	0.447715	0.315607	0.232156	0.414248	0.297546
0.662918	0.635449	0.466437	0.291304	0.249456	0.302559	0.0952118	0.346798	0.203349	0.0187091	0.484826	0.333195	0.176598	0.316416	0.391564	0.353008	0.211778	0.277807	0.0540006	0.446347
0.776223	0.659709	0.49874	0.489155	0.434509	0.413482	0.344561	0.215901	0.156178	0.238823	0.230792	0.2867	0.1659	0.328064	0.367598	0.368543	0.363857	0.259573	0.471065	0.527002
0.788512	0.123611	0.206369	0.297443	0.422551	0.204567	0.266259	0.150677	0.354998	0.282298	0.084379	0.384404	0.252987	0.269879	0.336817	0.302128	0.288808	0.277033	0.398799	0.428137
0.747941	0.664966	0.965542	0.798424	0.844775	1.15785	0.728939	0.489995	0.45163	0.570163	0.377724	0.151116	0.302092	0.445091	0.441603	0.582775	0.581389	1.68732	2.10176	0.884169
0.938483	0.720373	0.199505	0.761508	0.442298	0.284422	0.245846	0.416032	0.378424	0.398919	0.356387	0.299008	0.202049	0.28808	0.337645	0.325441	0.396379	1.43058	1.54228	0.295482
0.569188	0.318294	0.266884	0.458299	0.638666	0.478987	0.317207	0.164975	0.245977	0.159917	0.340004	0.32645	0.412369	0.197125	0.1928	0.268397	0.395075	0.260122	0.946357	0.568887
0.488925	0.495562	0.844509	0.714236	0.770784	0.744224	0.946486	0.707585	0.500014	0.280188	0.516492	0.21606	0.18945	0.199197	0.352631	0.303538	0.2134	0.657632	1.11946	0.977858
1.00135	0.695925	0.767862	0.740772	0.694923	0.552995	0.552116	0.647252	0.642765	0.431374	0.639567	0.0662657	0.419693	0.196782	0.438604	0.472063	0.58695	1.44363	0.645478	0.296619
0.962119	0.509471	0.333411	0.701678	0.613623	0.325801	0.253845	0.580592	0.438201	0.330171	0.263217	0.122514	0.368192	0.0793046	0.331033	0.369963	0.629025	0.997035	0.300932	0.657254
0.463501	0.334047	0.172391	0.168532	0.333681	0.396091	0.292727	0.394957	0.44699	0.365079	0.336484	0.531812	0.269331	0.299149	0.312172	0.265397	0.856905	0.855157	1.18257	1.05847
1.15175	0.790042	0.339559	0.365036	0.319569	0.268517	0.348639	0.158535	0.263902	0.294336	0.254196	0.290045	0.236667	0.30102	0.340366	0.458443	1.21384	1.10364	0.586873	0.173348
1.164	1.35336	0.701985	0.802296	0.631157	0.264853	0.400121	0.487517	0.0789148	0.304484	0.305126	0.366563	0.201101	0.302077	0.596523	0.770908	1.58975	1.64098	0.349065	0.44909
0.602377	0.561054	0.19981	0.193997	0.351427	0.538557	0.384377	0.545513	0.336328	0.213248	0.208773	0.246558	0.040681	0.256849	0.547559	0.802863	1.63732	1.32685	0.381197	1.73225
0.907875	0.900774	0.603605	0.646074	0.267017	0.778804	0.319963	0.44827	0.31722	0.377544	1.24196	0.442814	0.344076	0.325449	0.234534	0.473486	0.440112	0.389664	0.590387	0.227824
0.631634	0.592633	0.562364	0.355419	0.293668	0.377136	0.336761	0.433282	0.22335	0.705387	0.831729	0.254439	0.504835	0.492216	0.66924	0.384647	0.269284	0.801332	0.695406	0.282254
0.748245	0.589861	1.17595	0.945335	1.64206	1.03605	0.604772	0.923243	0.356676	1.09763	1.68243	0.31531	0.288339	0.211935	0.478564	0.442298	0.485593	0.903285	0.0843335	0.234803
0.629854	0.619277	0.929992	1.05194	1.46207	1.07639	0.725804	0.498303	0.344127	0.886733	1.13813	0.30203	0.467636	0.0751442	0.458278	0.30439	0.259914	0.76629	0.263268	0.331607
0.730771	0.639021	0.498322	0.329106	0.220336	0.357718	0.16789	0.397868	0.714509	0.30695	0.290478	0.739843	0.416342	0.329056	0.11939	0.103099	0.285261	0.230756	0.559867	0.738865
0.579452	0.787554	0.585728	0.601359	0.217469	0.218986	0.15589	0.191984	0.301262	0.244453	0.392878	0.630797	0.703606	0.857845	0.144833	0.414929	0.33449	0.264196	0.32307	0.416105
0.810696	0.52433	0.397958	0.285215	0.330988	0.302584	0.427814	0.147818	0.381534	0.207019	0.682758	0.299382	0.329676	0.213141	0.361119	0.187673	0.312697	0.275584	0.244292	0.599401
0.800196	0.465325	0.621111	0.45151	0.287644	0.349586	0.181841	0.129149	0.212105	0.55275	0.388524	0.216484	0.283816	0.278299	0.363681	0.375637	0.409177	0.520649	0.284707	0.395305
0.856122	0.584709	0.508917	0.322248	0.468985	0.294838	0.160678	0.161609	0.226955	0.487399	0.40357	0.177713	0.217897	0.226074	0.254553	0.3297	0.28597	0.285125	0.313292	0.842889
0.74352	0.4913	0.170059	0.563688	0.308526	0.38176	0.398021	0.515497	0.426044	0.140317	0.310233	0.361565	0.404972	0.30166	0.241533	0.339989	0.405294	0.908878	1.19583	0.288452
1.45114	0.515052	0.273202	0.541499	0.629265	0.192446	0.243889	0.421683	0.0533011	0.492204	0.399829	0.315225	0.226248	0.134035	0.293675	0.284889	0.672197	0.831742	0.207736	0.587838
0.538821	0.375219	0.303822	0.311303	0.241763	0.328756	0.214912	0.341236	0.218646	0.199459	0.893216	0.328228	0.306516	0.173502	0.725129	0.738791	0.337247	0.684288	0.259543	0.207832
0.886576	0.571624	0.364136	0.354715	0.358664	1.07671	0.447948	0.125884	0.492446	0.444721	1.10793	0.582086	0.700786	0.396036	0.233048	0.549782	0.411769	0.241396	0.343519	0.641878
1.15907	0.538357	0.64495	0.495659	0.107057	0.832232	0.521356	0.379315	0.305696	0.426529	0.503479	0.152316	0.550607	0.342571	0.247375	0.435159	0.929005	0.269413	0.599758	1.29736
0.892893	0.459786	0.762708	0.302426	0.628195	0.369565	0.411157	0.259855	0.424349	0.219991	0.59663	0.958414	0.190919	0.432718	0.153487	0.466503	0.408954	0.520658	0.626711	0.778343
0.980804	0.662846	1.09273	0.597292	1.15589	0.556397	0.344643	0.250907	0.193631	0.466343	0.829424	0.463286	0.328032	0.25195	0.628939	0.763545	0.369935	0.586131	0.49285	0.352942
0.509116	0.561525	0.840027	0.66883	0.57685	0.807422	0.621034	0.193811	0.473811	0.175026	0.467259	0.878273	0.395508	0.646058	0.48105	0.390006	0.161958	0.931238	0.632543	0.964526
0.626006	0.371417	0.229018	0.223161	0.379976	0.19546	0.562678	0.670386	0.144521	0.551262	0.389839	0.458128	0.205043	0.408812	0.212895	0.118045	0.179163	0.326019	0.743893	0.469371
0.71059	0.143637	0.311558	0.333054	0.285785	0.292167	0.232054	0.266628	0.392659	0.179153	0.359087	0.222552	0.272515	0.62316	0.277565	0.235004	0.4648	0.040608	0.909992	0.424768
1.04965	0.291622	0.404123	0.37856	0.389081	0.36342	0.35134	0.434282	0.446625	0.238797	0.252951	0.27962	0.406807	0.363388	0.47914	0.205593	0.322778	0.298124	0.789513	0.121919
0.590675	0.372731	0.527684	0.468798	0.593124	0.566981	0.616073	0.492541	0.537621	0.487303	0.513702	0.441654	0.569451	0.30464	0.362544	0.287608	0.556204	0.465092	0.401001	0.203782
0.884209	0.253507	0.217925	0.221805	0.332068	0.524791	0.455976	0.526979	0.205186	0.260976	0.377627	0.260983	0.278019	0.107511	0.279685	0.199657	0.194359	0.280774	0.312374	0.532961
0.843386	0.394012	0.137125	0.109945	0.305597	0.616642	0.233067	0.447211	0.338287	0.243045	0.274127	0.519797	0.278412	0.15786	0.152971	0.158371	0.169717	0.188416	0.26757	0.3916
0.727258	0.274244	0.21657	0.191641	0.406182	0.374922	0.253647	0.53028	0.383874	0.419453	0.0526694	0.440716	0.137394	0.171686	0.257821	0.149959	0.223011	0.123878	0.321508	0.282458
0.51434	0.801516	1.03572	0.497763	0.424368	0.750725	0.520115	0.102538	0.825782	0.417807	0.219827	0.307452	0.136666	0.108496	0.291007	0.211259	0.265415	0.106086	0.290756	0.904074
0.765399	0.671732	0.373549	0.443577	0.229985	0.560616	0.270753	0.380299	0.793356	0.564808	0.928943	0.618226	0.494177	0.113847	0.157033	0.192589	0.1258	0.200513	1.02588	0.771018
0.748931	0.316141	0.285934	0.330189	0.227446	0.261219	0.377062	0.42566	0.291777	0.319172	0.148851	0.155464	0.32208	0.357106	0.205489	0.198981	0.320171	0.238059	0.30452	0.343265
0.546301	0.616005	0.423995	0.193546	0.388034	0.722901	0.511827	0.994277	0.716657	0.452167	0.238971	0.339499	0.249961	0.349758	0.225208	0.181782	0.183671	0.291937	0.552996	0.900563
0.887731	0.328425	0.412823	0.300918	0.31694	0.200074	0.285104	0.329313	0.274315	0.157557	0.346437	0.401836	0.244879	0.235547	0.266509	0.267901	0.0274533	0.459325	0.442918	0.111895
0.723195	0.699337	0.365289	0.368116	0.49637	0.256255	0.389853	0.199817	0.183572	0.463701	0.494556	0.438338	0.29482	0.326032	0.372871	0.413169	0.494429	0.404754	0.20899	0.780291
0.759276	0.327835	0.421404	0.202944	0.482117	0.338886	0.430128	0.334248	0.362205	0.0915614	0.267501	0.345725	0.369111	0.390274	0.246348	0.259139	0.231918	0.358909	0.224232	0.462451
0.589004	0.383701	1.12297	0.916823	1.11031	0.91883	0.580172	0.452438	0.316244	0.648444	0.152859	0.270554	0.249989	0.363331	0.417439	0.539316	0.602603	1.47596	2.35212	1.33158
0.530756	0.602799	0.927425	0.796143	1.16094	0.935796	0.469452	0.547695	0.374751	0.507379	0.302882	0.305589	0.423638	0.421296	0.443698	0.52169	0.628338	1.50282	2.06161	1.16864
0.629999	0.222298	0.266655	0.342691	0.654613	0.384858	0.465617	0.312233	0.294848	0.128262	0.1898	0.065347	0.313452	0.220755	0.209236	0.36764	0.129124	0.489815	0.972762	0.893657
0.776467	0.247406	1.02248	1.20719	1.09796	0.953552	0.688089	0.566377	0.477061	0.328497	0.173129	0.385807	0.353297	0.420148	0.480117	0.49683	0.67855	1.47161	2.57106	1.53259
0.74747	0.500949	0.318331	0.212542	0.702049	0.386919	0.242358	0.545227	0.220226	0.375862	0.463332	0.231639	0.478554	0.390675	0.170658	0.227618	0.618249	0.485713	0.398683	0.804414
0.806963	0.386704	0.286412	0.481702	0.302394	0.43825	0.191043	0.346387	0.345297	0.391203	0.344609	0.303367	0.495336	0.252817	0.291071	0.18113	0.162919	0.475521	0.593016	0.898054
0.757345	0.677648	0.894338	0.465102	0.196672	0.628104	0.419407	0.443631	0.292557	0.741004	0.433983	0.863878	0.370654	0.285765	0.361387	0.35148	0.361079	0.329075	0.967394	0.874055
0.718532	0.469307	1.62835	1.19007	0.596106	0.972242	0.960207	0.258768	0.126588	0.360283	0.344921	0.633452	0.385166	0.343365	0.221233	0.351564	0.363688	1.30733	0.137537	0.728529
0.496368	0.724846	0.329109	0.300892	0.396297	0.266895	0.271141	0.317934	0.11889	0.256471	0.459916	0.897489	0.116458	0.406806	0.349053	0.215694	0.415721	0.331786	0.516845	0.935342
0.809766	0.227109	0.294501	0.223015	0.423345	0.151321	0.300198	0.237716	0.531613	0.561785	0.293639	0.0310382	0.159541	0.552739	0.675607	0.200001	0.313802	0.158047	0.958943	0.426071
1.09836	0.255674	0.633305	0.523683	0.289104	0.343524	0.37864	0.689862	0.246626	0.142965	0.47181	0.345019	0.275203	0.308993	0.274268	0.369255	0.403903	0.206289	0.493749	0.223824
0.895927	0.800927	0.571995	0.614715	0.641613	0.702603	0.578873	0.394039	0.858016	0.63933	0.339314	1.28947	0.175814	0.279823	0.371567	0.319939	0.457312	0.324921	0.256474	0.906252
0.753419	0.699833	0.351036	0.51219	0.169854	0.542562	0.107669	0.23831	0.501118	0.395794	0.377242	0.422284	0.22583	0.264056	0.387638	0.26802	0.251145	0.313438	0.440702	0.525049
0.670951	0.921325	0.826298	0.619393	0.349575	0.260029	0.238316	0.378069	0.16285	0.184905	0.349595	0.557862	0.560522	0.679564	0.321372	0.411377	0.189923	0.323307	0.409746	1.00414
0.693316	0.258905	0.230332	0.412258	0.235463	0.396329	0.374219	0.361151	0.238122	0.102343	0.140515	0.126896	0.135539	0.184526	0.353804	0.262046	0.34895	0.139354	0.147264	0.410101
0.758804	0.1137	0.212749	0.34559	0.340333	0.221236	0.275478	0.175261	0.290544	0.317873	0.229811	0.188987	0.469235	0.14705	0.169432	0.30763	0.0969481	0.369879	0.285635	0.252115
0.858728	0.398144	0.184947	0.367254	0.370668	0.167462	0.433118	0.613344	0.474717	0.452348	0.101314	0.30832	0.284466	0.209482	0.349092	0.335837	0.246039	0.223874	0.290938	0.273982
0.75897	0.483652	0.539357	0.557606	0.464069	0.309328	0.1813	0.178743	0.0854129	0.475073	0.168287	0.142743	0.25074	0.286984	0.219369	0.325946	0.393569	0.217358	0.302925	0.537968
0.67351	0.346047	0.29265	0.243318	0.379923	0.230543	0.158777	0.203271	0.294396	0.194399	0.222825	0.267071	0.522031	0.273147	0.18799	0.197257	0.308843	0.316421	0.373753	0.825902
0.704271	0.297927	0.322263	0.426269	0.262775	0.171124	0.0527946	0.202884	0.34127	0.256988	0.115689	0.640684	0.348457	0.148065	0.245702	0.114939	0.183943	0.411415	0.276275	0.670296
0.772886	0.370888	0.229677	0.579942	0.543753	0.311089	0.205378	0.22521	0.41735	0.130563	0.157017	0.32396	0.314966	0.351053	0.290075	0.290636	0.447528	0.339444	0.94136	0.378622
0.682387	0.314276	0.422131	0.204911	0.161188	0.371996	0.347951	0.564878	0.29528	0.338637	0.0999134	0.248933	0.274092	0.281697	0.255597	0.14887	0.441807	0.213544	0.696962	0.406168
0.573171	0.597679	0.768298	0.641412	0.468801	0.295603	0.280621	0.0956989	0.392668	0.246221	0.501347	0.2742	0.36122	0.404281	0.344221	0.35336	0.376596	1.33454	0.554167	0.456759
0.601291	0.412383	0.699654	0.399807	0.352751	0.306386	0.0985152	0.21579	0.580352	0.139309	0.478629	0.4617	0.38267	0.309526	0.325741	0.594762	1.22243	1.76348	0.893248	1.45448
0.875132	0.600498	0.272636	0.426162	0.466449	0.600558	0.196737	0.432435	0.656948	0.881774	0.160706	0.375701	0.42093	0.217901	0.140095	0.215139	0.448991	0.369647	0.343494	0.885783
0.93264	0.649118	0.819087	0.648993	0.896684	0.310119	0.219923	0.354018	0.686318	0.276497	0.773413	0.45689	0.428666	0.214703	0.450388	0.496957	0.540074	0.777941	0.33551	0.139661
0.624354	0.576636	0.175792	0.814262	0.804257	0.398327	0.459667	0.282178	0.369543	0.449555	0.314599	0.984407	0.204704	0.295385	0.278855	0.365506	0.351323	0.209234	0.529657	0.350066
0.804112	0.884158	1.29759	1.13827	0.522764	0.503471	0.768181	0.968555	0.246607	0.632638	0.467587	0.689318	0.496845	0.321487	0.392006	0.595596	0.756101	0.721173	0.414848	0.559766
0.253162	0.51852	0.604216	0.560078	0.644276	0.833657	0.520979	0.255995	0.241696	0.602568	1.0727	0.368931	0.38908	0.357932	0.402213	0.349185	0.475142	0.818964	0.203204	0.490587
0.820008	0.415845	1.72875	0.60057	0.503591	0.78511	0.652093	0.314241	0.489022	0.477457	0.28925	0.58385	0.341928	0.165591	0.250637	0.367346	0.566772	1.4515	0.287503	0.312608
0.651506	0.37613	0.314002	0.283674	0.17236	0.0596546	0.104511	0.545407	0.342853	0.530411	0.402735	0.129495	0.354121	0.229351	0.325286	0.230186	0.357108	0.353989	1.76962	0.409363
0.56179	0.660646	0.581342	0.429546	0.271349	0.144061	0.298116	0.467658	0.238704	0.596862	0.339936	0.675201	0.178012	0.310131	0.214588	0.341452	0.178504	0.328882	0.683171	0.942081
1.08201	0.31194	0.512477	0.481833	0.332579	0.398528	0.272239	0.411478	0.39574	0.352808	0.241651	0.450675	0.499008	0.197898	0.42989	0.208818	0.373772	0.361435	0.443131	0.659285
0.824134	0.607213	0.321342	0.682302	0.203084	0.312016	0.417162	0.407966	0.762339	0.265889	0.277592	0.628157	0.247492	0.197786	0.254451	0.0985417	0.18635	0.296086	0.222839	0.651885
0.709297	0.657792	0.759004	0.614874	0.287345	0.344427	0.285837	0.635139	0.378585	0.285491	0.204794	0.472273	0.471054	0.424658	0.333799	0.239206	0.324313	0.275018	0.427621	0.604393
0.682084	0.709863	0.800068	0.959518	0.606783	0.666255	0.570388	0.206872	0.34841	0.345337	0.600099	0.415429	0.489193	0.280466	0.272017	0.121697	0.378181	0.553304	1.16502	0.364829
0.684868	0.576654	0.635	0.865976	0.603373	0.627181	0.383152	0.496738	0.40978	0.506035	0.327073	0.69278	0.274968	0.17423	0.0890762	0.0304384	0.203441	0.402218	0.659419	0.283381
0.731364	0.443815	0.5084	0.375812	0.396903	0.21972	0.178996	0.189584	0.334238	0.339548	0.406343	0.426354	0.485344	0.169791	0.140132	0.150237	0.36381	0.290355	0.331831	0.842753
0.700797	0.324671	0.493881	0.221608	0.325901	0.26888	0.274637	0.358057	0.371662	0.441498	0.146081	0.273323	0.249188	0.245556	0.364436	0.518961	0.60409	0.443393	0.0740452	0.191484
0.633747	0.392807	0.662669	0.728383	0.771545	0.475221	0.338472	0.323412	0.296672	0.174842	0.210745	0.325319	0.278535	0.210889	0.120212	0.229314	0.279682	0.747876	1.44488	1.1107
0.52358	0.227122	0.448993	0.126431	0.496382	0.462056	0.400813	0.337172	0.402854	0.263792	0.16648	0.322385	0.23971	0.236904	0.316941	0.300456	0.206019	0.304411	0.754079	0.814695
0.578654	0.492249	0.610972	0.904319	0.641782	0.162413	0.808267	0.540743	0.399941	0.12727	0.375431	0.368817	0.228385	0.272839	0.143288	0.254744	0.53623	0.470349	1.01725	0.890722
0.733204	0.464929	0.308348	0.468366	0.302261	0.0842773	0.128796	0.213665	0.171875	0.250643	0.132522	0.262269	0.430298	0.267485	0.204267	0.213093	0.203942	0.747394	0.814187	0.243659
0.807615	1.03648	0.745905	0.983339	0.57531	0.616009	0.40249	0.601331	0.209707	0.507588	0.307942	0.233737	0.361021	0.558435	0.666759	0.880247	1.89768	1.95896	0.40053	0.681007
0.513056	0.366742	0.4528	0.325427	0.30987	0.909066	2.0273	0.235427	0.45934	0.64914	0.396482	0.160202	0.12021	0.35057	0.291876	0.285979	0.367476	0.601024	0.215619	0.814285
0.456283	0.395339	0.312194	0.226594	0.991438	0.21905	0.20624	0.39001	0.270218	0.62199	0.744474	0.517764	0.3024	0.325501	0.292761	0.317778	0.504463	0.396627	0.274157	0.597021
0.696779	0.713254	0.374953	0.628421	0.427222	0.831086	0.531295	0.309989	0.19978	0.46703	0.849447	0.658853	0.646735	0.31212	0.238472	0.6025	0.361517	0.604706	0.255081	0.716508
0.766981	1.16829	0.378515	0.244313	0.258563	0.952286	0.158494	0.482384	0.335142	0.644804	1.03577	0.457368	0.138223	0.331842	0.296213	0.74855	0.458887	0.437154	0.441909	0.469508
0.897406	0.291615	0.412117	0.255425	0.275106	0.975638	0.0725208	0.408877	0.698308	0.464537	0.568629	0.672653	0.317321	0.399335	0.387284	0.437135	0.438485	0.52372	0.283871	1.41896
0.654126	0.458397	0.339735	0.463212	0.4837	0.773126	0.322767	0.302241	0.304196	0.508805	0.513184	0.402175	0.198543	0.366249	0.318617	0.213542	0.487438	0.342461	0.537986	0.227345
0.729303	0.41549	0.32176	0.591176	0.45547	0.684355	0.379762	0.554506	0.576403	0.62526	0.278523	0.812691	0.279758	0.315233	0.293797	0.410586	0.175118	0.272067	0.884312	0.531313
0.540402	0.635641	0.581075	0.188278	0.317959	0.491476	0.25896	0.168245	0.292384	0.484352	0.39719	0.844183	0.389845	0.428495	0.287808	0.300485	0.23209	0.603333	0.757682	1.17645
0.554908	0.295962	0.3289	0.228039	0.417681	0.390463	0.297428	0.604194	0.29926	0.758464	0.430918	0.521897	0.300856	0.198209	0.2113	0.312382	0.363578	0.452107	1.47726	0.398443
0.709107	0.366963	0.282745	0.261336	0.341873	0.248328	0.303582	0.318179	0.475411	0.230039	0.287919	0.144442	0.224408	0.374283	0.496483	0.581987	0.373256	0.317676	1.24235	0.301483
0.865981	0.296248	0.366389	0.178285	0.198975	0.248045	0.431978	0.662787	0.162318	0.435548	0.399327	0.41805	0.255418	0.255094	0.153686	0.389059	0.232619	0.218157	0.422299	0.585254
0.657197	0.0664571	0.374289	0.311801	0.21137	0.530396	0.267778	0.41652	0.525531	0.493407	0.189321	0.296307	0.392492	0.291702	0.106371	0.406234	0.400646	0.109377	0.722879	0.333987
0.486049	0.249957	0.495968	0.604527	0.875282	0.587202	0.754112	0.832238	0.511779	0.432441	0.866597	0.421217	0.242058	0.254279	0.247409	0.48667	0.640366	0.299084	0.449328	0.138359
0.746562	0.130528	0.281771	0.147371	0.48198	0.309439	0.360014	0.191893	0.403924	0.307391	0.385382	0.562739	0.24836	0.401025	0.316596	0.419658	0.337012	0.314902	0.547007	0.250108
0.485472	0.604297	0.500522	0.425292	0.688717	1.16803	0.360209	0.586415	0.480661	0.201856	0.559199	0.27372	0.295753	0.175841	0.448446	0.178492	0.420809	0.337488	0.16958	0.616286
0.876405	0.386467	0.555165	0.22862	0.352171	0.273011	0.323919	0.318181	0.459038	0.190654	0.606563	0.415299	0.193035	0.161475	0.229845	0.186441	0.175155	0.278182	0.39295	0.263424
0.978914	0.137501	0.259718	0.301816	0.123939	0.412619	0.566303	0.409451	0.191815	0.444731	0.198787	0.361776	0.404367	0.153657	0.31658	0.380485	0.215396	0.311089	0.257661	0.76121
0.836512	0.164048	0.332	0.285685	0.203177	0.329099	0.470191	0.260682	0.381755	0.464016	0.316069	0.346466	0.251767	0.246686	0.129218	0.153457	0.22469	0.105911	0.0784077	0.396201
0.684059	0.539635	0.356737	0.398891	0.227881	0.42131	0.226206	0.296527	0.511929	0.296323	0.395992	0.730183	0.254531	0.226356	0.302724	0.218627	0.360858	0.194551	0.438701	0.690725
0.882339	0.616999	0.0795432	0.204786	0.159295	0.292161	0.191907	0.345407	0.441012	0.134962	0.569884	0.234187	0.446489	0.179855	0.172202	0.167163	0.199826	0.23111	0.593982	0.490674
0.677601	0.540753	0.123657	0.423691	0.196063	0.213823	0.164875	0.127839	0.155418	0.583365	0.230407	0.314454	0.306019	0.329127	0.265835	0.296176	0.236249	0.523188	0.48298	0.410289
0.580402	0.376865	0.790294	1.01044	0.207441	0.879207	0.690543	0.696176	0.673891	0.750757	0.423136	0.349983	0.350858	0.240439	0.178788	0.107519	0.268888	0.239644	0.679061	0.917432
0.793946	0.317209	0.156485	0.329381	0.464996	0.484608	0.306377	0.697016	0.355852	0.241968	0.107632	0.302028	0.0472208	0.274752	0.445209	0.622895	1.6056	1.84496	0.565622	1.65731
0.843374	1.02545	0.701153	0.713737	0.501062	0.661184	0.281895	0.706834	0.099517	0.297856	0.262546	0.178613	0.12526	0.496577	0.566637	0.792995	1.65121	1.7635	0.412654	1.15749
0.736796	0.552969	0.351695	0.400893	0.469794	0.429848	0.80357	0.72877	0.314889	0.0958568	0.459744	0.552982	0.688866	0.205903	0.296402	0.53489	0.489765	0.339066	0.622518	0.382273
0.617765	0.682637	0.177419	0.398226	0.265125	0.631322	0.477026	0.266632	0.301135	0.474352	1.30066	0.420427	0.353227	0.212755	0.231089	0.397718	0.269128	0.201508	0.323429	1.30626
0.715593	0.823406	0.281913	0.408027	0.0833696	0.76268	0.263989	0.331998	0.512789	0.361551	0.48048	0.522749	0.445013	0.257376	0.147404	0.468752	0.284511	0.772902	0.250298	1.49451
1.0648	0.42797	0.488051	0.347832	0.26083	0.66378	0.423894	0.134914	0.46396	0.52525	0.708172	0.198339	0.0806075	0.102643	0.150693	0.332055	0.270363	0.351535	0.344633	1.32339
0.641798	0.648002	0.69253	0.495591	0.408248	0.519974	0.347332	0.593666	0.256544	0.790103	0.138829	0.568159	0.187039	0.456358	0.504244	0.644974	0.669463	1.05506	0.375263	0.353581
0.686979	0.630884	1.34048	0.346288	0.416245	0.768437	0.181354	0.247088	0.433939	0.80064	0.43148	0.633505	0.414451	0.296817	0.279925	0.572833	0.933969	0.638666	0.390426	0.480111
0.597215	0.550951	1.34714	1.17057	0.702117	0.518183	0.564504	0.666447	0.220837	0.411153	0.857812	0.64844	0.390892	0.314325	0.392693	0.653685	0.730175	0.93849	0.428502	0.827169
0.498588	0.646293	0.515491	0.228125	0.236806	0.181167	0.219586	0.259929	0.161703	0.577355	0.150666	0.970061	0.440251	0.173538	0.293102	0.329806	0.246082	0.368422	0.58213	1.16693
0.765815	0.165886	0.29406	0.223863	0.090194	0.465187	0.348615	0.332991	0.278378	0.417167	0.209155	0.198569	0.106111	0.268331	0.355737	0.654432	0.284054	0.213516	0.559631	0.337768
0.711254	0.369231	0.676592	0.155952	0.475603	0.903614	0.380312	0.954441	0.840944	0.202674	0.754444	0.317797	0.281473	0.174495	0.142609	0.449769	0.240654	0.615491	0.320802	0.637206
1.07581	0.33383	0.749291	0.533527	0.293971	0.334907	0.277146	0.191516	0.367109	0.179925	0.252282	0.31242	0.222844	0.278443	0.160286	0.216227	0.274202	0.127696	0.31485	0.360838
0.870085	0.250015	0.275164	0.31442	0.425953	0.276541	0.206033	0.0534473	0.411887	0.351568	0.34608	0.378572	0.315173	0.38714	0.339855	0.321712	0.411657	0.212722	0.476296	0.145051
0.518316	0.419793	0.48717	0.666021	0.612938	0.423113	0.362824	0.338725	0.2952	0.0559677	0.226644	0.244888	0.302773	0.289993	0.214091	0.156757	0.212815	0.613156	1.08816	0.896114
0.615708	0.637295	0.551442	1.04041	0.83573	0.388346	0.777062	0.764162	0.414401	0.385019	0.300237	0.333994	0.355097	0.171814	0.28177	0.296387	0.457264	0.598677	1.16389	1.08663
0.638034	0.328993	0.163014	0.397035	0.364539	0.252265	0.225909	0.0550358	0.420334	0.250203	0.246839	0.23148	0.371087	0.410634	0.402176	0.505782	0.6989	0.588377	0.405132	0.389463
0.678771	0.272829	0.12259	0.410049	0.113519	0.343663	0.2523	0.286042	0.253993	0.317411	0.330091	0.0794402	0.127527	0.315286	0.440277	0.484706	0.720717	0.558032	0.22584	0.192515
0.89596	0.30919	0.292998	0.418737	0.337982	0.240338	0.251308	0.456233	0.16196	0.382241	0.188671	0.362049	0.31131	0.169228	0.189647	0.252956	0.695725	0.564602	0.298653	0.319618
0.702021	0.669999	0.587004	0.684101	0.430529	0.328843	0.295357	0.317582	0.269231	0.399578	0.289526	0.294521	0.0539682	0.276414	0.180837	0.311517	0.358545	0.698047	0.483272	0.856767
0.787436	1.26731	1.22095	0.874841	0.687014	0.762591	0.620309	0.68221	0.59934	0.281208	0.533304	0.465686	0.480187	0.594255	0.699474	0.745348	1.01359	1.16438	0.374331	0.369515
0.585406	0.674636	0.489649	0.300565	0.358778	0.350197	0.168106	0.304525	0.301045	0.372805	0.441396	0.481742	0.410308	0.328845	0.340189	0.297309	0.915676	1.49603	1.48317	1.56038
0.8823	0.650046	0.345276	0.31962	0.61593	0.247831	0.163996	0.322813	0.192515	0.421528	0.444047	0.129132	0.132674	0.283303	0.307886	0.171957	0.240274	0.766794	0.444208	1.26242
0.60142	0.311582	0.516657	0.467078	0.714638	0.295119	0.297861	0.345868	0.752031	0.536256	0.705561	0.650535	0.133332	0.323513	0.159625	0.339411	0.237641	0.448365	0.506053	0.95356
1.04813	1.10253	0.274403	0.39037	0.276102	0.302942	0.479067	0.227463	0.423699	0.54486	0.707875	0.402827	0.360059	0.311975	0.217471	0.52244	0.388128	0.379501	0.455037	0.238132
0.761109	0.522465	0.487512	0.343659	0.391823	0.413674	0.350224	0.2674	0.331835	0.529362	0.473672	0.32335	0.299856	0.320318	0.361383	0.198926	0.362874	0.308704	0.288881	1.02357
0.363435	0.671801	1.18834	0.0944671	0.388094	0.323371	0.273014	0.245566	0.0987921	0.326788	0.364758	0.823888	0.416574	0.303109	0.256178	0.477	0.447892	0.410484	1.15752	0.736904
0.7115	0.5135	1.15302	1.10105	0.811329	0.965776	1.03832	0.838466	0.385447	0.721371	0.295937	0.543556	0.474662	0.242913	0.514739	0.621029	0.78314	0.894913	0.53088	0.501056
0.654579	0.439544	1.39248	0.946179	0.651352	0.956424	0.672449	0.734222	0.148833	0.85973	0.674701	0.461414	0.284077	0.345516	0.138605	0.473911	0.525857	1.13206	0.390275	0.364024
0.665733	0.36355	0.324219	0.306753	0.296677	0.180656	0.161975	0.393845	0.279599	0.43946	0.33397	0.246865	0.284507	0.708472	0.647726	0.353403	0.0650748	0.221786	0.697557	0.370514
0.686316	0.160845	0.491438	0.227178	0.123607	0.427599	0.404262	0.256933	0.407819	0.354848	0.245673	0.306938	0.54204	0.481649	0.231208	0.270974	0.465355	0.492128	0.680045	0.282958
0.675818	0.429138	0.77818	0.629906	0.475199	0.812766	0.43441	0.444139	0.651076	0.964344	0.472915	0.115558	0.384822	0.177521	0.322907	0.276232	0.43752	0.598834	0.421108	0.272092
0.757764	0.582006	0.86599	0.579145	0.400683	0.612156	0.229702	0.625004	0.347378	0.233779	0.198324	0.480813	0.428598	0.391032	0.457629	0.166462	0.33927	0.312913	0.491814	0.31241
0.855863	0.387442	0.30195	0.228041	0.276758	0.254172	0.198261	0.867899	0.588211	0.142005	0.279657	0.0533508	0.183325	0.122642	0.205982	0.326293	0.170185	0.29722	0.260414	0.342499
0.889627	0.384212	0.309062	0.248066	0.248651	0.160886	0.125004	0.271212	0.306601	0.500473	0.413738	0.114627	0.0382514	0.258575	0.242152	0.334725	0.311508	0.316386	0.360695	0.67751
0.807477	0.513247	0.0975247	0.361678	0.27991	0.278376	0.272427	0.0530111	0.3027	0.231965	0.284297	0.194775	0.234578	0.343083	0.375134	0.340613	0.336993	0.149103	0.304908	0.225014
0.792182	0.2895	0.652077	0.948554	0.982115	0.727877	0.488293	0.346043	0.367507	0.135071	0.324138	0.195839	0.243688	0.365532	0.314689	0.433015	0.509016	0.942095	1.8255	1.42953
0.72587	0.26882	0.442566	0.428047	0.135456	0.348671	0.494001	0.183688	0.483196	0.642625	0.255744	0.279072	0.280371	0.369003	0.482198	0.506738	0.850451	0.94396	0.284587	0.351094
0.933159	0.595165	0.444036	0.37571	0.352864	0.370405	0.29925	0.332607	0.375088	0.384174	0.0710621	0.319048	0.253084	0.126449	0.273144	0.3515	0.762859	0.93991	0.610875	0.7218
0.615786	1.1155	0.490403	0.743117	0.561698	0.401064	0.491428	0.220539	0.289901	0.165795	0.30571	0.274986	0.241799	0.276707	0.307073	0.557473	1.28369	0.994927	0.387998	0.218865
1.13947	1.13605	0.925676	0.965218	0.606191	0.443145	0.483001	0.356553	0.2041	0.346087	0.468604	0.374205	0.267745	0.406707	0.680633	0.858821	1.54725	1.73081	0.461645	0.343479
0.772872	0.588947	0.263425	0.332748	0.338445	1.14888	0.648833	0.54296	0.457546	0.493947	0.332421	0.316349	0.336745	0.4337	0.28485	0.273364	0.0830634	0.327813	0.24282	1.03239
0.928037	0.762012	0.204968	0.422874	0.326259	0.575068	0.498275	0.718988	0.238024	0.349259	0.289171	0.145328	0.110418	0.122276	0.2829	0.357709	0.60005	0.448843	0.634469	1.13104
0.507319	0.230859	0.403186	0.161426	0.249455	0.775177	0.244596	0.326479	0.0598167	0.745209	1.0579	0.17821	0.18743	0.497274	0.454956	0.469844	0.716604	0.310505	0.483281	0.657084
0.5319	0.364976	1.13766	0.985058	0.128583	0.676027	0.461871	0.396661	0.561242	0.586594	0.369457	0.844379	0.364898	0.296145	0.468624	0.523957	0.721986	0.882275	0.500361	0.654768
0.794458	0.608022	1.00295	0.995675	0.546023	0.636402	0.685026	0.674867	0.359569	0.277932	0.3953	0.593957	0.450194	0.31384	0.420472	0.618904	0.696619	0.372964	0.365094	0.212941
0.620263	0.289487	0.202449	0.314545	0.228366	0.209792	0.252367	0.47405	0.317116	0.418364	0.465732	0.0673752	0.391547	0.39131	0.262596	0.449036	0.42174	0.455434	1.49346	0.222122
0.786298	0.369907	0.907196	0.716415	0.224063	0.468148	0.432037	0.298754	0.271972	0.249905	0.452656	0.631506	0.164018	0.198636	0.258365	0.563628	0.654581	0.484002	0.280808	0.509385
0.707124	0.280584	0.417714	0.310605	0.319106	0.875602	0.310539	0.228621	0.31556	0.301303	0.611879	0.370335	0.0710895	0.200321	0.306248	0.345966	0.297684	0.385941	0.46526	0.507394
0.726433	0.376819	0.155868	0.178874	0.32259	0.25787	0.434361	0.211398	0.356489	0.248711	0.313805	0.219839	0.230703	0.264713	0.445918	0.212042	0.304969	0.17418	0.339881	0.53364
0.800909	0.813505	0.478722	0.658246	0.326903	0.128209	1.15438	0.233733	0.265366	0.405906	0.254247	0.691064	0.167723	0.39848	0.324914	0.223739	0.361103	0.317235	0.368948	0.238075
0.846713	0.458557	0.181295	0.296261	0.25227	0.17755	0.335513	0.300941	0.370486	0.318407	0.26811	0.330137	0.255982	0.373655	0.239748	0.284248	0.383062	0.275173	0.227934	0.450264
0.72134	0.401871	0.214436	0.0925704	0.318725	0.308026	0.265203	0.443563	0.336021	0.414273	0.259769	0.41463	0.281839	0.33115	0.434879	0.645755	0.722912	0.467053	0.298754	0.185417
0.617388	1.00525	0.95035	0.0871894	0.771946	0.810603	0.35093	0.352948	0.335301	0.28126	0.636224	0.452226	0.351829	0.43214	0.540541	0.408317	0.597713	1.29587	0.837578	0.609529
0.605047	0.776334	0.407125	0.372536	0.437067	0.292115	0.307026	0.214808	0.232	0.408371	0.311671	0.299551	0.107599	0.120872	0.246989	0.365974	0.978348	1.03315	0.935703	0.5963
0.906182	0.952086	0.630664	0.634764	0.623054	0.364184	0.500141	0.547228	0.177575	0.283351	0.162381	0.326115	0.203207	0.229634	0.351287	0.491835	0.797468	0.714926	0.321786	0.410429
0.75666	0.139526	0.317402	0.317061	0.342967	0.203282	1.13435	0.49532	0.271102	0.296199	0.362142	0.646357	0.071352	0.404445	0.316169	0.330122	0.20887	0.562778	0.309265	0.914776
0.957772	0.464517	0.179927	0.390945	0.304083	0.473314	0.339184	0.511488	0.129927	0.611569	0.343642	0.341543	0.170306	0.0926211	0.298267	0.174623	0.364655	0.593482	0.462137	1.54819
0.812878	0.837058	0.390343	0.383094	0.698789	0.668246	0.494164	0.822385	0.234745	0.696114	0.891994	0.389194	0.337868	0.254436	0.465731	0.134395	0.184568	0.316958	0.442881	0.314039
0.909644	0.851054	1.21268	0.536791	0.236456	0.359543	0.35619	0.762483	0.345445	0.580312	0.927994	0.161501	0.652153	0.262205	0.447617	0.232573	0.230181	0.542219	0.627234	0.288153
0.609187	0.683547	0.528163	0.248516	0.311837	0.41689	0.202268	0.231846	0.318562	0.420464	0.345688	0.34418	0.17382	0.494768	0.356678	0.535225	0.633962	0.292145	0.419874	0.389702
0.989324	1.57589	0.663072	0.215828	0.418859	0.218818	0.230444	0.388578	0.251088	0.313047	1.77686	0.329941	0.196881	0.111315	0.381055	0.265501	0.486492	0.366658	0.561611	0.176923
0.747742	0.946866	0.469374	0.245746	0.272079	0.703827	0.282374	0.399889	0.553605	0.569699	1.55682	0.391738	0.379012	0.286583	0.364527	0.677744	0.390175	0.302586	0.100112	0.274704
0.609494	0.766983	0.323372	0.220133	0.298947	0.328108	0.659744	0.357638	0.623012	0.428563	1.41848	0.319992	0.334197	0.477206	0.213406	0.670278	0.53466	0.582497	0.464742	0.512632
1.07104	0.703908	0.301956	0.189846	0.268681	0.927219	0.337252	0.477505	0.639895	0.483876	0.581752	0.214515	0.496423	0.285158	0.365755	0.590678	0.452362	0.480756	0.345375	0.579267
0.664117	0.502512	0.551752	0.356384	1.00824	0.404718	0.22294	0.432237	0.13438	0.528397	0.196251	0.941907	0.314859	0.0786001	0.216051	0.21329	0.332702	0.221153	0.776528	0.483344
0.784178	0.488046	0.41003	0.654339	0.134068	0.787108	0.472854	0.308327	0.285562	0.482227	0.760094	0.561673	0.261482	0.374566	0.497076	0.772095	0.840234	1.05579	0.501148	0.18161
0.525232	0.847235	1.23983	0.651992	0.559983	0.495493	0.351571	0.264239	0.274247	0.314367	0.363049	0.682937	0.441931	0.630478	0.223149	0.280074	0.776544	0.600916	0.694872	0.854979
0.542071	0.426942	1.11037	0.740835	0.462302	0.738493	0.421988	0.420801	0.203768	0.307964	0.206078	0.641062	0.233522	0.606428	0.338723	0.379952	0.355792	1.11152	0.25908	0.715161
0.477173	0.310012	0.839071	0.409953	0.544656	0.231068	0.431875	0.33755	0.247856	0.444663	0.531999	0.760813	0.398352	0.761979	0.299855	0.356605	0.131231	0.832214	0.2869	1.1818
0.887845	0.358774	0.368256	0.441563	0.234595	0.231719	0.691595	0.448487	0.396728	0.217244	0.187142	0.629422	0.211131	0.251191	0.260766	0.250313	0.23165	0.298423	0.533726	0.455062
0.708522	0.471322	0.342238	0.646365	0.313329	0.591938	0.526209	0.622666	0.435671	0.32527	0.192307	0.4069	0.168558	0.225006	0.210077	0.287189	0.324481	0.280431	0.891081	0.468013
0.671388	0.843004	0.806315	0.747412	0.443328	0.49546	0.348572	0.243977	0.612976	0.934817	0.208818	0.6484	0.12033	0.178157	0.358961	0.205213	0.338366	0.730807	0.406478	0.303371
0.742498	0.297849	0.32087	0.298047	0.222443	0.42437	0.363784	0.395673	0.409568	0.215667	0.355876	0.28471	0.229194	0.134935	0.194986	0.266125	0.0911297	0.288411	0.306913	0.393536
0.847822	0.426441	0.514315	0.371047	0.421042	0.310942	0.295156	0.553204	0.446918	0.343732	0.198562	0.133999	0.185518	0.392289	0.375176	0.379205	0.373628	0.239268	0.357399	0.552679
0.70049	0.340374	0.25382	0.384592	0.112513	0.226749	0.212951	0.210597	0.279031	0.511845	0.239267	0.118703	0.184069	0.463051	0.353386	0.351231	0.48218	0.288478	0.390895	0.396989
0.876164	0.671444	0.46943	0.24184	0.401574	0.368512	0.322121	0.247938	0.567427	0.133816	0.309689	0.247863	0.317219	0.342291	0.355795	0.365521	0.285507	0.24322	0.300935	0.664973
0.693798	0.244313	0.790142	0.89472	1.03191	0.833088	0.588827	0.272718	0.309765	0.399951	0.334446	0.252657	0.180059	0.372124	0.311612	0.369064	0.408064	1.21581	1.8163	1.21288
0.813553	0.267807	0.168169	0.276659	0.519792	0.311982	0.154687	0.434556	0.286305	0.323366	0.247914	0.319974	0.214428	0.275955	0.218374	0.234389	0.316902	0.137424	0.615516	0.290678
0.749118	0.304705	0.251652	0.744866	0.782757	0.579161	0.510528	0.211435	0.343286	0.351353	0.346077	0.283904	0.281011	0.144753	0.159798	0.141155	0.401804	0.265922	0.696855	0.51635
0.708517	0.56426	0.661519	0.861534	0.404386	0.510276	0.113067	0.53424	0.0582521	0.123486	0.243213	0.157606	0.365987	0.303522	0.265575	0.169154	0.343111	0.837383	0.295986	0.756199
0.390981	1.02508	0.392608	0.225275	0.496147	0.487779	0.287178	0.41666	0.282855	0.398016	0.080794	0.163009	0.349568	0.203632	0.351433	0.463264	1.20994	1.11709	0.478388	0.32943
0.739309	0.844511	0.865047	0.128583	0.540903	0.40933	0.366872	0.521355	0.296123	0.0518394	0.453491	0.35757	0.0858802	0.300756	0.395154	0.320847	0.914202	0.922521	0.329989	0.296004
0.725745	0.278749	0.365154	0.252198	0.252697	0.326036	0.239631	0.342232	0.458541	0.31511	0.205636	0.438622	0.441651	0.260088	0.290174	0.430328	0.877556	1.70739	0.63366	0.964796
0.584731	0.270446	1.04576	0.554566	0.833826	0.467635	0.198855	0.251895	0.153261	0.904825	0.633376	0.508656	0.337009	0.565897	0.516375	0.685947	0.782339	1.00205	0.360846	0.455046
0.707295	0.535755	0.577295	0.373909	0.296275	0.317086	0.276247	0.178264	0.19284	0.727208	0.541126	0.963596	0.416383	0.295532	0.290378	0.235401	0.308647	0.498423	0.503574	0.946607
0.645193	0.336442	0.517392	0.267594	0.362634	0.450137	0.420511	0.364986	0.144123	0.302187	0.353076	0.618997	0.521994	0.299283	0.163792	0.178406	0.285099	0.346941	0.50833	0.42928
0.712998	0.202401	0.523952	0.32158	0.313719	0.334145	0.46149	0.691258	0.345939	0.301055	0.551532	0.478794	0.269149	0.299389	0.249963	0.191049	0.261225	0.698196	0.393718	0.479453
0.736828	0.194103	0.307897	0.188066	0.340172	0.354471	0.198113	0.496713	0.277438	0.258152	0.450864	0.246144	0.153554	0.384923	0.229083	0.214943	0.269123	0.380755	0.359868	0.57983
0.804651	0.183702	0.251078	0.429218	0.345354	0.270956	0.472175	0.38689	0.438574	0.252355	0.246025	0.496621	0.146796	0.244477	0.29322	0.340049	0.53877	0.38404	0.271492	0.331337
0.818687	0.189599	0.36476	0.183241	0.176183	0.348157	0.495836	0.680351	0.297768	0.11654	0.363111	0.209026	0.181023	0.283438	0.154678	0.333692	0.292906	0.400335	0.324263	0.26748
0.59562	0.319908	0.087924	0.159076	0.448427	0.398281	0.352524	0.533342	0.25453	0.270217	0.549389	0.374401	0.339893	0.366081	0.493464	0.555976	0.32547	0.347953	0.339521	0.354868
0.619769	0.688536	0.264082	1.22013	0.439038	0.249293	0.213022	0.278755	0.334072	0.308585	0.431778	0.363677	0.249528	0.232464	0.20218	0.323691	0.290162	1.08013	1.45875	0.831739
0.775323	0.403099	0.30901	0.47809	0.635706	0.415458	0.367854	0.209487	0.239707	0.262093	0.0934606	0.231647	0.24823	0.201768	0.0591063	0.257403	0.477073	0.153877	0.540742	0.319767
0.848528	1.26172	1.124	0.987437	1.08587	0.805169	0.850553	0.875398	0.446943	0.368381	0.66306	0.2952	0.662861	0.526676	0.574	0.769851	1.04594	1.10705	0.349183	0.382242
0.76818	0.891467	0.350988	0.401153	0.413615	0.426596	0.386098	0.252107	0.196125	0.243632	0.114584	0.310978	0.173482	0.140542	0.281981	0.458547	1.2858	1.03093	0.189795	0.32501
0.567893	0.722068	0.422885	0.787187	0.44964	0.572729	0.390102	0.459496	0.245625	0.191441	0.187408	0.417093	0.453332	0.34389	0.528256	0.811255	1.45916	1.27916	0.545245	0.49297
0.687119	0.406827	0.403044	0.259481	0.216606	0.293447	0.433698	0.533742	0.179216	0.303054	0.317856	0.70447	0.601062	0.319562	0.323853	0.38006	0.394775	1.12861	0.188859	0.921263
1.12198	0.650444	0.171094	0.265577	0.112614	0.373375	0.085175	0.270994	0.509858	0.387938	0.684685	0.415898	0.268122	0.146681	0.247553	0.381106	0.339997	0.55348	0.443235	0.824822
0.662314	0.357611	1.13539	0.397768	0.871664	0.868482	0.464638	0.301687	0.208362	0.200972	0.980755	0.995936	0.414424	0.249535	0.383998	0.402839	0.428264	0.342752	0.872975	0.773982
0.332083	0.577157	0.75738	0.439524	0.500667	0.482197	0.312251	0.324714	0.416199	0.445093	0.180325	0.717883	0.435502	0.438864	0.478074	0.163516	0.515581	0.327373	1.56182	0.260802
0.628599	0.557403	1.25025	0.437591	0.732119	0.626543	0.232255	0.496897	0.497567	0.591891	0.27522	0.423277	0.439602	0.636339	0.239938	0.591855	0.794327	0.555853	0.312573	0.990248
0.645077	0.211549	0.268779	0.442779	0.255518	0.0578896	0.194991	0.319722	0.271738	0.360517	0.203904	0.359171	0.337627	0.555134	0.602063	0.559882	0.167216	0.263855	0.702124	0.246089
0.682626	0.145666	0.26036	0.263096	0.190985	0.388014	0.293273	0.454037	0.250423	0.578606	0.316505	0.256427	0.188248	0.574736	0.266694	0.127701	0.649304	0.29486	0.588773	0.211418
0.90759	0.2251	0.504968	0.242321	0.0643081	0.334656	0.379431	0.302817	0.668177	0.276438	0.488313	0.176394	0.451285	0.343429	0.0972418	0.362713	0.422528	0.146208	0.479583	0.401717
0.839604	0.687386	0.53624	1.05931	0.51113	0.141656	0.59851	0.231416	0.255891	0.457454	0.127718	1.03478	0.237673	0.0540639	0.0597052	0.169013	0.340973	0.349653	0.503033	0.795247
0.836508	0.201666	0.172964	0.345757	0.473934	0.335485	0.325949	0.311484	0.234422	0.402574	0.205623	0.189314	0.385968	0.21766	0.153306	0.116714	0.389239	0.345034	0.292246	0.285121
0.685007	0.428597	0.354894	0.37439	0.563482	0.162529	0.243005	0.249086	0.367468	0.411893	0.348544	0.25811	0.258564	0.336043	0.236775	0.243844	0.235645	0.427223	0.358917	0.403219
0.65578	0.47842	0.586802	0.367392	0.268687	0.229419	0.189717	0.121057	0.381668	0.16294	0.250812	0.291337	0.3931	0.228119	0.220168	0.187281	0.0679475	0.144728	0.31989	0.404558
0.527129	0.259311	0.177571	0.485639	0.602307	0.437343	0.235726	0.253107	0.327556	0.198751	0.0613661	0.258488	0.125243	0.236241	0.0501802	0.475469	0.433372	0.925138	1.56608	0.625085
0.539669	0.80547	0.742451	0.804437	0.492273	0.565225	0.521415	0.324886	0.340618	0.156577	0.119809	0.357085	0.244088	0.176155	0.236782	0.187614	0.230075	0.533849	1.19781	0.858599
0.68059	0.644538	0.501066	1.02105	0.203077	0.259452	0.233098	0.258464	0.259599	0.289463	0.31675	0.32775	0.165255	0.205186	0.108255	0.22689	0.187554	0.755747	1.02189	0.536701
0.773535	1.07665	0.614909	0.34042	0.836508	0.476845	0.435806	0.37632	0.440612	0.319675	0.362016	0.188251	0.28084	0.516277	0.617712	0.66173	1.2606	1.37517	0.529168	0.363054
0.486943	0.582927	0.860782	0.284512	0.492671	0.319605	0.396142	0.389995	0.354526	0.338182	0.269437	0.303698	0.530599	0.416011	0.236297	0.378858	0.798562	1.61748	1.70998	1.45735
0.750587	0.809537	0.238514	0.329282	0.86125	0.535536	0.327481	0.64979	0.302002	0.372564	0.424573	0.502814	0.488873	0.360157	0.175865	0.199823	0.441921	0.635018	0.637913	1.55178
0.701295	0.780382	0.282153	0.389775	0.735116	0.97815	0.267187	0.629347	0.20767	0.583605	0.219149	0.441561	0.301809	0.160078	0.15279	0.144588	0.378864	0.426634	0.60945	1.23332
1.00161	0.970401	0.257934	0.363028	0.358443	0.268993	0.287445	0.742669	0.484333	1.00892	1.36748	0.839147	0.55933	0.278698	0.297581	0.262804	0.374335	0.561983	0.849777	0.447244
0.814417	0.858626	0.573111	0.516523	0.152451	0.761277	0.666742	0.198911	0.19972	0.299273	1.36457	0.571123	0.286367	0.373558	0.357027	0.494762	0.795106	0.615331	0.354499	0.546876
0.826239	0.432112	0.258065	1.0505	1.21377	0.517271	0.140558	0.184752	0.227227	0.516276	0.508616	1.14708	0.281733	0.458323	0.334768	0.22682	0.348963	0.95423	0.369776	0.725378
0.933828	0.184342	1.44878	0.758987	1.09324	0.903731	0.309482	0.142355	0.670994	0.488676	0.439491	0.28318	0.374483	0.385472	0.521414	0.49299	0.874015	0.58357	0.848941	0.41128
0.375544	0.898127	1.12042	0.590266	0.962394	0.33762	0.462429	0.42896	0.333577	0.353887	0.398035	0.637498	0.257022	0.331966	0.405358	0.3649	0.638069	0.652113	0.869525	1.30059
0.573296	0.791368	1.16523	0.903143	0.923896	0.535235	0.559808	0.472633	0.337059	0.951222	0.68285	0.626624	0.407545	0.415305	0.311302	0.33454	0.672496	0.979926	0.762871	0.858382
0.617144	0.756841	1.31658	0.608782	0.306222	0.574692	0.533151	0.34744	0.197097	0.299821	0.320445	0.641758	0.250426	0.387923	0.294006	0.64555	0.82766	0.564611	0.202296	0.191865
0.754855	0.175563	0.189231	0.30223	0.190088	0.204807	0.240391	0.530832	0.333188	0.366852	0.32103	0.329841	0.240539	0.194567	0.29816	0.375244	0.482718	0.160288	1.14982	0.417635
0.730896	0.201161	0.262977	0.3325	0.186225	0.141119	0.247046	0.195127	0.388011	0.515029	0.162304	0.18107	0.120802	0.131383	0.452548	0.5961	0.316628	0.376498	0.988177	0.401505
0.713869	0.341107	0.407066	0.461294	0.388176	0.186017	0.383803	0.257155	0.607518	0.0528262	1.06078	0.154397	0.459812	0.345254	0.38299	0.317494	0.316218	0.240361	0.613977	0.411077
0.697157	0.384315	0.683425	0.754807	0.590939	0.314568	0.313751	0.502908	0.338602	0.344801	0.302981	1.00173	0.343466	0.240142	0.121103	0.134142	0.186919	0.283617	0.24382	0.511755
0.551247	1.01063	1.03638	0.590709	0.58211	0.297964	0.301321	0.155694	0.276677	0.299744	0.245983	0.861984	0.68613	0.490595	0.43611	0.289251	0.300997	0.433771	0.685727	0.637325
0.644751	0.469757	0.303436	0.532743	0.194006	0.36794	0.216291	0.314063	0.313126	0.787208	0.448525	0.301798	0.236563	0.210789	0.266997	0.2984	0.337743	0.51199	0.482101	0.451617
0.663813	0.125443	0.243558	0.194118	0.414086	0.193563	0.143576	0.451977	0.268525	0.386406	0.209988	0.308134	0.522524	0.18933	0.181093	0.263175	0.290733	0.484368	0.193116	0.353231
0.962114	0.157557	0.256608	0.384098	0.439986	0.521793	0.129398	0.498519	0.208672	0.50044	0.247533	0.303065	0.316037	0.36182	0.272282	0.343875	0.544827	0.20014	0.230091	0.324457
0.930591	0.391032	0.149125	0.366068	0.211593	0.278248	0.152844	0.208169	0.185539	0.420659	0.612265	0.101894	0.228618	0.355155	0.336735	0.240926	0.298369	0.234338	0.342148	0.772232
0.652645	0.27685	0.184403	0.257361	0.245672	0.634936	0.382097	0.589682	0.238407	0.437449	0.294875	0.388901	0.311767	0.464434	0.539257	0.661142	0.868519	0.587773	0.115357	0.297356
0.672685	0.251344	0.27581	0.177412	0.204298	0.51765	0.271649	0.885278	0.383538	0.307405	0.480205	0.380461	0.441687	0.492152	0.539156	0.489255	0.351982	0.450575	0.0878727	0.311528
0.550164	0.365576	0.443739	0.124211	0.399758	0.295156	0.380506	0.350737	0.300119	0.291984	0.312832	0.331848	0.343494	0.370014	0.36629	0.327706	0.305538	0.255135	0.599943	0.515883
0.73216	0.335193	0.593887	0.544585	0.625146	0.52551	0.33353	0.195929	0.240054	0.111189	0.280736	0.224848	0.205262	0.198045	0.253662	0.261997	0.234839	0.654702	1.33153	0.889303
0.875003	0.294754	0.389892	0.447891	0.133616	0.283089	0.349714	0.261306	0.176963	0.139875	0.242406	0.255575	0.210743	0.302961	0.370469	0.412719	0.629534	0.723351	0.113172	0.235069
0.631779	0.306572	0.160725	0.413656	0.482792	0.380066	0.603991	0.510258	0.317532	0.35501	0.434569	0.299912	0.379775	0.26925	0.108312	0.278484	0.457904	0.206304	0.352645	0.404556
0.948019	0.812515	0.701401	0.994886	0.748194	0.787978	0.59556	0.630207	0.312895	0.288808	0.342733	0.319135	0.310579	0.396401	0.581549	0.946213	1.74176	1.62827	0.554825	0.671029
0.664672	0.691415	0.365055	0.437028	0.168729	0.402465	0.0863585	0.218866	0.345238	0.469588	0.414761	0.576933	0.238872	0.48526	0.2832	0.249459	0.372516	0.384559	0.33089	1.27758
0.715655	0.221067	1.20913	0.252694	0.356227	0.252203	0.506946	0.163009	0.876293	0.199839	0.549717	0.67484	0.457259	0.267142	0.409231	0.378794	0.662014	0.387065	0.404459	0.779281
0.606222	0.223214	1.01074	0.226681	0.435759	0.723197	0.463573	0.129049	0.373928	0.15555	0.487584	0.38981	0.282187	0.0755816	0.301033	0.145457	0.371542	1.3856	0.367615	0.851942
0.481815	0.340691	1.12441	0.489941	0.480535	0.813501	0.690343	0.609624	0.330843	0.364681	0.606874	0.0429538	0.36372	0.162391	0.236445	0.340402	0.481458	1.54958	0.437215	0.459248
0.662618	0.286994	0.470654	0.272374	0.326985	0.34226	0.291438	0.307871	0.204285	0.389181	0.440912	0.712913	0.36175	0.489281	0.173703	0.148401	0.170324	0.648289	0.347177	0.725282
0.698308	0.244637	0.140648	0.28905	0.167375	0.341505	0.196075	0.213593	0.355488	0.390501	0.22961	0.494447	0.434216	0.504699	0.53735	0.743656	0.18302	0.112728	0.980277	0.267671
0.598221	0.324473	0.545184	0.297347	0.184257	0.297843	0.380513	0.342435	0.460762	0.800368	0.353819	0.669184	0.40065	0.0237341	0.265526	0.311143	0.221191	0.449516	0.145766	0.773915
0.552451	0.432073	0.582807	0.285198	0.282829	0.239436	0.394322	0.526248	0.251468	0.587334	0.39602	0.489951	0.312031	0.165293	0.181515	0.138302	0.236738	0.399489	1.14549	0.55459
0.772709	0.218302	0.247977	0.398291	0.341156	0.378364	0.380889	0.308541	0.429992	0.0938512	0.204649	0.608053	0.316634	0.383664	0.342343	0.297578	0.143485	0.303232	0.483397	0.156551
0.84682	0.380285	0.204274	0.196051	0.38647	0.345146	0.159793	0.487828	0.239695	0.145531	0.348948	0.293915	0.163407	0.138551	0.298689	0.151977	0.397892	0.772918	0.340194	0.471183
0.765059	0.430147	0.532793	0.269277	0.27181	0.478099	0.300229	0.533617	0.513713	0.226459	0.216264	0.299307	0.440572	0.194367	0.405383	0.350114	0.338411	0.314999	0.626594	0.225043
0.783926	0.485932	0.518013	0.409725	0.286426	0.366499	0.300902	0.415231	0.791988	0.773252	0.36954	0.230999	0.355176	0.273267	0.485578	0.260635	0.27707	0.379636	0.290564	0.181375
0.769821	0.255555	0.273052	0.26066	0.145585	0.34156	0.0867569	0.251574	0.239894	0.0959964	0.278023	0.123692	0.314711	0.291483	0.400221	0.466539	0.445217	0.302443	0.151288	0.513434
0.789516	0.502823	0.302822	0.347204	0.439676	0.462585	0.264938	0.480501	0.392935	0.592896	0.193819	0.223207	0.287997	0.382967	0.26989	0.269241	0.368096	0.37236	0.24176	0.512774
0.9663	0.254282	0.232834	0.504908	0.209655	0.303933	0.107499	0.112119	0.184676	0.515188	0.293889	0.434079	0.221133	0.317121	0.231879	0.234266	0.317031	0.291362	0.225514	0.376327
0.938372	0.497921	0.305498	0.300068	0.365162	0.374991	0.335934	0.367835	0.35089	0.118198	0.224933	0.220554	0.200718	0.188548	0.193009	0.152155	0.128243	0.122931	0.528834	0.212631
0.860572	0.692247	0.328646	0.466685	0.291511	0.304837	0.150445	0.294608	0.480726	0.150403	0.366753	0.254281	0.297654	0.507727	0.266067	0.255275	0.217419	0.283527	0.284954	0.535488
0.671947	0.375468	0.454534	0.293485	0.232596	0.163215	0.460262	0.221996	0.397483	0.590711	0.209886	0.418025	0.1685	0.308419	0.487177	0.667335	0.802148	0.726108	0.2902	0.428489
0.90192	0.376425	0.494753	0.237635	0.393294	0.425306	0.408965	0.328882	0.401697	0.670983	0.566272	0.344383	0.36959	0.396132	0.376611	0.419741	0.801642	0.278684	0.266804	0.198472
0.68898	0.67754	0.600077	0.810668	0.206858	0.202913	0.196166	0.344072	0.15684	0.294417	0.358725	0.243539	0.303927	0.322953	0.192309	0.319294	0.186625	0.285114	0.751479	1.07245
0.606765	0.491531	0.404169	0.532929	0.217857	0.156247	0.208354	0.313373	0.496765	0.392025	0.366266	0.351074	0.446794	0.313937	0.178189	0.399853	0.106486	0.310523	0.523717	0.960904
0.664248	1.12325	1.08746	0.564905	0.773064	0.734131	0.586922	0.910165	0.646502	0.217998	0.21451	0.459812	0.233111	0.645518	0.555456	0.526431	0.868798	1.27695	0.477485	0.590149
0.542041	0.405809	0.379106	0.433208	0.347699	0.53714	0.359677	0.566655	0.372867	0.246405	0.0852621	0.312649	0.247162	0.382164	0.439786	0.610042	1.51303	1.34432	1.29641	1.21531
0.994953	0.355965	0.278772	0.34974	0.265496	0.569543	0.273052	0.309053	0.42793	0.44102	0.321567	0.464468	0.284471	0.20671	0.31638	0.0767985	0.2896	0.482774	0.294374	1.18423
0.789456	0.248984	0.21934	0.143607	0.393921	0.84376	0.103568	0.104229	0.199994	0.373227	0.754794	0.138794	0.292948	0.254912	0.336677	0.349589	0.265684	0.154389	0.371327	1.39791
0.551513	0.623646	0.24212	0.602631	0.843626	0.403179	0.370845	1.01618	0.529446	1.07579	0.667942	0.268244	0.293529	0.217002	0.265274	0.300062	0.407964	0.591279	0.691742	0.796806
1.01528	0.869656	0.300336	0.236715	0.46383	0.276151	0.301839	0.706298	0.52719	1.29344	1.2239	0.865062	0.537746	0.265234	0.234643	0.270534	0.425867	0.710148	0.975867	0.419795
0.745446	1.0174	1.105	0.334369	1.17303	0.483138	0.517899	1.17561	0.330517	0.973157	0.122309	0.415003	0.589789	0.412633	0.232379	0.330185	0.298909	0.194767	0.446579	0.132082
0.713382	0.348149	1.014	0.475457	0.972754	0.0765349	0.35005	0.675108	0.198115	0.498002	0.259715	0.524432	0.476266	0.167021	0.502155	0.585954	0.24076	0.206825	0.421255	0.099604
0.950959	0.206886	0.577006	0.316018	1.08297	0.143795	0.52932	0.884928	0.318234	0.294544	0.392162	0.453025	0.71212	0.325036	0.383138	0.314948	0.179245	0.413097	0.0960517	0.678686
0.874869	1.42744	0.333192	0.318449	0.285743	1.03029	0.143177	0.352265	0.380966	0.578684	1.05681	0.215704	0.111311	0.365697	0.465302	0.834983	0.69415	0.108085	0.22398	0.653425
0.782227	0.516203	0.367864	0.177547	0.367069	0.559567	0.168447	0.496111	0.427951	0.39341	0.488644	0.520597	0.353722	0.211047	0.265064	0.107673	0.208882	0.493254	0.221762	1.23126
0.744127	0.608843	0.657295	0.40383	0.427846	0.964754	0.146543	0.44848	0.187591	0.390307	0.707512	0.375305	0.21178	0.177533	0.230821	0.185141	0.244787	0.291013	0.186477	1.28505
0.712386	0.694882	0.670259	0.343518	0.404187	0.529352	0.210146	0.208366	0.388697	0.148437	0.919037	0.404669	0.194165	0.247152	0.346883	0.354309	0.240908	0.283143	0.324363	1.428
0.783182	0.711859	0.52242	0.511985	0.184212	0.540167	0.336688	0.194695	0.424946	0.323973	0.906962	0.57572	0.292539	0.339364	0.347037	0.105544	0.381248	0.694478	0.434176	0.802079
0.491758	1.15828	1.09327	0.346692	0.251891	0.350434	0.166778	0.340246	0.144791	0.614251	0.246609	0.794348	0.337454	0.478449	0.732054	0.332107	0.657541	0.230827	0.879659	0.498509
0.546603	0.964088	1.19651	0.675699	0.480745	0.444943	0.422511	0.398447	0.274472	0.391815	0.367175	0.547959	0.278709	0.52872	0.313302	0.480263	0.733667	0.46285	0.619418	0.967858
0.585265	0.770875	0.743604	0.220371	0.489725	0.510814	0.216337	0.292438	0.368836	0.566116	0.857378	0.41698	0.237207	0.490637	0.279309	0.151497	0.34835	0.893521	0.633309	0.572603
0.733198	0.316003	0.226112	0.220033	0.412298	0.237892	0.132448	0.288516	0.245328	0.572533	0.296596	0.472453	0.219188	0.163973	0.284476	0.346571	0.500987	0.613136	0.522715	0.488728
0.790898	0.243821	0.31872	0.226313	0.33964	0.263061	0.344448	0.42132	0.170803	0.547967	0.149037	0.481632	0.372729	0.624663	0.587749	0.290475	0.32445	0.382955	0.756518	0.442773
0.738566	0.359347	0.380172	0.208265	0.258845	0.145001	0.118181	0.27729	0.377308	0.55924	0.283188	0.341437	0.15097	0.549605	0.438689	0.230308	0.211412	0.213518	0.677047	0.337846
0.845827	0.3214	0.413729	0.331695	0.303974	0.64802	0.575349	0.662883	0.306387	0.193822	0.610154	0.141343	0.411854	0.254519	0.340747	0.341	0.394202	0.427762	0.209115	0.385484
0.691182	0.703296	0.900325	0.662522	0.370106	0.534252	0.124256	0.231977	0.298789	1.05053	0.26326	1.25822	0.323324	0.286509	0.171704	0.173492	0.368031	0.438661	0.326823	0.615227
0.747071	0.20295	0.369982	0.155737	0.390536	0.188896	0.536139	0.260587	0.289836	0.481642	0.257904	0.276089	0.291743	0.266972	0.273005	0.236072	0.412471	0.493073	0.131832	0.441191
0.706592	0.613638	0.306294	0.339956	0.663176	0.161383	0.394987	0.276573	0.218714	0.384736	0.148956	0.290953	0.370087	0.32211	0.18296	0.298304	0.33368	0.251499	0.450366	0.356664
0.646508	0.22216	0.536279	0.40939	0.115754	0.16218	0.0647356	0.214686	0.220911	0.219454	0.114654	0.43708	0.338691	0.244958	0.144242	0.210105	0.263906	0.333757	0.877222	0.484348
0.680505	0.376254	0.0835828	0.626076	1.0143	0.595077	0.354693	0.241929	0.274822	0.178239	0.118672	0.318144	0.259446	0.436495	0.258176	0.280304	0.367864	0.292754	1.06456	0.620319
0.621158	1.02926	1.21061	0.729882	0.746586	0.824568	0.698815	0.422588	0.467584	0.272454	0.417526	0.283262	0.57176	0.0434461	0.414594	0.707037	0.813893	1.13378	0.349624	0.426477
0.865856	1.01934	0.331297	0.598052	0.543924	0.341997	0.392159	0.0915723	0.119634	0.401896	0.298451	0.115145	0.0938917	0.221114	0.376394	0.37191	1.1268	1.08012	0.543069	0.621065
0.902851	0.237534	0.739429	0.863581	0.459782	0.507075	0.436488	0.626502	0.408977	0.336483	0.17919	0.343044	0.339361	0.418674	0.530647	0.875428	1.57681	1.47984	0.603835	0.488466
0.562228	0.910484	0.763719	0.312656	0.440584	0.12367	0.255238	0.331388	0.414054	0.1884	0.222276	0.548392	0.559927	0.223183	0.210037	0.406965	1.01067	0.98818	1.87021	1.25559
0.938422	1.15719	0.339264	0.335155	0.338971	0.949456	0.81572	0.58299	0.409888	0.581392	0.324129	0.452353	0.124745	0.458981	0.36227	0.319585	0.414872	0.725247	0.679156	1.23246
0.69343	0.986523	0.574298	0.330781	0.367417	0.974884	0.222715	0.523217	0.370236	0.164609	0.433564	0.176858	0.156104	0.236305	0.272351	0.314549	0.333397	0.437893	0.547163	1.16021
0.804857	1.25437	0.504413	0.418927	0.283769	0.587919	0.312652	0.403247	0.331159	0.673484	0.738161	0.733067	0.58639	0.363629	0.336175	0.600099	0.693396	0.343404	0.339662	0.600408
0.558434	0.741049	0.292336	0.437501	0.455852	0.459411	0.417298	0.608552	0.0739207	0.174259	0.797803	0.349309	0.297156	0.430099	0.217479	0.596687	0.458463	0.407893	0.203243	0.800897
0.894735	0.370761	0.243532	0.285275	0.491285	0.452648	0.175756	0.440525	0.425025	0.507463	0.368526	0.641734	0.203843	0.139435	0.289977	0.297553	0.205996	0.411566	0.636932	0.684227
0.891451	0.359421	0.284465	0.28449	0.173737	0.46712	0.267039	0.322427	0.321986	0.329645	0.684696	0.430997	0.258981	0.196276	0.2612	0.271997	0.40328	0.239709	0.370936	0.191836
0.613194	0.202232	0.370916	0.128843	0.406367	0.54297	0.18943	0.525	0.242398	0.353105	0.360487	0.294908	0.262773	0.279987	0.345964	0.308192	0.446224	0.453983	0.41481	0.221368
0.839887	0.385363	0.302158	0.337698	0.355117	0.617503	0.195552	0.286649	0.190672	0.323038	0.294457	0.262576	0.352537	0.273858	0.316268	0.466219	0.261494	0.165135	0.171275	0.424979
0.791778	0.303586	0.246594	0.0547244	0.317367	0.347483	0.0685438	0.234156	0.489666	0.187169	0.382463	0.243764	0.230318	0.195447	0.19819	0.256675	0.0852729	0.464483	0.207835	0.342208
0.526919	0.282684	0.2278	0.339188	0.439209	0.285856	0.200476	0.282998	0.354596	0.0790822	0.184726	0.190515	0.220776	0.279549	0.406339	0.271484	0.393063	0.565311	1.10737	0.827948
0.658825	0.485998	0.361326	0.213182	0.331942	0.343764	0.35931	0.347127	0.192595	0.304592	0.411004	0.294039	0.447673	0.40828	0.296626	0.357721	0.464476	0.174511	0.745064	0.456222
0.766382	0.902808	0.647195	0.50332	0.657191	0.71513	0.229407	0.392126	0.223029	0.302522	0.498056	0.191487	0.236685	0.275112	0.262997	0.269769	0.901273	1.35064	0.548956	0.243991
0.60828	0.620155	0.34825	0.289754	0.424188	0.870779	0.256088	0.510654	0.386652	0.623651	0.142059	0.685249	0.373641	0.138987	0.254992	0.231508	0.415328	0.38204	0.283638	1.1589
0.692892	1.13637	1.63043	0.257566	0.681698	0.44139	0.723552	0.761088	0.319417	0.990834	0.630848	0.806654	0.270748	0.246838	0.350112	0.319928	0.402258	0.283075	0.344782	0.553033
0.783038	1.28894	0.759259	0.240475	0.622128	0.233492	0.219506	0.440369	0.407461	0.269348	1.2827	0.759054	0.13654	0.31353	0.262568	0.283249	0.238229	0.267442	0.644975	0.514572
0.820984	0.69176	0.291804	0.496586	0.579432	0.545839	0.603866	0.185299	0.335638	0.242116	1.68033	0.451844	0.23078	0.159598	0.35559	0.370309	0.25141	0.321633	0.369549	0.953297
0.764293	0.561571	0.982293	0.194859	0.624002	0.715951	0.412633	0.356879	0.255608	0.532	0.299885	0.855491	0.543982	0.188017	0.35182	0.47644	0.580994	0.335339	0.915476	0.714884
0.561335	0.983154	1.19465	0.705456	0.534093	0.479367	0.368181	0.283432	0.339215	0.485288	0.405103	0.53834	0.288942	0.486043	0.395155	0.429086	0.692992	0.443244	0.63691	0.985017
0.681657	0.370555	0.419367	0.150726	0.097562	0.31478	0.266708	0.532152	0.31652	0.302157	0.211883	0.346034	0.311241	0.079287	0.470815	0.503384	0.338371	0.56583	1.40234	0.310319
0.762643	0.259636	0.211185	0.309923	0.0775882	0.339976	0.324492	0.524414	0.310214	0.406396	0.204466	0.31415	0.237328	0.440506	0.528301	0.308873	0.381798	0.159732	0.864012	0.376481
0.761233	0.331177	0.440072	0.284085	0.165639	0.382268	0.394574	0.311667	0.355219	0.468119	0.372444	0.115064	0.258869	0.239586	0.202253	0.221921	0.551754	0.184118	0.498056	0.56877
0.966227	0.413999	0.414499	0.208929	0.259867	0.664807	0.204216	0.209614	0.214958	0.307734	0.225697	0.330717	0.287002	0.349233	0.461105	0.340924	0.376594	0.381845	0.280233	0.313171
0.615801	0.812298	0.879381	0.833084	0.38074	0.58683	0.678937	0.304021	0.45158	0.544789	0.5506	1.0935	0.657167	0.370855	0.281232	0.334381	0.469368	0.532384	0.61644	0.6763
0.877834	0.207408	0.365337	0.396852	0.279027	0.366773	0.309962	0.755177	0.475066	0.226688	0.224385	0.754988	0.282849	0.235985	0.212611	0.251383	0.350463	0.299192	0.293519	0.302215
0.855377	0.301036	0.289805	0.227704	0.482079	0.413693	0.282171	0.301188	0.304351	0.416066	0.217792	0.495279	0.272631	0.378578	0.475118	0.300954	0.491246	0.55495	0.160832	0.296436
0.8468	0.37516	0.536015	0.0618321	0.448321	0.307117	0.369662	0.368926	0.336205	0.352083	0.357239	0.154508	0.255702	0.277098	0.356062	0.515724	0.781086	0.545683	0.442799	0.386304
0.811948	0.201312	0.479509	0.312989	0.261798	0.373911	0.417379	0.600971	0.48329	0.608669	0.510535	0.324173	0.32988	0.408466	0.305516	0.262195	0.665837	0.707237	0.325134	0.22079
0.647247	0.554872	0.846204	1.00729	0.597995	0.300968	0.336185	0.230539	0.26314	0.162702	0.103303	0.296504	0.31817	0.368048	0.27726	0.129728	0.150027	0.614865	0.604607	0.590343
0.790312	0.191642	0.411123	0.292095	0.0765302	0.214278	0.614872	0.692497	0.323129	0.326719	0.278729	0.703348	0.523987	0.21788	0.233561	0.102011	0.396504	0.612203	0.279028	0.910464
0.505812	0.401288	0.548401	0.322448	0.354206	0.313946	0.281594	0.374708	0.349787	0.38384	0.329522	0.463684	0.37864	0.143749	0.250346	0.361185	0.80493	1.69808	1.13918	0.952841
0.691741	0.425032	0.187922	0.266866	0.427052	0.899466	0.19507	0.249777	0.154908	0.299608	0.599602	0.230158	0.369905	0.40696	0.292029	0.136082	0.314155	0.199562	0.777671	1.31886
0.987589	0.960057	0.133279	0.235629	0.364396	0.268693	0.208183	0.665862	0.494886	1.38103	1.10124	0.839169	0.370672	0.254117	0.171349	0.083384	0.629136	0.542194	0.927345	0.525446
1.00336	0.854292	0.33196	0.193481	0.441378	0.207551	0.334263	0.686474	0.514078	1.29752	1.25115	0.869231	0.523402	0.321822	0.233768	0.323058	0.440718	0.640375	0.961489	0.426884
0.69108	0.735723	0.607988	0.262198	0.287912	0.750716	0.284431	0.468705	0.303298	0.389841	0.337201	0.855911	0.254835	0.348953	0.402674	0.276718	0.557756	0.45656	0.773841	0.954016
0.807161	0.861085	0.356729	0.33789	0.372578	0.760478	0.491344	0.313586	0.24461	0.457739	0.455525	0.67065	0.598768	0.346758	0.303396	0.541004	0.43458	0.467359	0.281942	0.685629
0.927667	1.28609	0.953687	0.140209	0.230153	0.792578	0.419266	0.382226	0.24917	0.175187	1.06827	0.668349	0.39298	0.355752	0.202461	0.406821	0.453084	0.372328	0.430656	0.579569
0.69618	0.52503	0.405338	0.240517	0.195311	0.758497	0.180463	0.475276	0.283223	0.30832	1.27836	0.474362	0.368524	0.342036	0.244521	0.235077	0.353565	0.308917	0.159542	1.17946
0.72101	0.715781	0.478005	0.9465	0.871334	0.461006	0.533774	0.163152	0.347566	0.627615	0.241911	0.877771	0.199572	0.468853	0.509502	0.251711	0.352942	0.572097	0.445196	0.331072
0.817791	0.319348	1.24048	0.528262	0.742124	0.434872	0.402294	0.172082	0.308978	0.243807	0.811243	0.469374	0.393697	0.341885	0.60769	0.632799	0.782859	0.939407	0.238182	0.357435
0.239019	0.702073	1.15338	0.204413	1.296	0.287939	0.34454	0.103967	0.434531	0.504202	0.30034	0.502348	0.453505	0.437394	0.418577	0.357874	0.463551	0.4743	0.466322	1.05168
0.546822	0.515997	1.32259	0.501846	0.209583	0.602617	0.46783	0.583727	0.39964	0.586788	0.460534	0.158114	0.483553	0.232112	0.299171	0.257247	0.584199	0.699091	0.645334	0.766577
0.41907	0.14757	0.740111	0.121915	0.540328	0.180395	0.465438	0.401452	0.119227	0.315252	0.363259	0.40862	0.279427	0.529108	0.162043	0.344507	0.274196	1.0356	0.473791	0.547206
0.667844	0.34068	0.357486	0.304619	0.308676	0.259356	0.10834	0.249892	0.312078	0.338754	0.195412	0.343064	0.409407	0.411113	0.160903	0.293326	0.548516	0.334578	0.290522	0.240353
0.77844	0.507007	0.496826	0.647137	0.245866	0.333216	0.249143	0.303293	0.199824	0.391953	0.228763	0.459665	0.173317	0.130603	0.197325	0.323568	0.265617	0.147787	0.317308	0.524926
0.79099	0.286835	0.439418	0.327401	0.561376	0.400103	0.228916	0.297372	0.336536	0.348113	0.472003	0.351191	0.371015	0.283741	0.274563	0.173853	0.33335	0.445506	0.340647	0.704191
0.743423	0.644598	0.508789	1.35583	0.435518	0.571202	1.18637	0.360069	0.161868	0.25984	0.353344	0.770637	0.152382	0.218687	0.339596	0.278992	0.240517	0.210549	0.490564	0.257796
0.686645	0.379143	0.301109	0.149408	0.131059	0.310963	0.221991	0.285703	0.543231	0.407738	0.159316	0.582272	0.269689	0.346808	0.316764	0.19187	0.223473	0.245696	0.336845	0.363251
0.813618	0.0369199	0.408052	0.310062	0.41072	0.227837	0.352556	0.473968	0.43018	0.259556	0.302048	0.0744378	0.113734	0.238901	0.254077	0.123713	0.314166	0.520722	0.275557	0.227223
0.677561	0.231079	0.309263	0.308165	0.408865	0.554315	0.490328	0.189564	0.209631	0.134286	0.216461	0.305945	0.322726	0.195262	0.157816	0.325058	0.570241	0.311267	0.658511	0.320821
0.909865	0.337897	0.260321	0.206409	0.295667	0.249214	0.299051	0.423752	0.317612	0.408966	0.336256	0.237426	0.329919	0.291125	0.286925	0.15536	0.620064	0.614147	0.155743	0.205654
0.503018	0.437173	0.426011	0.420705	0.312346	0.154296	0.26373	0.40769	0.456274	0.252438	0.388095	0.220251	0.349614	0.424987	0.348932	0.531224	0.373207	0.128439	0.867189	0.537444
0.766487	0.721255	0.605521	0.963953	0.49486	0.385384	0.531302	0.744302	0.46275	0.197396	0.376662	0.2775	0.273121	0.283855	0.502312	0.706088	1.57729	1.43985	0.598772	0.416289
[truncated: 1,697 more rows]

## Sheet: Subject2
0.432512	0.314516	0.143514	0.46999	1.34116	0.161251	0.223932	0.155348	0.256399	0.20732	1.931	0.427504	0.439698	0.334138	0.309276	0.158374	0.375283	0.242082	1.65133	0.110541
0.162454	0.382288	0.302263	0.486087	1.35685	0.227655	0.150176	0.177053	0.17739	0.279231	1.31258	0.308997	0.4479	0.530601	0.268461	0.106544	0.386385	0.312159	1.43223	0.593463
0.537681	0.263498	0.218855	0.474156	0.558731	0.22504	0.35493	0.333282	0.593366	0.291803	0.300566	0.234592	0.842835	0.576185	0.4562	0.471634	0.441991	0.38195	1.08714	0.58794
0.248196	0.198746	0.398199	0.444941	1.10901	0.447819	0.579117	0.395183	0.275979	0.427195	1.45088	0.312872	0.396259	0.328107	0.415035	0.542086	0.441469	0.627088	1.90441	0.579908
0.298147	0.203402	0.526713	0.837292	1.3098	0.665219	0.851089	0.412293	0.440647	0.303869	1.77709	0.268471	0.662006	0.296249	0.298239	0.504463	0.3486	0.657147	1.27544	1.247
0.828943	0.339726	0.390598	1.17556	0.204488	0.463388	0.796919	0.606852	0.332299	0.383048	0.292395	0.111105	0.787995	0.768144	0.693728	0.572666	0.510649	0.32784	0.838134	0.897726
0.159922	0.114746	0.45749	0.338358	1.13282	0.547176	0.433445	0.412942	0.199223	0.717253	0.92019	0.193606	0.247651	0.226863	0.375232	0.501928	0.62728	0.79661	1.96783	0.328185
0.152974	0.114666	0.229874	0.797917	0.985586	0.858517	0.301182	0.445687	0.553749	0.269788	0.357132	0.115803	0.392669	0.524397	0.262517	0.0673868	0.17705	0.344697	0.839303	0.61767
0.4525	0.667713	0.155818	0.21715	0.469626	0.418551	0.368979	0.407879	0.165992	0.672836	0.290049	0.143065	0.284485	0.330365	0.365215	0.413323	0.0760388	0.551247	1.26574	0.464887
0.194375	0.300854	0.470216	0.371878	0.99413	0.848937	0.64511	0.79936	0.661422	0.530461	0.804894	0.329211	0.271766	0.553274	0.493507	0.615455	0.532548	1.0891	1.23054	1.70535
0.302712	0.24526	0.226572	0.288272	0.815082	0.80882	0.324618	0.20148	0.337041	0.840071	0.700197	0.18593	0.167227	0.211864	0.243845	0.431833	0.483723	0.555694	1.71068	0.323735
0.180456	0.30606	0.223166	0.890046	0.882986	0.986552	0.80139	0.744561	0.577293	0.0923935	0.698659	0.473104	0.498241	0.190813	0.254133	0.298503	0.46623	0.945927	0.446389	1.07099
0.668578	0.565755	0.487412	1.03121	0.483569	0.256715	0.704502	0.423842	1.08715	0.170952	0.329073	0.696337	0.771731	0.723524	1.08592	0.778135	0.517283	0.105558	0.924737	0.486201
0.403635	0.44143	0.702491	1.40974	0.238096	0.475667	0.505896	0.496915	0.484388	0.464277	0.250254	0.181004	0.724088	0.515715	0.677754	0.435748	0.465147	0.272759	1.16487	0.367109
0.286838	0.627258	0.301923	0.556432	0.225949	0.155444	0.641394	0.645728	0.178484	0.33302	0.258305	0.306988	0.174935	0.552582	0.337037	0.34646	0.206857	0.353778	1.35108	0.596665
0.351232	0.246406	0.766608	0.90127	0.796376	0.865698	0.707637	0.528523	0.57205	0.407747	1.19344	0.514738	0.309763	0.214046	0.302707	0.485331	0.492823	1.30434	0.369403	1.7941
0.370934	0.41483	0.435755	0.214772	0.697563	0.789465	0.430538	0.441056	0.401474	0.68382	0.447441	0.216138	0.298213	0.525677	0.373515	0.579936	0.662397	1.26257	1.18722	1.07056
0.254424	0.312048	0.388056	0.585417	0.425833	0.624766	0.377104	0.34301	0.373692	0.249279	0.326879	0.14748	0.266647	0.52725	0.232732	0.253592	0.309694	0.198177	0.479115	0.377802
1.11081	1.22528	1.15796	0.344093	1.11087	1.25538	0.16389	1.56043	0.384911	0.525383	0.233447	0.779112	1.03864	0.489483	0.313677	1.06143	1.01308	0.599356	1.33541	0.895783
0.302416	0.26418	0.109439	0.391592	0.89539	0.657015	0.284505	0.282312	0.410905	0.658949	0.480544	0.323423	0.185625	0.217093	0.305417	0.639195	0.58378	0.357426	1.43658	0.597148
0.380197	0.468035	0.421979	0.271333	0.523894	0.503329	0.229769	0.191236	0.404487	0.392038	0.347522	0.383641	0.487	0.165758	0.514257	0.142774	0.419528	0.257504	1.05834	0.386543
0.344175	0.282411	0.429308	0.532406	0.940361	0.618239	0.380083	0.466169	0.306293	0.330728	0.24547	0.500349	0.399146	0.310427	0.279998	0.254295	0.3784	0.964105	0.326551	1.24685
0.332967	0.330342	0.443804	0.916185	0.746319	0.826155	0.606627	0.891811	0.743343	0.174657	0.663075	0.146766	0.448478	0.214098	0.2886	0.364187	0.468788	0.695415	0.46396	1.0575
0.349176	0.424333	0.351512	0.757511	0.862399	0.754849	0.629821	0.860117	0.763233	0.460791	0.972447	0.242677	0.507769	0.310203	0.366018	0.511892	0.700929	1.22106	0.459265	1.54902
0.964689	1.29149	0.348492	0.193439	1.01802	0.24782	0.577854	1.21145	0.404824	0.234961	0.679376	0.654949	0.979996	0.861236	0.375594	0.770766	0.293675	0.510239	0.853004	0.249812
0.181623	0.940002	0.323664	1.09552	0.356848	0.565653	0.662622	0.702469	0.635444	1.18252	0.525845	0.10467	0.386779	0.238579	0.275	0.107857	0.315038	0.19899	1.70643	0.406581
0.125946	0.514613	0.822382	1.02636	0.418913	0.430894	0.301821	0.204105	0.413299	0.992918	0.381474	0.46868	0.433669	0.411312	0.469266	0.274523	0.246411	0.340072	1.19435	0.18627
0.167946	0.626445	0.471117	0.879144	0.160748	0.279484	0.425697	0.464223	0.220065	0.55474	0.459737	0.44029	0.525075	0.161868	0.554233	0.344581	0.548268	0.309146	1.5155	0.281016
0.132325	0.656551	0.436724	0.726066	0.0707302	0.25989	0.135272	0.61278	0.360015	0.56217	0.777567	0.268443	0.283598	0.315794	0.351279	0.141292	0.346773	0.687675	0.937227	0.638346
0.209939	0.400729	0.153166	0.671074	0.629976	0.584161	0.451333	0.70273	0.604894	0.576384	0.905384	0.439567	0.262536	0.136216	0.342627	0.454155	0.460438	1.09944	0.369643	1.55043
0.440527	0.17321	0.281115	0.297365	0.893095	0.535869	0.267673	0.181368	0.302199	0.519295	0.461351	0.218983	0.194913	0.0814396	0.307815	0.310183	0.418237	0.984407	0.275715	0.848902
0.482636	0.0285282	0.502783	0.391412	0.713373	0.59676	0.338526	0.427395	0.219944	0.443821	0.362866	0.0771981	0.180346	0.389542	0.321556	0.414174	0.557789	0.736956	0.51762	0.814756
0.358695	0.47066	0.407314	0.879591	0.814928	0.884967	0.417004	0.614001	0.453625	0.0977008	0.332635	0.119891	0.322285	0.246161	0.211741	0.26553	0.298675	0.261473	0.577284	0.981388
0.248152	0.711425	0.869458	0.294438	0.591868	0.285522	0.518147	0.567714	0.750521	0.791321	0.708156	0.399817	0.444969	0.249866	0.219686	0.436749	0.353161	0.81513	1.23088	0.584736
0.504619	0.863664	0.802695	0.338539	0.866118	0.619485	0.47372	0.264116	0.270894	0.682319	0.349395	0.143335	0.41782	0.351856	0.303001	0.303858	0.497054	0.541233	0.746283	0.903572
0.351062	0.745347	0.680802	0.518993	0.174887	0.509971	0.226361	0.405776	0.243806	0.516865	0.550566	0.388753	0.162413	0.124767	0.391666	0.266095	0.300002	0.314014	1.29434	0.676497
0.297781	0.14789	0.198192	0.510465	0.51873	0.108346	0.325534	0.58428	0.389606	0.535298	0.235144	0.459148	0.176857	0.376046	0.242742	0.357592	0.817592	0.666046	0.70368	1.198
0.198763	0.358542	0.315637	0.743099	0.629508	0.591617	0.579773	0.478707	0.255077	0.278309	0.54127	0.229231	0.42441	0.263829	0.449258	0.404408	0.464454	0.406553	0.54122	0.952651
0.33676	0.466874	0.459059	0.717959	0.893776	1.08775	0.436965	0.914157	0.954252	0.470146	0.558897	0.267854	0.411441	0.389362	0.360036	0.616834	0.665353	0.897602	1.05306	1.10052
0.326995	0.410926	0.287267	0.224756	0.531266	0.595434	0.291334	0.804974	0.656317	0.384992	0.247012	0.437097	0.37461	0.274452	0.44628	0.530923	0.517161	0.662986	0.784502	2.16729
0.99476	1.22626	1.17367	0.552725	0.367888	0.770717	0.192612	0.101273	0.385873	0.26061	1.05845	0.372083	0.88039	0.466437	0.665904	0.736777	0.301023	0.863029	0.76959	0.854816
0.187631	0.622907	0.363089	0.599334	1.29448	0.518292	0.851296	0.110631	0.102115	1.49645	0.865514	0.554644	0.30448	0.107401	0.395242	0.254494	0.273751	0.3987	1.3514	0.245017
0.288219	0.277873	0.774698	0.555185	0.40955	0.369898	0.363672	0.28117	0.260417	1.13596	0.493717	0.306137	0.347085	0.22877	0.357969	0.380942	0.197759	0.215107	1.95783	0.323785
0.301886	0.379604	0.505081	0.612939	0.32391	0.130907	0.349614	0.319338	0.213481	0.996506	0.30282	0.665959	0.512461	0.250315	0.495441	0.296855	0.527142	0.505794	1.34672	0.358159
0.705697	1.03608	0.360143	0.846294	0.269111	0.461868	0.216007	0.724412	0.382612	0.369316	0.435114	0.413475	0.482161	0.445681	0.523223	0.449785	0.838103	0.7493	1.20504	0.539486
0.263195	0.764107	0.609046	0.650835	0.375659	0.438349	0.309215	0.511762	0.314615	0.681264	0.388876	0.356369	0.303928	0.311192	0.463618	0.456563	0.531106	0.249517	1.36863	0.559008
0.335506	0.368764	0.119285	0.552969	0.656916	0.187651	0.298242	0.500334	0.211302	0.337115	0.330266	0.548684	0.414723	0.326795	0.424156	0.41524	0.662145	0.619984	0.566907	1.50464
0.351502	0.291255	0.38125	0.637823	0.428701	0.460692	0.53409	0.699051	0.352128	0.473224	0.337285	0.534384	0.399195	0.310209	0.412709	0.603549	0.645287	1.01318	0.530458	0.793956
0.221085	0.391809	0.168727	0.776705	0.803703	1.03377	0.453992	0.716134	0.559353	0.211914	0.384066	0.192808	0.542506	0.212476	0.257913	0.458263	0.347343	0.153674	1.26361	0.770694
0.201084	0.540455	0.77593	0.49164	0.570167	1.01237	0.404807	1.0619	0.925881	0.471828	0.434471	0.350225	0.416794	0.372943	0.162028	0.622344	0.555242	1.01912	1.31659	1.3241
0.312425	0.476961	0.860414	0.530803	0.450914	0.577753	0.227011	0.442765	0.346596	0.953608	1.02656	0.421903	0.334963	0.336267	0.136613	0.13236	0.38474	1.15071	1.66441	0.583765
0.453657	0.861459	0.357586	0.781389	0.277374	0.355549	0.310214	0.445913	0.481346	0.266853	0.316495	0.219234	0.3645	0.208977	0.47748	0.660263	0.786284	0.347375	1.26214	0.433269
0.283235	0.712735	1.1246	0.353141	0.905499	0.892578	0.393421	0.354587	0.272233	1.0221	0.384026	0.593728	0.146243	0.239211	0.396969	0.367217	0.511637	0.807558	0.269255	0.892103
0.24534	0.604011	0.149449	0.232201	0.28894	0.448297	0.510021	0.409661	0.174843	0.319433	0.189107	0.400528	0.293215	0.225986	0.318799	0.39449	0.475618	0.32353	0.381473	1.96087
0.341342	0.28148	0.924913	0.51381	0.695555	0.718726	0.912059	0.668804	0.54631	0.754835	0.238116	0.646261	0.35218	0.537542	0.646466	0.663667	0.824102	1.18013	0.157763	0.98332
0.053622	0.430221	0.446415	0.576155	0.489021	0.905391	0.552485	0.561851	0.177651	0.258915	0.401738	0.315139	0.557173	0.451903	0.484209	0.133871	0.164503	0.559497	0.900476	0.552344
0.186477	0.474525	0.289781	0.561849	0.649622	0.953377	0.609671	0.852045	0.86159	0.445575	0.559384	0.290874	0.534744	0.397065	0.236836	0.571478	0.464686	0.703867	1.75245	0.434726
0.386576	0.700763	0.850645	0.253089	0.390809	1.19243	0.226745	0.792796	0.64006	0.268333	0.287766	0.235987	0.5306	0.174835	0.127603	0.511645	0.280378	0.613112	1.51393	1.04322
0.277733	1.40387	0.907752	1.0061	1.24486	0.782274	0.504629	0.415256	0.70747	0.540891	0.717442	0.124763	1.17914	1.0054	1.2324	0.887177	0.786954	0.901717	0.565233	0.447079
0.704851	0.313245	0.418389	0.465597	0.222842	0.463301	0.209534	0.273258	0.497517	0.513963	1.42213	0.302549	0.325347	0.442752	0.702465	0.293872	0.278272	0.994902	0.714432	0.899145
0.380974	0.366487	0.553803	0.631886	0.837877	0.378789	0.261457	0.754401	0.287531	0.719292	0.87706	0.485629	0.732527	0.267958	0.721034	0.283326	0.286322	0.385511	1.70474	0.297065
0.230933	0.329758	0.772659	0.263267	1.42256	0.62463	0.304877	0.562604	0.12671	0.661388	0.870877	0.763034	0.547029	0.225576	0.41531	0.0759056	0.186188	0.674338	1.63236	0.211594
0.440661	0.712824	0.57549	0.85622	0.370998	0.118517	0.309608	0.576294	0.219355	0.935356	0.383739	0.6318	0.510498	0.350224	0.403347	0.576209	0.591588	0.558817	1.85098	0.139464
0.38851	1.30898	0.237975	1.04294	0.903093	0.559095	1.0908	0.926652	0.425139	0.385078	0.497734	0.188032	0.467138	0.764083	1.02922	1.26678	1.4057	1.29119	0.715626	1.02196
0.418657	0.91976	0.590713	0.702629	0.333498	0.310831	0.227326	0.607986	0.182183	0.351246	0.530409	0.252215	0.397348	0.568112	0.773318	0.88014	0.90675	0.7225	1.54806	0.39633
0.0271416	0.640908	0.941808	0.514263	0.554875	0.474205	0.405139	0.336329	0.390735	0.910227	0.554543	1.04564	0.165839	0.240038	0.145293	0.341496	0.374115	0.263827	0.25883	0.751375
0.44837	0.411617	0.166461	0.15955	0.416552	0.332919	0.254006	0.50218	0.175252	0.416295	0.426951	0.534072	0.568355	0.273345	0.243108	0.127395	0.284299	0.352146	0.392941	1.28205
0.417527	0.458236	0.411368	0.580493	0.944187	0.170015	0.455355	0.786871	0.422331	0.476919	0.190101	0.672488	0.44518	0.176749	0.424482	0.658389	0.614785	0.743002	0.530127	1.02454
0.229803	0.29398	0.219996	0.511777	0.606568	0.875504	0.569759	0.765205	0.505936	0.384148	0.487577	0.386272	0.516726	0.20271	0.232372	0.208729	0.12581	0.238634	1.34868	0.474286
0.44153	0.522733	0.579306	0.170484	0.465114	0.850594	0.198563	0.951687	0.626538	0.427897	0.370825	0.215751	0.430615	0.200657	0.250567	0.407801	0.427394	0.613724	2.21049	0.222727
0.14711	0.311649	0.42102	0.876948	0.405649	1.19096	0.728044	0.834598	0.447887	0.453669	0.223643	0.453262	0.453513	0.417479	0.416354	0.264108	0.235885	0.858084	1.189	0.428464
0.452809	0.353203	0.795188	0.821494	0.65497	0.649263	0.636719	0.261671	0.244725	0.410613	0.977053	0.304152	0.517893	0.387606	0.372223	0.325462	0.311548	0.464247	1.18107	0.635071
0.214714	0.39636	0.848601	0.753891	0.169185	0.252946	0.298338	0.587758	0.420416	0.757208	0.110071	0.419309	0.659688	0.26721	0.477093	0.542648	0.497532	0.584926	1.64322	0.167353
0.526801	1.16615	0.359652	1.00989	0.546817	0.274461	0.804243	0.746693	0.543183	0.25627	0.614764	0.354577	0.537004	0.623378	0.801806	1.16869	0.989855	0.754527	1.40452	0.532456
0.536188	0.172563	1.39499	0.921216	0.724475	0.635638	0.833238	0.347865	0.410395	0.888792	0.512328	0.71298	0.158312	0.525572	0.546199	0.61434	0.974539	1.07663	0.38753	1.40973
0.492679	0.352656	0.776804	0.493913	0.459302	0.24526	0.694301	0.674082	0.448661	0.71979	0.228857	0.742372	0.372627	0.325618	0.503858	0.734738	0.649759	1.04088	0.832031	1.23888
0.358912	0.324345	0.299312	0.716202	0.633788	0.77423	0.291768	0.634647	0.500266	0.454274	0.517162	0.220302	0.369614	0.267361	0.345622	0.189524	0.382712	0.401698	1.32274	0.365605
0.349796	0.405903	0.300745	0.336131	0.46407	0.759397	0.287792	0.831031	0.743597	0.560164	0.420387	0.32179	0.319676	0.188471	0.134244	0.447644	0.374174	0.329738	2.3466	0.426595
0.281041	0.175293	0.264374	0.584563	0.445227	0.733977	0.352147	0.637247	0.63767	0.544403	0.327149	0.307762	0.369002	0.219694	0.214772	0.315192	0.286847	0.218368	1.72792	0.441759
0.260414	0.549693	0.777615	0.137369	0.416367	0.697305	0.690709	0.401232	0.319693	0.283516	0.201504	0.21515	0.471827	0.320518	0.413276	0.271126	0.271934	0.324789	1.81432	0.557186
0.64502	0.418786	0.449583	0.439824	0.205683	0.345037	0.317035	0.345742	0.447286	0.597941	0.597731	0.190866	0.301694	0.259418	0.556965	0.0869757	0.322854	0.656608	0.722719	0.293608
0.461937	0.638812	0.770869	0.171895	0.213639	0.470268	0.651309	0.813738	0.392036	0.422378	0.376036	0.329069	0.319138	0.5252	0.888631	0.627251	0.602825	0.430422	1.94517	0.336152
0.286137	0.519992	0.70324	0.311305	1.18323	0.237442	0.428555	1.02102	0.501395	0.314897	0.410313	0.615516	0.96357	0.519577	0.688393	0.467254	0.415262	0.520502	1.75359	0.237165
0.378488	0.193074	1.02786	0.282331	0.851573	0.435101	0.553959	1.21163	0.338646	0.479534	0.344954	0.439335	0.762001	0.460311	0.6397	0.392375	0.387746	0.34333	1.43898	0.669035
0.302731	0.601343	0.925321	0.598678	0.660483	0.308209	0.439141	0.45027	0.23131	0.4091	0.398162	0.444304	0.442801	0.550372	0.551846	0.725094	0.655085	0.569282	1.10633	0.320588
0.461272	1.16725	0.342373	1.2379	1.46452	0.869331	1.3288	1.14122	0.734195	0.373428	1.47635	0.150477	0.96954	1.00398	1.35237	1.582	1.52123	1.38561	0.886177	1.2115
0.163597	0.588816	0.254208	1.11064	1.05881	0.494762	0.73873	0.616559	0.291597	0.307451	0.982162	0.577843	1.00231	0.772011	0.930066	1.17209	1.11839	1.03305	1.69691	0.262041
0.362963	0.323583	0.727365	0.450312	0.185766	0.390104	0.308508	0.503075	0.538501	0.392	0.511568	0.496946	0.498758	0.247098	0.390534	0.409616	0.499316	0.49359	0.429632	0.878183
0.43544	0.407651	1.10841	0.487617	0.619202	0.486877	0.805019	0.407765	0.496426	0.65477	0.37766	0.784035	0.309545	0.512734	0.514404	0.561552	0.673368	0.924447	0.397208	1.23425
0.324255	0.786747	0.542831	0.281942	0.163145	0.589939	0.372752	0.568657	0.400748	0.165288	0.502097	0.322462	0.475703	0.333894	0.0803034	0.265553	0.236962	0.603879	1.15989	0.806255
0.578578	0.18697	0.499745	0.233927	0.307776	0.54626	0.49478	0.362325	0.411371	0.413267	0.36421	0.370098	0.134575	0.248075	0.415162	0.284129	0.247452	0.275093	2.5469	0.618894
0.387435	0.306901	0.0841615	0.944271	0.589057	0.842011	0.977349	0.510703	0.290351	0.0711016	0.186176	0.7472	0.195991	0.308577	0.554811	0.378646	0.57036	0.950198	0.653269	0.468923
0.510945	0.64572	0.490445	0.632461	0.651521	1.1474	0.831589	0.712609	0.669076	0.321087	0.679249	0.45633	0.501397	0.236493	0.518868	0.544246	0.66553	0.399871	0.436152	0.557063
0.297956	0.397432	0.579597	0.708976	0.307012	0.660016	0.62195	0.362512	0.386265	0.314794	1.18513	0.261515	0.770572	0.395792	0.559354	0.416642	0.42855	0.138988	0.774531	0.136139
0.174208	0.425776	1.34802	0.264933	0.506594	0.139561	0.312046	0.567125	0.304431	0.257444	0.728137	0.762119	0.21732	0.462818	0.610607	0.74027	0.694837	0.877866	1.51181	0.36003
0.156866	0.162042	0.41085	0.573844	0.237308	0.385521	0.33268	0.667784	0.701416	0.411395	0.485856	0.2738	0.743165	0.24997	0.732918	0.724052	0.684197	0.749349	0.951401	0.384836
0.354555	0.80223	0.527027	0.584063	1.02021	0.399607	0.693495	0.892106	0.60891	0.38138	0.491864	0.346067	0.632144	0.656959	1.07374	1.1294	0.905984	1.17927	1.44709	0.253843
0.331205	0.231906	1.04757	0.159776	0.570258	0.753241	0.494978	0.2641	0.314615	0.514112	0.457159	0.919765	0.220551	0.175377	0.227986	0.332317	0.409932	0.325934	0.442201	0.480295
0.383543	0.200644	1.14334	0.748869	0.486686	0.689563	0.745923	0.714327	0.377385	0.590713	0.301798	0.87534	0.143628	0.55416	0.678324	0.69205	0.734135	1.15654	0.853576	1.51828
0.189456	0.807954	0.210442	0.23928	0.145599	0.088181	0.388984	0.350919	0.387504	0.297321	0.561152	0.223402	0.441197	0.376304	0.189862	0.224022	0.209683	0.385342	0.871184	0.898886
0.149605	0.786979	0.516724	0.216966	0.243582	0.50384	0.376518	0.4409	0.237905	0.165403	0.600697	0.357336	0.29295	0.347597	0.219397	0.155821	0.392483	0.59571	1.34244	0.691608
0.23005	0.418583	0.352851	1.0261	0.509062	0.644801	1.04562	0.519521	0.387931	0.309837	0.219801	0.291618	0.366322	0.281804	0.241247	0.303146	0.270476	0.250049	0.575307	0.460125
0.42403	0.352263	0.280546	0.313767	0.428534	0.414382	0.195347	0.181362	0.435718	0.431204	0.15934	0.381158	0.124437	0.314972	0.500163	0.237892	0.150594	0.412104	1.65824	0.341166
0.347808	0.283807	0.675773	0.252157	0.211626	0.459998	0.173207	0.299543	0.255413	0.294381	0.206398	0.669325	0.0623973	0.485874	0.590728	0.248971	0.424184	0.323943	2.57288	0.844276
0.330649	0.137242	0.169349	0.966981	0.70366	0.876109	1.08076	0.557559	0.486046	0.504433	0.541311	0.312157	0.589673	0.509779	0.100705	0.235037	0.301404	0.315881	0.829785	0.550274
0.381187	0.588329	0.493385	0.156441	0.307363	0.759677	0.299222	0.679264	0.355457	0.345303	0.39785	0.119435	0.523778	0.266438	0.545592	0.460755	0.523435	0.246979	1.00737	0.321904
0.327343	0.287685	0.516998	0.412369	0.812685	0.190497	0.569264	1.12693	0.940521	0.315143	0.735009	0.551749	0.762624	0.704402	0.872684	0.798289	0.706014	1.01542	2.03539	0.316909
0.276023	0.403394	1.49228	0.472856	0.51167	0.389069	0.417718	0.873334	0.637474	0.267349	0.766805	1.29752	0.439134	0.468452	0.485419	0.763053	0.959024	0.605338	2.09357	0.268594
0.403575	0.337484	0.804131	0.297179	0.43267	0.655073	0.892939	1.00398	0.964241	0.510858	0.640349	0.586988	0.873878	0.776523	0.955159	0.833618	0.628422	0.846623	1.65639	0.414424
0.683715	1.11036	0.592369	1.38126	1.66299	1.21715	1.09675	0.979839	0.662542	0.263493	1.27688	1.46339	1.10211	1.05355	1.07419	1.32161	1.20351	1.5038	1.51159	1.42667
0.339055	1.19149	0.547626	1.28942	1.21398	0.716906	0.861796	0.701098	0.419673	0.317782	1.26695	1.33283	0.951099	0.87675	1.07144	1.26551	1.15257	1.40439	1.71508	0.272833
0.55924	0.177085	0.51472	0.555229	0.435784	0.246232	0.72188	0.335677	0.597074	0.291682	1.02419	1.16643	0.531592	0.415555	0.404398	0.806273	0.658183	0.541844	0.598572	1.31959
0.161319	0.357831	0.962197	0.648932	0.134488	0.750039	0.417606	0.149163	0.298281	0.607703	0.707672	0.883964	0.169759	0.0713484	0.192026	0.235763	0.284863	0.54488	0.371878	0.739798
0.264533	0.397402	1.13655	0.26467	0.202376	0.387288	0.411446	0.143729	0.204948	0.481741	0.143107	0.21517	0.211118	0.222566	0.465816	0.365027	0.316227	0.855851	1.34781	0.833215
0.342643	0.345524	0.893658	0.486488	0.291067	0.659993	0.806823	0.343511	0.365446	0.55581	0.236117	0.995737	0.285315	0.586189	0.667156	0.564518	0.504076	1.21209	0.78176	1.22252
0.263845	0.594047	0.793544	0.405602	0.215548	0.549603	0.711465	0.389911	0.35029	0.744463	0.409021	1.00399	0.211851	0.437835	0.257643	0.534921	0.590898	1.17227	0.493816	0.930458
0.171318	0.793564	0.0815462	0.30412	0.432059	0.378633	0.109512	0.340718	0.311385	0.296512	0.624917	0.207171	0.304669	0.329107	0.246137	0.138728	0.327038	0.476713	1.03292	0.84632
0.237534	0.609203	0.886447	0.227687	0.195333	0.249204	0.2729	0.215716	0.411051	0.550813	0.55768	0.265291	0.23271	0.265103	0.357307	0.324807	0.356494	0.713411	1.31425	0.805743
0.42317	0.791406	0.3922	0.211717	0.140245	0.396628	0.347333	0.417755	0.229637	0.265479	0.592185	0.205671	0.393728	0.319705	0.323032	0.284351	0.37562	0.514234	1.32145	0.675899
0.306578	0.264529	0.306087	0.0725902	0.263212	0.368236	0.235647	0.321626	0.154871	0.314355	0.236997	0.33889	0.190698	0.137969	0.505459	0.337578	0.199611	0.173793	2.53106	0.765017
0.324254	0.275524	0.560547	0.404078	0.0562815	0.424157	0.137765	0.240118	0.218074	0.182394	0.21875	0.673021	0.309202	0.396417	0.517082	0.256516	0.412728	0.272525	2.81156	0.837091
0.234136	0.404081	0.28049	0.825573	0.431779	1.09444	1.53811	0.662048	0.429685	0.30119	0.626261	0.669538	0.606885	0.50459	0.298128	0.321619	0.39988	0.862693	0.593311	0.60661
0.210719	0.407354	0.539704	0.22814	0.553132	0.461105	0.46105	0.833677	0.244894	0.347492	1.3051	0.341046	0.707696	0.685999	0.768198	0.728684	0.714531	0.542012	1.09244	0.535668
0.807372	0.142293	0.664692	0.308025	0.680707	0.0917363	0.362491	0.601841	1.15697	0.723529	0.550352	0.718644	0.268624	0.0816032	0.498578	0.79813	0.74911	1.07178	1.72243	0.394629
0.199841	0.314327	0.297466	0.364221	0.385968	0.315879	0.893302	1.20626	1.13285	0.391411	0.671297	0.887486	0.571962	0.781562	1.04761	0.968274	0.840032	1.37716	1.50296	0.208555
0.435218	0.719855	0.247407	1.01541	1.30607	0.780976	0.797825	0.871103	0.4061	0.187496	1.08808	0.936866	0.622973	0.628553	0.897788	1.18151	0.95767	1.68011	1.57124	0.632108
0.170121	0.494605	0.953953	0.18771	0.260369	0.307139	0.375266	0.23473	0.24621	0.476169	0.425474	0.272636	0.270863	0.378358	0.402988	0.322406	0.357643	0.668187	1.34065	0.775628
0.319769	0.331107	1.04932	0.349127	0.446239	0.342512	0.407758	0.124551	0.462376	0.452115	0.298817	0.179122	0.214519	0.28522	0.334406	0.276885	0.266607	0.864992	1.19916	0.720365
0.250933	0.124733	1.18566	0.284189	0.199947	0.517306	0.653675	0.421995	0.173844	0.523314	0.396114	0.36425	0.275532	0.370472	0.304218	0.382453	0.250338	0.985903	0.87783	0.684274
0.155191	0.843625	0.206225	0.454436	0.35763	0.534927	0.229674	0.382994	0.321852	0.19353	0.629992	0.132966	0.226096	0.442711	0.334545	0.213541	0.420362	0.482374	1.20706	0.705848
0.423579	0.688971	0.784037	0.373073	0.163183	0.197104	0.222394	0.221225	0.320301	0.360904	0.460576	0.201231	0.455811	0.221994	0.215724	0.191051	0.193098	0.680708	1.30789	0.747318
0.0805805	0.776089	0.437131	0.29552	0.257934	0.401533	0.147401	0.254503	0.203859	0.290666	0.236636	0.34662	0.320956	0.286345	0.180775	0.307577	0.232824	0.547754	1.22328	0.635399
0.475905	0.636259	0.319845	0.69659	0.542935	0.90248	1.03135	0.735775	0.425403	0.535903	0.778697	0.237075	0.411624	0.299974	0.166874	0.256954	0.117394	0.310179	0.697387	0.435278
0.374102	0.271231	0.294911	0.602886	0.20261	0.480323	0.807983	0.231346	0.172839	0.139816	0.425406	0.141322	0.229911	0.255771	0.321039	0.0746733	0.200602	0.367015	0.38088	0.423053
0.180633	0.41052	0.562387	0.458169	0.274771	0.440421	0.490048	0.309417	0.244708	0.274302	0.388105	0.199852	0.164562	0.115453	0.464526	0.370873	0.225418	0.303435	1.61961	0.81953
0.342638	0.202744	0.473703	0.3829	0.10052	0.37914	0.264081	0.217588	0.134257	0.281912	0.272781	0.540832	0.0339663	0.338897	0.545926	0.280766	0.40108	0.0629248	3.0136	0.838215
0.30628	0.510018	0.432397	0.820459	0.622521	1.10527	1.278	0.684697	0.431197	0.391711	0.902922	0.408281	0.595582	0.505526	0.432228	0.394041	0.473141	0.272675	0.97473	0.522038
0.227832	0.984459	0.824225	0.548105	0.663018	0.254954	0.367988	0.316693	0.364918	0.396602	0.584815	0.293477	0.268253	0.303231	0.711406	0.447857	0.453403	0.265397	0.735772	1.13025
0.302235	0.448377	0.343481	0.196857	0.808747	0.16901	0.348894	0.954487	0.818856	0.203678	0.380599	0.669223	0.893558	0.44387	0.833274	0.567796	0.565891	0.790609	1.48375	0.334202
0.560705	0.619723	0.587779	0.560674	0.473146	0.449085	0.166375	0.466223	0.443291	0.0954977	0.487183	0.343805	0.232968	0.452541	0.820529	0.764008	0.541907	0.711797	1.13458	0.861344
0.426887	0.19009	0.355361	0.938765	0.320326	0.534736	0.326913	0.943225	0.964642	0.14488	0.420484	1.60502	0.581646	0.449732	0.838552	1.14751	1.01606	0.729967	2.18301	0.311495
0.292007	0.245123	0.63669	0.798813	1.19628	0.319329	0.509394	1.25724	0.71636	0.273249	0.569372	1.19096	0.926403	0.744722	0.894614	1.061	0.77471	1.14007	1.85798	0.0624221
0.465049	0.370165	1.14739	0.145605	0.838391	0.371731	0.382688	0.643257	0.917787	0.4888	0.456904	1.7135	0.428633	0.489319	0.643839	0.603872	0.66369	0.742759	2.05221	0.4449
0.302083	0.866217	0.363126	0.719759	1.56947	0.816694	1.0787	0.541552	0.560994	0.299535	1.15724	1.8804	0.351737	0.689371	0.724524	0.88913	0.685495	0.761167	1.92153	0.977816
0.598502	1.12441	0.482438	0.487641	1.06496	0.377072	0.589346	0.342042	0.344863	0.587574	1.14334	3.02518	0.212587	0.490282	0.65149	0.906932	0.638571	0.466764	1.29885	0.376783
0.354597	0.385917	1.73782	0.403857	0.266905	0.706127	0.440012	0.172326	0.381177	0.5921	0.486086	1.59849	0.307129	0.146867	0.210311	0.282761	0.326825	0.398824	0.237222	0.576833
0.342352	0.424295	0.890684	0.626386	0.196807	0.611563	0.695472	0.508513	0.304684	0.69683	0.366342	0.731345	0.335716	0.369144	0.536188	0.667713	0.852692	1.65269	0.606652	1.18662
0.243127	0.507406	0.995197	0.377325	0.356816	0.379161	0.346686	0.351255	0.247562	0.369143	0.293035	0.292795	0.196231	0.176163	0.338734	0.267305	0.117372	0.737263	1.18476	0.723524
0.285896	0.414756	1.03241	0.104005	0.40481	0.341714	0.19204	0.227907	0.41944	0.327869	0.12803	0.136289	0.250647	0.230048	0.314368	0.204767	0.246056	0.740348	1.12634	0.605939
0.189581	0.280466	1.0941	0.373163	0.0647206	0.598992	0.745697	0.0886997	0.323555	0.483872	0.439246	0.389693	0.377156	0.363758	0.276844	0.314309	0.170771	1.05461	0.543411	0.561193
0.440864	0.527404	1.02487	0.492158	0.327164	0.708288	1.07669	0.544206	0.479627	0.60358	0.469351	1.07934	0.306653	0.550058	0.619585	0.68044	0.650031	1.60809	0.818542	1.06128
0.214628	0.600763	0.887652	0.0944898	0.236514	0.201916	0.111339	0.270323	0.37771	0.432268	0.365281	0.153192	0.165037	0.247084	0.260267	0.257619	0.260617	0.649228	1.21363	0.666661
0.22815	0.505032	0.503258	0.736161	0.335008	0.479702	0.604564	0.318037	0.263956	0.15355	0.540206	0.238819	0.292269	0.142687	0.435614	0.320635	0.302496	0.396728	1.21355	0.636144
0.196708	0.450706	0.433425	0.270844	0.164276	0.333658	0.280519	0.158234	0.258879	0.424352	0.106737	0.417328	0.227876	0.269783	0.509212	0.207359	0.348628	0.134383	2.01892	0.90575
0.40346	0.24959	0.430692	0.338163	0.303345	0.393115	0.125435	0.248833	0.315036	0.351609	0.184126	0.484629	0.225246	0.281429	0.419447	0.215002	0.346396	0.241247	2.56663	0.909652
0.49959	0.449534	0.443974	0.641955	0.381241	1.26977	1.38826	0.78276	0.298383	0.210388	0.9483	0.203113	0.397621	0.512199	0.534428	0.519532	0.590856	0.822171	0.3715	0.599734
0.264829	0.464622	0.241064	0.500887	0.88196	0.529362	0.30354	0.653044	0.605859	0.459527	0.303423	0.422076	0.77987	0.295224	0.919592	0.639221	0.418269	0.545053	1.63486	0.449259
0.416649	0.114063	1.68665	0.414031	1.27722	0.397436	0.392511	1.06082	0.837833	0.388449	0.894352	2.59223	0.510517	0.567299	0.521297	0.355594	0.456742	0.440904	2.20102	0.444234
0.395384	0.48349	0.564958	0.924504	1.2526	0.615925	0.42699	0.963737	0.45344	0.375633	0.894844	1.14422	0.409593	0.300875	0.608418	0.875305	0.696022	0.763042	1.71621	0.40779
0.208825	0.467015	0.155942	0.393175	0.567813	0.580214	0.671973	0.932133	0.49607	0.178403	0.317618	1.35582	0.409612	0.492482	0.940119	0.776473	0.62774	0.970454	2.1825	0.276966
0.1534	0.503511	0.446359	0.2353	0.200136	0.730377	0.655376	1.29704	0.431171	0.308463	0.33446	1.71949	0.616303	0.616226	0.968978	1.03684	0.818667	1.05172	1.91484	0.295009
0.578067	0.388698	0.910382	0.746621	0.222015	0.454028	0.402694	0.420308	0.40021	0.763537	0.455503	0.76141	0.445324	0.164461	0.435821	0.430962	0.733573	1.2413	0.202917	0.983849
0.132967	0.498424	0.999508	0.241156	0.371715	0.363051	0.337369	0.353811	0.207578	0.369465	0.33308	0.282234	0.293007	0.177135	0.368218	0.312267	0.355951	0.603792	1.06484	0.624462
0.269945	0.210402	0.981065	0.15333	0.515956	0.314326	0.301736	0.400189	0.385545	0.436892	0.302355	0.243487	0.375794	0.335909	0.431182	0.416895	0.356428	0.769468	0.944494	0.526772
0.180163	0.461739	1.01428	0.238906	0.437441	0.463103	0.55871	0.362522	0.321318	0.514609	0.406544	0.24379	0.284343	0.386127	0.411057	0.354968	0.302816	0.788128	0.907565	0.593424
0.283874	0.0828305	1.11886	0.119613	0.290268	0.469025	0.630705	0.394845	0.369558	0.343682	0.291053	0.308245	0.267528	0.289368	0.249109	0.295132	0.214755	0.913686	0.538929	0.470846
0.320095	0.523509	1.15437	0.547655	0.26164	0.651671	0.765949	0.240147	0.18694	0.391687	0.406907	0.495609	0.390705	0.51573	0.491715	0.433624	0.286899	1.18356	0.274831	0.591946
0.469949	0.459424	1.2706	0.635642	0.455232	0.77169	0.732841	0.318261	0.374862	0.387208	0.615327	0.620614	0.20985	0.577438	0.375808	0.495946	0.434484	1.26824	0.217297	0.6222
0.321926	0.704836	0.795102	0.138698	0.305047	0.230103	0.131762	0.247546	0.29711	0.270439	0.269828	0.386623	0.329061	0.0973971	0.250053	0.158519	0.244535	0.581135	1.1312	0.603494
0.322059	0.366602	0.490162	0.852827	0.45173	1.01884	1.19721	0.461142	0.293827	0.582295	0.926473	0.288513	0.408857	0.216708	0.267056	0.323489	0.259643	0.192345	1.47108	0.44222
0.320157	0.344891	0.424915	0.423908	0.351578	0.773746	0.862616	0.401188	0.140828	0.476382	0.703976	0.0676347	0.255653	0.230408	0.419195	0.118742	0.237038	0.456446	0.890838	0.252618
0.251612	0.517411	0.600693	0.518212	0.394623	0.378436	0.461352	0.209366	0.363424	0.23739	0.607048	0.296552	0.289226	0.0426592	0.323987	0.34851	0.24483	0.265224	0.897784	0.549737
0.137606	0.389797	0.795045	0.662547	0.438973	0.500499	0.48218	0.108733	0.237258	0.336631	0.395769	0.259011	0.160989	0.174895	0.376336	0.319496	0.495034	0.24082	1.2817	0.875413
0.241168	0.32426	0.688505	0.451965	0.337401	0.366177	0.402573	0.226948	0.289045	0.34251	0.317082	0.266923	0.226949	0.229252	0.39624	0.33868	0.416756	0.24842	1.70039	1.07134
0.350521	0.70369	0.558558	0.708222	0.518013	0.979803	0.736954	0.249789	0.34617	0.50213	1.03077	0.154391	0.185483	0.142944	0.347431	0.284989	0.266476	0.524565	1.08135	0.54791
0.376269	1.2439	0.316355	1.13258	0.290711	0.269024	0.443152	0.786084	0.677476	0.458588	0.217104	0.450004	0.401072	0.329963	0.515935	0.300328	0.272424	0.364139	1.1029	1.03004
0.334138	0.141406	0.177127	1.30354	1.02511	0.341369	0.282533	0.969941	0.681022	0.453147	0.278503	0.733546	0.68086	0.242872	0.614208	0.391123	0.273202	0.479705	1.94968	0.252735
0.711881	1.31436	0.282713	0.733677	0.260467	0.548471	1.11191	0.422504	0.170304	0.206325	0.335743	0.165504	0.442915	0.290322	0.608961	0.301663	0.327982	0.252227	1.10862	0.738282
0.206534	0.252339	0.283579	0.383452	0.954597	0.561072	1.11891	1.1281	0.930188	0.37432	0.828676	3.45363	0.396565	0.340015	0.850151	0.907122	0.825308	1.06035	2.69131	0.209931
0.254476	0.10099	0.598872	0.352087	0.705458	0.529949	0.745889	0.863736	0.686848	0.303672	1.16588	2.5743	0.459963	0.435719	0.908232	1.04726	0.443301	0.78775	2.45884	0.194947
0.307466	0.43614	0.928943	0.476123	1.14887	0.414323	1.07378	0.678583	0.658126	1.04541	0.713345	1.52739	0.158026	0.445157	0.407006	0.245597	0.632999	0.816134	2.27269	0.357756
0.288563	0.443176	1.17319	0.34269	0.975066	0.68812	0.778518	0.807228	0.96572	0.540871	0.914443	2.28403	0.358475	0.48059	0.558577	0.430607	0.504924	0.908377	2.63348	0.095961
0.742076	0.60696	1.04996	0.39842	1.44555	0.537061	0.332395	0.347499	0.299718	0.544357	0.740725	1.64121	0.442505	0.359002	0.434491	0.664727	0.674139	0.568252	2.35973	0.382331
0.388347	0.571147	0.346879	0.359196	1.0037	0.312158	0.509459	0.692903	0.177425	0.686325	0.89116	1.51938	0.416876	0.38909	0.581112	0.647645	0.497085	0.535129	1.39626	0.561243
0.122627	0.683738	1.42857	0.249261	0.583748	0.347182	0.222322	0.464667	0.451797	0.421701	0.417206	1.44376	1.12736	0.389682	0.403971	0.314473	0.221669	0.249502	0.384522	0.301388
0.406683	0.250638	0.868597	0.71969	0.29152	0.461252	0.891294	0.625087	0.41643	0.819186	0.405737	0.882543	0.174919	0.234961	0.633646	0.486169	0.830666	1.62982	0.269342	0.68899
0.434176	0.215357	1.21697	0.485206	0.405548	0.978882	0.771045	0.600201	0.583487	0.620632	0.426524	0.559772	0.269791	0.573195	0.732735	0.780027	0.618497	1.5381	0.659144	0.448726
0.323572	0.345834	0.748857	0.456264	0.223227	0.853015	0.880018	0.498709	0.248361	0.773867	0.301097	0.651346	0.244966	0.531061	0.634234	0.933573	0.768829	1.59988	0.321532	0.396143
0.216633	0.39712	0.968877	0.328757	0.369846	0.323235	0.286208	0.320307	0.40334	0.259945	0.269132	0.293546	0.148881	0.240971	0.323766	0.208515	0.080447	0.668125	0.92216	0.667208
0.420863	0.38354	0.951007	0.109281	0.490834	0.328069	0.0790743	0.451805	0.514607	0.297126	0.228282	0.232884	0.16626	0.210773	0.225465	0.210384	0.166588	0.655647	0.855106	0.489184
0.0198126	0.387923	1.12156	0.139385	0.213124	0.49208	0.506536	0.39309	0.270265	0.291375	0.15542	0.328502	0.409489	0.485883	0.283963	0.271149	0.336678	1.05833	0.0741557	0.375461
0.22634	0.549089	1.14966	0.282741	0.310011	0.583126	0.536542	0.242878	0.179965	0.275539	0.186861	0.505195	0.362752	0.41542	0.198083	0.355232	0.446293	1.12413	0.207188	0.424236
0.550395	0.334862	1.38512	0.446273	0.495671	0.926599	0.664457	0.428798	0.291383	0.487397	0.562057	0.60647	0.324525	0.567494	0.426868	0.443224	0.461433	1.36249	0.320202	0.478923
0.189079	0.58266	0.854558	0.28072	0.294244	0.213042	0.185609	0.271224	0.277466	0.360074	0.328171	0.239908	0.13523	0.191136	0.301334	0.333171	0.277236	0.569112	0.942366	0.574446
0.435075	0.300659	0.159507	0.259764	0.363927	0.742405	0.663624	0.26219	0.377488	0.32167	0.583759	0.218051	0.496528	0.355857	0.105678	0.259357	0.253233	0.418551	0.320609	0.226499
0.179357	0.417208	0.403846	0.221408	0.457202	0.477487	0.375731	0.26144	0.236982	0.193597	0.643841	0.319674	0.416603	0.158152	0.249044	0.366003	0.357051	0.131417	0.564951	0.224248
0.431858	0.320144	0.353158	0.437662	0.412947	0.682133	0.726986	0.411074	0.283078	0.219609	0.601852	0.38918	0.495397	0.459659	0.56668	0.693043	0.567645	1.00356	0.50242	0.314371
0.149801	1.42212	0.319002	0.630998	0.206234	0.592227	0.425854	0.971415	0.332119	0.56662	1.1867	0.148432	0.521285	0.239866	0.327022	0.306735	0.249951	0.760027	0.513146	0.470382
0.523304	0.773277	0.584014	0.417358	0.918187	0.257974	0.468636	0.129635	0.330517	0.775747	0.217776	0.952039	0.573796	0.139175	0.344289	0.143927	0.340217	0.413568	1.11759	0.256629
0.222964	0.198084	1.64287	0.702896	0.576586	0.611814	0.0715001	0.976276	0.540076	0.474516	0.625164	3.38704	0.173076	0.598353	0.28335	0.797879	0.680384	0.817438	2.78972	0.349099
0.287348	0.108652	0.437434	0.342469	0.324434	0.479867	0.212253	0.80719	0.412622	0.162604	1.03527	2.36878	0.504752	0.654115	0.709775	0.885183	0.717976	0.820469	2.61513	0.442209
0.221733	0.332591	0.373002	1.43712	0.830817	0.365752	0.381402	0.392596	0.419001	0.40156	0.756856	1.33753	0.513273	0.225241	0.819029	0.716443	0.324696	0.640095	2.20232	0.375976
0.281384	0.41605	0.677056	0.496415	1.11901	0.316677	0.337332	0.946475	0.348951	0.131668	0.931523	2.7973	0.234514	0.952519	0.762689	0.902819	0.997589	0.621328	1.87719	0.455423
0.560122	0.524724	0.186632	0.195138	1.23692	0.391004	0.533822	0.316858	0.463995	0.515246	0.769055	1.23223	0.408615	0.469132	0.574234	0.664973	0.54803	0.348558	2.39929	0.478663
0.439325	0.16619	0.581639	0.684756	0.396652	0.351138	0.820481	0.470885	0.428862	0.683425	0.291296	0.624584	0.251661	0.353551	0.638688	0.605505	0.673233	1.62484	0.41237	0.741526
0.284187	0.155037	0.931234	0.118117	0.517592	0.318519	0.242146	0.549088	0.406457	0.436194	0.300368	0.159473	0.221455	0.377153	0.396653	0.404075	0.399138	0.722756	0.636291	0.423721
0.28932	0.472338	0.991914	0.247298	0.436248	0.436713	0.437098	0.483566	0.412416	0.473134	0.392924	0.215624	0.274755	0.347852	0.293882	0.224634	0.266225	0.769076	0.580821	0.406308
0.331208	0.193743	1.13508	0.146379	0.295756	0.437742	0.402113	0.512696	0.339192	0.412464	0.162185	0.23095	0.224943	0.189729	0.279624	0.210071	0.133718	0.921666	0.193351	0.306927
0.385675	0.45617	1.27341	0.371689	0.305768	0.717926	0.506365	0.166702	0.196881	0.315164	0.210303	0.425885	0.33888	0.368605	0.168434	0.206891	0.175953	1.08184	0.506451	0.48448
0.474947	0.493535	1.29956	0.31028	0.264197	0.857974	0.49349	0.265832	0.215693	0.411732	0.314146	0.517211	0.382619	0.443907	0.283851	0.274856	0.294136	1.11991	0.510872	0.444553
0.420349	0.623478	0.394199	0.769429	0.129393	0.812421	0.996268	0.282429	0.367906	0.593995	0.881736	0.129972	0.395599	0.2404	0.281749	0.189184	0.121538	0.479345	1.38892	0.706523
0.295881	0.179789	0.252887	0.268496	0.391851	0.738827	0.69542	0.371263	0.381334	0.415482	0.382445	0.152789	0.396382	0.285347	0.219763	0.250874	0.119675	0.279854	0.409106	0.351435
0.173586	0.302812	0.312565	0.335971	0.425132	0.591176	0.548873	0.236083	0.233718	0.214554	0.629136	0.113897	0.376378	0.190148	0.174915	0.318772	0.28011	0.307694	0.391736	0.31901
0.100215	0.329142	0.65757	0.352267	0.440939	0.373885	0.296315	0.173531	0.32421	0.283052	0.514449	0.242715	0.156987	0.341911	0.363066	0.239662	0.375133	0.45051	0.927843	0.560008
0.26389	0.319493	0.697426	0.440664	0.371465	0.412874	0.323918	0.38804	0.312217	0.315343	0.321112	0.342217	0.309363	0.108473	0.378152	0.216024	0.555742	0.247678	1.32791	0.910504
0.541295	0.401297	0.618113	0.188783	0.153848	0.970246	0.689481	0.392006	0.170104	0.340411	0.872818	0.341069	0.251793	0.340441	0.40169	0.570073	0.640678	0.66911	0.40701	0.547225
0.198043	1.05906	0.692738	0.581613	0.222684	0.488245	0.734211	0.963955	0.512941	0.713748	0.574249	0.146439	0.514327	0.153412	0.317051	0.351809	0.181263	0.8858	0.631573	0.346747
0.152112	1.18036	0.715601	0.164902	0.586312	0.298197	0.182753	0.884796	0.897013	0.57867	0.28114	0.455401	0.406331	0.322249	0.326878	0.322214	0.228519	0.371836	0.931893	0.369857
0.475415	0.440709	0.395229	0.71986	0.953312	0.119603	0.335728	0.258722	0.626666	0.552569	0.314498	0.798838	0.294541	0.370928	0.534334	0.367377	0.169701	0.314993	1.38968	0.287847
0.550424	0.245105	0.742418	0.714844	0.939023	0.451613	1.15979	0.259863	0.914136	0.970011	1.25043	2.47684	0.320511	0.456643	0.560567	0.719579	0.495305	0.551725	1.86981	0.495692
0.251182	0.504894	0.701376	1.40675	0.556525	0.57181	0.932675	0.507522	0.697145	0.599168	1.0008	3.67671	0.314107	0.578664	0.59741	0.28555	0.154738	0.6995	3.05413	0.225265
0.655894	0.389316	1.6283	0.479774	1.00868	0.614315	0.540178	0.441684	0.191121	0.923588	0.465859	1.97156	0.495481	0.411739	0.439815	0.40397	0.575949	0.489035	3.17418	0.161786
0.188905	0.435772	0.831307	1.41161	0.333508	0.231704	1.02715	0.363945	0.4994	0.918768	0.676178	2.75548	0.961421	0.262297	0.391582	0.507108	0.525855	0.614339	3.28618	0.38535
0.202239	0.204641	1.10311	1.65288	0.434339	0.294804	0.145576	0.709089	0.663059	0.635375	0.765056	2.62744	0.517917	0.416497	0.397886	0.602469	0.229239	0.560323	3.91548	0.738897
0.401315	0.48761	0.596394	0.373935	0.96766	0.143712	0.197115	0.2331	0.17569	0.867591	0.406006	0.5751	0.345353	0.355613	0.110636	0.224322	0.165743	0.284976	2.95598	0.413914
0.218642	0.248586	0.365212	0.238917	0.776083	0.524621	0.240728	0.352812	0.181642	0.664336	0.486685	0.34082	0.630173	0.241137	0.247045	0.402279	0.409665	0.335062	1.06858	0.642202
0.312922	0.451763	1.1457	0.719251	0.387048	0.476422	0.687148	0.467508	0.707659	0.822198	0.218408	0.94479	0.292632	0.400854	0.632334	0.50927	0.640329	1.23452	0.129587	0.791266
0.588678	0.359788	0.543699	0.897922	0.532711	0.813449	1.16711	0.622806	0.630547	0.666552	0.220615	0.472474	0.28043	0.408849	0.607382	0.785556	0.878164	1.6998	0.137368	0.356768
0.220826	0.381637	1.10389	0.39412	0.47616	0.928592	0.695691	0.378143	0.677511	0.534963	0.334825	0.397681	0.248461	0.490857	0.608625	0.58327	0.751813	1.21922	1.0682	0.359681
0.48865	0.3485	1.39163	0.362867	0.483277	0.909624	0.519998	0.308783	0.263763	0.18198	0.520404	0.38519	0.216341	0.445314	0.508311	0.484158	0.419708	1.25992	0.70154	0.31406
0.120427	0.310675	1.26144	0.163337	0.279234	0.442511	0.284754	0.330334	0.242644	0.278533	0.201012	0.418128	0.332552	0.336887	0.383035	0.394426	0.436627	1.03377	0.561912	0.219146
0.193128	0.441753	1.31469	0.294748	0.378149	0.577966	0.391933	0.193945	0.307718	0.234072	0.290073	0.564263	0.380775	0.305885	0.0839949	0.0692906	0.298294	1.0259	0.65468	0.341192
0.353371	0.471849	1.24622	0.289886	0.0835864	0.768416	0.455955	0.179144	0.293683	0.453664	0.266593	0.491572	0.40135	0.330139	0.173063	0.17222	0.233464	0.976885	0.799642	0.342995
0.438152	0.424823	1.3132	0.34443	0.41389	0.841336	0.367722	0.411798	0.207246	0.168345	0.358235	0.402862	0.229801	0.385661	0.412773	0.380722	0.270685	1.09896	0.833036	0.328884
0.188875	0.669852	0.210272	0.528409	0.354257	0.799562	1.15808	0.677704	0.294364	0.47602	0.769829	0.141964	0.318905	0.338054	0.31925	0.30255	0.0943341	0.552961	1.14269	0.626831
0.341032	0.209822	0.530702	0.532237	0.148358	0.950727	0.903734	0.428779	0.322423	0.487529	0.692148	0.188299	0.264917	0.310422	0.297365	0.360129	0.236432	0.32694	0.810282	0.685024
0.515242	0.367685	0.314652	0.304623	0.241178	0.80376	0.870978	0.348969	0.343667	0.408498	0.455855	0.358805	0.229017	0.234632	0.143297	0.330813	0.194949	0.215542	0.29362	0.142088
0.130195	0.302039	0.375601	0.295538	0.375469	0.645776	0.38252	0.272945	0.247012	0.158751	0.429563	0.233443	0.400195	0.163284	0.202335	0.198818	0.137735	0.186103	0.445475	0.343513
0.158432	0.304969	0.25526	0.313645	0.41423	0.507739	0.245802	0.191334	0.132972	0.342581	0.567351	0.245138	0.306475	0.142634	0.318188	0.279746	0.303356	0.238539	0.406741	0.336144
0.382324	0.241449	0.322508	0.348953	0.560143	0.400729	0.317537	0.372521	0.358867	0.307079	0.435921	0.276133	0.174394	0.198993	0.239983	0.273989	0.382176	0.23656	0.637616	0.189684
0.426703	0.288419	0.632076	0.203516	0.253342	0.557771	0.621259	0.267183	0.323402	0.165974	0.217193	0.311175	0.484696	0.216357	0.369298	0.424357	0.648551	0.983162	0.308647	0.359118
0.842933	0.559698	0.28345	0.997756	0.567912	0.780816	0.466157	0.891415	0.377121	0.317258	0.806937	0.548154	0.301419	0.212258	0.340501	0.189527	0.202649	0.788649	1.03846	0.742207
0.369396	0.340353	0.356689	0.670129	0.65591	0.555706	0.774286	1.19917	0.418142	0.377186	1.53728	0.151727	0.281122	0.140271	0.314446	0.36985	0.305636	0.663861	0.711908	0.401871
0.299092	0.827596	0.629158	0.916644	0.463629	0.718002	0.901428	0.979091	0.605905	0.527086	1.65631	0.269405	0.345117	0.250073	0.252759	0.477373	0.458626	0.991452	0.591787	0.19003
0.394602	0.202611	0.780038	0.680417	1.17463	1.04682	0.61769	0.973624	0.490875	0.351278	0.851394	0.50213	0.259165	0.325663	0.170874	0.62005	0.64713	0.322906	1.5477	0.393983
0.355326	0.912018	0.796833	0.559912	1.26672	0.544297	0.501415	1.14748	0.672998	1.03886	1.06008	0.501577	0.20385	0.433149	0.240963	0.473396	0.541462	0.414318	1.23898	0.303921
0.235438	0.548263	0.498158	0.551106	0.677717	0.370978	1.07147	0.3201	0.55515	0.161704	0.843477	1.5362	0.103062	0.363365	0.432284	0.553595	0.281607	0.261392	2.24339	0.208393
0.434639	0.149288	0.479776	0.390926	0.262134	0.296333	0.962145	0.695303	0.73803	0.30573	0.533172	1.7607	0.385317	0.65409	0.739281	0.585216	0.776197	0.38544	0.941031	0.491021
[truncated: 2,976 more rows]

## Sheet: Subject3
0.616801	1.20207	0.287705	1.446	0.900823	1.36295	0.482054	0.405934	0.319286	0.412435	0.726177	0.554335	0.801043	0.62053	0.780755	1.11286	0.926239	0.434331	0.546197	0.195992
[truncated: 5,558 more rows]

[truncated: 6 more sheets: Subject4, Subject5, Subject6, Subject7, Subject8, Subject9]
