# Supplementary material for: Assessment of transmitral and left atrial appendage flow rate from cardiac 4D-CT
Source: Commun Med (Lond). 2023 Feb 11;3:22. doi: 10.1038/s43856-023-00252-6 (PMC9922288; doi:10.1038/s43856-023-00252-6)
Supplement: Supplementary file 4 — Supplementary Data 1 [file 43856_2023_252_MOESM4_ESM.zip › SupplementaryData1/Figure2_DistanceToTarget/Figure2_LAA.xls]

## Sheet: Subject1
0.534971	0.601532	0.750531	0.182717	1.13421	0.360427	0.427367	0.0919287	0.309603	0.502625	0.642709	0.414866	0.653224	0.47351	0.270977	0.273327	0.431945	0.430398	1.40704	2.06521
0.46535	0.849736	0.626107	0.163961	0.79354	0.377341	0.221698	0.446654	0.474269	0.781707	0.398559	0.343034	0.560482	0.289013	0.574146	0.583213	0.393953	0.680086	1.61843	2.13535
0.571714	0.521386	0.35652	0.303305	0.862486	0.38054	0.31091	0.395086	0.649335	0.634558	0.396306	0.156293	0.610418	0.299987	0.526319	0.509818	0.2098	0.653336	1.42422	1.74274
0.494383	0.79981	0.862851	0.255333	1.19408	0.454361	0.517399	0.191238	0.204323	0.619668	0.531246	0.528132	0.56756	0.454662	0.415846	0.40085	0.370796	0.534968	1.57491	2.35143
0.398935	0.418485	0.36744	0.369205	0.353597	0.154298	0.458243	0.880511	0.908162	0.830505	0.208292	0.291031	0.384614	0.257526	0.68873	0.692368	0.343959	0.85254	1.62557	1.8739
0.537372	0.587924	0.646137	0.214161	0.895246	0.464124	0.303157	0.233697	0.330128	0.511623	0.529357	0.289933	0.678533	0.463721	0.218081	0.152813	0.501272	0.473559	1.1336	1.73967
0.576009	0.511512	0.988888	0.412348	1.3411	0.742684	0.531408	0.353502	0.399028	0.408571	0.67093	0.642721	0.738618	0.716022	0.300393	0.154307	0.138264	0.483076	1.51695	2.41758
0.643494	1.06333	0.870457	0.308888	0.849	0.196171	0.41244	0.4479	0.17934	0.961392	0.409615	0.35499	0.512619	0.235257	0.614534	0.58671	0.679613	0.761901	1.43452	2.52277
0.462732	0.85684	0.54621	0.245244	0.314622	0.566532	0.252492	0.863226	0.619529	1.12353	0.404422	0.184747	0.274554	0.172907	0.818556	0.841704	0.674929	0.954032	1.40053	2.32242
0.411622	0.096776	0.310031	0.217118	0.478547	0.195008	0.474788	0.603257	0.759257	0.788744	0.245145	0.379349	0.415869	0.252692	0.427854	0.387218	0.349626	0.85846	1.27383	1.42877
0.477833	0.416465	0.444616	0.355588	0.663712	0.294177	0.185762	0.320338	0.619133	0.63417	0.428808	0.112938	0.664414	0.0948152	0.394184	0.276013	0.496039	0.741854	1.12866	1.38762
0.626047	0.339008	0.93172	0.210946	1.10363	0.749622	0.515814	0.461114	0.246745	0.226936	0.803589	0.452387	0.821051	0.750253	0.295906	0.389877	0.428982	0.409115	1.15244	2.10868
0.577126	0.674034	1.13503	0.447029	1.45162	0.604873	0.700312	0.305222	0.378471	0.678991	0.359464	0.581376	0.553068	0.644298	0.322138	0.290099	0.337509	0.712801	1.41277	2.67207
0.398455	0.311874	0.32945	0.381552	0.356911	0.51718	0.568636	1.22459	1.11878	1.22339	0.184201	0.158926	0.475834	0.423693	0.96632	0.941335	0.633186	1.01623	1.43387	2.06946
0.359316	0.353244	0.243326	0.333567	0.279385	0.419402	0.720268	1.05956	0.697518	0.999817	0.216402	0.267895	0.478015	0.561093	0.776952	0.741778	0.334574	0.911732	1.32358	1.67953
0.629947	0.472193	0.733673	0.392698	0.706908	0.53613	0.170067	0.346326	0.34686	0.616299	0.376371	0.425295	0.644158	0.414436	0.250422	0.153072	0.712048	0.571582	0.861998	1.41995
0.651365	0.443893	0.941972	0.367815	0.961634	0.659494	0.453613	0.43503	0.22439	0.444957	0.685449	0.363945	0.829828	0.683958	0.363275	0.346889	0.62271	0.317836	0.855928	1.77466
0.457121	0.408473	1.26602	0.625646	1.59995	1.0601	0.893051	0.549988	0.717727	0.235749	0.485021	0.742687	0.81327	0.807635	0.338735	0.285758	0.228859	0.665235	1.49026	2.77591
0.648186	0.322503	1.0939	0.484739	1.42495	1.12294	0.767631	0.800249	0.573907	0.240465	0.79618	0.710368	0.915629	0.944152	0.176824	0.240598	0.457398	0.410259	1.2732	2.48189
0.598832	0.848463	1.01653	0.386588	1.26559	0.473906	0.791956	0.216776	0.339224	1.08822	0.1687	0.441251	0.356816	0.454663	0.380708	0.496036	0.544582	0.861031	1.26402	2.85632
0.604276	1.13769	0.66713	0.134976	0.507546	0.334943	0.372031	0.407916	0.388253	1.23693	0.116872	0.305974	0.245314	0.303625	0.72754	0.850969	0.731847	0.858426	1.28616	2.65316
0.497694	0.557964	0.234135	0.342205	0.237396	0.737659	0.364288	0.724491	1.05491	1.44005	0.344341	0.245145	0.411217	0.479699	1.0914	1.14265	1.06948	0.922802	1.23138	2.45231
0.437009	0.447276	0.221762	0.315393	0.360577	0.226514	0.61802	0.738544	0.514388	0.95191	0.395323	0.402555	0.340029	0.688719	0.639354	0.599885	0.271764	0.82055	0.991904	1.35302
0.435422	0.430654	0.434044	0.280275	0.397325	0.271512	0.402956	0.280905	0.590048	0.752193	0.283913	0.221921	0.39564	0.301046	0.255084	0.243753	0.396407	0.710371	1.13179	1.05258
0.418576	0.255551	0.595621	0.109802	0.500814	0.501731	0.384155	0.0264245	0.577169	0.742288	0.183614	0.227843	0.529876	0.381791	0.18119	0.139841	0.649879	0.657522	0.914637	1.09072
0.73033	0.302075	1.05584	0.484024	1.14884	1.006	0.734681	0.723059	0.51676	0.357378	0.906981	0.475239	0.928055	0.955645	0.232178	0.273121	0.658524	0.278314	0.905162	2.13228
0.525199	0.613922	1.2419	0.679735	1.65108	0.882657	0.944841	0.29572	0.663486	0.871935	0.170543	0.620636	0.481217	0.574427	0.299729	0.41266	0.350516	0.800805	1.25376	3.01943
0.6967	1.0003	0.829237	0.294156	0.925545	0.337137	0.594104	0.196049	0.199605	1.12103	0.228882	0.286682	0.332143	0.13073	0.607684	0.741821	0.672157	0.725484	1.20166	2.87833
0.648054	0.892991	0.426482	0.385571	0.298492	0.332245	0.177218	0.355936	0.752415	1.11447	0.394204	0.296163	0.193201	0.297964	0.945443	1.0427	0.947621	0.664828	1.18606	2.70293
0.457857	0.343237	0.354297	0.471814	0.310404	0.311286	0.986001	1.13842	0.765788	1.25936	0.412646	0.540326	0.107039	0.765489	1.08846	0.900576	0.565337	1.05839	1.40281	1.91526
0.527522	0.338628	0.241898	0.645313	0.431502	0.595809	0.799292	1.12525	1.20078	1.47253	0.397555	0.396769	0.098096	0.749149	1.33511	1.24085	0.919528	1.08338	1.1979	2.28644
0.482247	0.695825	0.447142	0.311315	0.317343	0.26853	0.840025	0.773465	0.464333	1.1803	0.603326	0.650888	0.0489118	0.978004	0.819481	0.684568	0.368747	0.892891	1.05165	1.58879
0.554685	0.586857	0.321205	0.248876	0.295826	0.377855	0.558296	0.357712	0.374464	0.915995	0.312297	0.377367	0.28709	0.592252	0.318262	0.292188	0.371636	0.698149	0.915648	1.0563
0.566682	0.486537	0.957086	0.345495	0.534245	0.561579	0.235429	0.169417	0.476576	0.863214	0.450794	0.16958	0.616176	0.150033	0.330912	0.34165	0.771461	0.473777	0.642838	1.13653
0.716892	0.370067	1.0055	0.533992	0.808946	0.673731	0.407672	0.403212	0.22042	0.563158	0.475391	0.36647	0.731325	0.489836	0.323835	0.265698	0.852275	0.355334	0.699074	1.48304
0.806832	0.251828	1.06767	0.590766	0.915359	0.821503	0.471134	0.529258	0.368341	0.473085	0.748622	0.3821	0.849057	0.815593	0.154428	0.196048	0.815269	0.255703	0.571988	1.76308
0.479297	0.436921	1.39401	0.748776	1.84407	1.28289	1.14099	0.64009	0.967117	0.568152	0.284397	0.83456	0.667425	0.847941	0.174482	0.18866	0.330948	0.773406	1.3703	2.94189
0.63656	0.0705283	1.0349	0.694829	1.69187	1.45164	1.10074	1.0334	0.986203	0.436473	0.778461	0.858791	1.01429	1.07566	0.135897	0.282273	0.329014	0.560269	1.31108	2.79377
0.769051	0.259675	0.849994	0.70275	1.38854	1.3192	1.11165	1.01565	1.01598	0.503288	1.03375	0.640685	1.10592	1.15926	0.242647	0.420454	0.511102	0.228124	0.946877	2.47238
0.66577	0.890029	0.931711	0.423348	1.45028	0.670361	0.559706	0.153572	0.339849	0.946965	0.208798	0.411756	0.18994	0.23808	0.495668	0.625894	0.652103	0.538423	1.13151	3.15787
0.735552	1.17509	0.599882	0.199036	0.698008	0.123529	0.505776	0.350776	0.387961	0.85049	0.488308	0.235935	0.180692	0.266247	0.925852	1.00653	0.895207	0.456902	1.12603	2.95508
0.478418	0.66075	0.415933	0.39757	0.284354	0.650979	0.258334	0.354371	0.825757	0.972643	0.677256	0.360274	0.367248	0.516762	1.18724	1.26463	1.12929	0.571645	1.06604	2.79472
0.583173	0.548004	0.140965	0.413383	0.261227	0.690937	0.617328	0.728183	1.12542	1.19064	0.666195	0.458224	0.125831	0.713399	1.43215	1.45534	1.25784	0.632876	1.02595	2.66615
0.816685	0.960748	0.250258	0.278547	0.242444	0.371352	0.591114	0.426144	0.278933	0.887639	0.842709	0.670776	0.259591	0.914966	0.598524	0.505523	0.21182	0.820314	0.708777	1.24982
0.695679	0.743988	0.199179	0.291814	0.0979481	0.419472	0.631268	0.502627	0.30019	0.887953	0.606176	0.456894	0.360778	0.718281	0.522338	0.502318	0.24125	0.710624	0.763445	1.10484
0.808424	0.58804	0.471346	0.266158	0.148375	0.408475	0.473777	0.322008	0.224557	0.756225	0.499969	0.399143	0.0559356	0.532626	0.366895	0.428483	0.537889	0.70299	0.770697	0.727551
0.643374	0.267007	0.53633	0.151847	0.206204	0.387516	0.356931	0.310898	0.304696	0.802552	0.294079	0.0693837	0.286697	0.330619	0.444951	0.348372	0.652813	0.788488	0.970229	0.748728
0.61662	0.164872	0.755065	0.158814	0.251236	0.605409	0.351204	0.330748	0.340846	0.79648	0.275028	0.350817	0.361173	0.351933	0.31061	0.306044	0.732454	0.708525	0.859548	0.844062
0.917376	0.247559	0.928903	0.743996	1.07936	1.07	0.879825	0.840831	0.77329	0.178483	1.03617	0.453374	1.00756	1.06858	0.137002	0.363364	0.854129	0.364126	0.619772	2.08571
0.505129	0.201079	1.10102	0.647391	1.84262	1.52869	1.25146	1.00158	1.16909	0.22846	0.586293	0.987526	0.929892	1.02646	0.313416	0.222371	0.17083	0.669261	1.29389	2.81597
0.392372	0.701266	1.42359	0.802056	1.87936	1.27221	1.04785	0.478349	0.809875	0.921966	0.218108	0.829304	0.486926	0.635803	0.162449	0.225538	0.381336	0.733133	1.24511	3.00828
0.578256	0.819422	1.1412	0.711417	1.68316	0.950251	0.760846	0.336695	0.544283	1.08888	0.368971	0.566584	0.368004	0.395086	0.429064	0.580532	0.480669	0.637245	1.13364	3.1546
0.764322	1.20422	0.716222	0.24991	1.09814	0.510473	0.497896	0.299507	0.328739	0.877909	0.505109	0.245829	0.416135	0.207588	0.806914	0.920128	0.845945	0.437333	1.06726	3.1294
0.537052	0.934472	0.555957	0.348974	0.651204	0.38641	0.378068	0.126644	0.418964	0.753628	0.726949	0.451938	0.47002	0.579922	1.14191	1.30274	1.18776	0.208051	1.05799	3.09325
0.518674	0.381629	0.46656	0.665401	0.596009	0.350911	1.16435	0.935304	0.891332	1.14687	0.732224	0.663575	0.29732	1.05905	1.40776	1.20137	0.836461	1.19918	1.18484	2.17949
0.550505	0.782995	0.494378	0.455282	0.503757	0.317164	0.959245	0.602185	0.528363	1.0599	0.905394	0.939087	0.399595	1.2531	1.03896	0.96627	0.45906	1.13062	1.27787	1.92081
0.560305	0.208919	0.442086	0.300159	0.591417	0.429994	0.805774	1.07246	1.17695	1.3748	0.894836	0.656919	0.328504	1.0034	1.68379	1.48821	1.14777	0.800698	1.00628	2.52478
0.834563	1.10507	0.332932	0.41751	0.404174	0.309426	0.62179	0.41953	0.454533	1.01682	1.05563	0.845761	0.442419	1.05192	0.722813	0.705226	0.32581	0.957318	0.890296	1.56616
0.997677	0.772395	0.266816	0.277354	0.203754	0.35352	0.4691	0.270859	0.289148	0.666759	0.777466	0.38156	0.289526	0.571609	0.429351	0.49963	0.553219	0.69912	0.629101	0.852983
0.623624	0.280009	1.05511	0.237873	0.428676	0.532433	0.367635	0.379748	0.3095	0.735304	0.243616	0.248424	0.450238	0.144988	0.473689	0.384904	0.784048	0.617202	0.627175	0.855236
0.770473	0.450461	1.12959	0.564472	0.72037	0.69395	0.237202	0.255232	0.256627	0.732937	0.627663	0.448324	0.712269	0.57132	0.419156	0.324358	0.868701	0.437952	0.495168	1.39175
0.809413	0.286544	0.971539	0.753946	0.844435	0.943994	0.605492	0.550913	0.404316	0.623658	0.853496	0.333246	0.831078	0.787855	0.245525	0.36494	0.971591	0.131099	0.268733	1.71257
0.455788	0.365326	1.17981	0.635319	1.68127	1.62849	1.4968	1.06488	1.23444	0.285365	0.374313	1.06682	0.81004	0.946421	0.228531	0.22417	0.230579	0.72742	1.2958	2.84555
0.670583	0.358653	0.646914	0.650624	1.58447	1.33009	1.42865	1.27668	1.38371	0.689946	0.733952	0.88924	1.0005	1.21461	0.225514	0.443003	0.290925	0.461365	1.08597	2.69078
1.04527	0.421305	0.56398	0.960047	1.28182	1.08014	1.1699	1.08252	1.06096	0.283289	1.27829	0.520839	0.844405	1.26226	0.304917	0.522415	0.690254	0.406797	0.552194	2.40687
0.618424	0.801733	0.946047	0.487961	1.31849	0.669852	0.490009	0.269691	0.525563	0.820991	0.284598	0.288448	0.329099	0.278934	0.677022	0.817318	0.623452	0.337448	1.00141	3.25276
0.783441	1.0062	0.702546	0.42764	1.37028	0.493271	0.312452	0.335815	0.407946	0.63766	0.359892	0.218916	0.523929	0.417574	0.887695	1.06416	0.940658	0.183554	0.934188	3.34179
0.792064	1.30233	0.598007	0.246413	1.08914	0.279807	0.391585	0.337082	0.195658	0.607526	0.611662	0.338909	0.511949	0.434452	1.10615	1.25755	1.12887	0.240539	0.927976	3.23763
0.245193	0.720387	0.226547	0.350464	0.368726	0.690606	0.361016	0.41561	0.631714	0.7781	1.02912	0.573809	0.37135	0.711812	1.43689	1.54486	1.33259	0.286267	0.963927	3.03533
0.242321	0.304711	0.327278	0.383243	0.571518	0.413828	0.389411	0.622426	1.0483	1.16009	1.15668	0.79152	0.454718	0.906167	1.75467	1.71103	1.36085	0.33978	0.912834	2.9223
1.20067	1.4566	0.142585	0.23868	0.32087	0.563658	0.361414	0.374596	0.238078	0.667441	1.16437	0.68706	0.672335	0.851919	0.508398	0.510843	0.406212	0.803723	0.591988	1.32686
1.28777	0.719928	0.625397	0.142636	0.213091	0.462036	0.257583	0.412872	0.245556	0.468397	0.866101	0.331587	0.428362	0.59475	0.209474	0.278898	0.435231	0.666025	0.451055	0.547846
1.08532	0.499333	0.579887	0.210806	0.309203	0.468074	0.516965	0.34638	0.16582	0.549964	0.608692	0.425938	0.294535	0.411432	0.202019	0.201973	0.499526	0.69856	0.641991	0.447116
0.917918	0.27966	0.823005	0.167891	0.312966	0.444174	0.449663	0.363942	0.498956	0.614234	0.307748	0.376162	0.195597	0.320466	0.253403	0.129856	0.622579	0.703756	0.781201	0.547615
0.817317	0.250346	0.915847	0.304258	0.216839	0.428208	0.302874	0.414542	0.381765	0.582623	0.133475	0.441718	0.256539	0.229563	0.346816	0.25329	0.653283	0.658552	0.683724	0.638464
0.630718	0.64666	1.09028	0.430968	0.417105	0.586206	0.0658553	0.0446053	0.223312	0.899078	0.560048	0.402287	0.564206	0.460032	0.365295	0.249226	0.863205	0.31809	0.343265	1.0735
0.899201	0.258634	0.844667	0.947752	0.977719	1.12058	0.899441	0.767933	0.774713	0.53384	1.21224	0.420096	0.874356	1.08624	0.361826	0.310402	0.866749	0.415578	0.340293	2.06453
0.532753	0.368342	0.761475	0.563284	1.4139	1.2602	1.60793	1.45429	1.57054	0.454217	0.485281	1.09273	1.00574	1.19537	0.269059	0.486506	0.237001	0.645054	1.08319	2.73258
0.415472	0.733985	1.22951	0.706029	1.54666	0.997699	0.664713	0.31089	0.619634	0.900653	0.155883	0.524489	0.17737	0.465882	0.37384	0.522961	0.444771	0.366395	1.12384	3.03889
0.361192	0.725517	1.38604	0.715876	1.90502	1.55257	1.19138	0.70449	0.845118	0.7712	0.273256	0.889642	0.495379	0.706752	0.202045	0.210032	0.300471	0.631946	1.11418	2.89515
1.03201	0.471491	0.395191	0.754296	1.46141	0.976996	1.32884	1.27583	1.35323	0.293299	1.08694	0.650985	0.77868	1.31237	0.272927	0.58253	0.564989	0.182107	0.879262	2.53279
0.481918	0.816048	0.395968	0.349176	0.885714	0.252907	0.604454	0.477349	0.290269	0.426965	0.579993	0.704149	0.585116	0.877148	1.36529	1.59666	1.44606	0.340137	0.820267	3.41762
0.537836	0.516923	0.31374	0.58083	0.676196	0.272153	0.916912	0.72204	0.73291	1.03325	1.14715	0.966067	0.339329	1.37257	1.24966	1.08925	0.723726	1.12119	1.06324	2.35493
0.839928	1.17328	0.203495	0.358002	0.127281	0.417174	0.650489	0.303206	0.327735	0.936602	1.3118	1.01601	0.64235	1.0644	0.712168	0.666332	0.273851	1.06989	1.11215	1.86566
0.174916	0.877887	0.279376	0.343825	0.479223	0.528463	0.519945	0.311997	0.338095	0.512697	0.79764	0.763745	0.615633	0.838399	1.48588	1.58692	1.51323	0.446459	1.00341	3.32379
0.494996	0.371393	0.433775	0.372291	0.897629	0.192974	0.788527	1.06622	0.951622	1.33498	1.33455	1.03466	0.461033	1.20379	1.51489	1.29961	0.963242	0.717007	0.912388	2.73837
1.21765	1.11785	0.368245	0.268033	0.104942	0.323281	0.22089	0.279679	0.417379	0.641692	1.10585	0.58761	0.572154	0.79202	0.380101	0.412681	0.332794	0.743168	0.548895	1.03212
1.19204	1.59567	0.174251	0.394724	0.386444	0.552718	0.291773	0.089557	0.215679	0.803357	1.17175	0.817577	0.891457	0.766682	0.504685	0.465522	0.41372	0.894901	0.805469	1.67838
1.49258	0.987853	0.438886	0.0803195	0.448762	0.435197	0.22974	0.348732	0.254957	0.454056	1.09941	0.392625	0.703813	0.636952	0.288313	0.428895	0.466793	0.713867	0.457254	0.793334
0.94474	0.587757	1.06328	0.354253	0.138473	0.425679	0.345906	0.401939	0.321595	0.522993	0.0695413	0.181776	0.277152	0.336141	0.379035	0.29959	0.755161	0.510909	0.478557	0.624035
0.712125	0.664106	1.17862	0.43903	0.210327	0.637258	0.229248	0.208446	0.2596	0.581913	0.404488	0.551935	0.391257	0.375416	0.379878	0.28573	0.751558	0.557564	0.46122	0.80724
0.714095	0.501752	1.07133	0.750376	0.601827	0.746729	0.246588	0.40346	0.123474	0.976019	0.883966	0.430483	0.689236	0.517797	0.394369	0.229107	0.92906	0.275352	0.249943	1.38906
0.750996	0.239976	0.917698	0.973394	0.808571	0.968493	0.446569	0.504358	0.423775	0.844886	1.13992	0.385461	0.696388	0.832105	0.350421	0.404912	0.919995	0.374362	0.176004	1.74199
0.546884	0.300302	0.619185	0.54285	1.06049	0.93629	1.37118	1.78066	1.79352	0.261136	0.271398	1.14714	0.759044	1.22864	0.345369	0.424449	0.156997	0.708514	0.974371	2.6174
0.404667	0.404817	1.11191	0.635295	1.34465	1.34545	1.62088	1.37255	1.40023	0.350792	0.359551	1.1802	0.927556	0.961093	0.315658	0.402637	0.177846	0.704888	1.19164	2.73502
0.844698	0.542771	0.305057	0.506998	1.09362	0.853058	1.2827	1.58949	1.70969	0.386384	0.805776	0.794784	0.652953	1.33481	0.25665	0.576903	0.248793	0.530468	0.849702	2.61425
1.34089	0.619701	0.144399	0.844679	1.20419	0.600729	0.880645	1.13128	1.33779	0.297726	1.27862	0.557617	0.442842	1.18006	0.320371	0.612636	0.603066	0.378367	0.476838	2.18383
1.10317	0.537733	0.511614	1.13726	1.16873	0.626244	0.698759	1.05017	1.08076	0.502574	1.35449	0.424876	0.567998	1.18642	0.276978	0.303335	0.615443	0.662069	0.195446	2.15216
0.601648	0.761981	0.89626	0.425029	1.00358	0.550837	0.0800445	0.280117	0.479374	0.703612	0.234294	0.190443	0.376506	0.253762	0.820146	1.03813	0.737429	0.363622	0.942266	3.12034
0.650174	0.973262	0.722582	0.370512	0.881846	0.256804	0.292396	0.279971	0.40433	0.679619	0.320232	0.24349	0.501625	0.424346	1.01731	1.26156	0.933453	0.286482	0.87135	3.29844
0.738092	0.949141	0.58308	0.248855	1.33478	0.202272	0.323338	0.211446	0.334215	0.514038	0.51125	0.498278	0.584914	0.692021	1.28713	1.49161	1.29334	0.421299	0.756715	3.414
0.68064	0.929672	0.322666	0.333679	0.483667	0.447031	0.666178	0.40155	0.495841	0.973462	1.43716	1.26294	0.458822	1.23607	0.892411	0.805777	0.407799	1.27263	1.17187	2.20873
0.282579	0.615021	0.264469	0.324025	0.441407	0.307924	0.399894	0.292521	0.629299	0.82924	0.901056	0.799519	0.625401	0.977935	1.50106	1.35344	1.43484	0.354332	0.989392	3.32815
0.0259733	0.547533	0.269066	0.206817	0.88416	0.342439	0.429227	0.633123	1.11843	1.16046	1.21698	0.808352	0.620644	1.07264	1.44443	1.32083	1.19628	0.443243	0.918563	3.15693
1.6189	1.35118	0.518445	0.322664	0.418145	0.540086	0.316568	0.294216	0.408587	0.489572	0.957146	0.43531	0.954381	0.615126	0.383913	0.323506	0.352678	0.658394	0.367726	1.11899
1.59717	1.73398	0.397703	0.489257	0.380047	0.542378	0.287715	0.187623	0.342823	0.525047	0.953673	0.576909	1.1126	0.585722	0.323487	0.370447	0.390131	0.679711	0.514146	1.43956
1.77831	1.05297	0.756939	0.1652	0.23037	0.503447	0.31625	0.593353	0.437017	0.277587	0.931961	0.171008	0.885065	0.499417	0.341941	0.376021	0.585289	0.755861	0.419956	0.599139
1.56528	0.876441	0.668173	0.287222	0.107956	0.521031	0.228335	0.284128	0.388369	0.339345	0.964169	0.325912	0.690519	0.471469	0.385708	0.190314	0.595941	0.758615	0.478257	0.371472
1.32902	0.696839	0.85074	0.40509	0.271313	0.505281	0.517727	0.287764	0.277808	0.431314	0.643358	0.0824176	0.471102	0.318068	0.436754	0.310473	0.709833	0.712246	0.671671	0.338374
1.14857	0.620385	0.881875	0.348241	0.313042	0.595771	0.483384	0.367421	0.153792	0.489344	0.468685	0.347299	0.351728	0.392518	0.3388	0.256219	0.670606	0.660614	0.531323	0.47685
0.62273	0.767024	1.06044	0.53263	0.403882	0.778764	0.297691	0.290197	0.291187	0.746627	0.738634	0.302971	0.564475	0.353526	0.52904	0.394658	0.867157	0.325777	0.311315	1.12894
0.820206	0.303852	0.732903	1.18365	0.976084	0.802728	0.5415	0.684011	0.730319	0.759213	1.25053	0.451841	0.639703	1.07935	0.382302	0.215312	0.717218	0.325608	0.261003	2.04716
0.319987	0.334788	1.24815	0.720332	1.71688	1.31487	0.828855	0.435021	0.603763	0.873939	0.479374	0.549353	0.298553	0.463996	0.291259	0.478922	0.183376	0.348263	0.827553	2.89422
0.212046	0.380981	1.25471	0.785997	1.55215	1.62728	1.31683	1.03728	1.04019	0.716121	0.152013	0.922523	0.685917	0.832186	0.439968	0.347541	0.22082	0.466959	0.816338	2.7583
1.18473	0.758025	0.207777	0.568324	1.04667	0.520105	0.955887	1.28816	1.5004	0.240534	1.08709	0.553193	0.452058	1.16728	0.254322	0.77072	0.388833	0.163121	0.758061	2.30057
0.448789	0.482507	1.03336	0.622879	1.2827	0.808697	0.513389	0.304236	0.330626	0.784461	0.156723	0.38513	0.202562	0.285969	0.561734	0.800043	0.418356	0.32791	0.8602	2.98335
0.84243	0.932087	0.398831	0.332056	0.978057	0.298158	0.31588	0.352866	0.423907	0.586006	0.408345	0.587235	0.549599	0.786487	1.26664	1.48167	1.23991	0.46224	0.690035	3.41341
0.387959	0.423235	0.335845	0.448651	0.614502	0.479493	0.672302	0.431706	0.268833	0.381474	0.455191	0.730858	0.537925	0.799739	1.2239	1.25282	1.41621	0.619851	0.914429	3.56452
0.724603	0.457896	0.343741	0.231536	0.961383	0.529231	0.243546	0.17632	0.360013	0.436307	0.326428	0.594177	0.494538	0.765409	1.09531	1.2747	1.53165	0.794257	0.634753	3.49448
0.475777	0.413676	0.24882	0.430128	0.526614	0.436894	0.589724	0.571611	0.521927	1.08028	1.54986	0.94155	0.541628	1.27473	1.04792	0.876351	0.610406	1.02062	0.975819	2.6367
1.00705	1.15177	0.29233	0.291865	0.255062	0.453299	0.436481	0.215656	0.119202	0.872768	1.29181	0.976232	0.81593	0.839134	0.65855	0.491799	0.109682	1.05136	1.05942	2.07363
0.190941	0.548706	0.156235	0.430277	0.457803	0.274707	0.623087	0.276961	0.23107	0.474798	0.624096	0.900135	0.684449	0.954772	1.30602	1.16702	1.31875	0.607072	1.06608	3.56787
0.462364	0.234268	0.208033	0.456998	0.827031	0.390892	0.672874	1.0421	0.833936	1.40704	1.46174	0.823417	0.699724	1.3281	1.28243	1.16944	0.80524	0.639649	0.902809	2.97913
1.56032	1.83371	0.43503	0.398383	0.337511	0.49233	0.253318	0.355132	0.31973	0.494308	1.01735	0.711778	1.27565	0.496553	0.286672	0.261638	0.191361	0.639842	0.769585	1.74324
1.95398	1.31666	0.650128	0.452485	0.461187	0.425612	0.458676	0.411876	0.560432	0.2663	0.770409	0.38688	1.1616	0.500437	0.294452	0.170625	0.646121	0.693586	0.437919	0.898113
1.1193	1.01285	1.09494	0.260008	0.170867	0.46351	0.372596	0.326483	0.57472	0.287575	0.392173	0.381091	0.404177	0.344297	0.403298	0.349575	0.634804	0.588178	0.409623	0.633201
1.39996	1.07968	1.01722	0.265486	0.121485	0.477452	0.55676	0.326201	0.460452	0.262756	0.449903	0.255971	0.579911	0.18759	0.462666	0.322819	0.495717	0.717006	0.387582	0.429844
0.668325	0.85467	1.10689	0.445225	0.335627	0.676101	0.152531	0.387419	0.265714	0.589431	0.570355	0.318984	0.454239	0.253812	0.424929	0.272678	0.817252	0.311272	0.215716	0.992973
0.578342	0.496044	0.972351	0.841143	0.51914	0.949303	0.485739	0.332731	0.443787	1.02138	1.1132	0.341644	0.626144	0.604849	0.410906	0.205074	0.866205	0.271112	0.337002	1.49607
0.777987	0.315235	0.867311	1.14602	0.747375	1.11397	0.509081	0.439633	0.590417	1.085	1.10495	0.335043	0.685358	0.864491	0.522208	0.430986	0.794718	0.368479	0.456068	1.7542
0.582705	0.352314	0.764339	0.361272	0.881117	0.855367	1.18991	1.52593	1.46678	0.266629	0.28806	1.30956	0.719697	1.18115	0.330844	0.393914	0.240522	0.623027	1.04336	2.51664
0.863031	0.74779	0.142354	0.343139	0.707803	0.510135	0.944499	1.36608	1.57753	0.383834	0.650351	0.842263	0.393001	1.16815	0.267445	0.634348	0.254101	0.724933	0.771483	2.4589
0.285871	0.251585	1.02764	0.582462	1.09164	1.10347	1.39678	1.65251	1.54178	0.470349	0.462248	1.10502	0.926586	1.05166	0.294777	0.308156	0.37295	0.476988	0.868083	2.57601
1.1748	0.991146	0.331681	0.234694	0.671766	0.388401	0.772499	1.17818	1.31923	0.417024	0.831186	0.607876	0.201113	1.02344	0.217362	0.752159	0.373224	0.399163	0.61377	2.27702
1.29851	0.695225	0.204221	0.664575	0.92561	0.0961673	0.43223	0.554133	0.953713	0.506685	1.11516	0.395222	0.138861	0.787254	0.283616	0.348262	0.410917	0.717583	0.0777438	1.87015
1.58853	0.889362	0.457739	0.391967	0.737716	0.273669	0.525552	0.721604	0.926269	0.336579	0.981921	0.39391	0.138698	0.764402	0.296233	0.462049	0.342266	0.399557	0.50909	1.97621
1.14021	0.457331	0.398385	0.912326	0.966245	0.301021	0.375515	0.541559	1.06112	0.767746	1.00544	0.308986	0.247619	0.849397	0.426026	0.40303	0.493339	0.602111	0.288096	1.85679
0.733001	0.656139	0.50811	0.13498	0.499444	0.204428	0.306351	0.30743	0.295169	0.634894	0.405693	0.446096	0.710637	0.715072	1.14043	1.32887	1.03495	0.766188	0.780243	3.05867
0.720125	0.426098	0.705302	0.402989	0.829819	0.446344	0.332558	0.337156	0.135042	0.695965	0.0896694	0.35719	0.456376	0.404006	0.885026	1.08583	0.724153	0.656271	0.837018	2.86157
0.769882	0.906782	0.421285	0.135702	0.504326	0.230251	0.43812	0.364099	0.193356	0.665104	0.286498	0.574801	0.615452	0.832418	1.16008	1.32297	1.21261	0.648982	0.689671	3.29961
0.536216	0.354244	0.231203	0.480016	0.842753	0.354128	0.383365	0.231575	0.34245	0.423889	0.444955	0.532326	0.488451	0.621133	0.98752	1.13133	1.23692	0.841168	0.786391	3.62451
0.779404	0.650226	0.435314	0.147413	0.31016	0.395306	0.519494	0.358707	0.284252	0.874488	1.39421	0.875088	0.652863	0.971425	0.669755	0.537922	0.247623	1.1239	1.13416	2.45071
1.38015	1.45932	0.558899	0.279909	0.253789	0.589025	0.324423	0.264946	0.310964	0.530427	1.10247	0.687031	1.01884	0.571489	0.313079	0.297118	0.389146	0.749443	0.920454	2.01231
0.278486	0.291857	0.172594	0.529025	0.316482	0.524974	0.483857	0.265839	0.384319	0.332038	0.452426	0.731723	0.623437	0.806028	1.05451	0.887904	1.05937	0.759127	1.17945	3.72666
0.246325	0.749031	0.353406	0.228889	0.551621	0.574833	0.277288	0.471373	0.817234	0.762994	0.760495	0.708604	0.764487	1.16214	1.10152	0.98525	1.07033	0.42835	1.08423	3.54886
0.250374	0.506962	0.254409	0.2303	0.937743	0.724551	0.516001	0.991424	0.700289	1.22877	0.980976	0.732892	0.793387	1.04284	1.06707	0.946667	0.923557	0.1857	1.00423	3.3496
2.05197	1.72399	0.673166	0.520598	0.514703	0.48097	0.448801	0.320022	0.473544	0.489598	0.726739	0.67135	1.43477	0.355961	0.317553	0.159617	0.491626	0.539621	0.335419	1.25374
1.92588	2.04923	0.719161	0.581025	0.542361	0.643909	0.273619	0.37662	0.505732	0.271899	0.73293	0.723103	1.54796	0.353351	0.187825	0.212791	0.447482	0.521781	0.620121	1.63168
2.04585	1.30028	0.738622	0.21911	0.370859	0.571834	0.204505	0.392844	0.471277	0.233266	0.838655	0.339555	1.10795	0.502454	0.107535	0.246486	0.48943	0.786997	0.281323	0.363178
2.2497	1.41881	0.832081	0.34589	0.551548	0.444413	0.431093	0.621146	0.483075	0.214228	0.669154	0.476372	1.32274	0.472734	0.435945	0.21095	0.501715	0.671641	0.196109	0.66475
1.7851	1.16097	0.821422	0.327076	0.209716	0.489195	0.411202	0.106417	0.435019	0.324646	0.944003	0.124405	0.877163	0.407358	0.388315	0.26428	0.473539	0.723175	0.411237	0.190262
1.50374	0.97122	0.822371	0.151398	0.424105	0.487907	0.607052	0.280516	0.4168	0.362097	0.669782	0.334265	0.628156	0.383871	0.242891	0.139458	0.516162	0.79755	0.447584	0.355821
0.932463	1.069	1.1101	0.137163	0.291503	0.655217	0.355088	0.259167	0.471201	0.324418	0.326015	0.242361	0.334264	0.127114	0.493276	0.493393	0.738405	0.477672	0.312536	0.74433
0.510937	0.824008	1.0466	0.45526	0.49218	0.818355	0.351535	0.247953	0.383887	0.791102	0.89073	0.370381	0.571473	0.412363	0.530848	0.35379	0.852633	0.501235	0.429687	1.2794
1.02402	0.227213	0.679283	1.04302	0.939143	0.589727	0.500031	0.521023	0.843132	1.00906	0.818757	0.352512	0.401816	0.877548	0.353611	0.262809	0.542493	0.300962	0.530404	1.85624
0.892193	0.7199	0.44721	0.146307	0.529628	0.448527	0.791366	1.12987	1.18967	0.369068	0.395961	1.00838	0.301643	1.08678	0.379834	0.564527	0.263589	0.721436	0.820018	2.34034
0.152224	0.145893	1.19843	0.809271	1.68386	1.70695	1.03056	0.878988	0.834283	0.974478	0.560745	0.673792	0.491112	0.658662	0.229472	0.283424	0.30859	0.103903	0.563398	2.75173
0.47093	0.276017	0.921743	0.521275	1.23732	0.812617	0.348776	0.28615	0.401567	0.73924	0.148475	0.18178	0.395052	0.22721	0.659612	0.829813	0.395653	0.531836	0.582922	2.74581
0.284995	0.30081	1.0753	0.802348	1.24083	1.34191	1.363	1.417	1.34429	0.882997	0.494126	0.856756	0.786143	0.922652	0.14214	0.206962	0.428556	0.392453	0.485042	2.63768
0.859695	0.53221	0.225303	0.147995	0.514987	0.570621	0.301827	0.384119	0.217299	0.620829	0.212448	0.47871	0.61947	0.717954	1.08145	1.21218	1.54096	0.893325	0.551183	3.41531
0.490576	0.291964	0.196667	0.668394	0.498261	0.29008	0.545091	0.314661	0.414011	0.283605	0.294749	0.503086	0.505764	0.512795	0.799931	0.807368	1.00401	1.05111	1.04319	3.79002
0.781458	0.240877	0.426415	0.399157	0.656637	0.431862	0.342599	0.302468	0.334324	0.294941	0.235875	0.462791	0.435046	0.507524	0.811396	0.965869	1.12331	1.20879	0.710336	3.60076
0.60909	0.254885	0.327011	0.246499	0.637047	0.800752	0.433528	0.842502	0.529471	1.19197	1.4053	0.487245	0.7643	1.04576	0.942991	0.898221	0.52811	0.614795	0.971852	3.08684
0.748617	0.253119	0.473551	0.350037	0.317458	0.621549	0.270263	0.546978	0.368644	0.934444	1.37089	0.508876	0.593784	0.862895	0.690868	0.67493	0.422086	0.84326	1.04263	2.85005
1.17519	1.03847	0.628454	0.357418	0.265509	0.462931	0.383436	0.360224	0.215952	0.447059	1.16941	0.687217	0.762275	0.61116	0.315328	0.311213	0.107595	0.966339	1.14314	2.34946
1.78853	1.58978	0.710734	0.613465	0.430055	0.49446	0.391702	0.340119	0.543162	0.169106	0.865696	0.473729	1.31184	0.239045	0.265399	0.19893	0.318352	0.379837	0.938561	1.95772
2.41067	1.68101	0.853169	0.456189	0.571906	0.458927	0.614774	0.526868	0.449285	0.15933	0.44348	0.768282	1.6064	0.280303	0.217821	0.314959	0.522271	0.690857	0.37217	0.974079
1.50923	1.43817	1.05513	0.280748	0.415991	0.505393	0.530081	0.379121	0.475222	0.210387	0.257301	0.26224	0.696899	0.47391	0.254942	0.175019	0.511722	0.553095	0.310563	0.473639
1.36944	1.58143	1.09529	0.245641	0.456943	0.488353	0.412723	0.216463	0.420098	0.262565	0.292609	0.222945	0.610547	0.315949	0.396804	0.422554	0.619891	0.458662	0.262741	0.53836
1.82163	1.36552	0.822661	0.317643	0.459626	0.529953	0.436954	0.453457	0.413316	0.306281	0.766208	0.111721	0.929077	0.5489	0.228274	0.15919	0.467732	0.705542	0.189098	0.289974
0.934865	1.20927	1.0907	0.103092	0.246015	0.568772	0.262493	0.302568	0.335743	0.419105	0.468396	0.238217	0.385405	0.123303	0.416194	0.351347	0.735168	0.459696	0.298869	0.81309
0.604916	0.947806	0.9905	0.27547	0.442517	0.577136	0.134489	0.231206	0.490184	0.517906	0.731485	0.260399	0.495845	0.31022	0.559306	0.356496	0.832392	0.427532	0.297093	1.13174
0.448354	0.773523	0.937098	0.50968	0.477981	0.805321	0.44528	0.287477	0.451836	0.930309	0.993103	0.292064	0.679093	0.518308	0.533704	0.428247	0.834764	0.344259	0.213106	1.35125
0.577872	0.520393	0.926866	0.685768	0.688924	0.906404	0.446958	0.536385	0.470045	1.03078	0.77517	0.302351	0.620548	0.693208	0.424019	0.227225	0.721074	0.213323	0.330787	1.42961
0.890829	0.18909	0.852489	0.797652	0.774663	0.997346	0.528671	0.468189	0.592035	1.03783	0.676232	0.296996	0.529683	0.770954	0.4929	0.418439	0.648002	0.453087	0.386281	1.58228
0.694666	0.494348	0.631838	0.338129	0.645541	0.662828	0.919983	1.18812	1.07571	0.620391	0.307658	1.21883	0.549834	1.07882	0.418063	0.523906	0.335901	0.571615	0.820915	2.3629
1.32148	1.18275	0.382467	0.259986	0.265751	0.0992724	0.499506	0.856328	1.06145	0.522146	0.422222	0.751	0.0913997	0.845152	0.212314	0.650935	0.291979	0.597312	0.620854	2.30654
0.312893	0.209576	1.04756	0.70697	1.67222	1.30645	0.695803	0.480084	0.495576	0.792167	0.516597	0.436566	0.26371	0.319372	0.405538	0.557807	0.303464	0.425235	0.43193	2.69465
0.546455	0.510612	0.894565	0.671713	0.77599	0.927408	1.02257	1.38641	1.16747	0.826035	0.370264	1.02301	0.784166	1.0894	0.339067	0.319521	0.400762	0.343916	0.606714	2.43412
1.52938	1.22751	0.622821	0.215732	0.396453	0.373322	0.427279	0.803203	0.895867	0.400931	0.603533	0.513368	0.240753	0.729126	0.349896	0.583232	0.474939	0.157537	0.554724	2.06435
1.21029	0.707378	0.376606	0.407544	0.480592	0.353796	0.152171	0.109343	0.478782	0.603044	0.881329	0.240929	0.294501	0.415646	0.348472	0.248459	0.302177	0.420404	0.470956	1.60041
1.33647	0.918121	0.335603	0.307285	0.491212	0.436326	0.281125	0.200706	0.447261	0.363684	0.960928	0.194416	0.363105	0.410842	0.322492	0.314301	0.305857	0.658652	0.359453	1.71018
1.30342	0.405302	0.501435	0.633886	0.665847	0.229933	0.349367	0.17822	0.597061	0.896814	0.605829	0.352271	0.201456	0.522348	0.497207	0.327254	0.444307	0.349529	0.417921	1.67295
0.930439	0.343001	0.33064	0.410887	0.417257	0.0856931	0.274285	0.418048	0.247749	0.673423	0.11376	0.426894	0.870788	0.690683	1.02661	1.11193	1.06645	1.02837	0.718479	2.72483
0.948833	0.551315	0.260988	0.427347	0.0619956	0.560272	0.338566	0.496463	0.244001	0.681333	0.261811	0.383217	0.726317	0.770525	1.05143	1.17562	1.47345	1.02363	0.639164	3.10681
0.876707	0.300973	0.490011	0.304567	0.806807	0.481059	0.3365	0.477066	0.217676	0.676384	0.255625	0.206919	0.731306	0.43492	0.922876	1.0329	0.78312	1.03896	0.566178	2.51125
0.795494	0.125249	0.445042	0.151631	0.450028	0.445026	0.467178	0.532546	0.252535	0.471008	0.297569	0.316969	0.652623	0.540558	0.90228	1.05707	1.37707	1.24475	0.590867	3.46798
0.746036	0.433125	0.446729	0.658606	0.547096	0.319865	0.112113	0.0648256	0.359231	0.411888	0.303918	0.288359	0.400649	0.33999	0.673856	0.708347	0.8182	1.30889	0.941981	3.80084
1.03999	0.678139	0.804253	0.179273	0.353997	0.588067	0.318186	0.156078	0.253532	0.551232	1.17354	0.538815	0.589049	0.544931	0.42599	0.314817	0.22646	0.887631	1.14524	2.70436
1.56392	1.15645	0.844866	0.486422	0.529982	0.448503	0.295519	0.382041	0.541269	0.196015	0.911221	0.495044	0.975488	0.305422	0.224818	0.192566	0.343389	0.60313	1.10748	2.30062
0.639353	0.299062	0.106477	0.784348	0.169257	0.601753	0.411752	0.307396	0.329491	0.224933	0.205363	0.283568	0.398133	0.395774	0.55036	0.442216	0.696946	1.22621	1.30168	3.99931
0.438726	0.25326	0.252752	0.489735	0.347625	0.85128	0.265876	0.398735	0.391107	0.479622	0.388525	0.581703	0.76008	0.662329	0.704223	0.591101	0.79363	0.800737	1.32335	3.92825
0.434858	0.465983	0.418181	0.204406	0.799161	1.00261	0.273168	0.830371	0.435231	0.828372	0.568134	0.531052	0.939402	0.779767	0.713198	0.703328	0.772118	0.336522	1.22069	3.74523
0.591424	0.340519	0.356325	0.307653	0.629712	1.12593	0.236107	0.912262	0.271924	1.31454	0.995958	0.447671	1.0632	0.741114	0.73968	0.650447	0.661814	0.317612	1.13936	3.5092
2.21963	1.99274	0.901759	0.625274	0.617352	0.550943	0.502569	0.404418	0.664572	0.352225	0.512706	0.803877	1.83532	0.170291	0.182778	0.195342	0.453167	0.427423	0.584605	1.51839
2.12554	1.83081	1.046	0.69649	0.59118	0.513152	0.238117	0.323762	0.801182	0.256582	0.571247	0.40611	1.64258	0.288936	0.286669	0.26851	0.375715	0.280351	0.890003	1.87421
2.50998	1.63843	0.826635	0.325073	0.526897	0.59307	0.317869	0.500468	0.531319	0.445001	0.595587	0.72082	1.52085	0.393833	0.378345	0.279326	0.517304	0.823756	0.168864	0.388675
2.26753	1.64706	0.782823	0.326973	0.462022	0.430524	0.2111	0.268007	0.493196	0.272277	0.770099	0.384123	1.28514	0.325927	0.421433	0.320028	0.562421	0.724046	0.328102	0.282581
2.69722	1.74428	0.996179	0.529312	0.644708	0.612395	0.585824	0.688048	0.527154	0.320447	0.334882	0.920439	1.75674	0.287507	0.432241	0.261458	0.691486	0.757103	0.181148	0.725362
1.84311	1.63357	0.933184	0.257761	0.494569	0.455629	0.562557	0.363383	0.517929	0.192811	0.474548	0.0876496	0.981455	0.22503	0.451328	0.435373	0.52367	0.653852	0.230216	0.4386
0.399492	0.797679	0.959004	0.328683	0.44688	0.529332	0.207869	0.324411	0.473066	0.664859	0.916493	0.402436	0.568388	0.421469	0.490049	0.282746	0.783184	0.2855	0.301757	1.16559
1.18101	0.236951	0.693207	0.682232	0.690217	0.671496	0.425318	0.521358	0.719261	0.900304	0.479081	0.116284	0.236018	0.65779	0.384185	0.355834	0.465286	0.308633	0.425141	1.64439
1.03956	0.793731	0.295825	0.198639	0.292473	0.346079	0.631448	0.770528	0.726755	0.738102	0.283171	1.04918	0.188868	0.889183	0.462922	0.622798	0.271326	0.709432	0.703227	2.20622
1.36912	1.14557	0.23159	0.372668	0.169472	0.0661741	0.466454	0.644842	0.800522	0.817121	0.171366	0.905518	0.152878	0.791875	0.466155	0.668033	0.391554	0.784482	0.586876	2.18878
0.250532	0.370914	1.00547	0.778931	1.56746	1.5872	1.02253	1.02888	1.04835	0.884483	0.80958	0.631069	0.50278	0.644046	0.146786	0.299576	0.460273	0.413422	0.334997	2.66321
0.530599	0.305278	0.698579	0.459609	1.30271	1.00564	0.290268	0.217475	0.374926	0.629606	0.28221	0.333566	0.30222	0.27924	0.621937	0.664207	0.446497	0.897395	0.373327	2.44828
0.532493	0.608838	0.917154	0.788994	1.09744	1.18342	1.27106	1.64819	1.47695	0.934334	0.697268	0.817931	0.758095	0.881275	0.128551	0.218901	0.583074	0.390525	0.136311	2.51684
1.33399	1.16675	0.910402	0.354508	0.29172	0.449382	0.20834	0.45056	0.493072	0.271694	0.619374	0.397108	0.491785	0.411981	0.276625	0.41848	0.444726	0.345269	0.337376	1.84771
1.2901	1.06527	0.529468	0.154137	0.348902	0.388409	0.243993	0.354397	0.505066	0.410436	0.855759	0.395234	0.268969	0.381476	0.294389	0.24752	0.323439	0.618995	0.16418	1.75151
1.01435	0.453482	0.424427	0.396274	0.194579	0.355729	0.430463	0.549594	0.484464	0.773347	0.28249	0.346585	0.818584	0.722356	1.06369	1.13543	1.37052	1.15398	0.675695	2.8679
1.03649	0.407052	0.54999	0.451477	0.103897	0.593736	0.567219	0.60721	0.41771	0.533559	0.334974	0.4293	0.747146	0.639073	0.991456	1.08398	1.56747	1.30874	0.598346	3.19126
0.800575	0.677529	0.377042	0.846921	0.278739	0.230397	0.285363	0.334789	0.510241	0.305212	0.301895	0.260601	0.389669	0.300555	0.458626	0.411688	0.585509	1.54762	1.20288	4.00262
0.967248	0.581765	0.724378	0.430694	0.40168	0.130478	0.46384	0.422421	0.244682	0.139146	0.322095	0.358415	0.40543	0.349591	0.548308	0.612075	0.844925	1.57761	0.907623	3.70531
0.995882	0.403851	0.81759	0.284488	0.29846	0.32775	0.517765	0.527098	0.401189	0.373393	0.185334	0.283764	0.558391	0.356262	0.687991	0.762357	1.10729	1.59978	0.792908	3.54719
0.881765	0.322516	0.451719	0.276321	0.456096	0.959615	0.31068	0.595074	0.161859	0.947583	1.28929	0.111267	0.699969	0.715197	0.547464	0.560112	0.253991	0.484227	1.1175	3.28106
1.11308	0.212668	0.636909	0.413389	0.298836	0.848646	0.239575	0.478973	0.362265	0.650756	1.18745	0.120307	0.660355	0.478445	0.385734	0.458826	0.318844	0.710183	1.1645	3.09954
1.41171	0.812152	0.91157	0.384654	0.331194	0.579875	0.477474	0.179041	0.523745	0.250432	0.951503	0.279674	0.735963	0.305925	0.0922456	0.30634	0.404655	0.79159	1.26381	2.63773
2.39919	1.89861	0.986282	0.600477	0.70424	0.607855	0.653416	0.672037	0.639909	0.304146	0.427095	1.08443	1.93199	0.253443	0.0682268	0.250938	0.507854	0.512893	0.370887	1.28056
1.88882	1.39199	0.973018	0.655326	0.504634	0.463091	0.440978	0.299258	0.714481	0.385546	0.701581	0.295945	1.28384	0.0146328	0.219238	0.326204	0.426787	0.359104	1.03818	2.17197
2.63939	1.90684	1.21452	0.646169	0.769161	0.619808	0.745956	0.81347	0.577142	0.210869	0.265736	1.22932	2.05071	0.291019	0.254095	0.307229	0.623036	0.714732	0.364056	1.05656
1.87493	1.96363	1.03724	0.379916	0.169392	0.519195	0.518027	0.44243	0.423322	0.0891738	0.52896	0.171187	1.01795	0.414945	0.225746	0.347958	0.405787	0.629725	0.254726	0.350102
1.27684	1.59119	1.00775	0.262653	0.299801	0.408458	0.43408	0.119985	0.403051	0.442208	0.525146	0.318275	0.569905	0.433441	0.391248	0.3174	0.678861	0.394894	0.183125	0.644747
2.14742	1.77189	0.761221	0.128726	0.269233	0.377765	0.358369	0.350692	0.537466	0.340631	0.875683	0.326441	1.2286	0.477165	0.306909	0.224096	0.385335	0.733594	0.200086	0.238282
0.884919	1.18849	1.03233	0.270736	0.408249	0.457512	0.318363	0.193156	0.388724	0.537237	0.659395	0.224406	0.455989	0.238083	0.494365	0.46941	0.774123	0.546072	0.403221	0.889247
0.640916	0.886049	0.939288	0.236059	0.322577	0.479398	0.217204	0.339144	0.386895	0.558437	0.868372	0.312302	0.558438	0.355314	0.553038	0.423148	0.84088	0.368636	0.311936	0.962364
0.582894	0.708572	0.918329	0.353439	0.495785	0.605387	0.353087	0.492158	0.464625	0.8777	0.675413	0.386199	0.610172	0.521088	0.474809	0.436001	0.74675	0.440767	0.126658	1.13529
0.903635	0.478376	0.880089	0.522179	0.650678	0.803864	0.404116	0.58475	0.583216	0.864705	0.346788	0.261774	0.35921	0.614164	0.345592	0.154664	0.539304	0.135968	0.214756	1.30925
0.916861	0.776333	0.591852	0.493621	0.295396	0.525861	0.515974	0.838606	0.655142	0.969822	0.312342	0.848114	0.383876	0.862423	0.468914	0.573724	0.271126	0.312925	0.587805	2.22338
1.36462	1.2454	0.864671	0.421977	0.236014	0.471111	0.165419	0.465647	0.551901	0.473801	0.40407	0.576673	0.265332	0.474183	0.266261	0.389412	0.287396	0.134304	0.481505	2.00354
1.35281	1.32497	0.541799	0.46877	0.305281	0.496147	0.0839474	0.49169	0.553885	0.737943	0.18093	0.830074	0.434102	0.589376	0.347549	0.509815	0.332596	0.46548	0.421656	2.18039
0.390799	0.5596	0.802462	0.627628	1.67901	1.53142	0.706606	0.690076	0.795369	0.769695	0.731292	0.486787	0.23479	0.314136	0.296549	0.392041	0.274471	0.688919	0.0935883	2.42806
0.709765	0.774329	0.703964	0.88852	0.610943	0.832947	0.826246	1.12466	0.857528	1.18216	0.565827	0.848559	0.754123	1.01071	0.323612	0.38341	0.518652	0.262924	0.425483	2.32001
1.06566	0.856569	0.380923	0.27266	0.235512	0.48403	0.340414	0.414118	0.171855	0.227871	1.10421	0.193271	0.574212	0.284372	0.135379	0.14736	0.363857	0.235059	0.537025	1.61891
0.981469	0.535463	0.442058	0.279532	0.305253	0.222071	0.190089	0.239432	0.251804	0.734271	0.607332	0.279147	0.343035	0.214189	0.365287	0.39618	0.24647	0.360775	0.398428	1.50623
1.01596	0.928147	0.38761	0.226155	0.223859	0.471474	0.223632	0.222675	0.0903054	0.368998	0.946586	0.371724	0.42741	0.228604	0.203078	0.168852	0.272528	0.358864	0.31993	1.69373
1.17726	0.24982	0.480743	0.49732	0.349388	0.332268	0.258058	0.0771085	0.3666	0.75687	0.19182	0.188049	0.264446	0.414732	0.261628	0.0827279	0.340896	0.185463	0.24548	1.60478
1.13882	0.364432	0.399625	0.328674	0.27509	0.0714021	0.35106	0.632153	0.313361	0.768835	0.299971	0.23105	0.883833	0.6885	0.942923	0.97244	1.30292	1.29662	0.6393	2.42532
1.25399	0.206973	0.359937	0.624163	0.297693	0.477486	0.359381	0.624059	0.596403	0.700276	0.233955	0.417491	0.887056	0.749151	1.02588	1.07044	1.50688	1.42427	0.736372	2.61067
1.17733	0.496325	0.596873	0.736152	0.424634	0.667972	0.453523	0.614126	0.663841	0.712497	0.239131	0.264741	0.81623	0.673171	1.00373	1.11996	1.50615	1.47034	0.691887	2.86642
0.777016	0.473591	0.294983	0.209686	0.999731	0.816946	0.205341	0.240707	0.353715	0.625228	0.124496	0.334089	0.677137	0.386813	0.742473	0.78365	0.729171	0.980152	0.363886	2.20822
1.11384	0.133967	0.887159	0.585165	0.413488	0.603157	0.529972	0.557553	0.604828	0.291984	0.265889	0.318464	0.605793	0.438385	0.80906	0.915826	1.35227	1.60906	0.744542	3.31421
1.18379	0.920987	0.61401	0.582372	0.261371	0.282294	0.298603	0.212074	0.206234	0.381471	0.301471	0.26029	0.310181	0.227341	0.359809	0.261724	0.499832	1.5883	1.17723	3.90575
1.32924	0.440367	0.848656	0.494035	0.228262	0.551	0.176664	0.45003	0.382482	0.254839	0.967438	0.328963	0.650761	0.259387	0.132265	0.170407	0.264904	0.774846	1.22081	2.97741
1.76116	1.05915	1.17929	0.760138	0.404222	0.401994	0.460014	0.0814969	0.462672	0.226293	0.694213	0.285624	1.09551	0.262472	0.289948	0.276216	0.371799	0.576967	1.30692	2.52987
0.878654	0.818586	0.309321	0.968197	0.159399	0.306647	0.28606	0.38818	0.453819	0.208775	0.186874	0.215563	0.211278	0.300672	0.309446	0.299108	0.344254	1.58986	1.47969	4.21764
0.700275	0.388747	0.348156	0.86956	0.332214	0.590895	0.23072	0.143073	0.423148	0.369906	0.238582	0.298255	0.52045	0.272031	0.409846	0.232633	0.512902	1.28558	1.5826	4.23193
0.566138	0.334887	0.148559	0.631695	0.632402	0.89735	0.277134	0.51381	0.123882	0.508001	0.221372	0.269228	0.752707	0.491264	0.338214	0.313865	0.518482	0.882257	1.5088	4.13571
0.465213	0.307011	0.0587292	0.51479	0.783403	1.06041	0.324007	0.741882	0.262548	0.984197	0.635137	0.353015	1.21307	0.476079	0.368315	0.332988	0.463112	0.379637	1.3875	3.92368
0.647589	0.186838	0.34032	0.411163	0.514177	1.11082	0.226568	0.508231	0.274568	1.01251	0.982155	0.109461	1.05019	0.350758	0.450855	0.319189	0.412399	0.339028	1.31535	3.6971
2.37152	2.04243	1.17951	0.71403	0.727945	0.763426	0.496497	0.696653	0.908115	0.26212	0.403968	0.626584	1.91952	0.405108	0.189137	0.349905	0.390045	0.438295	0.723933	1.66939
2.08657	1.48165	1.24801	0.828746	0.666164	0.383352	0.202087	0.297626	0.673291	0.281187	0.57807	0.119454	1.30471	0.339366	0.432456	0.334411	0.466516	0.370563	1.16177	2.27161
2.91445	1.93586	0.90624	0.325898	0.722296	0.601493	0.600923	0.469773	0.720756	0.288859	0.32965	1.15407	1.94907	0.339679	0.122543	0.26774	0.531175	0.794719	0.182293	0.569056
2.75399	1.96199	0.850722	0.228678	0.522863	0.512977	0.283099	0.217397	0.642997	0.413342	0.550174	0.846507	1.71949	0.433126	0.395462	0.214473	0.482338	0.744119	0.326496	0.252819
2.81893	2.01076	1.11452	0.487979	0.909547	0.660222	0.703277	0.844915	0.72931	0.180508	0.217581	1.38556	2.19653	0.314192	0.224812	0.27793	0.573434	0.609888	0.303532	0.819814
2.26956	2.12935	0.800609	0.404641	0.444016	0.436346	0.447409	0.414885	0.49816	0.380294	0.67038	0.463853	1.35917	0.421733	0.109602	0.257797	0.304426	0.642425	0.396743	0.229005
1.74578	2.08595	0.981845	0.411119	0.342315	0.531395	0.544763	0.348211	0.417491	0.47332	0.271256	0.21189	0.905829	0.220212	0.226668	0.24865	0.563403	0.599277	0.252081	0.425816
0.497582	0.590567	0.873309	0.0811073	0.236736	0.533592	0.192158	0.34535	0.458853	0.677659	0.497098	0.285158	0.517327	0.459881	0.460331	0.306276	0.750691	0.284716	0.46697	0.91652
1.34628	0.386427	0.576441	0.4009	0.464324	0.853446	0.289616	0.189967	0.613931	0.760267	0.252285	0.144778	0.294536	0.334461	0.354559	0.328172	0.330751	0.374909	0.414638	1.49352
1.33501	0.817155	0.221647	0.231064	0.271877	0.067179	0.22287	0.362612	0.366356	1.15861	0.271522	0.863569	0.306104	0.638956	0.307532	0.569811	0.218907	0.747349	0.603742	2.11323
1.31229	0.956961	0.296307	0.513209	0.427982	0.303954	0.0869473	0.369822	0.374734	0.942529	0.277055	0.965998	0.368973	0.580912	0.23238	0.451417	0.235063	0.462404	0.454096	2.18742
0.368692	0.711129	0.847947	0.678305	1.41901	1.53482	0.895694	1.22153	1.29402	0.742485	1.03124	0.650723	0.562813	0.58695	0.261499	0.184246	0.322378	0.521672	0.265754	2.45611
0.565052	0.658017	0.493434	0.428091	1.30379	1.30575	0.33072	0.403021	0.711676	0.536308	0.328855	0.272141	0.41909	0.211524	0.476962	0.51687	0.373723	0.715595	0.38281	2.17357
0.5716	0.86216	0.706981	0.62008	0.865317	1.07491	1.0457	1.37056	1.16081	0.962793	0.828138	0.776473	0.801659	0.906559	0.298066	0.30796	0.616756	0.5296	0.183507	2.37627
1.06811	0.984899	1.01161	0.437368	0.321473	0.560629	0.267287	0.286214	0.199954	0.437462	0.589539	0.554229	0.346715	0.262868	0.142493	0.307007	0.374073	0.302368	0.323089	1.89065
0.998028	0.956611	0.661529	0.346385	0.271467	0.500849	0.285428	0.340855	0.285307	0.0458633	0.727505	0.431075	0.478002	0.465027	0.200955	0.244485	0.377736	0.357624	0.268101	1.77543
0.95204	0.711107	0.517552	0.238414	0.254334	0.398147	0.271179	0.469843	0.218442	0.577401	0.868178	0.350849	0.442344	0.319877	0.231915	0.237342	0.138452	0.220232	0.18312	1.53908
1.05984	0.321743	0.0670927	0.306231	0.606725	0.412774	0.141036	0.536052	0.191663	0.662217	0.247731	0.306249	0.769879	0.621853	0.899222	0.953917	1.13118	1.17503	0.43654	2.23445
1.19492	0.205148	0.858864	0.877277	0.593032	0.728979	0.566975	0.676983	0.723532	0.420168	0.32789	0.288383	0.708979	0.574218	0.857843	1.03776	1.43742	1.63238	0.780004	3.03303
1.13334	1.03239	0.389956	0.885446	0.327769	0.210441	0.431791	0.324609	0.401863	0.308189	0.326237	0.341794	0.312558	0.364401	0.0986186	0.130796	0.210162	1.52629	1.44397	4.13554
1.31673	0.791295	0.897794	0.0909841	0.357789	0.415533	0.491544	0.388482	0.575992	0.207146	0.29215	0.246941	0.318646	0.212706	0.419835	0.495702	0.826878	1.61578	1.06159	3.63781
1.32114	0.62692	1.07108	0.653173	0.34811	0.620106	0.565935	0.566453	0.711575	0.238484	0.314046	0.215794	0.443917	0.285264	0.593338	0.668088	1.05866	1.64918	1.01289	3.41198
0.792741	0.121907	0.582092	0.309997	0.103672	1.00321	0.256388	0.372202	0.490679	0.688265	1.1912	0.294246	0.863103	0.34553	0.137881	0.287825	0.13466	0.464838	1.32935	3.51697
1.06982	0.224865	0.72868	0.502352	0.406441	0.741353	0.195382	0.338237	0.628674	0.409109	0.966362	0.314219	0.63796	0.268951	0.303357	0.225495	0.476618	0.628284	1.3182	3.36927
1.60695	0.786228	1.04962	0.676915	0.383087	0.3703	0.399694	0.379421	0.384868	0.162984	0.621963	0.169831	0.751851	0.164074	0.389163	0.161123	0.450749	0.683037	1.34944	2.87962
2.35018	1.88041	1.40826	0.877096	0.620055	0.518779	0.264393	0.611336	1.02507	0.428237	0.468965	0.22802	1.49331	0.403221	0.216033	0.269057	0.333861	0.412633	1.00881	1.96631
2.58209	2.00522	1.31132	0.664507	0.849224	0.731355	0.704909	0.97352	0.934368	0.243842	0.478575	0.9381	2.16547	0.240981	0.242388	0.388569	0.435546	0.5517	0.611228	1.38167
2.53966	2.1458	0.789288	0.377126	0.43635	0.462701	0.246612	0.24913	0.527293	0.446453	0.631787	0.692794	1.57807	0.58215	0.0968263	0.201357	0.345787	0.807807	0.335086	0.245223
2.77338	2.0784	1.33329	0.614909	0.961281	0.780138	0.722821	1.0234	0.891831	0.332145	0.279707	1.27896	2.42615	0.156146	0.299774	0.178808	0.371819	0.593217	0.462193	1.08301
2.41323	2.49895	0.718265	0.173079	0.318557	0.392266	0.38935	0.465961	0.476011	0.3203	0.672894	0.596998	1.48195	0.428515	0.324738	0.24921	0.329787	0.644066	0.302859	0.40121
2.14239	2.43235	0.828663	0.227936	0.274582	0.59567	0.497426	0.31908	0.465854	0.106391	0.255446	0.327076	1.24212	0.227574	0.19694	0.287477	0.317615	0.559741	0.438025	0.112557
1.04902	1.25794	0.912029	0.312187	0.301303	0.424284	0.350579	0.249531	0.310849	0.336139	0.670594	0.23816	0.524684	0.406291	0.391769	0.337714	0.720743	0.371456	0.274974	0.693103
1.5104	1.71892	0.925846	0.427921	0.323653	0.52881	0.480792	0.231999	0.461565	0.377377	0.416285	0.345959	0.769415	0.117796	0.375604	0.311153	0.74245	0.514041	0.231836	0.384547
0.780961	0.824321	0.799002	0.30698	0.238716	0.375804	0.444287	0.191282	0.405542	0.475692	0.632702	0.492431	0.493955	0.340409	0.371581	0.393677	0.752676	0.549221	0.505305	0.679937
0.751718	0.569491	0.866249	0.195483	0.396364	0.437186	0.279569	0.514439	0.563026	0.858656	0.357211	0.298754	0.504418	0.393602	0.440391	0.309627	0.701546	0.564511	0.416601	1.00387
1.15674	0.50059	0.625616	0.201809	0.432163	0.435119	0.292629	0.283168	0.638719	0.716015	0.398816	0.149421	0.243332	0.327966	0.319148	0.217946	0.435458	0.451681	0.238595	1.21056
1.10428	0.947605	0.529833	0.534184	0.260837	0.235542	0.259035	0.489473	0.271461	1.30458	0.289488	0.568774	0.293012	0.569679	0.328222	0.596544	0.241485	0.361173	0.497587	2.1224
0.928903	1.05391	0.582523	0.934166	0.329161	0.533709	0.42574	0.699542	0.459248	1.22776	0.614291	0.739878	0.475563	0.761362	0.277358	0.45411	0.452611	0.39275	0.417388	2.1804
1.18346	0.975235	0.851462	0.5361	0.498841	0.669992	0.28864	0.299369	0.342528	0.332903	0.217253	0.588714	0.41555	0.379188	0.174117	0.306555	0.392117	0.210412	0.396792	2.0475
1.1647	0.991321	0.526062	0.515637	0.580805	0.614984	0.280999	0.252238	0.29116	0.722197	0.347105	0.65172	0.321012	0.380295	0.145674	0.394888	0.427794	0.195604	0.457836	2.22057
0.382335	0.838865	0.643847	0.428879	1.41128	1.62022	0.687518	0.972603	1.17745	0.548354	0.690123	0.552021	0.386944	0.404961	0.387766	0.351499	0.218037	0.554319	0.240681	2.22017
0.480465	0.909639	0.677303	0.425976	1.09105	1.38241	0.892611	1.47758	1.44414	0.694238	1.05173	0.628607	0.649847	0.718746	0.244899	0.28133	0.460255	0.438701	0.367059	2.35857
0.782491	1.03773	0.512917	0.611152	0.574992	1.00363	0.731783	0.983073	0.85894	0.817863	0.911167	0.673709	0.719168	0.896998	0.424922	0.331037	0.513354	0.501445	0.429485	2.25425
0.808925	0.816354	0.499362	0.270409	0.324303	0.409874	0.241935	0.57733	0.40066	0.220942	0.747044	0.0329071	0.469692	0.199126	0.21496	0.244292	0.288269	0.323144	0.303774	1.66131
0.756638	0.860953	0.360893	0.299502	0.335533	0.433702	0.198335	0.391315	0.293268	0.427538	0.86843	0.0223174	0.428638	0.0901917	0.266639	0.224918	0.153804	0.24906	0.405998	1.72118
0.948157	0.305498	0.501122	0.199203	0.217846	0.162503	0.324477	0.424442	0.253211	0.528736	0.157126	0.287369	0.425097	0.130673	0.100443	0.0806992	0.294186	0.284264	0.165098	1.51861
0.833679	0.460403	0.536242	0.210842	0.340983	0.22633	0.213792	0.590141	0.289919	0.55304	0.501075	0.262283	0.406523	0.250719	0.350836	0.295151	0.0420699	0.315892	0.26876	1.54276
0.789113	0.856784	0.226349	0.316018	0.230376	0.51253	0.235799	0.320022	0.246029	0.368943	0.690875	0.191485	0.464435	0.0972401	0.238628	0.344936	0.285268	0.28496	0.384216	1.83192
1.09225	0.321464	0.393264	0.281561	0.206254	0.552961	0.390796	0.230649	0.323826	0.581024	0.371229	0.311111	0.340257	0.29111	0.229512	0.115135	0.258129	0.252212	0.351204	1.61802
1.14427	0.311309	0.483983	0.672478	0.25328	0.233924	0.331899	0.629369	0.52105	0.778251	0.224287	0.319296	0.815383	0.610957	0.935199	0.95374	1.26248	1.27098	0.611836	2.13426
1.31287	0.412055	0.733927	0.798874	0.319791	0.599437	0.553038	0.753945	0.439524	0.883978	0.317157	0.231929	0.84635	0.643182	0.929207	0.98855	1.3611	1.37175	0.847213	2.33709
1.44909	0.135242	0.781353	1.02981	0.545249	0.843338	0.504764	0.691972	0.625118	0.728638	0.243999	0.272742	0.836367	0.682385	0.964663	1.04196	1.4349	1.50653	0.829881	2.55753
0.988396	0.438825	0.206279	0.249235	0.716689	0.597961	0.277314	0.340479	0.222765	0.66688	0.355911	0.0768522	0.657319	0.494585	0.709187	0.793474	1.07822	0.947238	0.303448	1.99046
0.829381	0.500422	0.19906	0.288787	0.888301	0.893261	0.142518	0.29597	0.579972	0.512564	0.226959	0.192837	0.435339	0.334901	0.620815	0.680908	0.811589	0.832719	0.384854	1.88352
1.39928	0.313833	0.968038	1.16366	0.822131	0.843478	0.627554	0.72803	0.599833	0.63103	0.401474	0.300337	0.811347	0.589805	0.905472	1.04948	1.41269	1.62927	0.803787	2.769
1.29258	0.312272	1.22689	1.02009	0.623358	0.859068	0.531149	0.61359	0.588575	0.2307	0.1397	0.462686	0.579071	0.400767	0.685963	0.866825	1.30073	1.69473	0.964297	3.1752
1.46793	1.31797	0.428524	0.322188	0.393286	0.370377	0.417962	0.20428	0.176313	0.313989	0.128614	0.262375	0.356089	0.424506	0.058977	0.379776	0.471385	1.50848	1.48504	3.93668
1.47103	1.09907	0.740393	0.326927	0.236194	0.378721	0.547669	0.434639	0.53644	0.389735	0.402698	0.259431	0.292289	0.279818	0.266488	0.428135	0.601039	1.59511	1.28542	3.73886
1.34451	0.605453	0.968578	0.699686	0.428191	0.470892	0.195818	0.409519	0.613798	0.117934	0.676119	0.426376	0.508939	0.185995	0.458533	0.255875	0.461724	0.579824	1.34938	3.18946
1.88494	1.04007	1.32017	0.979707	0.427234	0.316273	0.425652	0.338285	0.419045	0.300431	0.215322	0.485691	0.614909	0.558694	0.638942	0.305086	0.415914	0.535781	1.52234	2.85031
0.84808	0.964845	0.156535	1.04838	0.356069	0.359611	0.330178	0.323583	0.685223	0.125413	0.213568	0.331592	0.147395	0.613146	0.325658	0.412598	0.266304	1.41163	1.6734	4.34472
0.563138	0.714991	0.261568	1.09884	0.316527	0.315031	0.170375	0.473346	0.717384	0.394594	0.229992	0.374056	0.405917	0.372669	0.341966	0.425575	0.0989095	1.51241	1.79844	4.47246
0.425474	0.384663	0.335186	1.02938	0.509225	0.620112	0.154296	0.338864	0.54371	0.350398	0.1819	0.231541	0.427434	0.271629	0.368994	0.295048	0.325642	1.24347	1.79012	4.44653
0.424085	0.190737	0.281901	0.882933	0.774257	0.976405	0.178022	0.437211	0.546416	0.754012	0.37044	0.2155	0.87726	0.27443	0.201527	0.338711	0.246666	0.738976	1.67447	4.29566
0.409104	0.257772	0.528463	0.720987	0.391782	1.2134	0.18516	0.379364	0.520937	1.03638	0.632215	0.23424	0.946998	0.441164	0.250106	0.173724	0.354971	0.344335	1.55261	4.08681
0.485398	0.370278	0.713048	0.511407	0.110324	1.2152	0.394707	0.225823	0.757618	0.700755	0.980776	0.321584	0.714147	0.150282	0.401386	0.291344	0.374561	0.0989068	1.3016	3.93597
2.56888	2.12275	1.51687	0.861306	0.835651	0.792606	0.620041	1.09129	1.30979	0.34418	0.375872	0.545208	1.74924	0.329316	0.272469	0.337588	0.259337	0.464783	0.693426	1.64824
2.0426	1.2481	1.4131	0.953985	0.568444	0.355805	0.236389	0.213305	0.567633	0.371592	0.360446	0.347259	0.935089	0.493981	0.583868	0.389173	0.469604	0.511837	1.4661	2.53574
2.30387	1.52118	1.5583	0.952426	0.417602	0.460152	0.30433	0.494378	0.672884	0.378497	0.385484	0.271324	1.02613	0.56006	0.332381	0.229526	0.227034	0.438581	1.24562	2.30086
3.0177	2.21859	0.884722	0.53739	0.84873	0.732435	0.694143	0.624787	0.665281	0.487915	0.206143	1.59549	2.38091	0.228946	0.324451	0.345961	0.543179	0.706467	0.473047	0.534374
3.11242	2.21219	0.836787	0.442772	0.669626	0.522336	0.496941	0.289752	0.667741	0.532219	0.395608	1.29557	2.13808	0.375559	0.453172	0.316481	0.591469	0.788793	0.293583	0.432385
2.97803	2.33756	0.643117	0.245147	0.548464	0.333711	0.272663	0.174265	0.57994	0.763768	0.501442	1.1122	1.96534	0.331749	0.382975	0.111999	0.410914	0.76696	0.252001	0.184679
2.95376	2.23435	1.06042	0.609471	0.984437	0.798954	0.698588	0.93771	0.761536	0.400095	0.453299	1.64332	2.62586	0.244156	0.29384	0.335738	0.628108	0.594143	0.368721	0.814009
2.78784	2.61519	0.680899	0.400503	0.368441	0.358556	0.233867	0.376673	0.489502	0.657544	0.700816	0.959094	1.82375	0.363234	0.235451	0.378189	0.433165	0.698949	0.124049	0.431598
2.24372	2.60672	0.652621	0.37538	0.215405	0.637741	0.275843	0.444748	0.262436	0.186341	0.388294	0.409084	1.29258	0.333866	0.358048	0.285467	0.411341	0.48626	0.435176	0.303091
1.96157	2.16574	0.735967	0.344928	0.309587	0.50239	0.412925	0.351843	0.205292	0.247771	0.219625	0.227022	1.08587	0.393608	0.337796	0.249743	0.559211	0.530153	0.474911	0.241001
0.656645	0.537546	0.702978	0.352157	0.319564	0.369743	0.477396	0.271276	0.296943	0.499412	0.34118	0.37268	0.609956	0.265384	0.377218	0.33174	0.783442	0.483046	0.63594	0.612242
0.672081	0.458479	0.718744	0.0417095	0.194845	0.462537	0.508941	0.291932	0.457365	0.674085	0.363113	0.211892	0.533183	0.444029	0.361031	0.253171	0.627343	0.221337	0.489113	0.834802
1.34479	0.515323	0.335506	0.3445	0.375647	0.586674	0.499316	0.206172	0.375347	0.686654	0.456262	0.335711	0.23586	0.274645	0.198883	0.260653	0.270689	0.168708	0.361543	1.41374
1.13745	0.693668	0.189454	0.452752	0.621833	0.501117	0.32874	0.166524	0.0706052	1.09938	0.550162	1.03088	0.465777	0.457692	0.384823	0.545349	0.152477	0.48574	0.441411	2.22148
1.2694	0.612885	0.337901	0.440747	0.398774	0.388059	0.12795	0.227782	0.318345	1.32653	0.202658	0.472491	0.423233	0.462623	0.34572	0.546779	0.199811	0.520497	0.419587	2.08398
0.695748	0.688253	0.408295	0.310919	1.0706	1.14737	0.447459	0.691798	1.0103	0.509384	0.351867	0.513489	0.117631	0.355144	0.367927	0.484597	0.384876	0.703933	0.588367	1.96702
0.932359	0.723844	0.951342	0.430361	0.547357	0.606596	0.306974	0.306916	0.196868	0.253578	0.60581	0.606013	0.298347	0.239111	0.166863	0.344755	0.394679	0.203333	0.190707	2.00796
0.827429	0.709154	0.684236	0.31121	0.394934	0.610501	0.185331	0.314189	0.404654	0.27442	0.628325	0.498256	0.33317	0.14772	0.323256	0.370766	0.442081	0.238745	0.317064	1.92491
0.809778	0.716767	0.543753	0.289605	0.413896	0.331105	0.298589	0.536889	0.302933	0.562956	0.513156	0.319749	0.401864	0.17244	0.215089	0.167949	0.0920836	0.412462	0.292817	1.66062
0.993952	0.464125	0.416454	0.47292	0.39347	0.300539	0.350299	0.574503	0.164337	0.76377	0.397614	0.240637	0.728422	0.606268	0.795585	0.84138	1.12539	1.08667	0.321583	1.93321
1.3901	0.165393	1.2589	1.36208	0.771961	1.03264	0.546953	0.650117	0.636015	0.536291	0.273308	0.289032	0.726544	0.569582	0.780858	0.981022	1.32567	1.75338	0.857874	2.89486
1.14117	1.06554	0.27161	0.527704	0.20672	0.181649	0.370918	0.187839	0.176612	0.44805	0.30585	0.461144	0.439402	0.700356	0.372498	0.510325	0.383817	1.39316	1.74494	4.18187
1.55422	0.987659	0.778825	0.50425	0.347006	0.698701	0.21726	0.385889	0.659584	0.338205	0.14675	0.142329	0.139359	0.0906351	0.390233	0.450375	0.799841	1.64724	1.24893	3.52924
1.43538	0.49224	1.11313	1.23498	0.513852	1.00562	0.367644	0.413364	0.625609	0.279615	0.239201	0.30742	0.310243	0.267894	0.523115	0.732749	1.10576	1.72992	1.1774	3.2158
0.857986	0.163385	0.865745	0.511706	0.241649	0.913671	0.38119	0.319681	0.899703	0.415209	0.813784	0.243305	0.533588	0.113776	0.36889	0.468621	0.533689	0.418812	1.25545	3.76829
1.21918	0.648939	0.970779	0.778833	0.469651	0.610109	0.159115	0.394377	0.617509	0.217489	0.498647	0.513552	0.231249	0.476385	0.571741	0.495604	0.647507	0.511963	1.39914	3.52471
1.54651	0.979476	1.19406	1.03603	0.510999	0.365013	0.314576	0.45287	0.381058	0.389072	0.3907	0.346456	0.274874	0.583554	0.694352	0.418082	0.515426	0.621305	1.50527	3.19305
2.59569	1.94059	1.72914	0.961408	0.586881	0.65799	0.624183	0.908306	0.979238	0.397547	0.539915	0.302046	1.31667	0.58556	0.369255	0.426064	0.307869	0.425215	0.872469	1.94297
2.77259	2.11316	1.42675	0.75749	1.02016	0.971308	0.811971	1.25064	1.30236	0.36371	0.327296	0.937096	2.03888	0.220257	0.301775	0.130763	0.357767	0.389348	0.443833	1.34393
2.91727	2.21374	1.12664	0.591465	1.07602	0.955544	0.751338	1.03727	1.00144	0.565904	0.345545	1.32642	2.28232	0.261835	0.338982	0.337271	0.449004	0.530644	0.360744	1.07065
2.86151	2.61328	0.464076	0.415265	0.343783	0.309434	0.135729	0.350575	0.437239	0.564487	0.900024	1.03911	1.88824	0.515226	0.33481	0.272239	0.203754	0.62997	0.0946501	0.656708
2.55531	2.58444	0.569867	0.30799	0.309681	0.631676	0.423073	0.367282	0.33479	0.369276	0.587563	0.69402	1.60053	0.269225	0.367537	0.343095	0.364748	0.523793	0.323003	0.414231
1.22411	1.28633	0.81965	0.438447	0.294376	0.648151	0.316908	0.390419	0.291785	0.292888	0.601114	0.432674	0.601268	0.423622	0.440989	0.455024	0.782969	0.44261	0.327313	0.499249
1.66132	1.76918	0.695945	0.507194	0.290366	0.539927	0.333871	0.326217	0.145083	0.135626	0.37494	0.383593	0.887218	0.438299	0.228088	0.22516	0.627441	0.452483	0.376111	0.367385
0.982199	0.964117	0.700839	0.390228	0.307265	0.612251	0.330964	0.248512	0.201871	0.437348	0.505254	0.305786	0.539287	0.417424	0.415741	0.470812	0.772051	0.362027	0.456671	0.441926
0.943943	0.510022	0.612862	0.36291	0.393848	0.355098	0.49033	0.355155	0.529434	0.719656	0.181397	0.319071	0.467367	0.330374	0.33488	0.267194	0.555988	0.295949	0.216811	0.981728
1.31396	0.475739	0.382123	0.216956	0.317297	0.398671	0.552692	0.0843877	0.316109	0.791159	0.433328	0.360023	0.157439	0.206061	0.392931	0.350366	0.438066	0.368138	0.194816	1.18527
1.21593	0.466958	0.255431	0.397653	0.574691	0.414273	0.42008	0.185565	0.292008	1.44657	0.545776	0.704093	0.522849	0.49775	0.37989	0.49171	0.227683	0.600173	0.414812	2.11361
1.06476	0.949596	0.317772	0.729808	0.372408	0.357238	0.190848	0.285051	0.267179	1.20209	0.340707	0.414083	0.376344	0.526596	0.207621	0.59436	0.299371	0.154155	0.148134	2.04034
0.858371	1.04797	0.223721	0.618324	0.303787	0.621427	0.264434	0.48814	0.394688	0.962165	0.590391	0.590441	0.527722	0.684672	0.333461	0.49957	0.412005	0.430363	0.380067	2.1157
1.06067	0.724135	0.659409	0.402186	0.684709	0.783132	0.405162	0.315948	0.284039	0.314042	0.451998	0.424542	0.329321	0.269451	0.375494	0.330856	0.507752	0.416061	0.317364	2.14288
1.09506	0.649099	0.157217	0.597587	0.815833	0.546063	0.46616	0.182408	0.227701	1.0136	0.707185	0.706017	0.491889	0.29893	0.198524	0.408748	0.365377	0.237386	0.305106	2.34961
0.578711	0.793317	0.547491	0.130506	1.07008	1.41013	0.490073	1.31345	1.47052	0.390024	0.793233	0.562497	0.402497	0.459757	0.164818	0.135178	0.247043	0.418919	0.532353	2.0817
0.714363	0.904344	0.39996	0.198156	0.77618	1.39177	0.683161	1.00084	1.12497	0.468788	0.905114	0.55775	0.623214	0.767328	0.41127	0.301839	0.287243	0.376851	0.508504	2.22432
0.622527	0.832428	0.487513	0.247495	0.369427	0.412343	0.225373	0.382198	0.286883	0.400368	0.544953	0.301214	0.284784	0.320688	0.306502	0.270085	0.128566	0.59108	0.186331	1.77591
0.678189	0.855625	0.501601	0.469599	0.578043	0.37647	0.240017	0.289374	0.248485	0.464894	0.445437	0.200488	0.385109	0.203289	0.259709	0.304139	0.222057	0.580508	0.462137	1.73995
0.554078	0.777797	0.297276	0.233114	0.441631	0.485368	0.246193	0.360183	0.279323	0.329548	0.37497	0.21177	0.486662	0.293486	0.15084	0.423654	0.202812	0.672856	0.306123	1.87994
0.814801	0.50309	0.534781	0.0537588	0.280804	0.0753132	0.45236	0.489598	0.384988	0.438543	0.201436	0.257934	0.517405	0.186359	0.0948122	0.103704	0.24189	0.295641	0.21024	1.60934
0.869658	0.14053	0.296999	0.198471	0.178261	0.248059	0.628477	0.599113	0.154033	0.562537	0.34563	0.302255	0.46603	0.22471	0.237873	0.134559	0.214779	0.285197	0.288108	1.59503
0.788807	0.6012	0.425156	0.179637	0.450179	0.220643	0.434471	0.244237	0.0882425	0.464632	0.167729	0.23478	0.511713	0.213434	0.211796	0.210508	0.267868	0.430113	0.248755	1.72639
0.644719	0.66857	0.39261	0.309959	0.514069	0.598825	0.244255	0.255185	0.277866	0.388633	0.393243	0.411081	0.304446	0.227263	0.122281	0.484231	0.327619	0.588692	0.494323	2.01292
1.04379	0.320373	0.326387	0.366526	0.314537	0.460255	0.638247	0.445438	0.184956	0.72502	0.47791	0.444516	0.359783	0.277747	0.191831	0.255314	0.300596	0.384426	0.509179	1.6062
1.04113	0.382982	0.781576	1.0349	0.461291	0.624289	0.582656	0.670577	0.580217	0.694583	0.269364	0.261593	0.737139	0.61436	0.858832	0.983055	1.24128	1.41996	0.640292	2.08579
0.851479	0.606357	0.72389	0.821234	0.401199	0.233935	0.598862	0.654441	0.355344	0.834715	0.278956	0.338329	0.680951	0.563201	0.784846	0.904309	1.16494	1.21599	0.483095	1.86573
1.21856	0.478297	1.01098	1.3038	0.843994	1.01446	0.659003	0.735853	0.506758	0.645936	0.297357	0.290329	0.76342	0.636096	0.83629	0.991154	1.31944	1.55476	0.853047	2.3095
1.45959	0.332204	1.15531	1.47369	0.98298	1.14452	0.553559	0.618059	0.571295	0.404682	0.182269	0.461053	0.727055	0.619828	0.813033	0.9723	1.36602	1.69639	0.848135	2.57131
0.725611	0.523447	0.269706	0.382848	0.420579	0.38357	0.210646	0.464858	0.407543	0.648663	0.304906	0.149494	0.495431	0.470515	0.709762	0.71199	0.939257	0.920006	0.0454316	1.73997
0.771109	0.584081	0.326513	0.2667	0.729451	0.658759	0.163393	0.580628	0.712336	0.319659	0.399928	0.333253	0.289626	0.314784	0.385445	0.503541	0.716864	0.670077	0.453922	1.68788
1.38767	0.126282	1.3298	1.39229	0.699282	1.18097	0.48738	0.488755	0.490894	0.284518	0.241435	0.263391	0.497773	0.424887	0.631557	0.848183	1.15142	1.8085	1.0253	3.04925
1.66789	1.04464	0.33546	0.315849	0.427304	0.203353	0.163814	0.191031	0.463671	0.446105	0.122272	0.40382	0.457237	0.638884	0.233136	0.308678	0.316866	1.35947	1.71483	3.91857
1.75087	1.15006	0.632542	0.31788	0.370722	0.36131	0.338362	0.463393	0.635684	0.383076	0.304854	0.233342	0.17168	0.402439	0.174352	0.202286	0.630828	1.46788	1.4852	3.69549
1.54472	0.733714	0.917834	0.924279	0.374559	0.942481	0.497663	0.463987	0.606403	0.20084	0.33572	0.296021	0.279694	0.147756	0.518669	0.568858	0.969446	1.66589	1.26112	3.34666
2.11781	1.21448	1.63565	0.981479	0.45741	0.398112	0.189389	0.138863	0.514124	0.223784	0.197706	0.21369	0.596642	0.821548	0.477961	0.214211	0.346727	0.506159	1.6003	2.72583
1.72076	1.12794	1.3763	0.987904	0.601025	0.380909	0.383546	0.497688	0.300642	0.310778	0.331906	0.414751	0.271079	0.864805	0.596022	0.406687	0.454044	0.376486	1.69062	3.13017
0.658967	0.947745	0.233579	0.935675	0.405394	0.206194	0.32755	0.391311	0.724292	0.383153	0.19015	0.484747	0.366894	0.815402	0.551796	0.672292	0.470846	1.34306	1.92186	4.46054
0.285338	0.510212	0.354571	1.25223	0.158581	0.471299	0.288514	0.407793	0.979344	0.32824	0.155807	0.555572	0.149524	0.527492	0.619062	0.721173	0.462765	1.46671	2.03148	4.67872
0.338129	0.347728	0.22283	1.17014	0.424159	0.873718	0.197459	0.150876	0.857551	0.456316	0.311887	0.383595	0.524688	0.2099	0.429557	0.59955	0.263392	1.17522	1.96376	4.60561
0.177623	0.318121	0.512381	0.967854	0.424784	1.15073	0.330038	0.226217	0.803491	0.69101	0.390016	0.127467	0.78074	0.158938	0.339087	0.375742	0.369455	0.770105	1.73674	4.41951
0.179969	0.43879	0.784622	0.855197	0.241191	1.30705	0.390298	0.343177	0.983638	0.844255	0.593218	0.208211	0.640418	0.283096	0.536066	0.412597	0.343429	0.431984	1.44511	4.32824
0.666901	0.297855	0.95324	0.837129	0.264654	1.22371	0.515661	0.536073	1.03719	0.54254	0.788766	0.320794	0.395552	0.21794	0.697749	0.687203	0.667597	0.31906	1.30192	4.19629
2.77074	2.10948	1.5433	0.843715	0.895816	0.958076	0.894748	1.04311	1.17331	0.462132	0.504648	0.693778	1.6281	0.303887	0.262234	0.331519	0.283155	0.429874	0.538828	1.61996
2.47503	1.58902	1.73328	0.942419	0.345832	0.486859	0.306454	0.496788	0.598616	0.398515	0.309484	0.0969612	0.965261	0.696025	0.338611	0.394473	0.280845	0.337392	1.1448	2.26206
3.12691	2.47291	0.835498	0.406518	0.871469	0.834206	0.705214	0.669996	0.628171	0.452745	0.408583	2.01564	2.79573	0.225442	0.285407	0.161626	0.38819	0.666578	0.321591	0.566335
3.20055	2.50643	0.794671	0.497632	0.684152	0.761575	0.679685	0.477218	0.637373	0.335958	0.292057	1.76215	2.5675	0.266425	0.201632	0.214153	0.60825	0.697224	0.520057	0.381253
3.27288	2.52218	0.753264	0.230875	0.498139	0.433804	0.557682	0.410286	0.479135	0.500075	0.3412	1.53067	2.34288	0.330792	0.191991	0.223143	0.50656	0.73913	0.560327	0.342613
3.30483	2.72406	0.653145	0.325281	0.410818	0.453056	0.431725	0.169056	0.428044	0.723467	0.497596	1.46085	2.28603	0.461855	0.232229	0.285705	0.363017	0.761541	0.425411	0.271606
3.05699	2.40165	0.940179	0.330683	1.0286	0.863725	0.64867	0.828913	0.735766	0.590201	0.449393	1.70769	2.52715	0.139093	0.1953	0.311455	0.438568	0.490245	0.423106	0.830925
3.21849	2.69492	0.382601	0.117089	0.214776	0.386208	0.251303	0.22095	0.342289	0.963393	0.735893	1.38148	2.21111	0.282966	0.395655	0.161745	0.317916	0.68013	0.407637	0.441938
2.69986	2.42754	0.363051	0.442877	0.262764	0.633673	0.199334	0.2915	0.402382	0.286662	0.534055	0.818257	1.67237	0.397186	0.249265	0.177679	0.310622	0.505984	0.419586	0.507884
2.42862	2.44473	0.396767	0.269678	0.318544	0.685721	0.343382	0.274632	0.31537	0.190864	0.21834	0.564546	1.44496	0.0953606	0.446121	0.360361	0.409198	0.520868	0.595331	0.338723
2.09939	2.26366	0.604406	0.4194	0.365113	0.520338	0.384531	0.238919	0.313223	0.36806	0.396388	0.479772	1.23088	0.361813	0.27726	0.333003	0.635905	0.487735	0.407289	0.183855
0.869021	0.680493	0.641728	0.381008	0.303183	0.546222	0.463692	0.304506	0.246585	0.546721	0.36952	0.429082	0.546745	0.454078	0.329669	0.305417	0.714625	0.402821	0.683703	0.276717
0.809021	0.379711	0.692265	0.461936	0.200214	0.392317	0.521989	0.0810281	0.438743	0.606002	0.196692	0.325362	0.565261	0.206697	0.304019	0.260353	0.71574	0.395618	0.436053	0.65061
1.05913	0.518048	0.464601	0.227047	0.153666	0.435432	0.392217	0.207482	0.208358	0.699586	0.308027	0.133326	0.372378	0.202906	0.215278	0.193209	0.454685	0.282011	0.125087	0.958161
1.30657	0.48548	0.282241	0.121742	0.225598	0.356327	0.460804	0.290863	0.123013	0.764037	0.530647	0.405483	0.269166	0.226067	0.268986	0.321065	0.324019	0.316886	0.533886	1.41374
0.996135	0.43914	0.347106	0.586633	0.793361	0.502532	0.475131	0.301428	0.372535	1.40978	0.555529	0.988698	0.524615	0.284531	0.206034	0.412062	0.25739	0.435864	0.332109	2.13267
1.11258	0.345892	0.327336	0.235984	0.548904	0.481093	0.379035	0.309461	0.543241	1.17508	0.559073	0.507265	0.476897	0.359996	0.220438	0.430817	0.212796	0.729512	0.399986	1.96226
1.17545	0.665286	0.20832	0.338789	0.32945	0.262537	0.28199	0.372121	0.293113	1.11101	0.264372	0.293663	0.169538	0.308966	0.194925	0.557069	0.260199	0.280857	0.280679	1.8366
0.755967	0.889393	0.180846	0.216617	0.340909	1.00512	0.465312	0.694569	0.674222	0.691596	0.659457	0.521549	0.446813	0.77279	0.338137	0.436622	0.383732	0.410233	0.279045	2.17919
1.17421	0.695818	0.370364	0.481986	0.747656	0.687109	0.49053	0.177657	0.138596	0.671971	0.383361	0.492309	0.412676	0.459086	0.19731	0.314026	0.448822	0.188311	0.275123	2.298
0.873431	0.697561	0.325222	0.176863	0.836025	0.91788	0.203387	1.04011	1.20738	0.101214	0.480682	0.492886	0.394201	0.154927	0.19894	0.16467	0.501857	0.539858	0.720841	1.81311
0.885135	0.619619	0.80573	0.353494	0.750649	0.662136	0.494845	0.318115	0.233414	0.248704	0.434988	0.356854	0.311395	0.263497	0.208378	0.54042	0.349252	0.672191	0.336722	2.20027
0.731404	0.594542	0.512006	0.277396	0.56786	0.611723	0.34593	0.157705	0.340557	0.146555	0.454528	0.27041	0.350748	0.384757	0.183835	0.473726	0.350329	0.560369	0.274635	2.09332
0.703781	0.701027	0.436204	0.333125	0.523596	0.272154	0.319271	0.155912	0.126668	0.529544	0.291483	0.114067	0.450946	0.129436	0.141094	0.0687808	0.301852	0.577234	0.293607	1.735
0.703681	0.598562	0.479017	0.772335	0.202444	0.262934	0.462716	0.606123	0.390079	0.77338	0.180208	0.217237	0.617672	0.458103	0.735262	0.795008	0.972768	1.03402	0.415997	1.66274
0.577779	0.471416	0.269395	0.201969	0.433636	0.341892	0.231136	0.157622	0.315306	0.641545	0.377429	0.293435	0.26744	0.49914	0.544761	0.666902	0.832527	0.718703	0.310279	1.57271
1.42543	0.291283	1.38205	1.38057	0.821726	1.22156	0.577675	0.637257	0.485331	0.407856	0.294601	0.383409	0.596751	0.541009	0.673804	0.919393	1.21579	1.81008	0.888012	2.7898
1.4132	0.801842	0.156569	0.207964	0.236481	0.293561	0.162496	0.188765	0.262932	0.59088	0.312706	0.513259	0.684666	0.872899	0.369028	0.598548	0.191198	1.31513	1.95167	4.12996
1.70874	0.879344	0.54105	0.947606	0.427941	0.835433	0.264191	0.23185	0.510479	0.311947	0.101347	0.103783	0.267185	0.306446	0.392872	0.325077	0.755833	1.54601	1.51225	3.4489
1.30534	0.273583	1.08131	1.32324	0.663283	1.03777	0.456177	0.440766	0.451215	0.462324	0.388398	0.253338	0.337547	0.341386	0.543701	0.760666	0.873384	1.68292	1.12772	3.07421
1.45893	0.526349	0.81453	1.18393	0.565105	0.969316	0.177296	0.397604	0.381668	0.218654	0.349142	0.212217	0.250219	0.287947	0.428763	0.626134	0.860234	1.57947	1.3211	3.2218
1.14836	0.551489	1.01721	0.899396	0.632636	0.826092	0.32172	0.388124	0.505406	0.316568	0.373578	0.333937	0.222435	0.431372	0.848719	0.871936	0.914803	0.209334	1.36979	3.83192
1.40506	1.04847	1.18521	1.11328	0.732886	0.549731	0.377865	0.252728	0.199292	0.391839	0.207593	0.0572027	0.251951	0.796793	0.871837	0.730758	0.786699	0.417021	1.59725	3.49763
0.963379	0.907191	0.24447	0.627552	0.242918	0.246033	0.364455	0.292686	0.35328	0.424268	0.260156	0.64637	0.622912	0.946336	0.678856	0.84685	0.449675	1.26681	2.02918	4.36891
0.412666	0.780126	0.30244	1.1624	0.355682	0.0661999	0.21314	0.389797	1.03201	0.284269	0.343988	0.49679	0.360898	0.718248	0.562535	0.795955	0.480497	1.35196	2.05999	4.64553
2.77995	1.80458	1.53762	0.949491	0.721997	0.839268	0.523196	0.696976	0.747734	0.516397	0.715693	0.548953	1.22405	0.358668	0.385967	0.664947	0.32643	0.337518	0.753911	1.93622
2.90144	2.15281	1.15404	0.685066	1.05473	1.15385	0.884624	0.961343	1.03947	0.305052	0.46999	1.08859	1.90212	0.311408	0.476308	0.388518	0.463301	0.420746	0.263265	1.33249
2.37097	1.30208	1.77164	0.917268	0.278421	0.368865	0.229315	0.492092	0.406368	0.502849	0.263226	0.185193	0.669243	0.876656	0.143376	0.319027	0.0572526	0.267646	1.45096	2.60512
2.63311	1.57211	1.74895	0.956149	0.381104	0.504753	0.297279	0.500884	0.697891	0.528468	0.263728	0.285945	0.951052	0.582418	0.354523	0.626293	0.404447	0.375246	1.08348	2.25416
3.00932	2.29461	0.903693	0.391322	1.0073	1.02132	0.621648	0.709681	0.764866	0.613913	0.500227	1.46882	2.17691	0.0905723	0.227198	0.38526	0.137196	0.368397	0.251674	1.08565
3.30481	2.4725	0.287902	0.236415	0.247575	0.452211	0.251762	0.224332	0.217184	0.863361	1.08541	1.43362	2.29238	0.439031	0.317312	0.360583	0.274099	0.613453	0.372413	0.547339
2.99365	2.44212	0.225277	0.1862	0.218354	0.537103	0.283197	0.40674	0.202757	0.430483	0.747649	1.11094	1.97198	0.267643	0.528054	0.341379	0.300391	0.541791	0.217545	0.812559
1.36858	1.43912	0.592798	0.296145	0.222691	0.465537	0.251918	0.354637	0.0741483	0.157096	0.383148	0.426814	0.747112	0.205714	0.294283	0.395096	0.719176	0.493156	0.278147	0.270862
1.77312	1.945	0.61387	0.233272	0.386327	0.494506	0.448617	0.377705	0.349547	0.391447	0.482438	0.280868	1.06658	0.178803	0.389463	0.476484	0.657877	0.425633	0.372079	0.181693
1.17311	1.15817	0.535083	0.193151	0.313923	0.505884	0.281642	0.463978	0.131398	0.314821	0.275356	0.498738	0.655185	0.331071	0.317771	0.443156	0.743609	0.517638	0.44549	0.202193
1.47273	0.419626	0.120574	0.191782	0.322441	0.168338	0.451773	0.330461	0.259303	0.727209	0.506536	0.312041	0.13205	0.197061	0.262273	0.172168	0.228219	0.446053	0.235009	1.16957
1.0577	0.861125	0.0962161	0.709	0.146791	0.276537	0.309815	0.0449852	0.254434	1.02329	0.193293	0.301181	0.158861	0.461329	0.199072	0.568982	0.248401	0.332998	0.240232	1.82239
0.975386	0.817562	0.257938	0.437123	0.242917	0.52241	0.226487	0.269533	0.366732	0.768723	0.183922	0.432205	0.287223	0.623518	0.269212	0.429874	0.175339	0.203179	0.107636	1.9168
1.03969	0.504214	0.516908	0.382166	0.820292	0.851908	0.67265	0.223583	0.18686	0.533664	0.215805	0.258315	0.247844	0.343749	0.130983	0.414902	0.289265	0.48732	0.204223	2.3433
1.00667	0.515079	0.309507	0.452443	0.879771	0.672215	0.646295	0.290726	0.226705	1.1494	0.420438	0.589286	0.432889	0.369198	0.19741	0.385078	0.43563	0.322157	0.228093	2.36024
0.810567	0.796235	0.383531	0.30581	0.750945	1.2953	0.303665	1.06727	1.31549	0.33612	0.771447	0.546671	0.470199	0.535287	0.411699	0.265235	0.0673352	0.400902	0.649705	1.95944
0.774137	0.779533	0.237932	0.261588	0.505697	1.41846	0.442869	0.645202	0.944357	0.435301	0.606235	0.491472	0.445627	0.605838	0.323869	0.385404	0.203668	0.29822	0.371486	2.10718
0.41676	0.781581	0.437601	0.313463	0.603259	0.497087	0.364688	0.403244	0.170503	0.252487	0.285266	0.468226	0.30183	0.148936	0.185153	0.309835	0.390403	0.714387	0.378874	1.98143
0.532206	0.783354	0.444583	0.553338	0.675674	0.388818	0.345498	0.0389428	0.265973	0.465158	0.327236	0.382724	0.162085	0.351119	0.275873	0.255096	0.193104	0.629962	0.343532	1.87862
0.657686	0.735416	0.334078	0.679433	0.543844	0.33541	0.343353	0.326358	0.244317	0.385285	0.119082	0.251808	0.365793	0.234721	0.12013	0.286229	0.400746	0.54952	0.319451	1.71173
0.507262	0.781631	0.2417	0.310968	0.756712	0.697934	0.349639	0.41449	0.189461	0.240478	0.295828	0.534332	0.275413	0.10164	0.249418	0.386543	0.165407	0.763833	0.0872002	2.12995
0.705268	0.353046	0.236457	0.224004	0.296518	0.187764	0.744586	0.589714	0.291574	0.584986	0.29188	0.247926	0.516175	0.264975	0.278905	0.131369	0.28694	0.400629	0.438828	1.72723
0.690989	0.556131	0.298264	0.119471	0.374951	0.181411	0.585775	0.409798	0.281503	0.535192	0.230483	0.215793	0.428142	0.294647	0.176001	0.152281	0.33817	0.436604	0.460541	1.76321
0.795916	0.365359	0.408927	0.14926	0.307985	0.222612	0.636946	0.611437	0.291775	0.656284	0.412346	0.436867	0.479086	0.317645	0.32159	0.388712	0.281891	0.288455	0.597211	1.71516
0.713176	0.754795	0.398642	0.111995	0.471301	0.18748	0.55853	0.280161	0.406464	0.568608	0.25597	0.243586	0.421351	0.165838	0.256776	0.166195	0.334965	0.546563	0.514415	1.6141
0.599188	0.548425	0.34369	0.233291	0.755874	0.797265	0.410799	0.225057	0.478433	0.190623	0.335533	0.271123	0.334457	0.180979	0.183706	0.504816	0.273306	0.754805	0.420582	2.21531
1.04131	0.515166	0.33843	0.149012	0.233626	0.233364	0.414031	0.436422	0.409536	0.725253	0.59631	0.379311	0.41322	0.272107	0.350651	0.236055	0.159949	0.173357	0.775245	1.66289
0.757178	0.557404	0.910566	1.15222	0.717245	0.666873	0.656091	0.691443	0.449253	0.636111	0.308249	0.28345	0.664912	0.620021	0.735121	0.880854	1.15893	1.38213	0.512799	1.86438
0.819782	0.450267	1.06802	1.24003	0.798304	1.01366	0.59664	0.658345	0.640552	0.342586	0.235964	0.482071	0.724801	0.672398	0.781776	0.955852	1.22458	1.58683	0.722336	2.06086
0.628195	0.595868	0.817813	1.01998	0.450033	0.630749	0.529948	0.642291	0.470431	0.600886	0.213148	0.277189	0.620469	0.506179	0.71394	0.85509	1.02543	1.22062	0.425372	1.64784
0.997938	0.348868	1.31102	1.35974	0.736933	1.29367	0.522532	0.638535	0.54092	0.403137	0.394019	0.361494	0.717657	0.619922	0.751738	0.942968	1.13536	1.72811	0.829051	2.32594
0.539604	0.490301	0.42865	0.575659	0.396403	0.401027	0.341383	0.428393	0.135018	0.793669	0.205705	0.362171	0.412324	0.520998	0.607449	0.70382	0.770082	0.880125	0.310265	1.52078
0.834711	0.752763	0.212787	0.176855	0.563283	0.528823	0.398612	0.807727	0.87009	0.219117	0.26404	0.450214	0.270315	0.156732	0.350282	0.374629	0.577331	0.58575	0.595055	1.58518
0.601037	0.518383	0.28841	0.219624	0.342069	0.167333	0.331968	0.383344	0.584419	0.478007	0.2604	0.324497	0.270624	0.260056	0.418378	0.545405	0.586247	0.511424	0.401704	1.42697
1.20084	0.245189	1.46189	1.39546	0.698199	1.28319	0.501997	0.572315	0.548692	0.397967	0.42827	0.380623	0.581319	0.660301	0.648475	0.930493	1.01534	1.75984	0.879398	2.57607
1.30976	0.184381	1.32414	1.34463	0.693133	1.17817	0.457638	0.49283	0.561036	0.470593	0.406015	0.28191	0.505299	0.52775	0.617855	0.893361	0.932531	1.75409	0.976548	2.87063
2.03524	0.795897	0.348755	0.623462	0.395479	0.392594	0.465199	0.38562	0.490721	0.345026	0.299782	0.400633	0.426289	0.442477	0.187963	0.266384	0.657713	1.35633	1.72575	3.67546
1.96639	0.669348	0.170308	0.392005	0.550233	0.198922	0.492914	0.133248	0.50127	0.416663	0.186481	0.503629	0.679941	0.639761	0.0817378	0.211524	0.432663	1.26236	1.9666	3.87122
1.91141	1.11244	1.58475	0.938218	0.568045	0.254893	0.277637	0.451193	0.306739	0.285701	0.565867	0.383567	0.466535	0.952022	0.223889	0.0905781	0.23711	0.298339	1.83755	3.0439
1.47864	0.822631	1.42092	0.919044	0.697107	0.35853	0.540246	0.543732	0.219798	0.333627	0.641023	0.534847	0.649998	0.854409	0.436753	0.428671	0.602909	0.296619	1.93125	3.50862
0.663786	0.864819	0.461233	0.868807	0.55152	0.390388	0.0774943	0.375183	0.798986	0.509691	0.304522	0.661833	0.607611	1.05295	0.840795	1.02718	0.805587	1.32128	2.19397	4.58515
0.355816	0.390766	0.244845	1.30083	0.245942	0.857124	0.370807	0.507204	1.2439	0.258832	0.215836	0.564939	0.268585	0.60279	0.836688	1.01028	0.607935	1.30462	2.20874	4.8151
0.466835	0.637476	0.315011	1.18696	0.396125	0.461422	0.278522	0.621526	1.12316	0.217478	0.192327	0.678346	0.364186	0.917421	0.864438	1.08181	0.821773	1.35721	2.27024	4.7409
0.267765	0.209696	0.547377	1.14847	0.226247	1.22948	0.353543	0.273852	1.15607	0.444473	0.182308	0.370137	0.447278	0.237849	0.715448	0.781975	0.501892	0.850088	1.83464	4.67967
0.432545	0.528359	0.775876	1.0341	0.236669	1.299	0.467015	0.429206	1.23284	0.701431	0.467852	0.265407	0.457047	0.267838	0.748729	0.707028	0.588225	0.454084	1.54617	4.52995
0.926883	0.39283	1.09365	1.10877	0.683156	0.996051	0.298221	0.628261	0.494013	0.437249	0.275022	0.110333	0.331128	0.305425	1.06479	1.11076	1.11642	0.470021	1.50216	4.11507
2.8855	1.99208	1.19682	0.824991	0.919091	1.07647	0.733037	0.642616	0.763964	0.41723	0.640898	0.907292	1.51959	0.388713	0.469481	0.699276	0.466348	0.203675	0.444657	1.64795
3.18273	2.66013	0.620591	0.378378	0.798609	0.951278	0.452391	0.582776	0.554655	0.587716	0.382261	2.0878	2.71844	0.122214	0.261629	0.292598	0.399147	0.620072	0.457168	0.681617
3.27563	2.77292	0.55021	0.572432	0.558661	0.93068	0.542153	0.290036	0.592483	0.508353	0.347687	2.19698	2.96272	0.209002	0.308182	0.217009	0.405741	0.681747	0.281562	0.448969
3.3909	2.86512	0.454468	0.397763	0.461706	0.66285	0.600869	0.160315	0.422201	0.236482	0.433626	1.93976	2.73499	0.286169	0.279755	0.14578	0.499176	0.811372	0.562396	0.302128
3.53239	2.76021	0.450427	0.350435	0.21304	0.515752	0.515254	0.219514	0.235117	0.467891	0.627177	1.83619	2.63223	0.227424	0.250065	0.321396	0.441796	0.741877	0.603442	0.158601
3.10457	2.49224	0.681903	0.404211	0.847649	1.00129	0.376031	0.663647	0.591891	0.798264	0.408199	1.82119	2.40527	0.446845	0.407786	0.398146	0.344694	0.48962	0.480262	0.894414
3.56275	2.57655	0.231277	0.413337	0.281413	0.469544	0.339539	0.335231	0.260051	0.843894	0.975997	1.74387	2.54879	0.361059	0.237169	0.124189	0.329967	0.769981	0.608439	0.308245
3.11052	2.32016	0.0856343	0.147406	0.464824	0.496302	0.325135	0.251763	0.389122	0.394683	0.67023	1.20952	2.03068	0.379815	0.319515	0.39167	0.230323	0.477582	0.139664	0.85783
2.87045	2.29236	0.2293	0.335859	0.471343	0.550769	0.224914	0.274367	0.276989	0.184173	0.467669	1.00062	1.83902	0.214845	0.405718	0.347793	0.371801	0.519632	0.453635	0.706236
2.51444	2.39082	0.381956	0.202902	0.350312	0.500412	0.348771	0.171287	0.109301	0.104321	0.354758	0.853	1.61531	0.402635	0.252031	0.159859	0.421688	0.416075	0.734936	0.509844
2.16674	2.41267	0.378575	0.34535	0.226454	0.57034	0.38549	0.325746	0.229191	0.24861	0.161063	0.504324	1.40284	0.201286	0.322926	0.384126	0.566116	0.528674	0.584366	0.478668
1.01569	0.823899	0.639901	0.392295	0.346194	0.366443	0.393903	0.343644	0.287471	0.593331	0.144156	0.241906	0.638593	0.335079	0.448263	0.42926	0.73427	0.460433	0.691779	0.246313
0.891991	0.478079	0.581784	0.48275	0.341971	0.363211	0.169651	0.380535	0.18927	0.71786	0.211025	0.35663	0.625963	0.347845	0.340637	0.211217	0.629879	0.345311	0.62558	0.458068
1.02861	0.404133	0.423133	0.643516	0.349022	0.135974	0.451663	0.349964	0.21834	0.624598	0.36535	0.199081	0.537742	0.104972	0.327749	0.229598	0.475304	0.443021	0.434821	0.701863
1.43397	0.366429	0.452852	0.509824	0.360914	0.239014	0.409827	0.407271	0.378494	0.677698	0.53272	0.401592	0.157961	0.286497	0.299977	0.430291	0.318435	0.451516	0.433222	1.39592
0.845584	0.329755	0.309987	0.555053	0.658654	0.639771	0.517785	0.303343	0.391819	1.07343	0.391455	0.702032	0.673975	0.209359	0.302092	0.462069	0.217898	0.542866	0.399134	1.96043
1.03035	0.435275	0.315004	0.286463	0.443233	0.637117	0.555601	0.340127	0.464011	0.988238	0.693013	0.349974	0.478807	0.171085	0.218825	0.513157	0.237705	0.54161	0.381195	1.73868
1.00653	0.763006	0.242565	0.375601	0.312364	0.442591	0.41142	0.2788	0.366639	0.943856	0.33161	0.287117	0.327844	0.203852	0.328611	0.567338	0.264783	0.161346	0.364591	1.61394
0.87498	0.699227	0.102977	0.298706	0.242469	1.00305	0.201635	0.243653	0.556445	0.414513	0.397985	0.483007	0.270806	0.560997	0.322655	0.376346	0.171058	0.25433	0.143671	2.17408
1.08693	0.440839	0.170306	0.317607	0.882121	0.77852	0.769139	0.144814	0.131386	0.871663	0.208813	0.273684	0.28607	0.275701	0.243039	0.424014	0.44285	0.267276	0.226502	2.2726
0.771481	0.370721	0.267159	0.64245	0.842766	0.727925	0.672364	0.274391	0.19902	1.13257	0.150572	0.622501	0.531435	0.276349	0.206468	0.430631	0.281822	0.306419	0.193844	2.18523
0.869338	0.798935	0.261217	0.234601	0.565417	0.828677	0.160921	1.05252	1.19167	0.201176	0.577625	0.53601	0.401742	0.234957	0.317458	0.401353	0.348621	0.57124	0.776754	1.66899
0.731334	0.372865	0.315791	0.183489	0.747817	0.823292	0.542526	0.142058	0.491364	0.24356	0.398484	0.210098	0.279214	0.230094	0.388242	0.563608	0.201792	0.636874	0.396185	2.33192
0.847186	0.440154	0.35848	0.324441	0.777661	1.02084	0.818851	0.149522	0.271631	0.32047	0.284146	0.319113	0.174021	0.336246	0.183005	0.584837	0.20069	0.487464	0.243657	2.39765
0.735166	0.72846	0.421396	0.499536	0.485337	0.360559	0.343888	0.263945	0.458897	0.499364	0.162999	0.225295	0.385585	0.12744	0.109062	0.0194738	0.40116	0.540919	0.201306	1.55579
0.493957	0.538156	0.71711	0.826545	0.45001	0.772462	0.613804	0.638747	0.162425	0.577388	0.20063	0.19253	0.500428	0.453768	0.681339	0.73767	0.847384	1.05336	0.407163	1.42657
0.574407	0.364948	0.268577	0.621989	0.209576	0.291188	0.196859	0.39313	0.425584	0.685492	0.330039	0.2928	0.412931	0.296414	0.427107	0.657204	0.590825	0.626864	0.0649484	1.34288
1.28851	0.749793	0.384654	0.255019	0.280052	0.380289	0.355218	0.313682	0.282749	0.576575	0.317106	0.693667	0.901868	1.13888	0.636384	0.778674	0.244606	1.27113	2.1983	4.26472
1.69803	0.592747	0.464084	0.32968	0.33506	0.333503	0.445931	0.0935423	0.351429	0.628722	0.366579	0.62331	0.923189	0.856928	0.256398	0.514704	0.209223	1.30691	2.16996	4.04684
1.50624	0.549706	0.497604	0.923908	0.598916	0.816512	0.48274	0.289586	0.256969	0.14115	0.376789	0.130394	0.221418	0.342796	0.414764	0.561932	0.625393	1.48204	1.49649	3.29484
1.83826	0.573601	0.380234	0.668915	0.501816	0.720727	0.439583	0.259069	0.362011	0.241326	0.0959211	0.325405	0.435381	0.185716	0.330419	0.353616	0.63573	1.43203	1.66088	3.48238
1.11767	0.301912	1.06419	1.25962	0.628934	1.02133	0.339733	0.43226	0.453006	0.323595	0.476293	0.428655	0.347685	0.551278	0.574576	0.870563	0.666961	1.64557	1.05408	2.90623
1.15276	0.337642	0.673122	1.21811	0.565466	0.783808	0.263491	0.494125	0.277866	0.306283	0.33906	0.356136	0.122769	0.395294	0.476425	0.702074	0.533745	1.56753	1.25567	3.10116
1.15991	0.569136	1.21465	1.11418	0.799051	0.703524	0.302395	0.327755	0.212571	0.553561	0.211906	0.448479	0.524195	0.530689	0.823507	0.795652	1.04131	0.427949	1.6868	3.8411
0.980086	0.759964	0.557785	0.533062	0.589345	0.46444	0.265687	0.339829	0.562169	0.642866	0.359988	0.688819	0.851207	1.20906	0.882835	1.08699	0.597385	1.28057	2.26903	4.46839
0.527147	0.477937	0.834726	1.1012	0.313965	1.29594	0.448733	0.55055	1.14121	0.675579	0.444651	0.407505	0.340648	0.308109	0.923114	0.863427	0.769147	0.485534	1.56762	4.51004
0.580789	0.192705	0.967907	1.22644	0.568048	1.24827	0.501949	0.818503	0.82335	0.58646	0.339414	0.317493	0.321556	0.193672	1.17675	1.08806	1.04935	0.516923	1.61312	4.43395
2.82041	1.5193	1.3964	0.980419	0.560453	0.56066	0.141126	0.405256	0.367211	0.781393	0.598026	0.749078	0.877751	0.228269	0.694043	1.00557	0.602072	0.501461	1.11577	2.31
2.87457	1.69559	1.11399	0.933234	0.790869	0.824799	0.251928	0.369738	0.462217	0.769433	0.995646	0.947075	1.12897	0.164503	0.739567	0.917363	0.653076	0.370765	0.779963	2.00903
2.95593	2.13083	0.881461	0.497372	0.901013	1.27559	0.675443	0.558885	0.677942	0.249314	0.680526	1.29095	1.8004	0.197006	0.518056	0.517288	0.438626	0.352387	0.204391	1.38831
2.16728	1.12054	1.53852	0.823482	0.342138	0.382493	0.280753	0.339545	0.361033	0.576295	0.367998	0.613225	0.660959	0.594889	0.278213	0.446951	0.286752	0.320779	1.73024	2.95939
2.59828	1.29166	1.41774	0.950731	0.240193	0.287614	0.053678	0.255799	0.36483	0.560898	0.343936	0.593641	0.710309	0.448535	0.510954	0.723833	0.447907	0.279679	1.43741	2.60368
3.03788	2.34114	0.634482	0.248943	0.735251	1.15535	0.383873	0.536259	0.493705	0.480259	0.482098	1.69342	2.07844	0.500604	0.464042	0.459878	0.513907	0.401827	0.317998	1.15439
3.46898	2.33983	0.107443	0.197079	0.498228	0.208599	0.238285	0.301642	0.359529	0.707019	0.991671	1.56821	2.36484	0.297943	0.311268	0.0608891	0.30367	0.513526	0.313314	0.550286
3.57759	2.4355	0.271905	0.423493	0.276872	0.24438	0.391007	0.327946	0.315335	0.896813	1.22397	1.89716	2.72946	0.229707	0.327448	0.429588	0.360457	0.651478	0.478486	0.162869
1.52972	1.63411	0.539363	0.205282	0.494159	0.499656	0.326372	0.408044	0.386134	0.361249	0.537806	0.364079	0.90738	0.446417	0.283624	0.305359	0.676887	0.429929	0.167171	0.26942
1.8668	2.08892	0.395067	0.123423	0.305819	0.570277	0.281815	0.271783	0.197442	0.186233	0.242571	0.436474	1.21161	0.426133	0.138932	0.235315	0.577069	0.457747	0.273795	0.45434
1.26652	1.27421	0.626725	0.122042	0.578366	0.434041	0.317046	0.362408	0.352254	0.544976	0.355896	0.520449	0.760655	0.329631	0.271758	0.229098	0.626987	0.44585	0.539337	0.388924
1.34093	0.601575	0.168988	0.487625	0.217487	0.31314	0.275764	0.445783	0.15212	0.799303	0.482671	0.254837	0.329894	0.218571	0.316114	0.39335	0.263227	0.143588	0.244721	1.04136
0.95562	0.692879	0.221633	0.451312	0.137507	0.157609	0.289398	0.308083	0.243212	0.930162	0.387454	0.231834	0.285359	0.310966	0.326317	0.435694	0.209624	0.309607	0.181264	1.60462
1.04936	0.635526	0.224111	0.292445	0.315153	0.706524	0.278196	0.174139	0.350217	0.537628	0.166565	0.281056	0.140291	0.403151	0.360641	0.404201	0.30804	0.209726	0.311729	1.93389
1.04491	0.435805	0.0338019	0.435339	0.814674	0.964662	0.90107	0.14378	0.19097	0.967898	0.289013	0.269585	0.289283	0.242571	0.134417	0.501698	0.350771	0.116768	0.333266	2.15885
0.792139	0.368271	0.249544	0.501065	0.78729	0.779472	0.693003	0.250527	0.350343	1.03667	0.373106	0.33083	0.350716	0.342719	0.308339	0.416796	0.362756	0.230956	0.17258	2.17522
0.853192	0.749083	0.17683	0.217873	0.527327	1.22535	0.202975	0.787928	1.10147	0.217354	0.675455	0.525286	0.392759	0.412829	0.281834	0.280226	0.257546	0.447577	0.459682	1.87132
0.885512	0.714206	0.251853	0.216296	0.219324	1.28999	0.224621	0.396001	0.791357	0.225519	0.390205	0.536418	0.379767	0.423657	0.372619	0.295683	0.204277	0.230349	0.224261	1.99106
1.05459	0.375837	0.20889	0.298609	0.781909	1.12717	0.882699	0.206214	0.152492	0.710261	0.126324	0.270324	0.327656	0.301954	0.273485	0.593268	0.136415	0.436994	0.345839	2.22866
0.492185	0.698615	0.361316	0.482338	0.61725	0.479113	0.604476	0.384809	0.321449	0.329094	0.318076	0.858585	0.230693	0.141799	0.111317	0.339845	0.181366	0.569067	0.296848	1.96058
0.474065	0.733673	0.451523	0.626833	0.576023	0.313295	0.435491	0.313491	0.103703	0.278584	0.0933825	0.58838	0.252486	0.181254	0.115571	0.143041	0.355095	0.593664	0.25338	1.84609
0.756067	0.656447	0.488274	0.983124	0.336257	0.394698	0.270694	0.326664	0.417277	0.324324	0.242941	0.233816	0.254492	0.180817	0.0858991	0.215157	0.393211	0.549013	0.291685	1.5682
0.659616	0.5235	0.364427	0.232894	0.944891	0.974529	0.4775	0.474654	0.358021	0.307106	0.312336	0.440424	0.409149	0.320513	0.145757	0.575412	0.216168	0.44539	0.320358	2.33751
0.607777	0.179302	0.313829	0.279541	0.338979	0.199818	0.530093	0.594928	0.266373	0.696434	0.374192	0.291897	0.420912	0.339434	0.399569	0.359804	0.256819	0.374723	0.809306	1.77437
0.537907	0.481911	0.236747	0.371407	0.253314	0.281191	0.513608	0.330258	0.151405	0.662748	0.268695	0.111324	0.286597	0.256589	0.274397	0.188151	0.336231	0.491792	0.755415	1.74751
0.530688	0.655287	0.216423	0.289562	0.448654	0.237271	0.382968	0.102903	0.206535	0.691653	0.294052	0.376646	0.416155	0.33075	0.237676	0.257495	0.299599	0.498121	0.756926	1.53335
0.730235	0.308172	0.345779	0.453192	0.246599	0.0420922	0.50223	0.644179	0.209651	0.668433	0.500373	0.432843	0.455221	0.230377	0.359004	0.238564	0.123051	0.342354	0.872893	1.80046
0.69317	0.707189	0.331715	0.174398	0.424475	0.228646	0.278193	0.299009	0.401195	0.571692	0.277416	0.336536	0.172626	0.240692	0.312348	0.245189	0.40067	0.629016	0.592815	1.44816
0.723228	0.476926	0.196494	0.271806	0.918044	0.857978	0.581876	0.322011	0.528457	0.329238	0.207926	0.207388	0.382326	0.173824	0.115508	0.654944	0.158836	0.38758	0.627533	2.46066
1.19047	0.384256	0.688037	0.588763	0.512537	0.358999	0.383959	0.596359	0.386739	0.619603	0.475168	0.440757	0.343187	0.31953	0.442743	0.414338	0.37541	0.296946	0.724968	1.6938
0.628622	0.557742	1.11452	1.05738	0.674732	1.12999	0.408526	0.56307	0.477339	0.380943	0.350883	0.381884	0.699211	0.609045	0.72705	0.85704	1.0574	1.40613	0.626285	1.78232
0.63047	0.473914	1.42673	1.10437	0.510912	1.24726	0.539774	0.533026	0.63736	0.354236	0.469825	0.510751	0.605801	0.697083	0.729635	0.929064	0.9508	1.5584	0.659774	2.07264
0.555852	0.538824	0.887551	0.860379	0.468827	1.09598	0.515684	0.655745	0.331796	0.367149	0.189022	0.290797	0.610807	0.492788	0.68363	0.794269	0.924039	1.25316	0.455591	1.50989
0.884403	0.312478	1.35731	1.19193	0.469428	1.24882	0.546172	0.528036	0.489695	0.215611	0.579103	0.301977	0.668217	0.631518	0.779676	0.951021	0.819417	1.66647	0.796316	2.32942
0.545235	0.417703	0.431817	0.711436	0.338189	0.661672	0.420682	0.485014	0.385802	0.584317	0.25472	0.119767	0.450351	0.40536	0.52409	0.642656	0.660882	0.732215	0.321229	1.33414
0.685172	0.770846	0.0643814	0.109664	0.291475	0.319292	0.129522	0.737911	0.866407	0.125332	0.353922	0.532221	0.313883	0.368582	0.341394	0.49427	0.4567	0.447955	0.61773	1.4503
0.560154	0.446072	0.145322	0.429827	0.327974	0.41259	0.221324	0.0879465	0.292838	0.739061	0.311301	0.293678	0.148055	0.180974	0.460667	0.526783	0.400534	0.470359	0.0553214	1.16457
1.13956	0.214099	1.34611	1.26681	0.679698	1.23354	0.52526	0.470598	0.438536	0.0660881	0.48821	0.392885	0.519946	0.591754	0.668025	0.88822	0.677328	1.70119	0.881762	2.6549
2.11175	0.608047	0.310931	0.432969	0.566018	0.509386	0.626197	0.358922	0.425141	0.25527	0.249136	0.304921	0.615423	0.354829	0.220274	0.307434	0.595145	1.35038	1.83167	3.63188
2.11352	0.461487	0.583008	0.165672	0.555725	0.266549	0.541423	0.413295	0.381742	0.404571	0.150649	0.458541	0.932897	0.541036	0.193246	0.380181	0.48856	1.31821	2.10639	3.8561
1.75481	0.849736	1.55121	0.717773	0.509274	0.194172	0.388938	0.740341	0.223082	0.53361	0.264876	0.711283	0.832358	0.61226	0.300154	0.453831	0.147158	0.492419	2.03562	3.37078
1.13368	0.385207	1.3804	0.90674	0.767446	0.728903	0.54362	0.362535	0.281319	0.399084	0.601394	0.478066	0.887745	0.722562	0.451408	0.536277	0.784592	0.669527	2.02756	3.9787
0.794159	0.670687	0.673828	0.766909	0.737626	0.587656	0.235133	0.513973	0.689441	0.453249	0.421353	0.759141	0.772886	1.20807	1.12614	1.1491	0.927684	1.39733	2.44168	4.62501
0.270663	0.0972779	0.559491	1.25158	0.231859	1.16033	0.3735	0.375239	1.33302	0.290597	0.205526	0.5215	0.269878	0.467322	0.897014	1.0304	0.717888	1.01646	1.98798	4.77274
0.467845	0.555881	0.335744	1.34064	0.481239	0.880973	0.40986	0.571414	1.11437	0.339845	0.261405	0.659383	0.369218	0.832111	1.04917	1.28468	0.922979	1.40501	2.31855	4.79765
0.358317	0.310298	0.716082	1.18466	0.186598	1.25516	0.455864	0.413092	1.33197	0.497245	0.330404	0.38381	0.344831	0.350573	0.883721	0.937339	0.681587	0.73697	1.76745	4.67435
0.81551	0.103569	1.1301	1.20381	0.871438	0.963262	0.0393982	0.568024	0.189073	0.532679	0.225646	0.125778	0.571325	0.521185	0.820206	0.820004	1.15609	0.541695	1.84203	4.23894
2.89291	1.90104	0.770866	0.55185	0.842886	1.05312	0.386253	0.313255	0.487897	0.513304	0.906824	1.25372	1.41238	0.448573	0.837401	0.704138	0.643172	0.162323	0.45698	1.74182
3.1435	2.64251	0.365842	0.345628	0.520191	0.940309	0.4146	0.383458	0.460596	0.881178	0.604298	1.76065	2.40621	0.315094	0.409161	0.257328	0.361619	0.71882	0.483316	0.925493
3.27815	2.92339	0.383808	0.296364	0.432364	0.863207	0.380459	0.418532	0.355008	0.564092	0.622321	2.0193	2.82837	0.32795	0.315331	0.359611	0.203406	0.655322	0.50581	0.670108
3.40478	2.88878	0.411358	0.430214	0.318852	0.813078	0.406805	0.056731	0.378443	0.201483	0.628946	2.23443	3.1692	0.371525	0.301242	0.215531	0.425317	0.721184	0.33743	0.556516
3.46799	2.76675	0.324196	0.554195	0.315866	0.702367	0.402535	0.0789777	0.378606	0.233365	0.823102	2.28054	3.04919	0.248074	0.279886	0.32168	0.466224	0.840479	0.222646	0.41035
3.4968	2.60597	0.211139	0.554884	0.30168	0.403161	0.418831	0.331859	0.215671	0.460119	1.05807	2.13549	2.91019	0.382076	0.201754	0.261799	0.412263	0.797782	0.437372	0.23837
3.33053	2.22769	0.177392	0.245433	0.59635	0.366771	0.26287	0.181594	0.169318	0.529089	0.643757	1.46276	2.27158	0.292149	0.404391	0.415523	0.277681	0.475313	0.27686	0.736791
2.99293	2.27897	0.295007	0.141829	0.516458	0.408266	0.312684	0.170187	0.163495	0.189096	0.370694	1.28886	2.06899	0.297233	0.209345	0.174769	0.336524	0.477988	0.368872	0.854855
2.56042	2.42861	0.295757	0.353929	0.376567	0.350284	0.227128	0.417432	0.241035	0.190923	0.163417	0.892234	1.78155	0.145047	0.364969	0.322129	0.53009	0.478026	0.759421	0.664648
2.23512	2.55886	0.473594	0.238949	0.375075	0.463313	0.30964	0.31652	0.341495	0.199087	0.304104	0.663424	1.54	0.417368	0.113087	0.265566	0.527924	0.446404	0.615188	0.454981
1.51297	1.63703	0.63685	0.326278	0.274217	0.42473	0.225037	0.545834	0.133846	0.343309	0.350473	0.356642	0.934227	0.477308	0.454897	0.502964	0.741536	0.468736	0.259985	0.393401
1.03062	0.955715	0.433571	0.38296	0.530923	0.356835	0.0919979	0.551596	0.372892	0.662531	0.387045	0.377307	0.542574	0.302647	0.333592	0.219861	0.508919	0.556716	0.741424	0.146114
0.94988	0.544333	0.374237	0.414911	0.495763	0.13269	0.239988	0.360391	0.345399	0.640927	0.418818	0.169496	0.461488	0.471025	0.235773	0.243553	0.458739	0.241929	0.505914	0.330643
1.13874	0.42446	0.208407	0.722063	0.417698	0.384659	0.215668	0.519953	0.178055	0.5892	0.593821	0.431449	0.379296	0.148569	0.275698	0.184547	0.306919	0.474006	0.191826	0.752333
1.43955	0.580965	0.506582	0.821097	0.411633	0.273468	0.344457	0.474174	0.171223	0.638777	0.561803	0.327331	0.203687	0.242451	0.294633	0.512066	0.228868	0.28881	0.238468	1.15259
0.763549	0.473067	0.385052	0.581844	0.514562	0.738737	0.505434	0.271459	0.388118	0.92981	0.349175	0.415084	0.533346	0.336117	0.155613	0.372705	0.222441	0.705289	0.271628	1.76334
0.664807	0.390779	0.531089	0.757795	0.602357	0.603632	0.436148	0.0847866	0.206344	0.730031	0.316124	0.569515	0.670392	0.189947	0.245468	0.41835	0.285609	0.4859	0.253533	2.05395
0.974626	0.476312	0.321507	0.28659	0.356883	0.442002	0.309075	0.449829	0.112289	0.733077	0.303697	0.347012	0.22323	0.268648	0.217851	0.373014	0.258682	0.134747	0.386217	1.65249
0.958615	0.660733	0.325892	0.306226	0.373694	0.589022	0.441992	0.246206	0.344577	0.783959	0.612689	0.208998	0.366812	0.142433	0.190692	0.38745	0.269959	0.556757	0.224628	1.53597
0.88846	0.717504	0.27959	0.157847	0.122906	0.302784	0.481338	0.305325	0.353404	0.804128	0.390322	0.242837	0.257669	0.39384	0.270666	0.389875	0.351133	0.185298	0.243281	1.41372
0.991068	0.62411	0.199958	0.24126	0.295735	0.989303	0.258331	0.314797	0.416402	0.496618	0.145206	0.408429	0.358643	0.455414	0.345405	0.315616	0.215128	0.202199	0.274753	2.12167
0.511605	0.2436	0.356314	0.379656	0.612643	0.792453	0.411491	0.284873	0.323235	0.688366	0.607243	0.255857	0.498177	0.286539	0.221679	0.360246	0.501298	0.455189	0.0868047	2.10265
0.869552	0.861216	0.332892	0.145509	0.301135	0.893857	0.358991	0.74857	1.01246	0.201483	0.48594	0.457086	0.377386	0.247659	0.344243	0.048381	0.271884	0.565771	0.503848	1.71688
0.770682	0.344859	0.29711	0.277454	0.909118	0.770913	0.922044	0.307904	0.456321	0.289982	0.414776	0.320534	0.278019	0.346452	0.191145	0.674339	0.151088	0.249128	0.291817	2.46081
0.954585	0.436143	0.256247	0.427709	0.87983	0.77491	0.950991	0.343971	0.0874676	0.500643	0.307065	0.135279	0.19704	0.173521	0.225095	0.706456	0.143727	0.326599	0.210661	2.31562
0.63361	0.636741	0.207205	0.30295	0.73502	0.758948	0.559638	0.466687	0.261038	0.275025	0.506464	0.553065	0.144917	0.224097	0.150318	0.53863	0.122638	0.592326	0.122678	2.13484
0.675526	0.614307	0.555496	0.965294	0.401267	0.117263	0.456498	0.323098	0.285317	0.25826	0.325322	0.47686	0.19604	0.168898	0.125383	0.221918	0.293629	0.522842	0.17015	1.64536
0.935608	0.611164	0.496456	0.634311	0.396628	0.509809	0.235679	0.135283	0.423134	0.448185	0.328006	0.311056	0.285135	0.318851	0.208263	0.135723	0.371862	0.590934	0.503788	1.41192
0.855099	0.242404	0.665486	0.619849	0.426007	0.0376596	0.46516	0.608149	0.212216	0.732471	0.349807	0.206404	0.476962	0.279635	0.474626	0.403601	0.129139	0.41653	1.07933	1.88788
1.27446	0.327352	0.878031	0.822735	0.490094	0.372617	0.348831	0.586216	0.241627	0.706904	0.612346	0.497105	0.270484	0.487237	0.382972	0.499986	0.137027	0.339164	0.542346	1.38551
0.636074	0.498729	0.804876	0.68326	0.271306	1.06863	0.490443	0.50398	0.467915	0.185559	0.341182	0.278091	0.494433	0.517647	0.515264	0.742077	0.813672	1.01062	0.567933	1.26187
0.691368	0.427262	0.522031	0.680988	0.1445	1.04393	0.550691	0.602187	0.290125	0.425177	0.217836	0.202793	0.496444	0.34252	0.506323	0.646158	0.612903	0.78753	0.498234	1.1727
0.69186	0.34802	0.387632	0.548106	0.373316	0.600884	0.308257	0.391958	0.215479	0.614476	0.256893	0.344111	0.346767	0.27283	0.409975	0.602614	0.402431	0.596807	0.362063	1.10384
0.702691	0.586859	0.178864	0.305535	0.207038	0.26304	0.200042	0.327405	0.615863	0.429561	0.208757	0.383442	0.186966	0.332938	0.231164	0.452123	0.435729	0.308091	0.311228	1.2757
0.753819	1.03767	0.196952	0.198917	0.151638	0.629646	0.0686724	0.806076	0.956078	0.304991	0.463652	0.460455	0.342677	0.18913	0.18993	0.119546	0.385295	0.506013	0.741948	1.51077
2.40041	0.257876	0.415364	0.299931	0.473521	0.511024	0.658743	0.0983135	0.356549	0.342745	0.27457	0.471064	0.8129	0.303955	0.392027	0.298905	0.656223	1.3272	1.95078	3.6935
1.59588	0.577168	0.714746	0.327119	0.323412	0.420818	0.493908	0.287324	0.384666	0.586363	0.240764	0.595452	1.2173	0.941375	0.441533	0.472947	0.254098	1.39886	2.36503	4.15178
1.18162	0.610284	0.756701	0.304315	0.73863	0.551576	0.280293	0.193418	0.195425	0.630582	0.419843	0.696173	1.13815	1.2345	0.688583	0.7326	0.495864	1.43542	2.41801	4.38262
2.03486	0.185555	0.873601	0.355215	0.485671	0.352308	0.459413	0.200113	0.530399	0.374698	0.390051	0.55849	1.17624	0.564866	0.24554	0.140245	0.497482	1.44802	2.23538	3.92521
1.34815	0.611593	0.234783	0.798329	0.422114	0.621431	0.194819	0.161976	0.240068	0.19554	0.289142	0.337609	0.343183	0.308957	0.494368	0.558795	0.512579	1.46132	1.45291	3.24917
1.70724	0.55032	0.332271	0.502404	0.319139	0.612705	0.42823	0.344657	0.172205	0.328169	0.186226	0.16683	0.42933	0.0765666	0.515065	0.541806	0.494474	1.41487	1.6242	3.42304
1.12299	0.26758	0.999849	1.23096	0.48287	1.09531	0.521846	0.348108	0.474491	0.315277	0.521204	0.233217	0.334452	0.617992	0.544573	0.820202	0.472511	1.61979	0.932552	2.67309
1.03343	0.524354	0.788967	1.21505	0.474743	0.874607	0.393676	0.304268	0.470294	0.353315	0.472801	0.270596	0.285479	0.540767	0.552679	0.760255	0.518787	1.58696	1.08907	2.92457
1.40805	0.370999	1.37151	0.701097	0.47707	0.393637	0.452222	0.724259	0.415477	0.536328	0.37797	0.480838	1.08778	0.62282	0.215877	0.373729	0.451844	0.636822	2.20283	3.78138
0.641807	0.604806	0.409432	1.12342	0.594099	0.727081	0.286548	0.614043	0.923961	0.488258	0.222172	0.699566	0.498621	0.971213	1.12168	1.3486	1.11315	1.43897	2.40523	4.74131
0.294648	0.295444	0.459283	1.32518	0.307843	1.06485	0.331842	0.5102	1.22719	0.232348	0.102665	0.609265	0.233117	0.640993	1.00098	1.1962	0.841852	1.16723	2.13251	4.79373
0.310084	0.346142	0.803546	1.23245	0.304354	1.26467	0.457653	0.617766	1.11512	0.612644	0.24638	0.504114	0.305659	0.408128	1.04112	1.06907	0.863983	0.719278	1.76129	4.62004
0.461723	0.269733	0.908189	1.33284	0.769888	1.17919	0.366564	0.837096	0.61683	0.205495	0.273201	0.43803	0.457921	0.635082	0.9735	0.881792	1.28049	0.810667	2.02094	4.57474
2.87858	1.45144	1.00066	0.981856	0.577891	0.526495	0.372733	0.221014	0.330036	1.02749	1.04959	1.23666	0.827777	0.344083	1.13094	1.13709	0.964583	0.737078	1.12	2.40076
2.82185	1.25124	1.03067	0.926639	0.262025	0.0776166	0.458168	0.360797	0.35323	1.0015	0.695946	1.13928	0.70582	0.266139	0.969984	1.10778	0.851782	0.807987	1.46127	2.72218
2.83831	1.69818	0.624482	0.860303	0.7343	0.746822	0.205054	0.406573	0.111127	1.00769	1.07336	1.38911	1.01362	0.608867	1.12716	0.8883	1.00685	0.638857	0.816387	2.12254
2.92705	2.13465	0.614306	0.140673	0.653135	1.1428	0.382977	0.335914	0.303911	0.270508	0.713951	1.46693	1.6738	0.536844	0.673276	0.58216	0.763957	0.260388	0.139465	1.49733
2.05757	0.880016	1.35844	0.711951	0.242107	0.418755	0.468953	0.765374	0.234553	0.854236	0.321973	0.953172	0.895006	0.376793	0.484866	0.474453	0.278791	0.760689	1.90913	3.27681
2.41948	1.11435	1.22258	0.877725	0.289876	0.318142	0.365208	0.547201	0.269303	0.739297	0.392235	0.935335	0.701773	0.310945	0.657817	0.77567	0.556275	0.590984	1.65085	2.93348
2.97491	2.28933	0.371657	0.402986	0.396096	1.07445	0.2643	0.188923	0.465538	0.450554	0.64381	1.39984	1.96172	0.601159	0.491546	0.350585	0.619149	0.471431	0.187536	1.29935
3.61633	2.34474	0.41736	0.422459	0.462299	0.35733	0.212465	0.166863	0.274391	1.02437	1.14355	1.91865	2.69538	0.282208	0.255998	0.20247	0.38508	0.531479	0.434911	0.227662
3.48095	2.52166	0.606541	0.584294	0.179298	0.277622	0.0962252	0.366068	0.312931	0.479884	0.747722	2.26882	3.16966	0.132336	0.290452	0.268202	0.52008	0.669793	0.396171	0.380191
3.58844	2.26705	0.555104	0.255242	0.472835	0.144065	0.278448	0.417857	0.267086	0.890136	1.09519	1.93818	2.7207	0.245093	0.274704	0.402401	0.374344	0.409847	0.204206	0.323446
2.17493	2.51555	0.521907	0.521322	0.285669	0.395239	0.0951097	0.441632	0.299148	0.235177	0.148296	0.620536	1.52498	0.510377	0.342265	0.450609	0.561063	0.578673	0.62464	0.5649
1.512	1.72268	0.503678	0.226609	0.486389	0.393937	0.0891189	0.400139	0.323203	0.564722	0.248827	0.441414	0.985384	0.507105	0.468541	0.359454	0.646781	0.507981	0.401675	0.696899
1.24398	1.37651	0.55418	0.43643	0.294922	0.332078	0.255498	0.536485	0.0328025	0.615117	0.275247	0.302425	0.755224	0.479708	0.382819	0.438872	0.590592	0.501717	0.558996	0.455686
0.890368	0.464423	0.398777	0.312898	0.297015	0.396507	0.51503	0.447923	0.48809	0.776247	0.272016	0.216757	0.328659	0.276739	0.222759	0.393806	0.333559	0.299122	0.368531	1.40433
1.06516	0.385125	0.360917	0.467567	0.217547	0.68331	0.33667	0.375417	0.372131	0.46868	0.287586	0.168854	0.279905	0.360794	0.239357	0.260855	0.337257	0.183165	0.617062	1.79497
0.956791	0.348948	0.357766	0.334379	0.628607	1.22469	0.841849	0.289415	0.520502	0.883591	0.477267	0.158963	0.168734	0.266215	0.207812	0.689653	0.264185	0.268868	0.324375	2.06796
0.780025	0.36502	0.407311	0.25747	0.539257	1.02363	0.62011	0.333819	0.464273	0.845867	0.577059	0.218413	0.29554	0.199026	0.230536	0.575404	0.31316	0.25743	0.152134	2.04274
0.820077	0.797322	0.240418	0.273799	0.306115	0.879646	0.122458	0.321552	0.681953	0.228962	0.338513	0.41301	0.343357	0.468507	0.298049	0.0884366	0.220606	0.403579	0.28991	1.84152
1.05833	0.39303	0.445341	0.337819	0.771983	0.823694	0.839794	0.417147	0.417356	0.859642	0.228224	0.344005	0.183408	0.332142	0.281418	0.689551	0.271784	0.262124	0.457027	2.16616
0.729459	0.472705	0.277828	0.20647	0.43434	0.657312	0.729933	0.618901	0.439512	0.320174	0.662424	0.467001	0.272423	0.326899	0.254288	0.405188	0.358814	0.437189	0.164014	1.96675
0.72051	0.546029	0.659104	0.492111	0.467172	0.145345	0.479498	0.218873	0.185939	0.271837	0.364969	0.475191	0.152425	0.179782	0.171102	0.351083	0.180984	0.485558	0.137881	1.70384
0.837992	0.507192	0.76939	0.839935	0.356233	0.573286	0.315242	0.127463	0.399918	0.410712	0.350981	0.329852	0.184078	0.200342	0.199907	0.14991	0.375705	0.656909	0.409331	1.47653
0.842092	0.287684	0.256153	0.18187	0.998236	0.534546	0.763361	0.578041	0.362534	0.206143	0.435427	0.248847	0.510875	0.284331	0.246775	0.836031	0.234003	0.151418	0.522567	2.40365
0.803322	0.468141	0.167592	0.279676	0.614752	0.762274	0.760951	0.754231	0.196944	0.170845	0.690304	0.197099	0.304807	0.238623	0.256662	0.548186	0.115002	0.307719	0.383192	2.18578
0.632262	0.243813	0.288684	0.601478	0.502277	0.21055	0.362017	0.598989	0.172713	0.741297	0.210835	0.28131	0.37344	0.30513	0.475514	0.425047	0.226002	0.326539	1.18128	1.82941
0.604905	0.219361	0.338325	0.48308	0.239527	0.334722	0.355188	0.618504	0.305866	0.716993	0.261706	0.415159	0.420906	0.340616	0.405809	0.416437	0.230461	0.452265	1.11748	1.8122
0.429397	0.38266	0.383596	0.51977	0.198286	0.449659	0.437164	0.402181	0.26964	0.773129	0.291118	0.250962	0.273792	0.259868	0.287182	0.327346	0.445668	0.634917	1.09086	1.56439
0.444266	0.490945	0.464004	0.426738	0.343168	0.169209	0.354275	0.175063	0.382612	0.560759	0.318807	0.0970309	0.24807	0.283864	0.160323	0.294842	0.384589	0.535631	0.984937	1.30434
0.782917	0.468532	0.519439	0.229078	0.265747	0.666507	0.333604	0.231425	0.367737	0.501606	0.343609	0.13999	0.113235	0.224679	0.246589	0.265094	0.332186	0.631386	0.805665	1.26559
0.789635	0.289716	0.294245	0.391569	1.03872	0.183925	1.04072	0.394403	0.426685	0.244844	0.353346	0.218482	0.373134	0.166684	0.207423	0.948739	0.182066	0.370765	0.348318	2.39887
0.984929	0.178984	0.589324	0.675297	0.500497	0.201782	0.571397	0.524818	0.304201	0.702857	0.215406	0.46227	0.400911	0.33396	0.51169	0.478712	0.0896919	0.219884	0.812876	1.66464
0.548562	0.626369	1.24769	0.861808	0.560181	1.06762	0.418832	0.421891	0.615842	0.197082	0.470497	0.326544	0.628492	0.616872	0.622377	0.88877	0.789794	1.40624	0.547942	1.819
0.577746	0.610202	1.12003	0.756362	0.434717	1.09828	0.586902	0.486814	0.478256	0.475092	0.328488	0.414844	0.607997	0.594756	0.601972	0.866586	0.829268	1.24583	0.550753	1.53831
0.614666	0.61431	1.19135	1.04714	0.52316	1.13522	0.58837	0.478698	0.574203	0.372905	0.654929	0.513434	0.608235	0.725989	0.650868	0.930875	0.682259	1.51053	0.694992	2.05294
1.04639	0.260282	1.11025	1.25381	0.475901	1.18226	0.576799	0.36848	0.549867	0.365017	0.676312	0.292573	0.525855	0.625236	0.665789	0.952719	0.552561	1.62768	0.811271	2.4795
0.697714	0.741505	0.269974	0.133353	0.176947	0.352239	0.420579	0.609187	0.723949	0.332121	0.340957	0.465244	0.451214	0.310668	0.135877	0.286213	0.342481	0.340483	0.523437	1.30324
0.81903	0.313857	0.110817	0.480573	0.263814	0.321203	0.230312	0.268114	0.226965	0.603701	0.395131	0.291339	0.238449	0.173709	0.213088	0.464991	0.4089	0.408796	0.352234	0.99505
0.689843	0.476517	0.248764	0.358142	0.189427	0.345031	0.455982	0.361772	0.398009	0.553066	0.272434	0.313501	0.344004	0.272518	0.112063	0.428212	0.201514	0.285128	0.16878	1.09555
2.02052	0.426696	0.376688	0.245736	0.285293	0.604618	0.613797	0.40521	0.268228	0.127097	0.194507	0.271768	0.693016	0.105882	0.447363	0.475219	0.593702	1.43023	1.7687	3.51981
2.48389	0.337041	0.783129	0.427313	0.383764	0.344572	0.398861	0.429078	0.478478	0.174569	0.127356	0.268136	1.03281	0.19277	0.491767	0.425652	0.73796	1.47428	2.04676	3.70928
1.11905	0.491142	0.379644	1.14451	0.401515	0.705742	0.264855	0.388599	0.251726	0.385515	0.389466	0.128658	0.405457	0.491359	0.61903	0.739897	0.330653	1.54754	1.2628	3.10504
1.70524	0.417514	1.42637	0.575723	0.178196	0.175129	0.631395	0.801647	0.470157	0.469246	0.167392	0.517824	1.23922	0.431021	0.257043	0.170439	0.256617	0.906886	2.16871	3.65972
0.844878	0.4463	1.09379	0.973768	1.04651	1.01716	0.360478	0.416095	0.269337	0.248624	0.59528	0.439558	0.826781	0.776721	0.641245	0.61829	0.861938	0.998542	2.24706	4.4083
1.15484	0.197719	1.25203	0.700175	0.724875	0.710473	0.356085	0.338187	0.452513	0.278411	0.581439	0.236182	1.12352	0.731184	0.335325	0.411863	0.504548	1.08005	2.37114	4.16982
1.04593	0.602327	1.0463	0.534607	1.04053	0.75245	0.281139	0.210629	0.316535	0.552922	0.615407	0.503274	1.06805	1.0382	0.678995	0.682023	0.647279	1.48114	2.53572	4.43993
0.63349	0.620369	0.541016	1.04789	0.672493	0.767849	0.264639	0.623904	0.755322	0.439875	0.266562	0.674481	0.563222	1.03427	1.2025	1.18177	1.16564	1.48313	2.44778	4.70119
0.153747	0.315559	0.657489	1.2985	0.298835	1.19445	0.384519	0.5201	1.1834	0.387672	0.245281	0.569598	0.133043	0.532537	1.06332	1.15757	0.857926	0.93413	1.96014	4.73837
0.428781	0.546843	0.509047	1.23243	0.584554	0.93223	0.343765	0.723611	0.855414	0.373577	0.33555	0.695336	0.428859	0.937118	1.22801	1.23547	1.15899	1.34747	2.33115	4.74927
0.193669	0.387813	0.551171	1.39175	0.488814	1.10831	0.389306	0.650925	1.01733	0.398216	0.265136	0.61736	0.180452	0.736542	1.16408	1.27654	1.01929	1.15161	2.14973	4.76412
0.203869	0.193126	0.777726	1.35901	0.454923	1.23767	0.424746	0.772907	0.958209	0.405142	0.0727319	0.564298	0.181081	0.562143	1.23779	1.12089	1.05604	0.886698	1.93745	4.66843
2.78521	1.80512	0.422614	0.373337	0.546174	0.823961	0.17114	0.229112	0.171536	0.643223	0.837533	1.14696	1.27797	0.779348	0.860613	0.722372	0.977503	0.607008	0.556882	1.87866
3.21474	2.74318	0.287705	0.184166	0.415691	0.780694	0.321463	0.208577	0.337006	0.856527	0.952878	1.63265	2.60566	0.443605	0.385664	0.378996	0.285841	0.86777	0.442496	0.911615
3.34643	2.79651	0.365663	0.431397	0.385115	0.782402	0.397984	0.0875773	0.455857	0.424418	0.946946	1.91098	2.96178	0.288718	0.342532	0.2053	0.420388	0.762053	0.540677	0.752152
3.3992	2.74146	0.490696	0.621634	0.207393	0.619846	0.353757	0.17458	0.170736	0.191187	1.08726	2.03277	3.25116	0.265804	0.234617	0.27327	0.438406	0.747282	0.326532	0.701993
3.43821	2.6451	0.510549	0.619447	0.357337	0.493964	0.23255	0.427952	0.273533	0.312932	0.949798	2.14513	3.29805	0.319406	0.268277	0.216042	0.504577	0.729425	0.158684	0.598229
3.04516	2.43156	0.360025	0.345987	0.203425	0.769422	0.22442	0.326068	0.218192	0.610548	0.844538	1.34076	2.21998	0.632485	0.357292	0.303644	0.335137	0.794278	0.28939	1.19561
3.53031	2.39576	0.773571	0.524984	0.147942	0.177414	0.285186	0.161449	0.231912	0.996221	0.815197	2.24506	3.00769	0.240631	0.149258	0.18525	0.416302	0.549575	0.31855	0.18678
3.43842	2.2271	0.227985	0.221074	0.492166	0.188356	0.345592	0.291802	0.391504	0.56431	0.712648	1.77948	2.53239	0.370896	0.136626	0.057103	0.392726	0.363813	0.223534	0.548789
2.85062	2.36279	0.432107	0.303589	0.654303	0.140679	0.21774	0.0931363	0.253524	0.17904	0.332795	1.24291	2.10901	0.342656	0.17316	0.322943	0.489076	0.483954	0.665766	0.80958
2.51751	2.5713	0.323368	0.327563	0.518698	0.333386	0.216729	0.176783	0.291886	0.288768	0.388071	0.969412	1.82845	0.384126	0.163071	0.202748	0.43853	0.515793	0.81833	0.676965
1.83039	2.08427	0.573385	0.327137	0.425662	0.317199	0.349651	0.276423	0.366567	0.360445	0.230509	0.38384	1.25027	0.392609	0.309368	0.225019	0.580447	0.471802	0.455415	0.671731
0.936984	0.780398	0.224913	0.151917	0.582846	0.151827	0.261155	0.506708	0.296729	0.681705	0.595511	0.198414	0.361274	0.140553	0.299118	0.290939	0.387629	0.502658	0.685695	0.0920799
1.12371	1.17917	0.341046	0.339602	0.557224	0.351844	0.197433	0.555233	0.123126	0.536807	0.450126	0.284337	0.620505	0.376744	0.397051	0.224733	0.417489	0.362392	0.697791	0.294443
0.950019	0.476115	0.279946	0.453508	0.542381	0.178533	0.377861	0.414121	0.211842	0.624584	0.590479	0.297392	0.273782	0.309027	0.449107	0.449586	0.284034	0.330917	0.410496	0.421282
1.24169	0.390232	0.64047	0.727673	0.496614	0.20238	0.435989	0.443739	0.210756	0.633304	0.660708	0.424619	0.221324	0.276808	0.301932	0.430287	0.437812	0.312108	0.299487	0.987944
0.798719	0.704655	0.442725	0.650947	0.415435	0.457129	0.39205	0.222472	0.28568	0.653537	0.292281	0.366131	0.425982	0.101576	0.386079	0.278374	0.316603	0.951425	0.178374	1.58311
0.61443	0.463915	0.428082	1.00262	0.404788	0.48584	0.373141	0.179754	0.28657	0.497052	0.369638	0.44024	0.569032	0.166947	0.315513	0.426044	0.248508	0.599489	0.192819	1.86245
0.455393	0.32038	0.400119	0.58736	0.47907	0.415807	0.263929	0.255806	0.431571	0.511323	0.841961	0.16967	0.638348	0.308182	0.204034	0.378155	0.230013	0.509549	0.163399	2.04915
0.905592	0.195409	0.238511	0.176722	0.275699	0.367042	0.449582	0.393277	0.445788	0.670884	0.369453	0.321178	0.379589	0.323907	0.260506	0.322718	0.401121	0.169521	0.708153	1.48487
0.829867	0.773586	0.227899	0.372699	0.111715	0.259988	0.520958	0.167882	0.242658	0.674381	0.439132	0.265466	0.31005	0.184447	0.331639	0.519451	0.364748	0.640074	0.360925	1.37111
0.808684	0.462929	0.193221	0.285272	0.439078	0.374977	0.583021	0.375861	0.273013	0.574412	0.0693356	0.351568	0.349869	0.24896	0.237408	0.267456	0.488711	0.141104	0.449123	1.25259
1.05557	0.433685	0.344757	0.157111	0.332908	0.7549	0.275856	0.368783	0.153158	0.368015	0.255548	0.262843	0.123811	0.445459	0.261777	0.237486	0.247937	0.255437	0.545965	1.91097
0.555825	0.177427	0.389997	0.19833	0.51582	0.692063	0.301933	0.444577	0.593639	0.39739	0.841711	0.260213	0.509773	0.331173	0.263428	0.487818	0.35327	0.2151	0.296881	1.96347
0.7743	1.1189	0.265048	0.349823	0.309643	0.484768	0.1881	0.5211	0.8169	0.202784	0.456458	0.462465	0.385634	0.257161	0.32753	0.20897	0.158033	0.588277	0.49988	1.59575
0.850639	0.674869	0.259387	0.13131	0.301094	0.81199	0.263349	0.149854	0.416796	0.318361	0.32717	0.397797	0.254029	0.371463	0.319546	0.279762	0.289686	0.306982	0.345571	1.89792
0.876259	0.329462	0.295043	0.504677	1.05049	0.222697	0.96598	0.540284	0.128455	0.282677	0.231515	0.201337	0.376085	0.298869	0.263606	1.05863	0.198005	0.283926	0.227033	2.39782
1.09406	0.346567	0.372334	0.59906	1.03012	0.185018	0.856981	0.657344	0.400037	0.724367	0.260591	0.307098	0.155333	0.0919472	0.246467	0.969438	0.379479	0.360281	0.447131	2.27103
0.670795	0.45973	0.373769	0.158718	0.290026	0.295786	0.604564	0.503113	0.276416	0.322505	0.549209	0.532682	0.284529	0.255116	0.256888	0.242668	0.167361	0.441514	0.260599	1.7973
0.830288	0.380039	0.888056	0.601033	0.254073	0.397427	0.442089	0.189862	0.374004	0.29832	0.373021	0.325825	0.367509	0.32155	0.166289	0.219051	0.335976	0.516981	0.489035	1.52118
1.01207	0.32003	0.722321	0.4728	0.169689	0.728123	0.308824	0.244307	0.531071	0.217384	0.28882	0.245539	0.443684	0.132038	0.217811	0.180581	0.295973	0.611294	0.781876	1.30026
0.423188	0.452085	0.298739	0.508708	0.366575	0.36707	0.510169	0.263251	0.260202	0.636536	0.464691	0.191503	0.161219	0.220456	0.209419	0.338685	0.304791	0.526497	1.12646	1.36952
0.812197	0.318194	0.431896	0.515072	0.575263	0.188915	0.572662	0.544944	0.272149	0.717677	0.254437	0.423789	0.484007	0.406974	0.514653	0.5293	0.120447	0.360673	0.929308	1.89172
1.17237	0.235645	0.648276	0.783425	0.498339	0.378752	0.251142	0.557815	0.212376	0.632528	0.34703	0.354132	0.321805	0.360088	0.425869	0.428463	0.305191	0.299204	0.560119	1.34607
0.846396	0.318769	1.00085	1.08635	0.303647	1.08772	0.561388	0.277292	0.607296	0.234644	0.678279	0.415293	0.41136	0.725686	0.617766	0.929906	0.639479	1.54124	0.698898	2.25731
0.587951	0.662919	1.17716	0.515787	0.49348	0.932914	0.467588	0.427377	0.622666	0.243124	0.369968	0.376427	0.493729	0.500453	0.534714	0.71323	0.701536	1.03143	0.620057	1.3531
0.688524	0.450466	0.694946	0.584337	0.229413	0.991578	0.534581	0.610982	0.31501	0.183395	0.0828534	0.348223	0.431412	0.329403	0.451154	0.575956	0.56001	0.804714	0.633535	1.06886
0.764106	0.432688	0.497664	0.604754	0.240255	0.687533	0.504022	0.457956	0.244969	0.291224	0.312001	0.259084	0.326095	0.337464	0.409214	0.564018	0.386916	0.647475	0.622041	1.00843
0.787887	0.781796	0.289592	0.340942	0.278732	0.17679	0.226963	0.583892	0.78823	0.129327	0.487017	0.472028	0.408837	0.468933	0.278676	0.386356	0.236063	0.358251	0.616904	1.36958
0.828682	0.275327	0.232907	0.500983	0.319798	0.511647	0.3899	0.411521	0.27884	0.314073	0.238689	0.353983	0.213671	0.265748	0.253928	0.449424	0.28345	0.39821	0.499064	0.973621
2.37906	0.379643	0.758798	0.313797	0.268441	0.626651	0.373415	0.192222	0.44193	0.369237	0.288142	0.285344	0.793338	0.297493	0.574342	0.544704	0.792814	1.50942	1.91336	3.55481
1.84457	0.207722	1.08789	0.35869	0.236856	0.288037	0.362135	0.361736	0.614568	0.297582	0.164717	0.387603	1.44244	0.512727	0.320391	0.366957	0.298549	1.60704	2.31294	3.96551
1.42757	0.395854	1.02952	0.298595	0.495195	0.483426	0.385644	0.239433	0.335903	0.441867	0.126621	0.545314	1.38593	0.813644	0.249479	0.325894	0.179695	1.62123	2.49417	4.19841
2.32144	0.256112	1.10831	0.527185	0.443329	0.350774	0.270664	0.374155	0.768556	0.306466	0.387339	0.298594	1.20359	0.330338	0.608571	0.468013	0.757438	1.72903	2.08948	3.71608
1.674	0.668536	0.441811	0.332697	0.116425	0.584858	0.217125	0.331802	0.410719	0.352526	0.307788	0.146458	0.392312	0.374434	0.53007	0.582588	0.422315	1.46126	1.587	3.36983
1.37426	0.814851	0.232691	0.731069	0.139321	0.48379	0.256467	0.236466	0.274262	0.262291	0.307447	0.212122	0.147271	0.42261	0.590399	0.644223	0.176691	1.50919	1.39437	3.2349
1.02636	0.355675	0.629705	1.10682	0.462891	1.0118	0.459191	0.574334	0.479523	0.334422	0.591272	0.233104	0.472981	0.636826	0.602599	0.830354	0.137031	1.48945	0.906337	2.65482
1.00444	0.424858	0.720089	1.09218	0.473877	1.05743	0.493954	0.495162	0.395348	0.304718	0.651469	0.218479	0.464038	0.70159	0.708588	0.943353	0.494473	1.48451	0.815878	2.42236
1.13998	0.579519	0.455182	1.15443	0.536837	0.76034	0.467898	0.38611	0.455067	0.431198	0.462525	0.458793	0.225708	0.572138	0.545444	0.732567	0.301088	1.49101	1.10173	2.90751
1.3969	0.156617	1.21621	0.466561	0.505707	0.46734	0.126127	0.52356	0.712711	0.310451	0.346097	0.132208	1.33686	0.621858	0.392114	0.313949	0.184271	1.22717	2.44974	4.07432
0.587287	0.593801	0.728637	1.05665	0.805279	0.968806	0.304796	0.632733	0.567033	0.297043	0.494206	0.643417	0.60471	1.0691	1.02011	0.968306	1.13841	1.28261	2.37307	4.66231
0.288522	0.317723	0.668279	1.32019	0.644361	1.11898	0.368758	0.81039	0.791742	0.202251	0.290263	0.625295	0.301837	0.850193	1.19034	1.10339	1.21538	1.10397	2.17158	4.70431
2.87899	1.30195	0.952267	0.920545	0.383518	0.379674	0.700242	0.637404	0.452148	1.16277	1.09114	1.30967	0.615218	0.583734	1.43001	1.36001	1.25585	1.26735	1.42577	2.77435
2.73309	1.35939	0.59927	0.925923	0.482812	0.349076	0.551312	0.484701	0.308547	1.37248	1.08602	1.24747	0.650182	0.788021	1.37612	1.10343	1.3812	1.12451	1.16639	2.50344
2.43061	0.966352	1.06989	0.790638	0.402471	0.559393	0.564651	0.806474	0.340781	1.00787	0.596249	0.917506	0.871459	0.228051	0.833624	0.74293	0.688232	1.00865	1.76754	3.162
2.64492	1.48297	0.128579	0.673421	0.433363	0.477884	0.447283	0.512444	0.500829	1.14904	0.787463	0.908997	0.891974	1.05518	1.03763	0.732371	1.02767	1.07062	0.877474	2.25553
2.81767	2.00285	0.283487	0.263524	0.456287	0.894239	0.225705	0.293365	0.287821	0.572834	0.834495	1.06715	1.5844	0.918563	0.602591	0.463935	0.758474	0.626989	0.384763	1.64965
2.08187	0.496563	1.30406	0.619686	0.260736	0.441296	0.547785	0.737206	0.593098	0.656107	0.53408	0.563947	1.16599	0.180969	0.598854	0.49654	0.450233	1.25223	2.01062	3.51672
2.83599	2.08006	0.420397	0.450632	0.243852	0.717762	0.417475	0.323948	0.110097	0.181395	0.695607	0.902466	1.78291	0.911365	0.375813	0.258736	0.470577	0.876016	0.413309	1.60961
3.39872	2.6005	0.915605	0.592545	0.367454	0.19757	0.130945	0.208471	0.322103	0.277511	0.475976	1.94374	3.40694	0.1662	0.220369	0.193421	0.626428	0.766215	0.260584	0.777745
3.4371	2.52175	1.17638	0.59497	0.191478	0.288823	0.225754	0.299375	0.252284	0.714072	0.403343	2.07792	3.44195	0.399176	0.192588	0.263514	0.462773	0.712774	0.201447	0.61298
3.32818	2.27243	0.368034	0.264228	0.290198	0.276471	0.169734	0.411007	0.243052	0.969734	0.935381	2.23209	2.96543	0.326565	0.119063	0.150145	0.408047	0.614774	0.398474	0.22969
3.25267	2.24596	0.163645	0.40004	0.504429	0.162933	0.333527	0.0692118	0.462028	0.336363	0.329762	1.61882	2.44642	0.246036	0.339204	0.336857	0.483457	0.420118	0.501216	0.834854
2.46529	2.83476	0.493054	0.341104	0.491972	0.173866	0.289486	0.27892	0.40154	0.330022	0.410051	0.92562	1.88239	0.463327	0.25824	0.330289	0.513033	0.524792	0.680829	0.683243
2.08409	2.48458	0.485381	0.433838	0.394458	0.455569	0.300515	0.352759	0.258667	0.232448	0.286523	0.594686	1.53738	0.624544	0.386199	0.267196	0.54506	0.492022	0.434852	0.790667
1.48366	1.72452	0.53428	0.204882	0.441477	0.219028	0.377068	0.425965	0.294041	0.596897	0.393601	0.272544	1.02432	0.335016	0.398079	0.299603	0.522695	0.567692	0.285959	0.714855
1.79574	2.14435	0.556779	0.54786	0.202112	0.372147	0.14913	0.481414	0.214999	0.390453	0.242829	0.411201	1.28658	0.507357	0.432683	0.283269	0.52032	0.538522	0.144012	0.816868
1.13992	0.440874	0.626533	0.52753	0.512514	0.224706	0.368394	0.371662	0.327295	0.631107	0.676061	0.116302	0.332528	0.282231	0.16597	0.396498	0.301077	0.0896648	0.246063	0.603622
1.2222	0.517157	0.771592	0.783905	0.416084	0.195273	0.459802	0.39121	0.31893	0.558641	0.60282	0.287146	0.351767	0.361822	0.313963	0.401237	0.475455	0.171931	0.374636	1.07081
0.791459	0.251332	0.299301	0.211619	0.30593	0.0777959	0.461226	0.344669	0.527368	0.640737	0.404853	0.280269	0.456448	0.239253	0.206501	0.298489	0.471212	0.240467	0.521941	1.26442
1.04011	0.340688	0.359612	0.225322	0.248132	0.568973	0.341097	0.346497	0.406168	0.511133	0.0795656	0.330384	0.341288	0.222949	0.116592	0.302148	0.3961	0.174974	0.734193	1.63768
0.730307	0.236858	0.562181	0.281868	0.57351	1.0672	0.553296	0.551924	0.606835	0.483946	0.51562	0.284339	0.45048	0.392607	0.212331	0.625952	0.281764	0.249807	0.236277	1.96068
0.783616	0.340001	0.699841	0.428803	0.600614	0.959362	0.921216	0.643757	0.749569	0.618357	0.228834	0.128927	0.199666	0.205637	0.223128	0.697833	0.264571	0.275524	0.37657	2.01835
0.812091	1.08399	0.212039	0.321621	0.461299	0.50314	0.271189	0.321832	0.482005	0.16864	0.424812	0.374558	0.390993	0.316388	0.284132	0.237449	0.380618	0.637419	0.428374	1.66003
1.02485	0.515756	0.493028	0.516022	0.863404	0.464323	0.940609	0.856727	0.800646	0.838756	0.236554	0.129072	0.37626	0.218736	0.244198	0.860183	0.346679	0.0456294	0.461046	2.14191
0.837747	0.263635	0.304582	0.226146	0.210834	0.523689	0.792982	0.598488	0.305397	0.262956	0.566311	0.407099	0.311098	0.315144	0.302555	0.14905	0.262823	0.45509	0.552174	1.8114
0.930347	0.345682	0.140239	0.33032	0.235831	0.671046	0.805313	0.829702	0.568317	0.229403	0.859578	0.161843	0.340252	0.321765	0.221134	0.377493	0.227497	0.398439	0.440736	2.02454
0.82918	0.228509	0.56915	0.156979	0.137966	0.118164	0.580291	0.369618	0.280832	0.33369	0.457201	0.377217	0.229485	0.18973	0.209542	0.133566	0.392209	0.445379	0.456694	1.63888
0.955065	0.307882	1.06722	0.507849	0.161536	0.56633	0.258231	0.235929	0.463552	0.24219	0.262696	0.282567	0.320014	0.0553514	0.247743	0.284212	0.274736	0.668363	0.742567	1.41145
0.980009	0.161028	0.172552	0.184983	0.67447	0.140979	0.717117	0.969712	0.393947	0.288206	0.929453	0.198258	0.444318	0.32191	0.436367	0.666794	0.379557	0.203367	0.483053	2.2657
0.755943	0.198114	0.360372	0.321937	0.979294	0.249788	0.872022	0.782787	0.170297	0.311543	0.675757	0.28657	0.585131	0.414501	0.345535	0.987567	0.359075	0.19616	0.616833	2.38059
0.492281	0.283385	0.416858	0.488579	0.283581	0.406575	0.419093	0.598173	0.348122	0.811753	0.163043	0.23801	0.363883	0.339475	0.470292	0.578752	0.348099	0.467148	1.3955	1.80901
0.507465	0.300394	0.139837	0.544628	0.241803	0.62198	0.310577	0.467226	0.289241	0.68838	0.284485	0.287672	0.165153	0.362389	0.46227	0.607147	0.322979	0.538397	1.44144	1.60509
0.445123	0.240193	0.349535	0.483936	0.353012	0.573416	0.140469	0.530567	0.2158	0.529081	0.434271	0.306879	0.292525	0.266625	0.37239	0.446898	0.322834	0.616572	1.34355	1.36197
0.550935	0.313918	0.510615	0.474084	0.441629	0.320228	0.320406	0.362383	0.315823	0.422746	0.101247	0.216538	0.210372	0.266931	0.320957	0.394876	0.36252	0.638952	1.17274	1.17444
0.637597	0.381452	0.634682	0.318837	0.311589	0.410956	0.178265	0.36021	0.247561	0.505194	0.490071	0.257777	0.468653	0.218221	0.193428	0.235327	0.42464	0.666704	1.03043	1.16902
0.670792	0.234535	0.220403	0.441975	0.496479	0.449476	0.398934	0.463587	0.374367	0.753223	0.372654	0.413378	0.406286	0.491951	0.443467	0.585107	0.313533	0.457235	1.09593	1.80744
1.0141	0.308085	0.662082	0.395728	0.206605	0.49241	0.130918	0.308354	0.319602	0.173301	0.213476	0.189646	0.429567	0.279833	0.182378	0.278361	0.380613	0.649778	0.992499	1.18203
0.692512	0.121789	0.235832	0.623074	0.680059	0.473546	1.20116	0.830868	0.136109	0.498224	0.566752	0.561148	0.546356	0.431871	0.304336	1.42416	0.338648	0.421759	0.22688	2.37951
0.893833	0.350444	0.348041	0.524259	0.556606	0.348268	0.465715	0.535242	0.166087	0.627153	0.104356	0.415401	0.400378	0.518911	0.375565	0.408039	0.275879	0.502059	0.542665	1.4871
0.725133	0.32943	0.465812	0.598833	0.517044	0.212259	0.220876	0.553462	0.317837	0.618047	0.2368	0.328087	0.430523	0.410199	0.439194	0.456001	0.35812	0.341257	0.68896	1.65254
0.623638	0.726763	0.929809	0.814572	0.318479	0.962542	0.491974	0.225937	0.574685	0.300084	0.608946	0.460862	0.525495	0.681917	0.618866	0.929563	0.495714	1.36475	0.578405	1.84252
0.708531	0.757574	1.0379	0.665858	0.464344	0.966871	0.56307	0.361511	0.564744	0.387237	0.525914	0.308449	0.578056	0.631863	0.614886	0.8467	0.589532	1.18633	0.596036	1.63252
0.718241	0.488683	0.8249	0.982158	0.43197	0.962146	0.585727	0.427965	0.423154	0.307024	0.718882	0.247122	0.46625	0.706586	0.661005	0.952976	0.485824	1.436	0.573189	2.04724
0.673715	0.536706	0.996671	0.531941	0.38276	0.940146	0.493567	0.429642	0.491283	0.171985	0.061357	0.459978	0.46214	0.452485	0.520106	0.649544	0.604051	0.806341	0.760502	1.1101
0.732294	0.542054	0.520862	0.231424	0.149211	0.110645	0.415192	0.458507	0.669562	0.258942	0.384893	0.539962	0.431106	0.413645	0.144726	0.345014	0.129409	0.130094	0.355345	1.1973
0.912492	0.361516	0.388019	0.386104	0.203664	0.308614	0.205809	0.225228	0.343175	0.383074	0.363096	0.0994527	0.316611	0.100099	0.241644	0.30876	0.129752	0.257506	0.5126	0.883462
0.835157	0.4112	0.419503	0.286718	0.20647	0.352625	0.3651	0.131014	0.209121	0.648903	0.359808	0.229355	0.141506	0.167495	0.252138	0.332431	0.168667	0.232102	0.216613	0.990761
2.04035	0.322391	0.605897	0.144974	0.275265	0.655719	0.344106	0.443114	0.20267	0.0484335	0.206763	0.0887865	0.63908	0.386749	0.65431	0.647127	0.58593	1.56396	1.75762	3.42985
2.72887	0.3149	1.12341	0.734241	0.22801	0.679452	0.155914	0.221382	0.798534	0.393507	0.297118	0.172442	0.904994	0.313699	0.893803	0.845917	1.17729	1.80485	1.92284	3.49487
1.26374	0.676441	0.244629	1.0919	0.405148	0.598306	0.460624	0.342542	0.413247	0.366597	0.508166	0.284629	0.209258	0.460449	0.572427	0.74829	0.159061	1.48543	1.24575	3.09258
1.73388	0.0809404	1.15415	0.520095	0.32716	0.201797	0.355597	0.365904	0.840369	0.190531	0.336931	0.439365	1.30834	0.488765	0.259493	0.160667	0.226062	1.38712	2.29642	3.88758
2.77139	1.05545	0.927267	0.856967	0.261087	0.419544	0.727285	0.79748	0.490756	1.18453	0.847614	0.956299	0.759951	0.390746	1.13805	1.0279	0.994328	1.23285	1.63285	3.04793
2.65129	1.74191	0.24265	0.397488	0.256609	0.563945	0.458029	0.560397	0.452121	0.898205	0.625148	0.701159	1.24889	1.25227	0.651713	0.452949	0.673264	1.09362	0.621335	2.01729
3.13401	2.53749	0.235745	0.385859	0.381186	0.407231	0.245144	0.325727	0.294466	0.713137	1.1691	1.28283	2.49764	0.454508	0.363222	0.0963906	0.406126	1.1799	0.464259	1.18947
3.2772	2.66742	0.575043	0.2858	0.267748	0.53635	0.313249	0.346012	0.291782	0.625857	1.27595	1.61898	2.85703	0.404979	0.275734	0.0672381	0.410996	0.941437	0.492723	0.969981
3.36749	2.65366	0.854325	0.601259	0.454637	0.455878	0.315065	0.229129	0.269339	0.307874	0.855256	1.82372	3.27346	0.289451	0.178728	0.166668	0.571074	0.767032	0.314724	0.920595
2.97447	2.28415	0.37317	0.51241	0.32896	0.468082	0.457307	0.337298	0.191122	0.376485	0.806432	1.02413	2.13339	0.618455	0.45291	0.180541	0.377999	1.05666	0.287578	1.45134
3.47127	2.38097	0.87798	0.440733	0.319979	0.479072	0.243524	0.468743	0.220752	1.22244	0.568897	2.35902	3.17321	0.227084	0.066774	0.291981	0.508599	0.685625	0.416963	0.270978
3.23143	2.23059	0.180129	0.363961	0.0754025	0.446915	0.253601	0.347786	0.277657	0.615322	0.712033	2.06077	2.83306	0.20704	0.407623	0.353065	0.524913	0.463654	0.417544	0.575676
3.11698	2.37686	0.332256	0.194437	0.587055	0.372059	0.278883	0.394574	0.373127	0.284874	0.222531	1.5809	2.3976	0.351211	0.241833	0.147027	0.457118	0.429902	0.671937	0.813502
2.84406	2.5611	0.53907	0.438331	0.517994	0.282049	0.392818	0.267127	0.39957	0.330561	0.0920499	1.27009	2.14568	0.298996	0.416064	0.368063	0.465592	0.547256	0.80228	0.713323
0.918355	1.0065	0.309024	0.319216	0.434237	0.396559	0.245172	0.611816	0.277937	0.584829	0.673984	0.295728	0.522768	0.270864	0.316833	0.349	0.257864	0.391069	0.778407	0.302457
0.933104	0.581204	0.427023	0.519001	0.427095	0.2602	0.222588	0.544977	0.264991	0.571549	0.67791	0.351827	0.192247	0.179575	0.306361	0.142714	0.336937	0.332958	0.55303	0.309938
1.17031	1.40736	0.333367	0.415479	0.348583	0.11518	0.379881	0.562603	0.120465	0.57267	0.556478	0.310231	0.860423	0.354064	0.388048	0.396254	0.334399	0.417676	0.554585	0.533414
1.15375	0.448871	0.83098	0.698912	0.472161	0.432175	0.268311	0.501509	0.182089	0.676559	0.752643	0.450076	0.189841	0.438424	0.39506	0.279097	0.175115	0.445214	0.0709305	0.778101
0.719355	0.859851	0.540389	0.679369	0.115837	0.273355	0.242758	0.220967	0.252825	0.537491	0.261807	0.176358	0.163615	0.21206	0.109783	0.178204	0.404536	1.02599	0.248094	1.3886
0.623065	0.655232	0.501743	0.894424	0.275848	0.121908	0.214458	0.106371	0.400975	0.473237	0.301525	0.188616	0.426789	0.347547	0.0921938	0.241242	0.258882	0.828371	0.391084	1.64029
0.570321	0.463297	0.398725	1.04698	0.319327	0.345911	0.359832	0.365054	0.297764	0.259223	0.707576	0.17648	0.476723	0.119481	0.165901	0.374663	0.194506	0.683141	0.291179	1.86957
0.486115	0.349628	0.489533	0.63553	0.392215	0.506979	0.337815	0.451884	0.513444	0.10282	0.942439	0.211225	0.428599	0.145174	0.382004	0.521398	0.469251	0.376172	0.24036	1.89622
0.715526	0.152303	0.10383	0.366777	0.161901	0.411936	0.379446	0.372225	0.62766	0.538181	0.288449	0.349343	0.570167	0.105198	0.258563	0.307128	0.478852	0.32031	0.717434	1.26092
0.667606	0.606792	0.449999	0.633656	0.428354	0.506038	0.458698	0.198994	0.366663	0.420223	0.0842008	0.11264	0.259088	0.281193	0.178323	0.215594	0.477256	0.529538	0.275728	1.19819
0.61091	0.247851	0.354877	0.45316	0.464901	0.372878	0.454251	0.318588	0.470206	0.299536	0.468673	0.29649	0.370172	0.213376	0.206081	0.376221	0.547201	0.166684	0.542873	1.09192
0.858538	0.533062	0.238784	0.114512	0.184319	0.623094	0.166618	0.244579	0.100001	0.479521	0.237141	0.378066	0.221194	0.234928	0.216032	0.200495	0.318624	0.359969	0.499629	1.88338
0.833803	0.0866082	0.252319	0.426199	0.364236	0.348095	0.335304	0.278906	0.592282	0.646307	0.0560188	0.205781	0.365968	0.156961	0.216948	0.162057	0.416876	0.315271	0.950902	1.43698
0.623976	0.299983	0.596962	0.524707	0.366045	0.783502	0.473991	0.446014	0.487033	0.198641	0.6443	0.386744	0.293249	0.235914	0.334943	0.66424	0.440225	0.143046	0.205481	1.88045
0.805943	1.02566	0.221673	0.370519	0.443008	0.233174	0.297313	0.396419	0.602624	0.167704	0.504794	0.447661	0.400535	0.383065	0.358385	0.220294	0.0978152	0.419614	0.469634	1.41319
0.790747	0.897582	0.307911	0.430317	0.319117	0.464988	0.123101	0.256631	0.242661	0.311062	0.419932	0.210104	0.359745	0.297526	0.388567	0.310124	0.146717	0.502333	0.413856	1.72383
1.01043	0.232359	0.0655342	0.80719	0.684354	0.40421	1.13165	0.817593	0.446069	0.821117	0.528231	0.450216	0.349771	0.341047	0.191001	1.3871	0.35098	0.380278	0.373119	2.34645
1.21359	0.307851	0.307277	0.673258	0.910059	0.294467	1.01597	0.972405	0.685758	1.06802	0.486109	0.214915	0.178632	0.196059	0.198844	1.08397	0.38686	0.310115	0.546144	2.217
1.00566	0.142094	0.657496	0.228591	0.288145	0.34951	0.591297	0.415869	0.28809	0.34381	0.303622	0.294415	0.339676	0.17326	0.190954	0.174937	0.353833	0.432278	0.746339	1.54209
1.16717	0.159714	0.858522	0.265514	0.256034	0.542179	0.190576	0.246383	0.459641	0.416976	0.27927	0.233017	0.570262	0.304363	0.244874	0.187399	0.309835	0.667459	0.875314	1.27242
1.02709	0.361037	0.931531	0.435383	0.295056	0.475084	0.436109	0.325776	0.380625	0.349596	0.294751	0.276534	0.544386	0.341878	0.195313	0.201028	0.352729	0.566196	0.828508	1.44543
0.588869	0.344747	0.35513	0.452142	0.375489	0.259095	0.426983	0.573419	0.307854	0.648514	0.555769	0.236288	0.349433	0.470521	0.466946	0.624136	0.37536	0.470832	0.878177	1.5618
1.18824	0.240553	0.491587	0.634477	0.437333	0.350253	0.498444	0.454624	0.398071	0.633862	0.423372	0.375801	0.468615	0.46762	0.498343	0.419799	0.228143	0.310878	0.381631	1.13421
0.85232	0.538289	0.621775	1.01402	0.462526	0.918291	0.610966	0.235986	0.420081	0.274784	0.754374	0.297125	0.427631	0.733229	0.675164	0.936741	0.294784	1.40674	0.659036	2.14709
0.722703	0.566652	0.909144	0.540448	0.538887	0.826829	0.6106	0.259047	0.472608	0.339746	0.218254	0.387234	0.527122	0.433465	0.51813	0.648211	0.53875	0.854712	0.676942	1.18373
0.752298	0.821031	0.822176	0.491805	0.485836	0.846734	0.624783	0.293084	0.45717	0.341445	0.458507	0.413604	0.511967	0.608134	0.561632	0.779344	0.53668	1.01109	0.626997	1.41307
0.740844	0.269069	0.754966	0.594257	0.267531	0.791661	0.464342	0.306351	0.395228	0.491472	0.336089	0.301422	0.279153	0.29415	0.38788	0.514614	0.427983	0.568867	0.767116	0.872187
0.79219	0.178425	0.444929	0.509456	0.200145	0.546937	0.493929	0.481951	0.270878	0.361779	0.396104	0.29084	0.267414	0.187084	0.27965	0.392335	0.390087	0.440263	0.798766	0.800056
0.779115	0.494168	0.64719	0.346057	0.186251	0.352338	0.433038	0.214995	0.455764	0.511895	0.35916	0.32878	0.264847	0.285239	0.217388	0.301565	0.245478	0.173943	0.122468	1.07411
0.779462	0.706084	0.529177	0.33031	0.192279	0.170385	0.392753	0.499784	0.579534	0.367358	0.525683	0.495596	0.523969	0.562843	0.292024	0.262812	0.341182	0.255064	0.344977	1.23291
0.858504	0.330492	0.370012	0.412558	0.169625	0.276832	0.299899	0.407846	0.235767	0.33968	0.353414	0.0980753	0.219101	0.270033	0.273516	0.249047	0.173715	0.303248	0.73015	0.828782
2.32489	0.258236	0.896126	0.525759	0.343473	0.773165	0.299791	0.300345	0.604397	0.443232	0.440795	0.35101	0.620624	0.550625	0.817997	0.787538	0.860473	1.74399	1.81888	3.39228
2.09985	0.302877	1.09979	0.482262	0.469477	0.255984	0.351471	0.502726	0.908899	0.304963	0.30025	0.157649	1.26932	0.277678	0.53089	0.487184	0.576733	1.61224	2.11869	3.71172
2.50649	0.580893	1.09266	0.717662	0.435134	0.633809	0.55753	0.379574	0.838918	0.699827	0.567116	0.463108	0.991788	0.298001	0.950243	0.820451	0.84079	1.57188	1.89273	3.41464
1.66844	0.768226	0.515622	0.410395	0.217649	0.626985	0.433355	0.293129	0.325044	0.15247	0.416144	0.343726	0.285499	0.634983	0.600165	0.686767	0.474916	1.62936	1.46943	3.25546
1.50546	0.887015	0.280647	0.869654	0.29039	0.605553	0.502455	0.449555	0.415665	0.399415	0.484391	0.113564	0.121226	0.549034	0.655328	0.724904	0.342056	1.58675	1.26488	3.1663
1.97324	0.330629	0.65828	0.261795	0.305088	0.507908	0.284267	0.1478	0.574253	0.293814	0.310203	0.221721	0.312672	0.501634	0.723943	0.79063	0.608147	1.72091	1.63809	3.30177
1.10396	0.58433	0.438995	1.15333	0.555858	0.871154	0.514081	0.425842	0.324447	0.376544	0.537675	0.246315	0.23077	0.573781	0.559354	0.808625	0.22116	1.48041	1.02811	2.75783
1.06326	0.615975	0.398991	1.05225	0.449662	0.979543	0.468379	0.363431	0.380607	0.267109	0.695722	0.257973	0.136339	0.589401	0.652008	0.783077	0.317197	1.41304	0.743713	2.40116
1.29605	0.884694	0.461286	1.16488	0.500879	0.787497	0.552267	0.569959	0.520339	0.311095	0.500196	0.395233	0.254056	0.548067	0.562335	0.696796	0.357125	1.4979	1.07977	2.91
2.63299	0.934198	0.764289	0.870027	0.169101	0.336058	1.00055	0.72933	0.793805	0.857262	1.07382	1.05568	0.325408	0.949662	1.68615	1.23354	1.28575	1.63413	1.4543	2.87376
2.81209	0.782085	0.914214	0.844642	0.202176	0.702972	0.638001	0.52561	0.835318	0.75495	0.776494	0.731004	0.599086	0.638743	1.35939	1.17742	1.24211	1.64097	1.68462	3.16006
2.52086	1.07154	0.361033	0.884049	0.310864	0.258916	0.850064	0.891628	0.734238	1.08192	1.04458	0.950499	0.445595	1.21818	1.29981	0.858937	1.0586	1.55133	1.20515	2.63371
2.48826	1.32687	0.394977	0.754274	0.266119	0.154426	0.789152	0.928434	0.762053	1.22312	0.671184	0.567032	0.778387	1.24288	0.941318	0.573154	0.708159	1.2032	0.962417	2.44072
3.30197	2.64647	0.664434	0.546234	0.508226	0.606278	0.300699	0.266199	0.30811	0.298345	1.17247	1.69585	3.09164	0.207787	0.288873	0.372678	0.483738	0.87076	0.452963	1.0218
2.83551	2.03006	0.470539	0.450305	0.651775	0.222643	0.602214	0.534928	0.196047	0.458804	0.511344	0.690745	1.88763	0.75076	0.303455	0.26753	0.194756	0.777268	0.158727	1.79744
3.31212	2.64865	0.921795	0.54722	0.290434	0.283915	0.0887389	0.251519	0.324608	0.35243	0.471037	1.62273	3.03974	0.236215	0.0809374	0.277391	0.604346	0.950857	0.366471	1.15835
3.34182	2.65078	0.981085	0.561429	0.231564	0.154296	0.296812	0.273016	0.264078	0.316758	0.126816	1.7375	3.16814	0.323834	0.231418	0.273432	0.521789	1.00267	0.305947	1.03833
3.35209	2.5296	0.982893	0.57994	0.442235	0.521783	0.450807	0.354109	0.25094	0.8931	0.146572	2.05179	3.51108	0.246785	0.387733	0.287396	0.483607	0.945285	0.313842	0.502548
3.24726	2.39822	0.525689	0.359076	0.523129	0.315599	0.341576	0.347529	0.3538	1.15986	0.492986	2.29908	3.39917	0.387083	0.135527	0.147998	0.404259	1.04927	0.240479	0.256332
3.12414	2.28412	0.224043	0.156076	0.435415	0.360816	0.32539	0.200694	0.301715	0.828683	0.723735	2.51539	3.24159	0.161387	0.434823	0.40012	0.478766	0.872396	0.345867	0.33856
3.21826	2.29503	0.296944	0.219325	0.276536	0.394415	0.455493	0.135827	0.368145	0.375911	0.25766	1.92958	2.73884	0.367577	0.103564	0.202475	0.477002	0.379372	0.613179	0.93134
2.83805	2.7414	0.517873	0.468653	0.435862	0.290587	0.0837195	0.242313	0.310409	0.215084	0.317828	1.34527	2.2807	0.498852	0.354943	0.182207	0.422259	0.488967	0.812861	0.615808
2.16415	2.63185	0.541854	0.398187	0.428159	0.125591	0.375119	0.301773	0.382043	0.41158	0.21791	0.697369	1.64927	0.463537	0.56332	0.32613	0.478584	0.587379	0.367403	0.658101
1.83198	2.25349	0.583442	0.470289	0.138662	0.346962	0.411937	0.40445	0.40329	0.464288	0.362163	0.498209	1.34612	0.600607	0.372756	0.259794	0.526617	0.525738	0.286121	0.611232
1.4454	1.84896	0.643027	0.442754	0.297698	0.454259	0.203146	0.464678	0.401758	0.522933	0.526542	0.314504	0.948491	0.466337	0.413837	0.367737	0.4516	0.509538	0.287792	0.561536
0.950531	0.637509	0.580423	0.236121	0.456972	0.286363	0.263745	0.536347	0.333763	0.66282	0.740645	0.462208	0.182302	0.268708	0.482203	0.284489	0.276405	0.479479	0.373002	0.23485
1.03163	0.537721	0.651214	0.495181	0.391181	0.315838	0.337253	0.48717	0.157897	0.669375	0.683573	0.319478	0.185931	0.328165	0.444566	0.383648	0.293049	0.268808	0.13809	0.538435
1.06541	0.289104	0.589973	0.624963	0.55354	0.367165	0.204172	0.496653	0.266543	0.687676	0.58932	0.354135	0.241477	0.447401	0.402658	0.361456	0.306401	0.445694	0.324972	0.819484
0.419379	0.434875	0.480459	0.866916	0.294617	0.227608	0.264628	0.350835	0.518041	0.223427	1.15708	0.346332	0.535375	0.130971	0.314171	0.42514	0.398732	0.647893	0.245625	1.95693
0.936737	0.478043	0.330302	0.162494	0.227932	0.420324	0.356294	0.428799	0.50861	0.506335	0.451002	0.16012	0.25216	0.295351	0.290255	0.21479	0.322146	0.353721	0.724607	1.65331
0.849141	0.119299	0.372384	0.160648	0.325106	0.34526	0.302966	0.367068	0.594446	0.622053	0.409443	0.217571	0.24956	0.218093	0.166506	0.203749	0.274893	0.354779	0.926664	1.445
0.617348	0.156438	0.812273	0.560504	0.440647	1.11064	0.6599	0.612005	0.540894	0.323414	0.352336	0.305522	0.177878	0.282215	0.253123	0.644578	0.314764	0.248299	0.193102	1.91778
0.910047	0.575427	0.635392	0.631842	0.821104	0.412171	1.08438	0.804063	0.508002	0.52928	0.505436	0.184487	0.101401	0.21482	0.199225	0.91333	0.322929	0.419008	0.35619	2.07427
0.810025	0.765638	0.410883	0.459565	0.457149	0.430228	0.205305	0.154042	0.340027	0.243346	0.589603	0.315743	0.354307	0.504018	0.251795	0.187755	0.0976117	0.451277	0.353662	1.51916
0.955435	0.172148	0.33565	0.255342	0.437936	0.455197	0.785081	0.506887	0.308415	0.274205	0.350707	0.3772	0.401192	0.306632	0.239557	0.220524	0.348572	0.386575	0.772065	1.69424
1.06869	0.280405	0.126254	0.435594	0.216212	0.681041	0.843168	0.617965	0.418644	0.314695	0.556964	0.181108	0.220491	0.376285	0.295538	0.170165	0.345762	0.41111	0.839693	1.89797
1.17335	0.193987	0.203527	0.342836	0.426027	0.348097	0.383928	0.711954	0.195874	0.11419	0.794228	0.345397	0.404919	0.459459	0.415848	0.396423	0.44354	0.359009	0.689956	2.10344
1.1823	0.135441	1.0394	0.263561	0.156891	0.567346	0.298617	0.402987	0.514046	0.319791	0.179071	0.297265	0.580623	0.237674	0.139918	0.145344	0.280648	0.663762	0.770531	1.3247
0.89171	0.216671	0.321032	0.455343	0.824845	0.316023	0.459637	0.861826	0.330282	0.12617	0.571813	0.378434	0.701664	0.582996	0.510093	0.719801	0.521472	0.143243	0.732654	2.26241
0.755947	0.217338	0.138243	0.642381	0.426159	0.566276	0.560996	0.413891	0.308091	0.400633	0.198149	0.444431	0.858558	0.648586	0.513714	1.02633	0.510212	0.471837	0.601054	2.38176
0.583546	0.354466	0.216861	0.310941	0.471031	0.615301	0.294864	0.331315	0.306897	0.781528	0.343959	0.257841	0.404265	0.466469	0.455895	0.763637	0.276704	0.577681	1.4928	1.71108
0.618583	0.203519	0.173316	0.52224	0.475614	0.466857	0.339912	0.601069	0.177047	0.682381	0.528741	0.132132	0.262341	0.523687	0.47685	0.754998	0.20333	0.464532	1.19843	1.67893
0.623414	0.271554	0.419547	0.326961	0.30914	0.63595	0.10635	0.441697	0.473548	0.671459	0.154807	0.414781	0.13076	0.342525	0.457041	0.490022	0.376874	0.608196	1.53781	1.27021
0.703296	0.319014	0.472974	0.321517	0.4352	0.503138	0.248706	0.502713	0.210636	0.514782	0.329302	0.255445	0.405615	0.194969	0.305826	0.474853	0.40054	0.705604	1.35452	0.998816
0.932045	0.224647	0.690015	0.417589	0.361384	0.24617	0.231341	0.118951	0.373246	0.308502	0.471502	0.288634	0.635222	0.286252	0.299306	0.208717	0.467058	0.751987	1.05879	1.03385
1.24516	0.292899	0.792749	0.397945	0.317356	0.314294	0.318417	0.261433	0.352057	0.353136	0.378611	0.428712	0.587485	0.342893	0.264188	0.292934	0.295699	0.764558	0.86478	1.03755
0.693534	0.316078	0.49446	0.840187	0.256063	0.854315	1.1539	0.305955	0.427302	1.01392	0.502967	0.783547	0.700823	0.68458	0.404133	1.59692	0.343205	0.690346	0.263931	2.39282
1.11556	0.195249	0.42842	0.682807	0.415164	0.238624	0.356564	0.405286	0.441161	0.584032	0.448535	0.262872	0.389744	0.477114	0.347448	0.188661	0.431784	0.351768	0.554009	1.17114
0.640179	0.232724	0.105775	0.525271	0.412243	0.369029	0.442935	0.41375	0.165888	0.457692	0.398443	0.461606	0.465199	0.532527	0.440391	0.461221	0.158012	0.456639	0.632669	1.37049
0.707041	1.00882	0.748461	0.683962	0.474563	0.877854	0.630863	0.399696	0.286665	0.361141	0.608874	0.332992	0.447321	0.73326	0.548687	0.833846	0.361363	1.1085	0.479937	1.70634
0.83445	0.817434	0.582079	0.831735	0.333773	0.787597	0.566909	0.22617	0.347006	0.228123	0.694615	0.296073	0.468166	0.74778	0.677099	0.953167	0.49061	1.22993	0.472642	1.93492
0.793189	0.276086	0.868848	0.549983	0.493038	0.811482	0.416827	0.369784	0.582034	0.349673	0.356951	0.497108	0.353609	0.439878	0.39118	0.541479	0.459844	0.662356	0.802537	0.933049
0.801085	0.464556	0.693776	0.318547	0.28473	0.434071	0.588486	0.434069	0.494464	0.29685	0.365741	0.403743	0.479391	0.460561	0.214397	0.241063	0.208747	0.224059	0.167122	1.18353
0.859902	0.486641	0.34935	0.344581	0.240973	0.349906	0.264476	0.329256	0.260362	0.282749	0.415734	0.312804	0.255962	0.30221	0.184473	0.111573	0.399363	0.0426844	0.667966	0.83412
0.884082	0.428942	0.622201	0.227304	0.277331	0.458761	0.387269	0.294307	0.131565	0.557359	0.476345	0.149451	0.203482	0.144728	0.292558	0.333246	0.352343	0.22755	0.423745	0.933558
2.53238	0.47528	0.917886	0.758564	0.316177	0.749051	0.619426	0.23822	1.06823	0.445456	0.573323	0.55959	0.454043	0.777635	1.17231	1.18281	1.24255	2.01704	1.69882	3.20446
1.17482	0.834206	0.188209	1.07893	0.516537	1.0265	0.47551	0.668411	0.423609	0.203195	0.560902	0.10811	0.383465	0.454206	0.582104	0.67407	0.344103	1.37605	0.916103	2.59957
2.53349	1.62039	0.386087	0.507965	0.596381	0.249303	0.942142	0.965512	0.7694	0.788596	0.341296	0.253956	1.11102	0.986202	0.715712	0.22315	0.431256	0.860923	0.795435	2.31398
2.693	1.85897	0.319267	0.192718	0.546333	0.341277	0.763026	0.596772	0.471955	0.598909	0.384994	0.521255	1.50954	1.04097	0.487633	0.274549	0.371789	0.826269	0.512352	1.96576
3.00011	2.31573	0.371635	0.485239	0.669496	0.266688	0.400367	0.564161	0.159621	0.318161	0.733059	0.967479	2.25274	0.576724	0.218725	0.229241	0.33548	1.17349	0.370673	1.52745
3.1741	2.52218	0.305154	0.176345	0.63515	0.428234	0.297285	0.394463	0.336601	0.539185	1.17647	1.30968	2.67453	0.342012	0.243078	0.333369	0.359676	1.17966	0.592794	1.28473
3.26232	2.61454	0.602471	0.303874	0.648586	0.301976	0.230807	0.352676	0.208383	0.272595	0.918932	1.47993	2.85733	0.278725	0.125413	0.214046	0.613432	1.01033	0.298401	1.21757
3.29837	2.6691	0.74732	0.428676	0.391241	0.439112	0.214542	0.353296	0.393218	0.42696	0.289763	1.76195	3.21107	0.266028	0.316965	0.253181	0.436338	1.07151	0.288953	0.888926
3.0783	2.26258	0.345116	0.2849	0.162887	0.336932	0.46021	0.157047	0.25321	0.530879	0.653867	2.33733	3.12584	0.43074	0.0581483	0.304597	0.494081	0.625287	0.53284	0.61905
3.22731	2.47724	0.556766	0.183174	0.483953	0.312586	0.337247	0.158816	0.294152	0.235302	0.171267	1.68421	2.54824	0.207865	0.306897	0.213415	0.562878	0.476565	0.805919	0.875559
2.53933	2.91753	0.645053	0.427097	0.318383	0.379774	0.174179	0.187446	0.112853	0.344204	0.321887	1.07212	2.01952	0.466312	0.536439	0.466687	0.467135	0.573597	0.593277	0.571953
1.12542	1.42944	0.202495	0.275958	0.364257	0.488302	0.332655	0.618134	0.253096	0.364798	0.491752	0.0874789	0.583927	0.160153	0.388671	0.284585	0.417909	0.35674	0.435717	0.411012
0.590378	0.648469	0.718135	0.712903	0.420531	0.497749	0.301146	0.19888	0.197864	0.33825	0.364349	0.0290875	0.374135	0.183079	0.209154	0.348605	0.475235	0.89307	0.303174	1.1781
0.516572	0.651274	0.576619	0.901864	0.190984	0.244174	0.157723	0.291358	0.2865	0.322083	0.558742	0.243712	0.345738	0.195953	0.168529	0.264007	0.287216	0.976267	0.224672	1.61017
0.394139	0.452401	0.475086	1.11053	0.360564	0.413544	0.468986	0.434393	0.488589	0.118133	1.17215	0.239865	0.464419	0.227707	0.389072	0.292262	0.214644	0.742091	0.204392	1.91487
0.411668	0.27857	0.536209	1.02649	0.26768	0.394065	0.392367	0.4387	0.429578	0.158101	1.10501	0.267618	0.301384	0.39047	0.288417	0.323264	0.317061	0.487201	0.369913	1.85476
0.479935	0.257121	0.797654	0.913722	0.360079	0.608878	0.268993	0.182312	0.42377	0.329351	0.633989	0.291008	0.236861	0.401905	0.393811	0.594038	0.272425	0.113227	0.346301	1.81767
0.573696	0.118182	0.227144	0.417293	0.397373	0.197767	0.296668	0.259892	0.462752	0.301442	0.437263	0.39272	0.530382	0.132416	0.226993	0.247281	0.459633	0.203872	0.813178	1.04671
0.759652	0.148487	0.329835	0.361451	0.339057	0.353055	0.372648	0.407586	0.678221	0.468061	0.366786	0.306	0.448945	0.227017	0.245166	0.104323	0.372105	0.311133	1.04195	1.3027
0.639783	0.451582	0.675918	0.460379	0.390885	0.535477	0.360821	0.187844	0.338502	0.332415	0.305	0.370406	0.145068	0.132916	0.147612	0.149347	0.564905	0.424409	0.326635	1.01516
0.787354	0.637676	0.181498	0.346098	0.321808	0.297659	0.231484	0.228991	0.19808	0.433356	0.506154	0.186814	0.278178	0.343874	0.227104	0.154197	0.291411	0.463519	0.599985	1.85525
0.684707	0.481232	0.79887	0.516546	0.59313	0.79298	0.835621	0.408364	0.449495	0.176237	0.334122	0.359121	0.307189	0.190098	0.381346	0.693457	0.337846	0.445521	0.237665	1.95356
0.49171	0.247296	0.897878	0.609453	0.533066	0.945724	0.556314	0.248421	0.307352	0.286377	0.176055	0.270673	0.294618	0.310958	0.324362	0.640482	0.297602	0.256717	0.277781	1.8633
0.787519	0.707098	0.574917	0.54913	0.415894	0.0968718	0.228661	0.339943	0.455363	0.121641	0.606457	0.436153	0.427334	0.622347	0.292271	0.131139	0.281903	0.402272	0.384918	1.3316
0.776097	0.597156	0.332482	0.364101	0.315536	0.248736	0.143902	0.0770524	0.341042	0.459141	0.596125	0.178687	0.254614	0.380135	0.348794	0.139223	0.166476	0.487655	0.504577	1.64999
1.1579	0.193939	0.225851	0.655677	0.396978	0.585627	0.997179	0.347832	0.239415	1.23481	0.797778	0.583238	0.408888	0.523657	0.228215	1.32183	0.173062	0.572602	0.376663	2.27522
1.12824	0.401175	0.185539	0.462203	0.664143	0.27822	0.897221	0.541193	0.306994	0.755185	0.709494	0.383796	0.198161	0.210641	0.0978628	0.973321	0.446674	0.561538	0.174855	2.15964
1.15281	0.205094	0.794532	0.322869	0.321173	0.51199	0.42128	0.515808	0.445512	0.456423	0.281055	0.284114	0.64197	0.170594	0.0953566	0.11695	0.270104	0.47597	0.800865	1.4093
1.18081	0.454576	0.409696	0.334336	0.440469	0.318925	0.459796	0.591119	0.309738	0.386023	0.216261	0.320879	0.539978	0.332538	0.122737	0.184408	0.307615	0.270493	0.803788	1.41798
1.34299	0.196963	1.0788	0.192477	0.248626	0.491445	0.366624	0.415501	0.430319	0.281256	0.346121	0.282842	0.745809	0.369799	0.356126	0.257703	0.284067	0.786481	0.759958	1.1467
0.631291	0.347857	0.397003	0.97806	0.0849233	0.819245	0.809273	0.232071	0.368317	0.677127	0.144502	0.637759	0.891507	0.761311	0.65882	1.2475	0.471166	0.538861	0.415554	2.38398
0.653641	0.343361	0.285393	0.281679	0.491676	0.655283	0.223874	0.445097	0.309978	0.709629	0.280407	0.422953	0.359039	0.501384	0.442149	0.686167	0.233301	0.646683	1.63873	1.4899
1.02755	0.317808	0.74544	0.349681	0.347019	0.269608	0.354452	0.298781	0.215359	0.368017	0.484003	0.526553	0.560406	0.199813	0.337763	0.38978	0.296506	0.706727	1.20024	0.736472
0.68241	0.411787	0.266375	0.321989	0.440762	0.549048	0.403215	0.286642	0.351122	0.474391	0.730858	0.250549	0.472804	0.576218	0.438735	0.733611	0.336983	0.634337	1.16108	1.33091
0.79184	0.405087	0.517807	0.706008	0.323894	0.925258	0.788668	0.158913	0.309873	1.41132	0.881281	0.705894	0.75897	0.713107	0.376229	1.50229	0.254238	0.743103	0.132074	2.36857
1.17338	0.271088	0.408748	0.659976	0.48842	0.352327	0.340682	0.453004	0.261486	0.681489	0.542959	0.327532	0.43884	0.377391	0.307787	0.128621	0.330569	0.355102	0.432095	0.880945
0.89206	0.183067	0.341772	0.559363	0.570529	0.350157	0.324659	0.319571	0.459616	0.528776	0.363101	0.245765	0.465295	0.43242	0.299368	0.21814	0.308371	0.534594	0.53121	1.22
0.608758	0.253978	0.288092	0.480436	0.51575	0.403059	0.264368	0.355772	0.24712	0.349683	0.73051	0.34307	0.383607	0.526759	0.526469	0.53842	0.170546	0.584333	0.89362	1.20117
0.947871	1.06749	0.317006	0.788483	0.466452	0.911718	0.53329	0.367132	0.301227	0.385043	0.497451	0.337986	0.22234	0.51593	0.593598	0.794961	0.264917	1.24993	0.415566	1.86467
0.740475	0.654768	0.688671	0.53715	0.521931	0.803475	0.502504	0.288974	0.465877	0.289309	0.423156	0.394143	0.331639	0.523008	0.313607	0.517224	0.459228	0.58847	0.613761	0.987694
0.816926	0.865263	0.791084	0.535175	0.618073	0.773214	0.575757	0.23432	0.187242	0.376414	0.409824	0.348309	0.424659	0.504036	0.443291	0.712508	0.368613	0.898472	0.624282	1.18882
0.764232	1.07583	0.705895	0.670673	0.506624	0.750436	0.681852	0.291318	0.255643	0.396841	0.463418	0.295407	0.42343	0.609045	0.523148	0.723489	0.309067	0.933286	0.409971	1.39442
0.737647	0.404157	0.727429	0.589483	0.502811	0.613307	0.563134	0.393189	0.461929	0.677616	0.286536	0.40275	0.379358	0.33951	0.241902	0.383677	0.314885	0.380332	0.919493	0.754598
1.05768	0.883858	0.331858	0.934218	0.477908	1.00391	0.587505	0.492528	0.316159	0.520304	0.604462	0.185748	0.265217	0.347839	0.676597	0.780544	0.162187	1.378	0.565051	2.14406
0.782734	0.561956	0.541369	0.416213	0.443607	0.31098	0.311463	0.340189	0.341493	0.703792	0.42554	0.323622	0.192609	0.115894	0.191369	0.326195	0.144239	0.252782	0.983154	0.744581
0.74417	0.644439	0.879058	0.215019	0.188504	0.607943	0.631135	0.205611	0.290015	0.498694	0.444988	0.293917	0.429061	0.348741	0.234016	0.175382	0.434265	0.252046	0.337577	1.08215
0.703761	0.652638	1.05958	0.380706	0.108231	0.499478	0.642651	0.505164	0.407483	0.298785	0.422717	0.600786	0.524578	0.586411	0.232348	0.212506	0.399648	0.122355	0.457412	1.17216
0.649272	0.596858	0.378203	0.183117	0.380748	0.208714	0.33346	0.321667	0.353853	0.357744	0.592019	0.122462	0.266513	0.191822	0.276782	0.242996	0.432773	0.171745	0.942612	0.778668
2.28358	0.189093	0.724506	0.572733	0.279893	0.885992	0.504277	0.319716	0.869622	0.203469	0.565009	0.580842	0.363522	0.754367	0.978042	1.0544	0.880492	2.03193	1.66488	3.22663
1.79442	0.971949	0.328557	0.547925	0.355727	0.559147	0.464586	0.480119	0.78287	0.458185	0.566681	0.454943	0.304866	0.443299	0.755177	0.753982	0.247391	1.70241	1.33612	3.16638
1.95804	0.766331	0.426704	0.341032	0.225099	0.689275	0.456492	0.335815	0.753469	0.437827	0.603028	0.541461	0.242826	0.647505	0.809497	0.898662	0.393174	1.89192	1.46468	3.18033
1.63703	0.943883	0.242425	1.00007	0.607083	0.823408	0.61641	0.629285	0.771388	0.465143	0.578086	0.504484	0.25759	0.468501	0.560889	0.512329	0.436355	1.59839	1.17779	3.06491
1.11309	0.974009	0.251303	0.99623	0.617777	1.02218	0.505994	0.439032	0.335534	0.36947	0.45982	0.385672	0.286818	0.264944	0.582892	0.586816	0.362549	1.34763	0.711326	2.2873
2.40392	0.62229	0.49456	0.792409	0.131873	0.521728	0.778123	0.532179	1.13279	0.61913	0.9491	0.911644	0.145901	1.11498	1.42108	1.16881	0.939727	1.77086	1.49674	2.97211
2.34251	0.94079	0.157807	0.654465	0.445845	0.430106	0.82623	0.887914	1.21405	0.685464	1.00508	0.708245	0.405335	1.18612	1.32351	0.762107	0.653077	1.42674	1.30223	2.80013
2.36786	1.32482	0.408769	0.42038	0.733701	0.577487	0.992171	1.33193	1.26209	0.974797	0.666683	0.327239	0.751973	0.844811	1.06913	0.360844	0.50072	1.09066	1.09142	2.66778
2.89178	2.10522	0.373474	0.652188	1.13059	0.49196	0.487653	0.604585	0.243448	0.371696	0.395145	0.817169	1.77523	0.616412	0.288164	0.522241	0.365491	0.666447	0.200621	1.90149
2.65335	1.71936	0.195697	0.224807	0.884845	0.362437	1.07684	0.800061	0.594451	0.662553	0.379728	0.318366	1.41406	0.850966	0.44826	0.264067	0.164597	0.527474	0.514308	2.19444
3.20432	2.64566	0.571311	0.490813	0.64653	0.442389	0.0662743	0.257733	0.362738	0.377838	0.630459	1.31277	2.62822	0.250225	0.111954	0.292281	0.641204	1.25319	0.429156	1.46251
3.26414	2.70821	0.807028	0.37019	0.315024	0.147452	0.39124	0.372601	0.370276	0.304197	0.22952	1.47642	2.82661	0.226768	0.351039	0.264587	0.708623	1.23528	0.321704	1.3688
3.20319	2.8156	0.513163	0.413125	0.171595	0.302247	0.477364	0.42925	0.51106	0.123491	0.267225	1.41345	2.78643	0.382231	0.183384	0.268138	0.565122	1.45227	0.227947	1.28245
3.18951	2.60034	0.722244	0.283553	0.483485	0.495751	0.327565	0.509241	0.28671	0.785728	0.326122	1.9313	3.30487	0.430535	0.229638	0.131024	0.404091	1.31666	0.320834	0.621911
3.06619	2.39462	0.43798	0.313799	0.65151	0.200988	0.408211	0.327246	0.374134	0.926019	0.244833	2.28798	3.59744	0.180461	0.448491	0.252134	0.371655	1.35383	0.261108	0.300282
2.98119	2.27343	0.201015	0.144423	0.452426	0.163442	0.388403	0.342412	0.300639	0.665134	0.625109	2.6469	3.5154	0.278505	0.0802603	0.255489	0.280194	1.04909	0.572023	0.374257
3.10013	2.33036	0.430478	0.301591	0.253953	0.41706	0.262301	0.293614	0.384817	0.309376	0.23495	2.14906	2.95918	0.0887057	0.33048	0.362789	0.567576	0.417798	0.749876	0.985878
3.18037	2.6331	0.547225	0.405509	0.351143	0.43191	0.366377	0.352244	0.323733	0.108171	0.261283	1.73418	2.63563	0.288775	0.423737	0.29779	0.486477	0.561107	0.903338	0.771907
2.877	2.5735	0.628409	0.282825	0.368146	0.415287	0.251767	0.358907	0.254861	0.287017	0.486387	1.45378	2.15914	0.497172	0.435096	0.236215	0.38896	0.525816	0.791754	0.602052
2.22751	2.7556	0.526948	0.36647	0.206726	0.530404	0.290206	0.390624	0.109247	0.323593	0.419138	0.857159	1.63121	0.53253	0.402785	0.331586	0.54527	0.480121	0.416748	0.61938
1.72632	2.20004	0.499141	0.174636	0.403534	0.392111	0.41359	0.374196	0.138705	0.389339	0.252449	0.622656	0.995302	0.32875	0.477274	0.396973	0.512069	0.533802	0.158001	0.458351
0.857417	0.745248	0.355618	0.329654	0.396869	0.353399	0.216335	0.576017	0.299257	0.515655	0.684994	0.134952	0.164782	0.2015	0.229711	0.085252	0.403032	0.118305	0.524034	0.242057
0.865434	1.08338	0.310423	0.20417	0.344449	0.101215	0.357544	0.500585	0.390615	0.506287	0.476614	0.283307	0.325248	0.226834	0.247111	0.389317	0.282658	0.243826	0.594608	0.34835
1.3566	1.7525	0.441024	0.379672	0.0455037	0.202218	0.325094	0.303756	0.3067	0.393995	0.478481	0.354833	0.664335	0.453436	0.348214	0.322829	0.489677	0.447979	0.149485	0.429781
0.989172	0.482324	0.573657	0.215706	0.56678	0.267804	0.340371	0.424067	0.416818	0.633736	0.591174	0.473083	0.341741	0.324952	0.219602	0.123927	0.325997	0.318402	0.251601	0.206865
1.087	0.551758	0.457603	0.394652	0.50814	0.531697	0.373623	0.517555	0.20817	0.611613	0.479977	0.330679	0.414261	0.506588	0.208375	0.189492	0.396582	0.259156	0.306028	0.496965
0.542774	0.701492	0.784976	0.73632	0.0678661	0.418111	0.239781	0.177623	0.337566	0.416926	0.594939	0.157951	0.10661	0.299769	0.298441	0.195406	0.319492	1.27543	0.189508	1.37605
0.431518	0.25202	0.658625	0.472801	0.272746	0.390483	0.207835	0.396537	0.304693	0.252226	0.405055	0.227819	0.27851	0.213416	0.262405	0.247657	0.574545	0.0812575	0.479959	0.88074
0.823242	0.387923	0.344746	0.316008	0.13346	0.292057	0.156133	0.242302	0.443783	0.592625	0.453727	0.152587	0.227556	0.252141	0.172299	0.277811	0.213531	0.391568	0.885614	1.58072
0.705066	0.188484	0.462884	0.399269	0.203173	0.296984	0.11642	0.242537	0.638603	0.620573	0.236436	0.249094	0.423384	0.0747851	0.178575	0.330305	0.383366	0.333926	0.962782	1.24583
0.821996	0.699306	0.590342	0.10563	0.877185	0.248003	0.657727	0.360532	0.407462	0.482332	0.299779	0.416171	0.284106	0.225211	0.123689	0.756149	0.230626	0.570949	0.279251	2.0349
0.811589	0.748894	0.896773	0.635151	0.235589	0.231106	0.497642	0.598181	0.441157	0.306585	0.688219	0.661361	0.562086	0.705136	0.339281	0.2118	0.426175	0.347648	0.310213	1.27514
0.840121	0.562883	0.582167	0.53183	0.490678	0.137046	0.136709	0.140816	0.346704	0.289558	0.653173	0.378089	0.465988	0.513085	0.307822	0.271285	0.36572	0.329326	0.49823	1.47394
1.17933	0.391076	0.443648	0.291345	0.316266	0.485803	0.619903	0.538721	0.381245	0.366152	0.250554	0.139263	0.347656	0.381546	0.28757	0.320614	0.42644	0.406781	0.853697	1.56924
1.35075	0.290537	0.177088	0.438475	0.208607	0.45925	0.370957	0.510433	0.152323	0.122063	0.487662	0.302802	0.40026	0.446219	0.41121	0.230403	0.555657	0.186327	1.07875	1.69077
1.20353	0.349337	0.263584	0.666005	0.650393	0.288456	0.259868	0.578095	0.265523	0.341351	0.634576	0.276089	0.587199	0.621804	0.731472	0.26576	0.699466	0.212865	1.03847	1.82425
1.33439	0.384489	0.947247	0.224413	0.289471	0.409609	0.366015	0.513453	0.486046	0.21703	0.251071	0.302603	0.714794	0.317613	0.319154	0.156823	0.337091	0.594373	0.660375	1.1565
0.928073	0.356538	0.19004	0.730684	0.402213	0.251245	0.0544037	0.297391	0.301866	0.293303	0.208334	0.267905	0.770645	0.754785	0.704267	0.594076	0.66611	0.341537	1.01986	2.03763
0.582474	0.471068	0.249268	0.876953	0.263366	0.640347	0.291995	0.365571	0.553975	0.563619	0.1538	0.386184	1.10047	1.0235	0.839324	0.815831	0.80243	0.392137	0.876344	2.05439
0.613386	0.402587	0.444176	0.378414	0.349351	0.746441	0.313472	0.404269	0.190535	0.568516	0.540081	0.361244	0.397946	0.450244	0.453734	0.843625	0.363935	0.545248	1.45213	1.533
0.779606	0.373675	0.363555	0.340517	0.380541	0.5731	0.513101	0.269023	0.420898	0.719475	0.180221	0.665227	0.358924	0.482726	0.364238	0.558202	0.191063	0.699065	1.54455	1.12443
0.853164	0.356543	0.598858	0.250538	0.30339	0.46655	0.404317	0.517625	0.222109	0.712282	0.256715	0.522744	0.233156	0.375137	0.491235	0.589346	0.431418	0.650249	1.37437	0.848606
1.13502	0.407394	0.664118	0.121731	0.248732	0.293494	0.37212	0.467585	0.285097	0.597513	0.352639	0.409668	0.296662	0.256578	0.298812	0.192986	0.328038	0.736259	1.26796	0.622791
1.38997	0.286014	0.922007	0.407076	0.110134	0.200006	0.505548	0.269322	0.333136	0.143298	0.595992	0.319201	0.677244	0.139523	0.278356	0.190006	0.39598	0.808603	0.982236	0.761271
1.47447	0.350036	1.09164	0.189862	0.34014	0.321868	0.465372	0.404424	0.366048	0.181689	0.406052	0.560065	0.715172	0.300338	0.0966697	0.244392	0.303284	0.775991	0.815211	0.81544
0.491106	0.552383	0.603989	0.599844	0.407153	0.698682	0.565493	0.41591	0.770725	1.29387	0.643289	0.748406	0.996092	1.0317	0.651747	1.3721	0.594689	0.955713	0.367663	2.41033
0.337938	0.572361	0.368722	0.674453	0.535517	0.754393	0.622874	0.534472	0.801347	0.900535	0.299597	0.718107	1.14526	1.11473	0.796761	1.14514	0.633211	0.77835	0.642879	2.27357
1.04522	0.253979	0.191213	0.575824	0.478478	0.47083	0.212348	0.387683	0.509916	0.347907	0.204154	0.315228	0.402946	0.394656	0.339521	0.348241	0.335885	0.459988	0.340784	0.899198
0.622755	0.220542	0.332901	0.374898	0.528039	0.325046	0.533885	0.256338	0.431225	0.39711	0.371403	0.324618	0.447854	0.44713	0.387759	0.305583	0.217812	0.595902	0.638042	1.10229
0.902328	1.30471	0.526528	0.794946	0.531427	0.925053	0.674037	0.356094	0.261298	0.275494	0.521775	0.390666	0.358742	0.746968	0.623216	0.824658	0.366861	1.07342	0.349892	1.66211
0.725679	0.549252	0.604749	0.533957	0.528725	0.706789	0.488135	0.274506	0.563934	0.539583	0.228696	0.457411	0.221028	0.141008	0.299194	0.371509	0.403448	0.45718	0.779455	0.894157
0.600124	0.70086	0.13604	0.183694	0.365135	0.374847	0.21677	0.219507	0.170205	0.242615	0.667139	0.252499	0.332323	0.220945	0.233568	0.257394	0.527526	0.335323	0.954744	0.8229
0.652823	0.51624	0.456948	0.233046	0.246641	0.647359	0.479775	0.221784	0.202311	0.494722	0.590557	0.251171	0.265396	0.177567	0.267682	0.243494	0.52243	0.306237	0.687423	0.9719
2.19506	0.512825	0.500922	0.518776	0.210985	0.803693	0.487484	0.292633	1.02572	0.407611	0.629588	0.694415	0.204871	0.759212	1.05238	1.13795	0.724055	1.81057	1.53551	3.11481
1.42544	0.972194	0.0642622	1.10147	0.72147	1.01188	0.480445	0.67652	0.612113	0.267573	0.493487	0.304727	0.264184	0.30998	0.533235	0.3922	0.609828	1.42924	0.984303	2.72926
1.29042	1.14782	0.185844	1.06342	0.672068	1.05209	0.331034	0.660279	0.464925	0.319932	0.341543	0.389593	0.30095	0.142526	0.438692	0.305561	0.711002	1.36814	0.816484	2.41481
2.48523	1.4679	0.252464	0.237249	1.06756	0.558002	1.34729	1.20699	1.1676	0.628244	0.396125	0.239673	0.966504	0.600598	0.708109	0.09908	0.147678	0.770152	0.900839	2.5551
3.04566	2.35461	0.366283	0.310855	0.95192	0.212171	0.367395	0.581574	0.263655	0.164743	0.745807	1.03202	2.22943	0.387337	0.329441	0.42886	0.395229	1.04643	0.50933	1.59839
3.14079	2.52276	0.299123	0.374518	0.991474	0.185787	0.323853	0.41992	0.291477	0.360938	0.862353	1.18475	2.43911	0.331929	0.239456	0.24567	0.639898	1.24192	0.578356	1.4974
2.72721	1.88718	0.395118	0.513022	1.09179	0.363423	0.72181	0.631858	0.489262	0.661051	0.0979634	0.61456	1.46318	0.7337	0.106765	0.503198	0.288975	0.384219	0.303061	2.10373
3.17853	2.83489	0.456569	0.376379	0.3538	0.371962	0.276399	0.490237	0.492824	0.529808	0.5757	1.58396	2.94868	0.260173	0.348966	0.185803	0.466906	1.43166	0.287316	0.954976
2.96087	2.26287	0.3978	0.28734	0.26668	0.162028	0.408055	0.295314	0.227915	0.450837	0.621295	2.58438	3.35868	0.0298337	0.340416	0.439429	0.358968	0.699478	0.751932	0.677588
3.13045	2.45688	0.467094	0.411555	0.41095	0.544014	0.201797	0.348939	0.346267	0.385141	0.235176	2.01186	2.87296	0.435612	0.196345	0.299406	0.507278	0.367937	0.991215	1.01636
2.49215	2.63799	0.651879	0.434078	0.114618	0.0972925	0.235514	0.196488	0.285082	0.420626	0.431844	1.20866	1.69955	0.55807	0.42905	0.255815	0.383903	0.479469	0.663097	0.538704
2.10097	2.64766	0.568935	0.360116	0.33459	0.488776	0.24798	0.22886	0.403414	0.520328	0.0327037	0.881501	1.28929	0.502792	0.528244	0.450592	0.452487	0.557818	0.417594	0.508168
1.09343	1.29852	0.226484	0.216449	0.258265	0.3957	0.280754	0.390929	0.408084	0.181242	0.151822	0.467109	0.482631	0.355001	0.444404	0.346722	0.33486	0.458184	0.371999	0.325119
0.572752	0.522054	0.920907	0.523616	0.42445	0.45925	0.175307	0.254438	0.220607	0.246734	0.415937	0.135562	0.18853	0.236802	0.284037	0.328608	0.575299	0.698967	0.209972	0.960183
0.528935	0.475547	0.810223	0.688609	0.219788	0.465988	0.35773	0.40322	0.522416	0.147436	0.527157	0.172829	0.292277	0.253124	0.239353	0.230881	0.400275	1.26521	0.195573	1.14395
0.475027	0.529006	0.546369	1.00837	0.220322	0.253514	0.481788	0.193311	0.358001	0.23538	0.902984	0.17337	0.44423	0.295886	0.155825	0.182669	0.28823	1.08007	0.299796	1.63481
0.378196	0.350022	0.473048	0.820355	0.34652	0.2797	0.40684	0.283141	0.306261	0.224455	1.1492	0.372631	0.292305	0.189304	0.419584	0.254266	0.258006	0.604928	0.429702	1.82044
0.40128	0.105672	0.690625	0.527999	0.338469	0.569508	0.310615	0.171682	0.329821	0.264693	1.04251	0.26087	0.162098	0.293527	0.504662	0.449401	0.37858	0.352382	0.413694	1.76383
0.43275	0.526335	1.09316	0.471638	0.696481	0.595332	0.331387	0.277052	0.19557	0.331923	0.257951	0.300029	0.194542	0.286249	0.310546	0.537892	0.340488	0.373873	0.496806	1.83001
0.572847	0.203516	0.323044	0.392878	0.382243	0.111821	0.145949	0.32603	0.559417	0.431459	0.447074	0.370431	0.388084	0.194277	0.32242	0.360409	0.435135	0.391041	1.12276	1.12527
0.464425	0.139878	0.328725	0.367933	0.400486	0.160648	0.323146	0.443012	0.380863	0.257617	0.64239	0.308736	0.303471	0.322824	0.284771	0.260553	0.500971	0.104637	0.772273	0.890754
0.84165	0.366716	0.47144	0.245111	0.131803	0.20435	0.405303	0.339596	0.252618	0.594226	0.62301	0.260454	0.206365	0.451856	0.204379	0.277065	0.173331	0.488048	0.826431	1.79579
0.756809	0.346138	0.36875	0.194942	0.137544	0.279053	0.37796	0.351726	0.567564	0.565692	0.465389	0.321231	0.226535	0.196606	0.197302	0.305659	0.146173	0.399268	0.881614	1.34141
0.58762	0.616251	0.851149	0.225217	0.645739	0.565318	0.545977	0.247001	0.256439	0.123288	0.238095	0.334108	0.196884	0.313844	0.182477	0.611179	0.118369	0.488229	0.386317	1.90813
0.860427	0.485658	0.743906	0.59266	0.436477	0.30694	0.25406	0.353128	0.326664	0.282399	0.735191	0.450337	0.608005	0.628069	0.311149	0.266655	0.325082	0.373166	0.356534	1.37232
0.856603	0.180979	0.675183	0.519637	0.239885	0.220494	0.368259	0.348218	0.159169	0.444071	0.736751	0.263326	0.402696	0.42361	0.372687	0.205501	0.234427	0.366654	0.715233	1.57111
1.17145	0.212831	0.292069	0.481007	0.263264	0.726621	0.556012	0.192997	0.42708	1.0935	0.672387	0.467744	0.459171	0.644605	0.268003	1.08677	0.307546	0.751218	0.227638	2.23715
0.796716	0.578246	0.639155	0.503381	0.348949	0.861978	0.316937	0.402908	0.722505	1.45218	0.789574	0.272928	0.838239	0.889992	0.580226	1.07179	0.35512	0.914361	0.0712431	2.31663
1.16682	0.232939	0.277499	0.493414	0.367969	0.601624	0.513313	0.404855	0.65174	0.806483	0.46581	0.473621	0.440815	0.5638	0.168211	0.854011	0.234225	0.689825	0.305938	2.16233
1.40297	0.30059	0.762137	0.426513	0.444512	0.439454	0.194323	0.615064	0.439162	0.193149	0.26301	0.22535	0.759326	0.162526	0.405501	0.190626	0.308671	0.442252	0.60362	1.13373
1.45043	0.59758	0.576898	0.324875	0.390805	0.162428	0.36865	0.630905	0.444545	0.255041	0.358489	0.225965	0.496081	0.335339	0.349676	0.404425	0.318515	0.240482	0.790046	1.22853
1.62328	0.24542	1.11674	0.32674	0.321222	0.562559	0.287737	0.639287	0.371552	0.25078	0.317663	0.371669	0.719155	0.32234	0.496112	0.353979	0.260387	0.673038	0.718694	0.798913
0.807117	0.443045	0.410074	0.222781	0.464615	0.611699	0.462903	0.344708	0.205811	0.567517	0.457885	0.609895	0.371368	0.40573	0.471183	0.75009	0.454556	0.622128	1.56884	1.38729
1.33692	0.28752	0.862934	0.110852	0.258312	0.2879	0.54448	0.424711	0.296962	0.540298	0.510186	0.200454	0.438935	0.283562	0.469802	0.322961	0.452731	0.728725	1.10584	0.367074
1.50398	0.245	1.03497	0.337083	0.293785	0.171285	0.598647	0.441877	0.208652	0.454866	0.49803	0.484074	0.486302	0.371855	0.322304	0.307357	0.26544	0.751541	1.03651	0.423688
0.573491	0.494805	0.479657	0.301214	0.445619	0.472162	0.299335	0.18624	0.361979	0.425553	0.70721	0.343636	0.40589	0.42036	0.411928	0.577608	0.367909	0.669981	1.19427	0.988779
0.734946	0.461149	0.481847	0.392737	0.531699	0.567626	0.463277	0.371744	0.136431	0.32969	0.638776	0.507232	0.422234	0.470987	0.452646	0.753691	0.224584	0.577818	1.38404	1.14919
0.482973	0.727702	0.839674	0.42168	0.609532	0.618978	0.198712	0.767847	1.06602	1.19974	0.949759	0.513191	1.15524	1.19815	0.753007	1.15012	0.506366	1.09452	0.386917	2.40013
1.21297	0.396332	0.295348	0.593369	0.396303	0.476424	0.364126	0.255959	0.390065	0.546927	0.346589	0.239799	0.359144	0.400854	0.443679	0.414628	0.101373	0.383945	0.19766	0.774935
0.712992	0.3263	0.296509	0.559809	0.497648	0.219094	0.238662	0.272281	0.481753	0.315718	0.367197	0.274365	0.362528	0.364874	0.3575	0.366157	0.20753	0.54598	0.351476	1.02518
0.61685	0.335682	0.398137	0.37824	0.531524	0.40408	0.415396	0.315442	0.268196	0.280124	0.608704	0.217067	0.462222	0.557528	0.285411	0.338204	0.142741	0.713869	0.869056	0.915958
0.99132	1.62584	0.388095	0.765306	0.56807	0.964201	0.530507	0.244002	0.504771	0.198615	0.37591	0.240899	0.272551	0.331236	0.514729	0.690098	0.136421	1.11612	0.345302	1.50358
1.12373	1.30574	0.193042	0.879692	0.585187	0.914031	0.416439	0.410638	0.283357	0.754167	0.368975	0.233771	0.377833	0.148649	0.632773	0.648649	0.302296	1.2154	0.505223	1.97474
0.727997	0.861917	0.543074	0.421897	0.565885	0.716789	0.403056	0.304016	0.16721	0.324536	0.191958	0.45079	0.142622	0.3703	0.324695	0.442112	0.402571	0.425016	0.5075	0.809684
0.780618	0.967451	0.518766	0.418072	0.481115	0.763731	0.631297	0.308375	0.287144	0.334154	0.290477	0.30698	0.218675	0.351195	0.282464	0.434566	0.364463	0.56031	0.447099	0.974057
0.881141	1.1778	0.578652	0.517825	0.565472	0.884729	0.590727	0.287436	0.344826	0.327642	0.411348	0.30265	0.37803	0.608102	0.483025	0.701015	0.19094	0.799263	0.452654	1.09391
0.865485	1.36637	0.541295	0.543309	0.563583	0.92642	0.668483	0.399484	0.364042	0.200204	0.295314	0.379123	0.304966	0.623282	0.619655	0.742522	0.243389	1.00668	0.384589	1.37448
0.626129	0.670431	0.586352	0.545438	0.476224	0.586344	0.238269	0.307099	0.498993	0.470041	0.436522	0.286171	0.259164	0.200562	0.104577	0.233331	0.084627	0.271383	0.928186	0.671744
0.684532	0.782796	0.324871	0.437423	0.575519	0.306739	0.385814	0.181476	0.316852	0.457158	0.530002	0.181759	0.270113	0.171034	0.196882	0.0900425	0.320241	0.154212	1.01213	0.684769
0.541776	0.496109	0.599336	0.281851	0.0210751	0.728106	0.704629	0.176456	0.437169	0.328122	0.563751	0.396414	0.425264	0.359646	0.399937	0.3565	0.577011	0.256074	0.696914	1.1181
0.675851	0.540712	1.01458	0.638902	0.351695	0.414758	0.533845	0.581827	0.310853	0.331996	0.62145	0.687008	0.74032	0.614451	0.407597	0.327127	0.635793	0.201302	0.482108	1.21493
0.463001	0.811546	0.348682	0.0820414	0.522753	0.131705	0.258619	0.196225	0.209226	0.236046	0.685397	0.193848	0.278977	0.319151	0.155546	0.311137	0.575652	0.329355	1.03364	0.740869
2.06079	1.12393	0.105274	0.342896	0.518333	0.848143	0.563598	0.714013	1.14334	0.354879	0.757347	0.528899	0.440072	0.685179	0.874708	0.742276	0.384173	1.54663	1.30207	3.08244
1.99218	1.06825	0.364426	0.692686	0.684593	0.843243	0.583919	0.89044	1.1018	0.497942	0.685626	0.380915	0.411015	0.424335	0.801726	0.472427	0.340687	1.51471	1.18399	3.09514
2.19806	1.02112	0.113292	0.312272	0.489918	0.803789	0.576659	0.736093	1.34386	0.536369	0.946121	0.691344	0.437542	0.91907	1.12791	0.753755	0.345076	1.44674	1.36618	2.96577
1.69776	1.03565	0.388825	1.20602	0.837002	1.03879	0.549645	0.833773	0.716836	0.216141	0.39208	0.186315	0.287205	0.210929	0.550125	0.173954	0.757006	1.52135	1.01841	2.82371
1.1976	1.39322	0.392857	0.951697	0.655397	1.12727	0.382163	0.577377	0.41149	0.721156	0.297096	0.237972	0.380117	0.365227	0.478431	0.263587	0.576113	1.28832	0.660935	2.10664
2.28919	1.25225	0.516604	0.199597	0.931281	1.0203	0.822272	1.2645	1.62112	0.779349	0.641822	0.419353	0.63026	0.564783	1.14127	0.374209	0.146703	1.11185	1.15368	2.88831
2.73772	1.8825	0.387654	0.820226	1.48557	0.748256	0.882535	0.730851	0.429997	0.631731	0.376266	0.849792	1.25958	0.463823	0.413503	0.81792	0.593399	0.388414	0.309408	2.28436
3.00126	2.34284	0.292554	0.46201	1.37758	0.45127	0.482873	0.539188	0.301411	0.381837	0.487613	0.98136	1.9907	0.465829	0.360355	0.46278	0.671697	0.691294	0.416239	1.82162
2.57605	1.6765	0.3304	0.321673	1.33811	0.593756	1.13991	0.898606	0.795525	0.495076	0.0928798	0.435538	1.05744	0.471493	0.354301	0.490707	0.354573	0.4781	0.662892	2.42982
3.15099	2.75852	0.628445	0.187321	0.544774	0.353072	0.441199	0.396099	0.211887	0.496708	0.347898	1.25103	2.46907	0.186962	0.287846	0.262189	0.749358	1.3985	0.492233	1.65757
3.07854	2.60313	0.318078	0.239551	0.967399	0.493609	0.0845031	0.301529	0.18564	0.559308	0.558873	1.0761	2.20474	0.436739	0.291752	0.454466	0.762487	0.99723	0.648012	1.75378
3.08803	2.95357	0.468667	0.521679	0.271983	0.230163	0.672308	0.622051	0.56583	0.175323	0.432258	1.30505	2.55228	0.121679	0.203286	0.120652	0.535289	1.85001	0.335387	1.27725
3.09164	2.70518	0.37757	0.2539	0.473972	0.285138	0.142657	0.652568	0.431686	0.674791	0.582838	1.63898	2.93443	0.224956	0.124915	0.225804	0.400128	1.69081	0.343212	0.832361
3.02631	2.49039	0.456887	0.157706	0.507215	0.235203	0.41026	0.601056	0.19962	0.821238	0.31378	1.95988	3.20987	0.156008	0.452496	0.390263	0.359787	1.39017	0.159555	0.476886
2.93689	2.32857	0.489569	0.147069	0.416687	0.413006	0.600962	0.216037	0.572654	0.750602	0.232866	2.30975	3.44688	0.27678	0.0474041	0.33686	0.120889	1.03522	0.319831	0.215512
2.87905	2.26318	0.380755	0.26049	0.153116	0.267114	0.466351	0.392799	0.324534	0.4801	0.682187	2.69863	3.69318	0.17618	0.108343	0.420061	0.316601	0.708673	0.435291	0.431385
2.96845	2.36903	0.290468	0.414479	0.302878	0.353519	0.434489	0.370142	0.348993	0.311764	0.164495	2.37358	3.19917	0.304229	0.246813	0.118084	0.332898	0.383198	0.877319	0.981277
3.02994	2.31184	0.558193	0.376958	0.522374	0.467729	0.226173	0.433574	0.231283	0.349296	0.373994	2.18735	2.83602	0.306391	0.301842	0.280356	0.491409	0.434711	0.954979	0.847424
3.21767	2.41456	0.620173	0.317749	0.452587	0.450369	0.295615	0.29311	0.358534	0.190332	0.443432	1.80157	2.46444	0.314858	0.291589	0.249294	0.450827	0.495393	1.04472	0.804929
2.78918	2.30545	0.690874	0.263529	0.402101	0.480361	0.312063	0.292985	0.156304	0.452195	0.498003	1.58803	1.81169	0.354399	0.478263	0.343934	0.386289	0.48502	0.852578	0.567188
1.51675	1.74787	0.495448	0.307962	0.353928	0.326335	0.365047	0.221355	0.211047	0.295336	0.135656	0.70071	0.675123	0.419758	0.437907	0.352217	0.432006	0.498151	0.294431	0.267618
1.90904	2.20925	0.50326	0.431922	0.175406	0.246396	0.263644	0.159239	0.436469	0.411234	0.256262	0.989045	0.955807	0.509978	0.409449	0.265804	0.521355	0.524045	0.314242	0.350282
0.776951	0.604275	0.372286	0.218391	0.432327	0.456193	0.128714	0.532713	0.210958	0.508036	0.381419	0.287887	0.292334	0.233087	0.363946	0.382844	0.301091	0.353956	0.282638	0.207272
0.833369	0.812162	0.201384	0.382577	0.209813	0.207563	0.0930051	0.347204	0.337062	0.333636	0.0644469	0.431956	0.392801	0.0247913	0.327053	0.26517	0.23592	0.408153	0.290208	0.20082
0.937247	0.414133	0.351588	0.276893	0.456362	0.497516	0.409777	0.366685	0.302712	0.53075	0.328982	0.299164	0.22153	0.21921	0.295929	0.202459	0.242811	0.208728	0.148553	0.292942
0.500037	0.55458	0.714504	0.930312	0.26004	0.38989	0.572584	0.25721	0.623099	0.27592	0.877274	0.310411	0.141593	0.301122	0.227911	0.226744	0.292538	1.27837	0.24036	1.46069
0.418557	0.439341	0.502717	0.96584	0.217324	0.163865	0.602597	0.161371	0.101177	0.32427	0.854096	0.370637	0.322262	0.353043	0.385559	0.302312	0.163946	0.854699	0.457185	1.79603
0.514855	0.336713	1.00935	0.493456	0.471796	0.521555	0.212632	0.47859	0.288877	0.523536	0.675734	0.246459	0.4443	0.273299	0.526208	0.565548	0.314319	0.213928	0.525917	1.76235
0.475226	0.14738	0.719283	0.215006	0.144541	0.429491	0.390415	0.521317	0.346025	0.113648	0.532839	0.107083	0.159429	0.136451	0.166958	0.317174	0.569912	0.205655	0.548822	0.712898
0.547449	0.314011	0.968396	0.482747	0.30075	0.388814	0.253424	0.377219	0.116212	0.269176	0.383507	0.237686	0.138023	0.104804	0.259025	0.264768	0.571904	0.490231	0.335078	0.780052
0.803641	0.190544	0.151018	0.110621	0.298131	0.339523	0.208996	0.116142	0.408114	0.633754	0.605168	0.184905	0.24395	0.201419	0.105694	0.308017	0.274204	0.446731	1.02752	1.58216
0.668971	0.193889	0.570789	0.253052	0.304803	0.183652	0.295496	0.340462	0.64148	0.447055	0.441166	0.368505	0.229009	0.311411	0.255872	0.454963	0.309471	0.348149	0.860817	1.09065
0.594213	1.0071	0.58232	0.275645	0.834219	0.272267	0.285912	0.28096	0.507777	0.213533	0.337788	0.467413	0.458331	0.198542	0.149146	0.692732	0.309303	0.55249	0.630115	1.91926
0.749427	0.385551	1.08099	0.758483	0.299962	0.268983	0.403955	0.556458	0.418594	0.145442	0.725237	0.701855	0.655815	0.722442	0.353658	0.22818	0.488766	0.31131	0.413187	1.28409
0.97406	0.250569	1.03175	0.721411	0.306677	0.265069	0.403057	0.526087	0.221653	0.238632	0.822305	0.504394	0.593451	0.632765	0.283098	0.198304	0.410108	0.235505	0.574222	1.39093
0.884259	0.711078	0.29117	0.235089	0.387963	0.519429	0.408939	0.601126	1.01561	0.590079	0.291484	0.497066	0.583999	0.511902	0.334547	0.676184	0.0915791	0.636731	0.520097	2.05411
1.54492	0.470791	0.222306	0.144994	0.255035	0.160997	0.379821	0.505457	0.225611	0.211763	0.300993	0.441366	0.308017	0.39001	0.365165	0.368391	0.53647	0.306226	0.941587	1.3198
1.49061	0.48851	0.306452	0.551716	0.499137	0.2907	0.154217	0.470138	0.403893	0.333233	0.362937	0.609865	0.363922	0.596258	0.565132	0.499601	0.720489	0.362475	1.03929	1.38139
0.849805	0.544456	0.31101	0.735388	0.474904	0.543294	0.293452	0.243393	0.610882	0.416637	0.530765	0.2319	0.95403	0.911477	0.852135	0.390548	0.89113	0.279299	1.26737	1.71266
1.56308	0.519898	0.679077	0.259982	0.533799	0.368074	0.24031	0.615975	0.505272	0.32474	0.181262	0.363529	0.747924	0.372964	0.0614855	0.196092	0.406361	0.349358	0.606912	0.98453
1.58033	0.40422	0.845693	0.169536	0.148486	0.620928	0.178701	0.670436	0.393461	0.17912	0.305738	0.528239	0.772459	0.349495	0.211784	0.220469	0.328923	0.558562	0.666091	0.86092
0.344472	0.831888	0.146479	0.579767	0.297558	0.531963	0.18086	1.09392	1.00591	0.881412	0.532256	0.508371	1.35684	1.37369	1.23892	0.704008	1.04184	0.747093	1.04595	1.89524
1.00897	0.529908	0.504463	0.217779	0.499274	0.503239	0.457643	0.238737	0.282654	0.584439	0.589364	0.911744	0.406082	0.463687	0.440053	0.603253	0.392728	0.686654	1.35747	1.0052
1.02979	0.554433	0.560574	0.338086	0.421978	0.431081	0.489812	0.300276	0.268279	0.597342	0.376414	0.620664	0.363211	0.500064	0.399664	0.453984	0.262427	0.673196	1.32048	0.783064
1.21206	0.566	0.773567	0.241901	0.278665	0.171832	0.394866	0.448851	0.363549	0.55362	0.489497	0.37925	0.154052	0.43764	0.414223	0.538292	0.419817	0.72122	1.23787	0.440483
1.43799	0.515615	0.902545	0.438024	0.403176	0.317979	0.492498	0.490961	0.20883	0.585722	0.478067	0.236235	0.210145	0.505283	0.397858	0.352181	0.266021	0.728972	1.09545	0.2933
1.68995	0.260844	1.24942	0.254669	0.230639	0.4928	0.562412	0.477894	0.426465	0.209567	0.522485	0.426538	0.470336	0.170092	0.277908	0.295328	0.2729	0.809886	0.847949	0.504353
1.82879	0.371958	1.18758	0.344241	0.46644	0.603417	0.338052	0.544094	0.357899	0.268249	0.33683	0.553539	0.554425	0.481405	0.226351	0.128142	0.364892	0.767445	0.70219	0.517244
0.324522	0.904867	0.413095	0.417437	0.333851	0.333499	0.325648	1.0094	1.20535	1.11947	0.797593	0.704528	1.48195	1.49543	1.08337	0.925006	0.725792	0.987619	0.749115	2.17735
1.03104	0.504297	0.402504	0.238195	0.56214	0.36432	0.367868	0.33979	0.266653	0.455279	0.29449	0.138738	0.278844	0.309653	0.274203	0.122795	0.355221	0.192155	0.161921	0.470159
0.705127	0.39069	0.424822	0.408032	0.680174	0.435102	0.313618	0.483969	0.356797	0.22207	0.337443	0.260674	0.400572	0.413023	0.187838	0.205342	0.301848	0.555731	0.34289	0.777587
1.07832	0.388043	0.343611	0.443061	0.572708	0.437401	0.50746	0.386253	0.475242	0.321683	0.154562	0.186127	0.347012	0.416949	0.153959	0.137287	0.339331	0.412113	0.232959	0.670622
0.595274	0.34718	0.468205	0.292189	0.447337	0.30331	0.386321	0.0957959	0.496776	0.299502	0.263425	0.276205	0.375538	0.344434	0.45535	0.349429	0.234078	0.620096	0.647034	0.798876
1.08375	1.58223	0.158918	0.774222	0.530917	0.953047	0.391573	0.468449	0.617425	0.531438	0.337113	0.44274	0.243169	0.289904	0.532866	0.582573	0.306215	1.11944	0.338198	1.68504
0.69294	0.837322	0.492469	0.457322	0.392586	0.6732	0.374911	0.185243	0.444011	0.287107	0.427981	0.387287	0.226278	0.199207	0.149561	0.229026	0.284266	0.272305	0.669283	0.777194
0.479121	0.517594	0.692727	0.55747	0.374569	0.694597	0.648312	0.399967	0.235064	0.237273	0.605563	0.597607	0.649641	0.477767	0.402449	0.447403	0.628963	0.249523	0.687422	1.16556
0.432395	0.866403	0.335562	0.260394	0.524827	0.291748	0.13279	0.331024	0.366634	0.212549	0.766353	0.236814	0.414914	0.311609	0.351671	0.38009	0.619202	0.345811	1.04325	0.834145
0.480687	0.638324	0.123705	0.292133	0.346676	0.608608	0.399053	0.338894	0.226694	0.425166	0.729583	0.26266	0.443341	0.302213	0.347667	0.346626	0.664386	0.319632	0.958064	1.00287
1.9274	1.13814	0.288799	0.98213	0.896903	1.13744	0.791127	0.985557	0.999906	0.468288	0.414211	0.44226	0.358953	0.234765	0.658651	0.235146	0.472909	1.53508	1.07329	3.03954
1.55775	1.19747	0.327677	1.15043	0.805214	1.15667	0.526766	0.784296	0.740026	0.423916	0.26058	0.200959	0.43427	0.336048	0.509566	0.231645	0.857941	1.43561	0.866315	2.54685
1.43222	1.55885	0.4717	0.996528	0.696455	1.10003	0.196298	0.701185	0.375894	0.776841	0.211975	0.290122	0.542219	0.502707	0.445385	0.19056	0.853844	1.3181	0.693161	2.25126
2.40452	1.4683	0.281913	0.354463	1.48295	0.961368	1.2885	1.38318	1.33024	0.701767	0.199243	0.396568	0.600241	0.243591	0.807345	0.247757	0.391215	0.791715	0.908175	2.74818
2.84888	2.14275	0.312242	0.819585	1.64076	0.839373	0.677864	0.650546	0.35351	0.610175	0.104572	0.982372	1.53066	0.564505	0.29121	0.849476	0.777476	0.198977	0.130863	2.14538
3.07889	2.94319	0.343019	0.525289	0.379678	0.299185	0.663867	0.371705	0.35719	0.306671	0.105379	1.14337	2.32597	0.404672	0.198147	0.288968	0.732257	1.42688	0.487428	1.66244
2.82966	2.31671	0.145284	0.343392	0.392825	0.214515	0.483786	0.511932	0.377707	0.397176	0.586001	2.80114	3.58805	0.301329	0.269699	0.231389	0.139912	0.495314	0.661815	0.647367
3.16455	2.19689	0.779569	0.411593	0.382046	0.307734	0.401547	0.17509	0.253176	0.392371	0.370522	1.86851	2.26531	0.380515	0.271248	0.301487	0.383665	0.514105	1.09089	0.805586
2.352	2.46624	0.498812	0.268075	0.433263	0.371118	0.134354	0.271276	0.25947	0.361485	0.347341	1.30214	1.32001	0.436542	0.439633	0.234642	0.513706	0.373812	0.554979	0.484019
0.925106	0.834135	0.391772	0.148951	0.276039	0.426824	0.461298	0.433757	0.166345	0.348938	0.218256	0.718425	0.561177	0.420742	0.233324	0.167849	0.449703	0.32453	0.115129	0.177228
1.33207	1.32135	0.332125	0.384304	0.268799	0.233988	0.20591	0.207046	0.464839	0.419339	0.360386	0.84524	0.492634	0.190775	0.445514	0.194712	0.571926	0.441471	0.393765	0.224029
0.575158	0.370446	0.930478	0.512722	0.414008	0.371619	0.374132	0.293983	0.534716	0.111139	0.326529	0.32351	0.247462	0.210968	0.275921	0.340538	0.492007	0.89716	0.249045	0.88771
0.473692	0.486534	0.696662	0.813082	0.258578	0.381766	0.607007	0.22409	0.587872	0.26146	0.699356	0.263093	0.233902	0.282973	0.28248	0.310901	0.325042	1.33336	0.239821	1.34644
0.416609	0.377694	0.527473	0.572468	0.143352	0.249097	0.73263	0.434787	0.200004	0.323846	0.807376	0.391781	0.242866	0.340429	0.464081	0.299135	0.241768	0.534604	0.413168	1.78374
0.516394	0.31283	0.55648	0.443369	0.424452	0.350964	0.339911	0.271264	0.144163	0.282839	1.25884	0.329402	0.211056	0.296921	0.506779	0.205567	0.272162	0.314965	0.489347	1.7049
0.659919	0.45706	0.879728	0.120241	0.382694	0.436774	0.377324	0.533033	0.335209	0.362053	1.1518	0.359696	0.228247	0.0734706	0.579363	0.395915	0.388624	0.252185	0.535958	1.68893
0.44501	0.758224	0.922431	0.135055	0.71548	0.331165	0.121752	0.349718	0.297361	0.351774	0.462239	0.311584	0.301339	0.39367	0.301436	0.492464	0.281889	0.343948	0.656979	1.806
0.420921	0.286896	0.0897543	0.226966	0.53071	0.298432	0.185496	0.514273	0.614561	0.128695	0.640218	0.433378	0.221333	0.29388	0.194557	0.362553	0.415411	0.38579	0.908483	1.01487
0.578592	0.308523	0.429249	0.136984	0.408381	0.280123	0.27888	0.622346	0.508871	0.251947	0.52544	0.260834	0.313236	0.199589	0.320741	0.399876	0.554134	0.25244	0.702064	0.765523
0.860738	0.177128	0.722334	0.434924	0.181307	0.251154	0.153578	0.116338	0.407463	0.547932	0.776988	0.308833	0.46837	0.315247	0.304991	0.254473	0.25938	0.196603	0.963739	1.56419
0.82285	0.260313	0.556842	0.195849	0.188326	0.254364	0.326276	0.296648	0.332471	0.522788	0.704641	0.207347	0.299946	0.275384	0.145415	0.239471	0.21121	0.319151	1.151	1.68581
0.825879	0.273386	0.499766	0.30037	0.242607	0.391431	0.324802	0.384872	0.47613	0.460555	0.471892	0.272597	0.221588	0.202894	0.143336	0.365011	0.225105	0.378247	0.884267	1.36692
0.546519	0.355965	0.40153	0.336031	0.39572	0.372322	0.235265	0.386727	0.578579	0.282019	0.577095	0.439319	0.171199	0.189183	0.157942	0.438957	0.408597	0.453259	0.837243	1.00124
0.686289	0.309824	0.502356	0.220518	0.211273	0.191521	0.201098	0.315821	0.660185	0.481713	0.36003	0.115689	0.322504	0.186808	0.267665	0.413164	0.258996	0.27101	0.79181	1.14417
0.947573	0.344263	1.06306	0.746151	0.199072	0.194194	0.309203	0.329963	0.4041	0.376231	0.778933	0.450264	0.688596	0.49941	0.305624	0.0305496	0.457884	0.125598	0.854988	1.36821
0.991383	0.482533	0.604784	0.466557	0.342995	0.922975	0.229903	0.684402	1.02277	1.18217	0.35941	0.0322984	0.788683	0.938737	0.486592	0.786639	0.303968	0.979086	0.367744	2.25695
0.539659	0.782157	0.666987	0.256217	0.377666	0.465895	0.451527	1.18859	1.32863	0.695087	0.416918	0.433726	1.30051	1.3899	0.872662	0.745251	0.490034	1.34401	0.440898	2.37774
1.14542	0.371758	0.413932	0.377762	0.344254	0.972555	0.167758	0.924946	1.28179	0.903582	0.284798	0.245107	0.839344	0.924695	0.394608	0.632174	0.326701	0.834217	0.47321	2.18678
1.13109	0.435727	0.170949	0.767168	0.583293	0.367236	0.325168	0.325602	0.564296	0.313061	0.504901	0.440182	0.693727	0.800837	0.710812	0.312189	0.903938	0.407727	1.21204	1.47786
1.75569	0.346198	0.803354	0.162854	0.459523	0.705318	0.47487	0.611199	0.59173	0.3971	0.296087	0.312568	0.809486	0.0812591	0.351549	0.323004	0.266524	0.606068	0.575217	0.728426
1.62238	0.398231	0.600722	0.393678	0.33706	0.327088	0.266934	0.512718	0.568654	0.415457	0.353725	0.19795	0.760064	0.185513	0.429288	0.171221	0.281305	0.288064	0.749112	0.850306
1.57156	0.619626	0.645993	0.281059	0.237005	0.334728	0.450229	0.331297	0.436357	0.316946	0.212222	0.352939	0.464717	0.364123	0.259451	0.283938	0.450155	0.232646	0.749731	1.01871
1.86532	0.274856	0.971501	0.247215	0.312485	0.783594	0.312643	0.633812	0.37539	0.108503	0.255483	0.45603	0.802154	0.240361	0.385964	0.336985	0.211224	0.707884	0.716815	0.530366
0.558121	0.735398	0.15173	0.597727	0.227947	0.514846	0.263689	0.668559	0.815405	0.60163	0.497033	0.565615	1.03989	1.14809	1.15481	0.369934	0.999242	0.583349	1.18276	1.67253
1.00878	0.370535	0.474148	0.303923	0.339592	0.542497	0.582694	0.428796	0.18219	0.369012	0.500538	0.668212	0.581518	0.535284	0.425777	0.733215	0.160606	0.663153	1.35824	1.20746
1.66351	0.2539	1.13244	0.248988	0.371795	0.195496	0.545719	0.399699	0.0744904	0.334371	0.510302	0.405684	0.266499	0.205241	0.371207	0.192532	0.368143	0.77903	1.01898	0.104101
1.57104	0.17109	1.43748	0.343659	0.433322	0.449171	0.56612	0.511266	0.171365	0.444337	0.557127	0.548588	0.277962	0.254239	0.344501	0.281797	0.249719	0.783118	0.858629	0.323961
0.520385	0.421472	0.521622	0.22268	0.529721	0.274972	0.256515	0.0886064	0.377212	0.212656	0.464431	0.342501	0.488337	0.380263	0.486164	0.495018	0.271908	0.657008	1.02563	0.683488
0.631778	0.433424	0.493834	0.312356	0.383417	0.281836	0.420461	0.260637	0.136464	0.10128	0.322197	0.314654	0.561135	0.517373	0.414579	0.591634	0.20224	0.625948	1.1301	0.731196
0.335708	1.08219	0.747608	0.297559	0.439516	0.31742	0.321324	1.44959	1.25882	0.733101	0.428412	0.282137	1.61537	1.42345	1.1274	0.695588	0.776674	1.07015	0.753242	2.23119
0.59064	0.321251	0.507699	0.437429	0.502354	0.271551	0.441456	0.369162	0.429405	0.384779	0.368222	0.236277	0.430953	0.389363	0.296102	0.294758	0.237205	0.673028	0.528067	0.820009
1.03954	1.48726	0.475915	0.558006	0.650883	1.01716	0.386562	0.421144	0.485073	0.148104	0.112082	0.282574	0.123177	0.42358	0.481628	0.723353	0.0867011	0.859013	0.321212	1.1498
1.15675	1.79466	0.289037	0.551737	0.680794	0.979535	0.147054	0.224675	0.739551	0.176183	0.160315	0.340077	0.308478	0.117795	0.54774	0.592037	0.332682	1.08036	0.227422	1.38406
1.10637	1.75411	0.326893	0.751855	0.595861	1.05452	0.273875	0.30197	0.599812	0.764598	0.196573	0.293918	0.352799	0.48054	0.358279	0.247458	0.468737	1.19358	0.504645	1.81572
0.683608	0.813815	0.211224	0.265345	0.498943	0.52037	0.353265	0.312294	0.119675	0.343983	0.44347	0.280939	0.322894	0.293708	0.312468	0.35535	0.436983	0.284795	0.398989	0.736899
0.789286	0.896112	0.27221	0.337662	0.417109	0.720069	0.408744	0.310024	0.230216	0.306978	0.369124	0.1145	0.223133	0.258598	0.163696	0.296201	0.324208	0.331672	0.330544	0.827949
0.862905	1.07354	0.437761	0.312626	0.621543	0.872188	0.621599	0.294691	0.312164	0.33297	0.207224	0.164934	0.208696	0.483508	0.44441	0.553034	0.336831	0.521346	0.341328	0.84687
0.67098	0.813897	0.154982	0.457009	0.478638	0.514029	0.490933	0.142265	0.480286	0.225725	0.636776	0.287734	0.224579	0.191452	0.214969	0.307168	0.142211	0.278408	0.759643	0.716474
0.502018	0.796154	0.344309	0.484623	0.539755	0.52297	0.293519	0.343466	0.364325	0.250257	0.615486	0.307527	0.293025	0.262307	0.235091	0.143498	0.294967	0.0654121	0.959869	0.696647
0.379123	0.937925	0.257074	0.24584	0.472952	0.289873	0.371849	0.108097	0.432297	0.22552	0.792763	0.188889	0.349844	0.20989	0.250645	0.298338	0.38564	0.282746	1.02387	0.713801
0.465643	0.525194	0.290667	0.384997	0.281671	0.67381	0.603156	0.200442	0.175478	0.248873	0.781213	0.435692	0.439079	0.431774	0.405577	0.47668	0.714372	0.39902	0.897237	1.09525
0.359703	0.541015	0.626731	0.77875	0.357142	0.578105	0.560742	0.64427	0.282173	0.116493	0.371057	0.780417	0.638065	0.540349	0.485944	0.496206	0.733722	0.28862	0.832976	1.1302
0.602004	0.467826	0.933729	0.886837	0.397841	0.46197	0.442519	0.729938	0.349592	0.0921739	0.451947	0.873161	0.747838	0.615696	0.399316	0.419109	0.657489	0.233582	0.629404	1.20465
0.364767	1.05007	0.328082	0.172524	0.286239	0.208326	0.322217	0.212244	0.217741	0.365939	0.811308	0.168318	0.467819	0.257413	0.339789	0.301483	0.519525	0.378063	1.07202	0.752685
2.20159	1.31709	0.560331	0.643044	1.09996	1.28311	0.980937	1.21037	1.35313	0.651869	0.493847	0.24238	0.293873	0.236857	0.843679	0.250627	0.398409	1.11183	1.03457	2.99895
1.87304	1.24797	0.255176	1.27114	0.934964	1.24807	0.592201	0.943848	0.830058	0.161173	0.181065	0.297023	0.412047	0.303367	0.415041	0.34623	0.778763	1.53246	0.953853	2.75868
1.26603	1.89279	0.527097	0.752082	0.656205	0.972062	0.308817	0.299382	0.371108	1.02144	0.153016	0.213005	0.611301	0.767833	0.419877	0.231248	0.706433	1.19212	0.488984	1.9557
2.57548	1.68215	0.326126	0.767288	1.82357	1.00788	1.32946	0.957679	0.83732	0.609326	0.433043	0.763563	0.822923	0.300492	0.550427	0.634005	0.640783	0.575658	0.735029	2.61586
2.68881	1.96664	0.394632	0.968384	1.84772	1.22143	0.989019	0.561243	0.514137	0.676593	0.361879	1.04867	1.09223	0.305326	0.26031	1.09464	0.919187	0.334222	0.442049	2.48473
2.9393	2.45215	0.214299	0.485279	1.21821	0.837609	0.256969	0.367535	0.304983	0.740488	0.307959	0.971105	1.76371	0.508623	0.441824	0.592353	0.936976	0.477642	0.474878	2.0699
3.01315	2.76961	0.283265	0.15581	0.738293	0.643377	0.532782	0.331119	0.112012	0.692357	0.21328	1.08544	2.04691	0.267328	0.30809	0.458017	0.910029	0.934781	0.698621	1.97532
3.03538	2.65637	0.473632	0.514936	0.413845	0.37868	0.399119	0.524919	0.530864	0.572203	0.525003	1.38802	2.60494	0.28025	0.226736	0.331898	0.433755	1.84361	0.313915	1.07329
2.99309	2.99148	0.456589	0.60569	0.201807	0.265376	0.971393	0.379325	0.536598	0.340243	0.3446	1.05815	2.1142	0.204893	0.28097	0.265039	0.722779	1.43019	0.697042	1.68421
2.99525	2.47456	0.35564	0.252653	0.507894	0.248924	0.42804	0.482122	0.300459	0.72706	0.440225	1.65303	2.80846	0.193157	0.356695	0.28068	0.247211	1.44876	0.191764	0.788604
2.93998	2.33549	0.29882	0.19362	0.356793	0.300835	0.624474	0.315721	0.340443	0.692885	0.231004	1.991	3.03353	0.299629	0.176592	0.373804	0.160945	1.04282	0.305556	0.474746
2.8627	2.27391	0.30994	0.285206	0.122842	0.276535	0.55633	0.412874	0.476408	0.535897	0.293365	2.37113	3.30754	0.149749	0.282691	0.484815	0.208518	0.705384	0.286355	0.308316
2.76214	2.29572	0.245357	0.328012	0.284047	0.149515	0.596316	0.592663	0.290518	0.409044	0.847594	2.5263	3.58831	0.306629	0.225571	0.282226	0.190959	0.387037	0.473484	0.351833
2.84962	2.25164	0.382209	0.375504	0.387834	0.371905	0.415267	0.418578	0.279395	0.295945	0.302121	2.58908	3.3029	0.260815	0.416972	0.325831	0.392828	0.294871	0.691904	0.934786
2.85464	1.95157	0.734482	0.472181	0.527434	0.474799	0.26939	0.182694	0.318635	0.405179	0.419712	2.01186	1.95263	0.419687	0.256251	0.252303	0.390021	0.383482	1.12944	0.783123
2.6699	2.15115	0.46106	0.399566	0.233012	0.212301	0.278864	0.142845	0.185783	0.521115	0.49714	1.68709	1.53827	0.446455	0.312868	0.175635	0.331197	0.389068	0.807373	0.60564
1.75315	1.80311	0.307497	0.146101	0.155164	0.164382	0.0973723	0.258733	0.292753	0.281622	0.185203	1.06529	0.60569	0.206982	0.405951	0.357628	0.512642	0.471919	0.403303	0.229078
2.10295	2.24381	0.414276	0.201824	0.3063	0.323013	0.214022	0.438985	0.234926	0.284867	0.108548	1.33231	0.930713	0.409974	0.423111	0.344557	0.476106	0.434007	0.515131	0.325704
0.705969	0.262743	0.34876	0.118615	0.43748	0.433191	0.384488	0.426072	0.354361	0.298849	0.1583	0.274824	0.410952	0.349666	0.145892	0.183254	0.202654	0.265044	0.252591	0.304962
0.697493	0.47871	0.328485	0.277236	0.424646	0.352217	0.401361	0.384551	0.303889	0.367095	0.325248	0.419911	0.37458	0.31588	0.173158	0.224397	0.307615	0.165512	0.397425	0.321924
0.660153	0.350195	0.219162	0.318764	0.184271	0.362702	0.0298254	0.327577	0.315358	0.193151	0.304529	0.65047	0.346176	0.226773	0.346165	0.318032	0.183991	0.350604	0.376717	0.342246
0.79177	0.292807	0.222057	0.387711	0.383071	0.434977	0.189905	0.297532	0.146104	0.344366	0.248595	0.354688	0.199492	0.336586	0.323007	0.390758	0.218456	0.416006	0.449754	0.145183
0.580137	0.182644	0.827147	0.591724	0.333731	0.377618	0.38492	0.252504	0.91206	0.430062	0.676126	0.319307	0.28388	0.372079	0.225549	0.378201	0.290144	1.19122	0.224477	1.13068
0.48574	0.302087	0.618144	0.86405	0.197627	0.281591	0.813733	0.414042	0.54956	0.212202	0.533138	0.247726	0.335695	0.323693	0.275555	0.138346	0.206705	0.96517	0.30926	1.64872
0.682655	0.685386	0.925824	0.364573	0.552932	0.23368	0.254769	0.522061	0.672725	0.349565	0.821268	0.250767	0.161659	0.189774	0.556262	0.37123	0.269859	0.375167	0.671016	1.73531
0.573981	0.211873	0.800618	0.30912	0.232335	0.308241	0.208877	0.703603	0.247666	0.334635	0.398474	0.267222	0.313874	0.0931488	0.228845	0.434413	0.575919	0.335234	0.343429	0.616763
0.566794	0.231102	1.00246	0.283379	0.17814	0.336319	0.215943	0.447598	0.387518	0.408519	0.40647	0.314045	0.180433	0.0694506	0.285064	0.451731	0.391242	0.534154	0.21377	0.683397
0.770669	0.156429	0.283758	0.213429	0.434022	0.416729	0.341716	0.286431	0.304997	0.524349	0.653271	0.169021	0.156905	0.133237	0.27779	0.384407	0.185256	0.380894	0.999141	1.64014
0.697685	0.312929	0.532975	0.351038	0.347686	0.358632	0.353288	0.473251	0.676728	0.403347	0.465394	0.266016	0.223534	0.233403	0.39946	0.480148	0.152447	0.307387	0.598834	0.979062
0.643119	1.09058	0.331363	0.370416	0.524422	0.424005	0.260872	0.807912	1.33692	0.449702	0.380337	0.401555	0.65092	0.588697	0.267405	0.502223	0.196121	0.640578	0.818835	1.95272
0.771505	0.485066	1.12124	0.8545	0.292197	0.231089	0.328433	0.534536	0.419397	0.107818	0.593783	0.815677	0.812746	0.5737	0.316422	0.395386	0.602903	0.289884	0.721865	1.23907
0.938618	0.620089	0.540443	0.416202	0.180231	0.821431	0.44547	1.08399	0.990584	0.709113	0.549953	0.293586	0.436183	0.680243	0.527931	0.505406	0.255428	0.685522	0.792954	2.05165
1.42264	0.698739	0.375822	0.279043	0.361301	0.477923	0.108846	0.1348	0.429888	0.317707	0.26931	0.620226	0.10707	0.422628	0.386971	0.613991	0.608156	0.546354	0.978456	0.983848
1.31596	0.63063	0.271762	0.618608	0.407544	0.499026	0.240727	0.32502	0.517292	0.493085	0.435491	0.738375	0.380827	0.613396	0.537666	0.70508	0.933862	0.686086	1.12565	1.10276
0.896456	0.874822	0.235383	0.444969	0.233585	0.233937	0.215044	0.418521	0.612105	0.627209	0.532499	0.510747	0.638978	0.834674	0.688245	0.313459	1.08872	0.694352	1.23642	1.30623
1.69351	0.290576	0.834574	0.222696	0.324122	0.520543	0.544443	0.554998	0.837445	0.270022	0.298953	0.330424	0.869877	0.371466	0.313193	0.209534	0.261236	0.564632	0.578353	0.631835
0.595078	1.08103	0.2771	0.470636	0.4133	0.216648	0.134295	0.990863	0.578397	0.810561	0.520815	0.242982	0.799145	0.90357	0.774954	0.325344	1.08829	0.623093	1.09785	1.47951
0.367592	1.27563	0.326597	0.331089	0.277644	0.176781	0.311369	1.45799	0.871652	0.824924	0.245448	0.245782	1.29661	0.954567	0.848718	0.359644	1.21921	0.712602	1.00127	1.78047
0.988024	0.500635	0.475915	0.327886	0.430029	0.550534	0.535865	0.272648	0.236548	0.368564	0.516948	0.473862	0.521399	0.514413	0.392099	0.548755	0.273253	0.680725	1.18619	1.01915
1.2258	0.552603	0.595667	0.324733	0.5773	0.438367	0.377529	0.193259	0.355711	0.396819	0.710887	0.557053	0.590269	0.453643	0.547253	0.581799	0.280202	0.566213	1.14299	0.889238
1.28066	0.556808	0.550946	0.321209	0.485619	0.41125	0.453486	0.220329	0.376587	0.416421	0.716047	0.791592	0.434339	0.520463	0.381767	0.523948	0.287589	0.710465	1.16752	0.639056
1.34295	0.667883	0.777337	0.430425	0.381796	0.390615	0.386741	0.421177	0.114649	0.448192	0.596674	0.648506	0.433922	0.482187	0.445808	0.572001	0.270879	0.703597	1.12446	0.556223
1.52668	0.582894	0.886312	0.36553	0.373555	0.358413	0.353918	0.519546	0.173005	0.52687	0.649997	0.2336	0.322951	0.449402	0.3932	0.34521	0.39959	0.690924	1.02992	0.0940572
1.59926	0.248634	1.13514	0.459841	0.0724234	0.327908	0.479088	0.418665	0.310431	0.350316	0.64001	0.170065	0.180287	0.451506	0.376308	0.263399	0.269824	0.726286	0.953216	0.211744
1.62567	0.213074	1.23236	0.263153	0.370214	0.576907	0.56561	0.567826	0.210217	0.437074	0.356963	0.37795	0.365061	0.0842813	0.184972	0.324323	0.274904	0.737835	0.788486	0.314668
1.7074	0.393997	1.06327	0.145361	0.359839	0.63407	0.3304	0.385701	0.249985	0.496866	0.245514	0.418366	0.474683	0.181496	0.267597	0.130151	0.365631	0.729259	0.660175	0.282694
1.06439	0.215724	0.184238	0.414328	0.581492	0.280622	0.175368	0.208967	0.457081	0.342134	0.240035	0.347763	0.239416	0.316741	0.405152	0.427724	0.174868	0.334434	0.433902	0.539061
0.859809	0.199818	0.372828	0.450959	0.425886	0.291121	0.481234	0.117017	0.349957	0.364792	0.204209	0.344901	0.300953	0.214911	0.435368	0.400117	0.191994	0.50677	0.371994	0.602808
0.524434	0.295534	0.661535	0.199095	0.528297	0.387205	0.39716	0.401192	0.215737	0.296423	0.358587	0.185726	0.183711	0.218203	0.33208	0.250238	0.415012	0.537333	0.399249	0.851869
0.518468	0.4978	0.609312	0.316119	0.52166	0.227855	0.33169	0.243401	0.406852	0.142031	0.157381	0.157504	0.420348	0.420137	0.35706	0.162651	0.408482	0.730245	0.863953	0.536626
1.1541	2.04634	0.333737	0.754489	0.724629	0.813607	0.152037	0.310669	0.889863	0.480789	0.200094	0.265592	0.377897	0.364358	0.361135	0.322289	0.300796	1.15435	0.462706	1.5475
1.03461	1.16359	0.553593	0.56964	0.56795	0.888344	0.388266	0.399935	0.345911	0.288195	0.148093	0.168462	0.178895	0.71003	0.394041	0.52891	0.126323	0.629105	0.372119	0.913751
0.377372	0.598473	0.274614	0.583685	0.24878	0.617953	0.59586	0.416691	0.33799	0.190077	0.42651	0.660782	0.496178	0.589126	0.464383	0.542417	0.7578	0.366122	0.893831	1.02024
0.418704	0.957473	0.330523	0.335383	0.44327	0.403135	0.317274	0.245417	0.077607	0.309275	0.811768	0.220487	0.382012	0.385637	0.405724	0.434628	0.677498	0.480242	1.07946	0.894077
0.466699	0.805539	0.189804	0.393139	0.378028	0.448544	0.340261	0.174761	0.205952	0.298532	0.689032	0.337389	0.336582	0.344343	0.456847	0.539591	0.747706	0.467762	1.05456	1.01965
2.15238	1.35379	0.260696	1.13955	1.22936	1.46275	0.953959	1.1921	1.13228	0.35753	0.301507	0.26555	0.0740838	0.258417	0.610938	0.222939	0.639993	1.23285	0.899187	2.97134
1.71909	1.53569	0.496896	1.05675	0.861832	1.17911	0.402868	0.721319	0.765309	0.534787	0.244963	0.453008	0.66334	0.586114	0.219908	0.382257	1.04846	1.46722	0.837851	2.46732
1.5653	1.98953	0.713168	0.824538	0.67507	0.921312	0.321028	0.184349	0.382247	1.11544	0.457809	0.200987	0.741628	0.965222	0.373859	0.526337	0.974443	1.31451	0.633315	2.17621
2.38975	1.50758	0.304717	0.838221	1.58556	1.42857	1.38258	1.28185	1.36765	0.714715	0.232809	0.364748	0.39322	0.247833	0.865098	0.342103	0.625592	0.857887	0.80832	2.8864
2.79038	2.30087	0.290255	0.618123	1.37479	1.28031	0.48008	0.163167	0.367571	0.756101	0.366591	1.05106	1.34292	0.307468	0.403589	0.925653	1.14291	0.186355	0.375808	2.39283
2.93785	2.98464	0.178645	0.557372	0.498309	0.614139	0.8228	0.344149	0.207379	0.349961	0.33948	1.01869	1.86797	0.405993	0.133059	0.190313	0.95883	0.967826	0.71829	2.06753
2.9882	2.70187	0.71262	0.704573	0.431617	0.37685	0.616075	0.324083	0.600634	0.474397	0.550406	1.14717	2.26806	0.40525	0.267467	0.440436	0.428067	1.82356	0.413439	1.41007
2.72279	2.11515	0.238362	0.344795	0.419104	0.264893	0.410061	0.312459	0.429854	0.315137	0.555758	2.75628	3.57008	0.26168	0.275327	0.241912	0.351794	0.326408	0.401173	0.639196
2.83288	2.02926	0.235587	0.414577	0.491125	0.212682	0.308165	0.246095	0.281192	0.134013	0.0699461	2.5974	3.00695	0.308278	0.266718	0.207778	0.139268	0.342532	0.704742	0.89139
3.02439	1.96575	0.656868	0.324681	0.590758	0.357605	0.301296	0.360689	0.193224	0.209728	0.206921	2.25148	2.51897	0.253659	0.353035	0.39395	0.372677	0.494788	0.935486	0.787171
2.40956	2.13141	0.35586	0.274537	0.248221	0.331544	0.39941	0.33846	0.133612	0.353708	0.348296	1.49161	1.15017	0.263857	0.394249	0.37049	0.386496	0.403883	0.771144	0.497197
1.15883	1.06088	0.228867	0.289866	0.17761	0.175957	0.15438	0.0573555	0.431575	0.283108	0.302211	0.878411	0.432365	0.239093	0.400355	0.373655	0.45734	0.510683	0.473922	0.209548
0.73933	0.544993	0.247809	0.100505	0.415859	0.242119	0.495844	0.302696	0.217705	0.20521	0.497203	0.716091	0.419617	0.0749114	0.225318	0.237166	0.516281	0.363858	0.36941	0.287073
1.62551	1.54651	0.357216	0.0505552	0.170945	0.347142	0.28875	0.339096	0.21901	0.159755	0.0822489	0.858947	0.336188	0.445514	0.206682	0.26089	0.47801	0.33729	0.415469	0.179303
0.572897	0.300606	0.912016	0.468139	0.382131	0.275124	0.104519	0.142726	0.707007	0.256692	0.443098	0.269197	0.367984	0.128812	0.264679	0.515368	0.21495	0.697986	0.224042	0.86377
0.635146	0.212052	0.636993	0.738467	0.190689	0.312899	0.720935	0.261635	0.590287	0.172147	0.374354	0.274685	0.172948	0.282729	0.235676	0.321171	0.369524	0.986016	0.47605	1.5397
0.626381	0.38524	0.565142	0.442589	0.225204	0.390114	0.867172	0.172033	0.24729	0.292932	0.544677	0.311875	0.363649	0.328489	0.422555	0.14991	0.322983	0.584108	0.530159	1.74818
0.668039	0.493225	0.623873	0.301622	0.148591	0.176791	0.460656	0.303272	0.214393	0.183576	0.959712	0.31213	0.187926	0.302525	0.531769	0.26424	0.481059	0.259347	0.613187	1.67444
0.869388	0.653803	0.850191	0.20521	0.474775	0.329921	0.253478	0.382369	0.350726	0.257399	1.44359	0.247913	0.358093	0.244868	0.662553	0.194949	0.31518	0.428144	0.803148	1.61258
0.848474	0.811635	0.833801	0.23382	0.484029	0.346833	0.299578	0.432999	0.836154	0.355174	1.23188	0.211143	0.302301	0.2895	0.608945	0.301869	0.246786	0.470065	0.637207	1.66007
0.53187	1.07919	0.507126	0.309405	0.769442	0.322765	0.202422	0.497356	0.924476	0.383757	0.626425	0.275021	0.527726	0.213219	0.320589	0.454024	0.333018	0.577324	0.724039	1.84112
0.531828	0.434348	0.383258	0.425484	0.262182	0.158833	0.249243	0.468692	0.668933	0.465015	0.670327	0.313291	0.375762	0.236646	0.212155	0.430302	0.368384	0.458883	0.632174	0.951458
0.464934	0.36097	0.319839	0.356262	0.403681	0.295029	0.262043	0.658597	0.586842	0.324201	0.785485	0.320511	0.255876	0.222022	0.160256	0.384684	0.547677	0.366973	0.741258	1.00234
0.538875	0.367013	0.605823	0.208571	0.321564	0.372395	0.235295	0.918285	0.204085	0.214227	0.510757	0.380577	0.186675	0.293013	0.238024	0.427815	0.501746	0.241155	0.466495	0.719696
0.9025	0.225349	0.839565	0.468985	0.354297	0.244516	0.238478	0.176212	0.22407	0.434654	0.722697	0.471753	0.449084	0.355997	0.250273	0.237045	0.304208	0.373144	1.09399	1.41954
0.837708	0.361027	0.387992	0.219171	0.277527	0.143135	0.208276	0.15848	0.444482	0.324794	0.684728	0.226499	0.356309	0.222332	0.114092	0.289403	0.296424	0.269178	1.16981	1.59369
0.749521	0.339512	0.531382	0.227233	0.283176	0.15425	0.153949	0.207447	0.606476	0.466577	0.460998	0.10691	0.185504	0.211574	0.115007	0.45305	0.291163	0.202086	0.603281	1.1826
0.81286	0.201614	0.293941	0.273768	0.14597	0.282211	0.127438	0.17745	0.504915	0.439132	0.528101	0.27821	0.299616	0.262906	0.214306	0.383473	0.249626	0.344448	0.867631	1.51223
0.822929	0.486206	0.981825	0.863722	0.229083	0.24464	0.282293	0.460972	0.267822	0.334068	0.571372	0.855844	0.869335	0.486602	0.428236	0.214511	0.626284	0.0501748	0.793641	1.19298
0.986016	0.378161	0.23303	0.397641	0.506223	0.587998	0.603562	1.24516	0.957721	0.679638	0.357137	0.516747	0.855774	1.3431	0.808558	0.417373	0.532677	1.19749	0.508511	2.28572
0.464033	0.706159	0.910326	0.273549	0.158035	0.444721	0.342785	1.01044	1.00118	0.342726	0.30397	0.265006	1.25371	1.17792	0.849052	0.370341	0.806487	1.16372	0.798561	2.25961
1.172	0.290364	0.253159	0.450997	0.34288	0.659454	0.611842	1.00695	0.754579	0.728255	0.472069	0.463831	0.631747	1.02391	0.658537	0.220108	0.368985	0.997821	0.611073	2.15652
1.62966	0.208981	0.987732	0.145627	0.183304	0.846227	0.656168	0.588192	0.655692	0.12674	0.401725	0.362065	0.848302	0.0843284	0.516847	0.181662	0.36872	0.702025	0.600046	0.343256
1.33381	0.283388	0.862938	0.403818	0.136933	0.562528	0.635959	0.297299	0.928628	0.319955	0.317434	0.129139	0.954418	0.288671	0.412084	0.203307	0.280058	0.497611	0.758498	0.543471
1.25055	0.243367	0.826401	0.387815	0.290307	0.655463	0.441493	0.256194	0.62085	0.279792	0.208018	0.324442	0.758608	0.409357	0.0995485	0.217136	0.404509	0.114924	0.807606	0.768055
1.15027	0.533384	0.501095	0.301657	0.270419	0.690695	0.129402	0.307627	0.558084	0.266	0.224262	0.494841	0.441608	0.177961	0.354615	0.383117	0.53722	0.470886	0.899799	0.671378
1.50511	0.666699	0.898747	0.288408	0.278888	0.208581	0.501705	0.384314	0.229098	0.316042	0.820901	0.627325	0.487423	0.535949	0.362284	0.310055	0.20213	0.752277	0.93825	0.339137
1.42362	0.366825	1.32809	0.403811	0.532843	0.372764	0.412527	0.378987	0.256677	0.176539	0.694385	0.322999	0.28562	0.200969	0.344794	0.284944	0.348484	0.853589	0.788043	0.18624
1.41864	0.191321	1.17879	0.391773	0.515481	0.56543	0.527325	0.543228	0.167275	0.340111	0.501137	0.352891	0.0704415	0.364809	0.263828	0.238254	0.340633	0.804811	0.757995	0.188018
0.633104	0.493634	0.585897	0.292609	0.556838	0.212116	0.334994	0.308528	0.192196	0.333882	0.13272	0.236471	0.482065	0.414161	0.311402	0.274069	0.204085	0.745394	0.87367	0.430643
0.861878	0.495041	0.550089	0.0894798	0.542787	0.35344	0.423741	0.237701	0.280298	0.342289	0.154438	0.239781	0.577195	0.420745	0.478317	0.415152	0.295755	0.504189	0.968401	0.770436
1.42605	0.225075	1.09027	0.267249	0.326733	0.710448	0.480591	0.508774	0.43565	0.399525	0.265804	0.363528	0.599637	0.285322	0.306582	0.349146	0.178753	0.707713	0.525915	0.188198
0.380322	0.993138	0.719478	0.292092	0.106557	0.391269	0.349223	1.29062	0.905828	0.567235	0.219059	0.22528	1.25808	0.918103	0.679515	0.29606	1.1207	0.88379	1.00245	1.93813
0.610245	0.29896	0.724166	0.21688	0.525782	0.247166	0.377615	0.301694	0.421647	0.468552	0.441533	0.232902	0.233515	0.192426	0.367102	0.307904	0.188194	0.612358	0.732197	0.593727
1.27484	1.45049	0.395611	0.543685	0.696191	0.640177	0.12356	0.368625	0.69978	0.167851	0.198681	0.400102	0.261482	0.226588	0.460092	0.499967	0.175329	0.948978	0.335409	1.1399
1.2773	1.77233	0.155591	0.436643	0.6021	0.389301	0.397433	0.219937	0.839985	0.441884	0.354437	0.153758	0.367412	0.382977	0.533442	0.269263	0.374902	0.967041	0.277376	1.30982
1.2114	2.25642	0.384492	0.592136	0.678841	0.557916	0.404037	0.316641	0.836721	0.618754	0.198567	0.310435	0.548162	0.720657	0.391247	0.201365	0.608685	1.14851	0.333001	1.64372
0.72094	0.687965	0.408647	0.164314	0.552388	0.490888	0.336351	0.23079	0.254906	0.2361	0.510964	0.237148	0.19627	0.283993	0.117758	0.210661	0.355182	0.185219	0.232783	0.820806
0.633685	0.726174	0.113713	0.220451	0.558644	0.409398	0.180241	0.388744	0.299592	0.422374	0.590254	0.261929	0.281649	0.260115	0.29653	0.0763872	0.221995	0.147996	0.570177	0.662595
0.813072	0.811801	0.20554	0.318688	0.459505	0.544227	0.363622	0.21505	0.242634	0.147886	0.365264	0.256989	0.303056	0.444676	0.381019	0.435736	0.418333	0.288172	0.233821	0.74878
0.952359	0.902891	0.479611	0.314392	0.580884	0.602344	0.213802	0.428286	0.254813	0.27445	0.319101	0.194151	0.0374829	0.535607	0.294217	0.450301	0.317103	0.442325	0.449777	0.731799
1.24042	1.17413	0.489281	0.564177	0.591991	0.515947	0.0936689	0.262931	0.521842	0.182439	0.236321	0.393628	0.129671	0.339166	0.447683	0.531705	0.313773	0.771957	0.104631	0.927192
0.526513	0.880674	0.187518	0.291285	0.58453	0.247624	0.299103	0.16194	0.496571	0.437888	0.746807	0.365049	0.338144	0.371889	0.234674	0.391474	0.251961	0.289166	0.865446	0.692152
0.461135	1.13921	0.344876	0.267407	0.394662	0.272434	0.327572	0.19258	0.242747	0.429328	0.850272	0.394128	0.429561	0.275842	0.451741	0.269744	0.311571	0.338396	1.19955	0.834483
0.323123	0.845075	0.205236	0.436038	0.184434	0.403009	0.435618	0.214194	0.249262	0.316325	0.455474	0.390329	0.472185	0.460366	0.541672	0.597635	0.772285	0.500376	1.05289	0.957635
0.320884	0.592173	0.274284	0.781123	0.288767	0.459836	0.439724	0.481537	0.469851	0.165541	0.127151	0.752564	0.516068	0.574485	0.435763	0.564239	0.80155	0.353745	0.917113	0.906255
0.562762	0.544876	0.640893	0.915048	0.357855	0.403208	0.36023	0.709598	0.513961	0.253529	0.178394	0.93892	0.677151	0.532517	0.360303	0.488938	0.776275	0.24807	0.766705	1.05414
0.543963	1.18733	0.335088	0.259536	0.249551	0.156758	0.319465	0.151149	0.101115	0.332625	0.740708	0.179264	0.429518	0.33168	0.365554	0.416213	0.566482	0.502683	1.21552	0.8551
2.01693	1.54331	0.508543	1.22923	1.04316	1.35294	0.627696	0.894324	0.911983	0.446053	0.237436	0.166988	0.395076	0.579518	0.490968	0.521645	0.90817	1.25555	0.767395	2.74524
1.42032	2.41097	0.698985	0.63382	0.448876	0.438663	0.532655	0.448052	0.530334	0.856859	0.339961	0.360483	0.697865	1.02228	0.0452724	0.265309	0.658736	1.23074	0.450636	1.84695
2.50364	1.79834	0.341963	1.03811	1.56399	1.55181	1.12945	0.60183	0.942599	0.537807	0.450999	0.786654	0.725257	0.507311	0.620219	0.801112	0.944542	0.579027	0.528485	2.7713
2.62477	2.1544	0.09296	0.562986	1.40126	1.72976	0.750592	0.293213	0.645675	0.24062	0.47241	1.04631	0.988363	0.258017	0.337513	1.13643	1.27143	0.380923	0.241158	2.70062
2.85491	2.64683	0.0387244	0.305461	0.858399	1.13572	0.430462	0.0965371	0.434729	0.708775	0.151568	1.07879	1.60996	0.52773	0.30557	0.631403	1.10726	0.501316	0.535982	2.31
2.97713	2.46369	0.701546	0.545757	0.430487	0.150056	0.294609	0.249668	0.32173	0.735548	0.442135	1.35867	2.38478	0.138434	0.400164	0.420009	0.188615	1.75035	0.252549	1.18424
2.90754	2.75394	0.411754	0.901172	0.357267	0.406098	0.702324	0.155531	0.598136	0.591498	0.524153	0.982924	1.92287	0.44713	0.244617	0.372051	0.493492	1.4683	0.5934	1.78962
2.85103	2.96061	0.101627	0.811509	0.291846	0.235983	1.00046	0.40179	0.445257	0.480878	0.317775	0.943666	1.67856	0.466796	0.292958	0.0969522	0.75006	1.04089	0.676939	2.12636
2.96731	2.31774	0.487045	0.424016	0.370386	0.517012	0.558731	0.350624	0.219798	0.569816	0.341524	1.70278	2.60529	0.362614	0.250065	0.383686	0.22555	1.29204	0.238477	0.86334
2.88869	2.26151	0.447199	0.193131	0.142119	0.51286	0.643924	0.338277	0.558057	0.504707	0.250768	2.04438	2.87848	0.157769	0.255341	0.397075	0.283121	0.824117	0.336051	0.555349
2.80584	2.27963	0.388144	0.285321	0.214396	0.321281	0.588914	0.520114	0.23922	0.447026	0.499167	2.24513	3.2258	0.364318	0.20601	0.284818	0.318187	0.49523	0.272288	0.366588
2.67155	2.13945	0.402669	0.244086	0.260341	0.281543	0.406644	0.414271	0.406039	0.335941	1.0187	2.33393	3.5703	0.192058	0.292127	0.301993	0.297859	0.435167	0.361247	0.22319
2.43466	1.84343	0.344964	0.295462	0.322519	0.390265	0.213813	0.220796	0.111387	0.471077	0.403186	1.6751	1.46538	0.269314	0.360379	0.389863	0.277321	0.155715	1.01817	0.646085
2.74897	1.74706	0.666843	0.411184	0.604664	0.273136	0.381435	0.343245	0.322426	0.370729	0.240729	2.37809	2.24757	0.401609	0.240374	0.0428785	0.302671	0.157759	0.872023	0.802065
2.04508	2.03097	0.242007	0.350814	0.316937	0.247762	0.271446	0.446305	0.228075	0.350309	0.34681	1.08289	0.698367	0.376841	0.25068	0.249005	0.537544	0.252899	0.636316	0.338664
0.780438	0.195467	0.207478	0.151798	0.376503	0.403607	0.523575	0.253111	0.271948	0.279434	0.390496	0.323092	0.146799	0.131388	0.380959	0.457894	0.320484	0.276508	0.398282	0.0845922
0.534074	0.0418581	0.307394	0.287029	0.190852	0.35779	0.445168	0.315672	0.191097	0.0778124	0.665311	0.529819	0.3843	0.293278	0.189094	0.131813	0.290305	0.19448	0.347863	0.327323
0.951506	0.202545	0.307081	0.237532	0.482422	0.453924	0.259597	0.213184	0.260217	0.0626494	0.533422	0.166231	0.411238	0.291068	0.159339	0.406244	0.253279	0.339016	0.180406	0.419946
0.773209	0.234639	0.803723	0.424122	0.431577	0.283028	0.252776	0.271697	1.01179	0.144899	0.612094	0.154752	0.297611	0.17087	0.335187	0.466691	0.272517	0.781172	0.232806	1.11769
0.710837	0.343884	0.757344	0.566996	0.508564	0.210096	0.58309	0.258926	0.845526	0.391384	0.341518	0.283261	0.15658	0.25917	0.210514	0.429402	0.337407	1.06618	0.228198	1.37847
0.585744	1.06917	0.533033	0.217146	0.589844	0.337103	0.228966	0.342103	1.26685	0.247773	0.781047	0.445127	0.329702	0.298428	0.431864	0.352849	0.304618	0.552099	0.579308	1.76251
0.494385	0.128594	0.404157	0.254778	0.525584	0.296486	0.23246	0.829152	0.540495	0.205128	0.577232	0.17851	0.358778	0.157794	0.296327	0.346783	0.50011	0.23545	0.596716	0.917345
0.666951	0.233042	0.791442	0.164453	0.216815	0.422341	0.310399	0.651403	0.445666	0.567143	0.157866	0.464858	0.211791	0.225199	0.29937	0.424427	0.353291	0.285407	0.315977	0.746152
0.615253	0.207692	0.929068	0.398529	0.246835	0.46405	0.353614	0.438737	0.473566	0.279468	0.444953	0.453493	0.368571	0.334545	0.125424	0.470746	0.457445	0.362152	0.313103	0.707975
0.88823	0.460194	1.04868	0.73993	0.285086	0.174819	0.193371	0.326977	0.32388	0.210439	0.551039	0.676019	0.833317	0.390126	0.293472	0.098867	0.568251	0.377316	0.813506	1.22823
0.728404	0.414311	0.261834	0.281759	0.436318	0.223315	0.359366	0.345164	0.665518	0.395694	0.735117	0.353269	0.338985	0.336818	0.20112	0.373861	0.305875	0.314612	0.4367	0.956949
0.823592	0.338437	0.590016	0.33948	0.308022	0.158274	0.318299	0.343655	0.732782	0.478359	0.493777	0.220038	0.368845	0.133666	0.275261	0.370702	0.139545	0.313123	0.378951	1.02853
0.43019	1.30415	0.189006	0.180228	0.863106	0.374739	0.289089	0.637171	1.3161	0.43678	0.566972	0.268773	0.446582	0.253749	0.421884	0.467456	0.245274	0.640342	0.639368	1.85925
0.581117	1.0699	0.359048	0.348433	0.643354	0.609639	0.277821	0.741403	0.810875	0.447019	0.611314	0.291854	0.469433	0.473354	0.507098	0.428295	0.292967	0.687796	0.688641	1.93085
0.677418	0.571334	0.729556	0.964448	0.358063	0.159959	0.189509	0.578445	0.358861	0.254941	0.273365	1.02466	0.762231	0.581351	0.312781	0.408642	0.743905	0.238823	0.691306	1.08463
0.851472	0.393047	0.557088	0.379785	0.218112	0.13772	0.423113	0.709859	0.742761	0.456165	0.43908	0.634069	1.10154	1.18163	0.832922	0.285775	0.690048	1.55086	0.699081	2.33596
1.00175	0.604433	0.118045	0.35347	0.356247	0.305853	0.611714	0.583711	0.412673	0.546312	0.877879	0.80496	0.530204	0.779559	0.852557	0.174855	0.463127	1.05295	0.797928	2.08825
0.913512	0.681203	0.608181	0.491116	0.318074	0.777578	0.21419	0.511748	0.594874	0.350468	0.411081	0.441477	0.237922	0.193468	0.353958	0.607675	0.78263	0.645554	1.04237	0.648755
1.02888	0.990977	0.342653	0.666661	0.15438	0.480144	0.323107	0.587217	0.482498	0.478734	0.196537	0.446382	0.167059	0.436847	0.289406	0.860318	1.06967	0.896774	1.27528	0.913216
1.39051	0.429228	1.01388	0.112433	0.229796	0.794456	0.860747	0.370306	0.693629	0.468926	0.424811	0.166221	0.899379	0.261611	0.444587	0.285518	0.26309	0.609561	0.568425	0.283104
0.915891	1.23758	0.309646	0.646146	0.295642	0.146176	0.252873	0.834258	0.470375	0.405535	0.279221	0.248601	0.512294	0.42863	0.349739	0.601572	1.233	0.713911	1.27463	1.07478
0.632993	1.35899	0.214862	0.424465	0.297422	0.355952	0.229479	1.2297	0.570965	0.337662	0.220092	0.472972	0.681389	0.468535	0.25669	0.30744	1.09649	0.689814	1.12857	1.32537
1.09157	0.505198	0.530549	0.219431	0.416471	0.337093	0.443585	0.337927	0.236715	0.198688	0.522708	0.342805	0.705803	0.479083	0.425102	0.498323	0.181606	0.563977	1.02039	0.707465
1.64075	0.511452	0.732931	0.176387	0.457817	0.216504	0.273499	0.464954	0.243085	0.241123	0.941471	0.56144	0.582265	0.457909	0.498468	0.538162	0.188474	0.685145	0.983865	0.478322
1.59497	0.517454	0.700663	0.437309	0.610946	0.414187	0.496904	0.218212	0.396999	0.367185	0.948906	0.769073	0.456799	0.470106	0.364827	0.403728	0.340761	0.732234	0.916406	0.270592
1.21255	0.454933	1.03886	0.561017	0.328829	0.4271	0.330354	0.353834	0.253373	0.388152	0.871497	0.34784	0.439449	0.361241	0.272499	0.352299	0.332107	0.792981	0.76805	0.256824
1.31424	0.239237	1.14253	0.514323	0.383014	0.408117	0.332575	0.407205	0.30909	0.207628	0.796401	0.156011	0.376174	0.346522	0.368224	0.384549	0.273527	0.78868	0.78373	0.185786
1.5606	0.220238	1.01717	0.293762	0.425051	0.522147	0.556307	0.228566	0.351313	0.388792	0.34114	0.254266	0.251623	0.120611	0.360863	0.407355	0.264424	0.773686	0.72242	0.304288
0.700785	0.498982	0.537065	0.299561	0.409667	0.231946	0.409367	0.391076	0.439497	0.208746	0.267563	0.176803	0.590749	0.39822	0.37051	0.351859	0.225494	0.658931	0.861125	0.484761
1.33245	0.306578	1.08882	0.109389	0.285308	0.371444	0.322053	0.197019	0.324896	0.491888	0.282925	0.329423	0.288578	0.239885	0.193814	0.158011	0.33447	0.75149	0.680139	0.221912
0.513538	1.0152	0.458221	0.293209	0.425735	0.519445	0.378697	1.27925	0.712134	0.433018	0.487105	0.594072	1.06557	0.446189	0.377302	0.173142	0.942094	0.77879	1.0662	1.58968
0.963091	0.130563	0.35005	0.369764	0.476949	0.191216	0.364413	0.124664	0.408967	0.119997	0.522115	0.211085	0.369767	0.336993	0.119181	0.244553	0.267523	0.434766	0.387678	0.527453
0.770295	0.173043	0.515258	0.404654	0.399763	0.125214	0.291417	0.143624	0.427289	0.103009	0.361428	0.366813	0.362914	0.307024	0.180904	0.253101	0.234481	0.53062	0.283877	0.683716
0.490389	0.0651489	0.84035	0.354132	0.391505	0.255517	0.266175	0.171502	0.427311	0.211812	0.384116	0.314796	0.353314	0.373531	0.257965	0.29606	0.0815117	0.657756	0.634173	0.530458
0.50972	0.425287	0.751315	0.260933	0.502195	0.310196	0.454015	0.324298	0.389668	0.436272	0.248439	0.283473	0.392939	0.21608	0.420441	0.343696	0.28005	0.696685	0.700588	0.41645
0.702728	0.709498	0.131786	0.360558	0.4751	0.3581	0.26361	0.370522	0.151972	0.363937	0.54812	0.283889	0.239594	0.161867	0.313974	0.330081	0.364129	0.334626	0.251615	0.76308
1.12866	0.968227	0.494432	0.362299	0.605096	0.61568	0.273539	0.491732	0.358864	0.207764	0.258528	0.253486	0.237684	0.448546	0.391248	0.558463	0.391487	0.64374	0.235912	0.739186
0.55415	0.987124	0.275335	0.268074	0.36478	0.388926	0.260221	0.373991	0.340561	0.521813	0.86414	0.358187	0.393739	0.259284	0.2489	0.175582	0.14471	0.261144	1.15362	0.680549
0.238311	0.832949	0.215221	0.609401	0.327902	0.419415	0.449097	0.216687	0.375095	0.269593	0.0863015	0.536695	0.601585	0.490771	0.555017	0.604707	0.750482	0.504367	1.04728	0.818105
0.464152	1.09919	0.250646	0.504518	0.10175	0.286491	0.40377	0.305615	0.220069	0.316624	0.481732	0.308977	0.416756	0.385948	0.403023	0.5102	0.658452	0.519518	1.17944	0.956587
2.28725	1.64527	0.297953	1.15719	1.3264	1.66586	0.91038	0.816199	1.25922	0.201637	0.31377	0.454376	0.406233	0.555058	0.601178	0.650774	0.794569	0.859228	0.70806	2.88818
1.91746	1.87404	0.586457	1.0024	0.809748	1.13909	0.0866976	0.366365	0.795835	0.655319	0.476366	0.417454	0.678077	0.878407	0.388528	0.724534	1.12547	1.33455	0.651436	2.5056
1.71208	2.52607	0.921214	0.564136	0.268814	0.451643	0.627163	0.623991	0.241577	1.05625	0.530567	0.199054	0.687742	1.13285	0.222619	0.533407	0.829065	1.27601	0.391276	2.08681
2.67698	2.53764	0.263445	0.372405	1.11555	1.40308	0.117135	0.453704	0.593597	0.487103	0.266964	1.03049	1.21419	0.427945	0.418021	0.856805	1.22593	0.294335	0.181407	2.62764
2.77187	2.91013	0.382158	0.45772	0.740488	0.778841	0.587597	0.561196	0.256588	0.216941	0.106034	1.02577	1.43407	0.424621	0.321416	0.560671	0.989188	0.600288	0.441278	2.49323
2.95096	2.51776	0.7044	0.975913	0.327693	0.392841	0.315799	0.396744	0.256227	0.912795	0.58291	1.00102	1.94082	0.320189	0.52707	0.569927	0.22176	1.72884	0.337791	1.67245
2.74906	2.22285	0.474251	0.261122	0.41281	0.233592	0.468253	0.692029	0.146791	0.350198	0.821872	2.01561	3.16352	0.311376	0.373502	0.369264	0.0792502	0.384355	0.449281	0.372403
2.61484	1.95151	0.443512	0.394198	0.333261	0.394419	0.348953	0.38866	0.507005	0.0863437	0.756971	2.42694	3.68248	0.281995	0.232351	0.30363	0.247364	0.433209	0.344235	0.421772
2.6707	1.85491	0.411639	0.359578	0.470707	0.383301	0.248831	0.290768	0.541539	0.0622885	0.327733	2.85389	3.19167	0.12194	0.329367	0.39079	0.248382	0.444555	0.54811	0.840525
2.81588	1.75774	0.313844	0.41453	0.588429	0.0989193	0.268771	0.261561	0.387443	0.224407	0.389529	2.65604	2.69656	0.200682	0.193387	0.242458	0.409722	0.216262	0.644926	0.816852
2.38546	1.64063	0.548243	0.342637	0.542538	0.434007	0.19425	0.121935	0.415931	0.461474	0.417701	1.9729	1.84976	0.26526	0.403776	0.39792	0.341877	0.35934	0.980773	0.730624
2.08706	1.83014	0.36761	0.38533	0.316518	0.366789	0.452255	0.478534	0.0614741	0.354835	0.136045	1.1779	0.992003	0.341572	0.28526	0.0947795	0.347672	0.188454	0.871455	0.484364
0.783991	0.236118	0.254524	0.349943	0.402455	0.365588	0.455604	0.235263	0.241571	0.0848355	0.529432	0.183617	0.398373	0.367548	0.0576209	0.188498	0.37039	0.169335	0.40506	0.282389
0.89857	0.694266	0.166672	0.298511	0.276384	0.327467	0.19135	0.304799	0.215994	0.142808	0.358869	0.683625	0.327821	0.335876	0.121822	0.149445	0.40821	0.25522	0.45888	0.339345
1.34005	1.166	0.168659	0.264389	0.318935	0.244996	0.388214	0.327953	0.113108	0.262305	0.304277	0.478611	0.0820407	0.248201	0.132726	0.213894	0.500606	0.273308	0.60966	0.154794
0.540432	0.158555	0.211351	0.25343	0.456912	0.374929	0.29049	0.327096	0.33375	0.312724	0.539282	0.632317	0.291271	0.171921	0.358589	0.360918	0.34992	0.412403	0.293073	0.401328
1.76734	1.7143	0.126922	0.417428	0.205033	0.0956428	0.676478	0.421995	0.345503	0.481499	0.172918	0.68162	0.477307	0.196231	0.271458	0.331514	0.430857	0.385629	0.799498	0.221428
0.798035	0.323395	0.947196	0.447248	0.323182	0.43854	0.28005	0.388852	0.629746	0.260911	0.519658	0.457709	0.299793	0.149973	0.240282	0.42373	0.369349	0.360557	0.217739	0.937898
0.705862	0.259187	0.636736	0.509262	0.180936	0.125658	0.853977	0.142159	0.354962	0.404115	0.492911	0.398849	0.175412	0.239339	0.29301	0.245866	0.505337	0.538659	0.636868	1.71033
0.795582	0.217699	0.582378	0.683337	0.391231	0.261253	0.791388	0.349931	0.483839	0.195146	0.346755	0.43458	0.358275	0.241589	0.201187	0.24633	0.366077	0.618035	0.460758	1.75366
0.761255	0.44818	0.738756	0.138316	0.471864	0.27107	0.520667	0.246452	0.295408	0.209101	0.90516	0.103992	0.341092	0.187563	0.56945	0.219352	0.36279	0.213958	0.754835	1.62407
0.968553	0.931591	0.513059	0.117324	0.586859	0.279657	0.24516	0.293386	0.422615	0.523468	1.09912	0.356496	0.263591	0.316634	0.634738	0.207656	0.103008	0.709054	0.548785	1.61019
0.71859	1.12945	0.436375	0.126052	0.680897	0.280212	0.157554	0.141642	0.774721	0.467373	0.984195	0.0894437	0.425931	0.176435	0.421437	0.316888	0.287148	0.679781	0.339858	1.69349
0.650277	0.307976	0.154969	0.128828	0.499868	0.356471	0.360534	0.713994	0.532189	0.213295	0.836022	0.438717	0.301396	0.25617	0.317338	0.44744	0.385203	0.437815	0.524708	1.0256
0.513224	0.318637	0.551299	0.0512158	0.640246	0.257007	0.315859	1.08648	0.280345	0.199635	0.402026	0.3989	0.180714	0.386261	0.270914	0.389317	0.461162	0.360903	0.341682	0.978701
0.636383	0.15599	0.645645	0.298235	0.380787	0.31713	0.273189	0.864267	0.208145	0.552426	0.278592	0.546204	0.294588	0.186674	0.273283	0.187523	0.450266	0.202289	0.208293	0.862351
0.890665	0.737634	0.934975	0.670766	0.391527	0.325684	0.279341	0.301118	0.246299	0.322834	0.495448	0.585294	0.821833	0.300885	0.16524	0.221744	0.509822	0.346718	0.769398	1.20841
0.884268	0.5399	0.577569	0.562685	0.398576	0.315061	0.29784	0.107716	0.0782608	0.274025	0.547712	0.362377	0.590116	0.341586	0.244303	0.175931	0.40994	0.227646	0.890005	1.35694
0.936785	0.169238	0.172581	0.23044	0.356077	0.280991	0.185822	0.187311	0.27231	0.371516	0.533735	0.348605	0.230031	0.344712	0.154297	0.311759	0.111225	0.301485	0.974698	1.64458
0.816541	0.309011	0.444068	0.235677	0.346798	0.258068	0.313933	0.146859	0.427826	0.381789	0.316665	0.266774	0.0461673	0.342895	0.263222	0.305372	0.188433	0.255497	0.615776	1.42422
0.878182	0.222755	0.631948	0.314698	0.417063	0.195605	0.368519	0.116632	0.590793	0.37927	0.40135	0.143855	0.112527	0.0876721	0.218896	0.386081	0.164343	0.320805	0.318464	1.20488
0.705587	0.885891	0.227094	0.36405	0.523998	0.353685	0.582013	0.502496	0.302599	0.37144	0.900428	0.67957	0.1956	0.464284	0.828134	0.461267	0.302196	0.758946	0.848439	1.97483
0.745697	0.684253	0.606554	0.924391	0.108207	0.203858	0.177158	0.380088	0.305081	0.329152	0.422418	0.986857	0.907462	0.41305	0.325482	0.317939	0.718214	0.0550861	0.674745	1.0383
1.08171	0.287457	0.293266	0.259708	0.211432	0.459498	0.383849	0.585604	0.455793	0.461151	0.669064	0.866224	0.661037	0.994337	0.900808	0.297234	0.579965	1.35961	0.625505	2.22274
0.739928	0.396067	0.925211	0.461638	0.283177	0.577059	0.391461	0.49128	0.805027	0.380887	0.727258	0.394893	0.877889	0.844762	0.410356	0.12684	1.01644	1.17049	0.926305	2.05163
0.547086	0.663011	0.666664	0.109283	0.0985901	0.631194	0.27667	0.86323	0.871547	0.228774	0.640177	0.518361	0.929334	0.571669	0.281027	0.142509	0.890888	0.903317	1.01962	1.82912
1.25242	0.548241	1.10082	0.185509	0.201636	0.807911	0.728952	0.323657	0.395992	0.294763	0.369232	0.206752	0.65003	0.109669	0.370029	0.239991	0.417786	0.650747	0.636695	0.223914
0.965891	0.330108	0.910356	0.44153	0.0864861	0.730543	0.420902	0.308532	0.754318	0.38607	0.467133	0.419707	0.750214	0.210598	0.186217	0.307704	0.289635	0.346406	0.856191	0.381901
1.12576	0.640332	1.06324	0.234997	0.218152	0.859749	0.79958	0.278844	0.662096	0.481191	0.157025	0.12751	0.829358	0.25894	0.380698	0.276688	0.403224	0.51506	0.639203	0.286064
0.938827	0.180052	0.826985	0.265786	0.267934	0.75915	0.119045	0.335374	0.684934	0.191077	0.393672	0.362207	0.731016	0.468828	0.199503	0.256401	0.384038	0.286189	0.873546	0.56406
0.769946	0.306424	0.820056	0.317976	0.314122	0.739587	0.0421624	0.604021	0.550618	0.221198	0.628843	0.309123	0.606455	0.310698	0.252338	0.410795	0.498448	0.389736	1.01501	0.327873
1.42321	0.436082	0.602604	0.422783	0.419274	0.504001	0.477135	0.338315	0.371726	0.161966	0.9111	0.363434	0.628102	0.51388	0.346289	0.439998	0.255606	0.69947	0.988102	0.6526
1.12705	0.383102	0.824112	0.411646	0.464589	0.393185	0.227424	0.236061	0.363279	0.440894	1.1137	0.713525	0.389955	0.417893	0.316109	0.292018	0.401055	0.75279	0.710758	0.11392
1.27534	0.232576	1.1909	0.595598	0.373451	0.421185	0.367031	0.250375	0.446219	0.208637	0.902004	0.411626	0.447388	0.355485	0.23122	0.313071	0.187144	0.841993	0.610898	0.177021
1.33446	0.404782	1.10648	0.537982	0.601847	0.456734	0.450244	0.38022	0.355529	0.0770946	0.728872	0.112259	0.373518	0.113671	0.356706	0.389727	0.358218	0.787652	0.659807	0.270731
1.40954	0.120228	1.02178	0.422784	0.473208	0.58324	0.409073	0.325978	0.44755	0.321871	0.726908	0.172364	0.410723	0.417064	0.098973	0.259743	0.276772	0.805208	0.631351	0.240266
0.60772	0.589518	0.679259	0.275933	0.422798	0.401538	0.321476	0.371183	0.327923	0.502245	0.438176	0.311769	0.513692	0.241151	0.402829	0.293086	0.354364	0.580268	0.673581	0.359799
0.7811	0.510079	0.569083	0.241609	0.539561	0.275178	0.363111	0.151184	0.440388	0.345816	0.193901	0.25701	0.627181	0.386103	0.358988	0.304754	0.214343	0.577586	0.787766	0.502927
1.05163	0.443819	0.49973	0.400538	0.338622	0.398447	0.408396	0.172243	0.268095	0.271909	0.293068	0.210987	0.664848	0.410891	0.357989	0.295579	0.299964	0.585812	0.850489	0.438478
1.07043	0.306984	1.13792	0.411258	0.305687	0.289888	0.326187	0.45917	0.360059	0.387645	0.26995	0.341216	0.362827	0.320264	0.382665	0.392793	0.319062	0.644737	0.669526	0.175872
0.634488	0.246453	0.703044	0.270919	0.4991	0.322436	0.461882	0.296796	0.343044	0.359539	0.223092	0.373631	0.205408	0.302368	0.338425	0.404106	0.108289	0.555339	0.45004	0.834271
0.48575	0.176349	0.829051	0.368743	0.356598	0.182956	0.137489	0.377447	0.353392	0.397538	0.527809	0.250706	0.304479	0.352503	0.294021	0.165426	0.220002	0.647104	0.716841	0.359693
1.48416	1.3369	0.346913	0.48444	0.51207	0.282962	0.346523	0.224799	0.596176	0.0958654	0.422564	0.260444	0.327846	0.21618	0.378134	0.41734	0.291039	0.797762	0.309155	0.975628
1.36669	1.96972	0.449945	0.526117	0.263546	0.19636	0.722962	0.55386	0.959001	0.546981	0.252638	0.222048	0.583656	0.729602	0.302278	0.276839	0.465306	1.05159	0.306511	1.52022
0.693758	0.634248	0.298398	0.0785594	0.602865	0.107322	0.449385	0.172402	0.222524	0.374432	0.417747	0.178085	0.236866	0.385079	0.19137	0.332597	0.418239	0.302546	0.201921	0.872654
0.780007	0.657412	0.198014	0.431978	0.54925	0.41753	0.279803	0.208564	0.235996	0.428654	0.413619	0.259015	0.263722	0.241721	0.326618	0.317539	0.459981	0.348691	0.139308	0.787244
0.599548	0.760867	0.376828	0.297829	0.631896	0.0698023	0.110898	0.286624	0.275095	0.356859	0.64694	0.14338	0.304222	0.320241	0.132419	0.128275	0.199274	0.15883	0.553366	0.751415
0.879061	0.69834	0.479991	0.263265	0.522679	0.456219	0.163424	0.274259	0.33959	0.174592	0.444315	0.125036	0.162659	0.519329	0.260882	0.421557	0.405183	0.285697	0.381821	0.683006
1.08891	0.764199	0.384154	0.305309	0.499635	0.340814	0.0593031	0.392035	0.120151	0.319246	0.381585	0.342704	0.344067	0.471831	0.39109	0.455126	0.417857	0.535415	0.0900619	0.616533
1.3174	0.968743	0.463462	0.354118	0.549836	0.340992	0.235892	0.455711	0.391636	0.203254	0.393021	0.129958	0.169173	0.344221	0.364874	0.477506	0.188337	0.601067	0.242533	0.69485
0.656203	0.81091	0.251204	0.0564424	0.388415	0.47544	0.271692	0.365868	0.449604	0.546622	0.826311	0.35817	0.455286	0.248094	0.146086	0.174297	0.379245	0.338739	0.926219	0.719315
0.57378	1.20969	0.3096	0.225433	0.0609734	0.45487	0.407063	0.0795485	0.248932	0.784434	0.737217	0.337554	0.481869	0.376235	0.300148	0.409506	0.31706	0.346651	1.09745	0.749831
0.503881	1.24886	0.318912	0.212261	0.0863254	0.279561	0.33615	0.130072	0.196055	0.561213	0.756637	0.339126	0.523247	0.378971	0.413519	0.334192	0.396597	0.338467	1.34974	0.785372
0.364874	1.01704	0.117615	0.532531	0.370242	0.378248	0.369887	0.155362	0.274915	0.245497	0.116785	0.439529	0.497938	0.460436	0.467916	0.548029	0.683136	0.48648	1.16012	0.789108
0.574022	0.667499	0.209961	0.938936	0.136949	0.257661	0.242386	0.432451	0.457788	0.344509	0.0667099	0.811924	0.566026	0.550944	0.375922	0.452849	0.850038	0.397501	0.760323	0.84352
0.376331	0.794017	0.335921	0.858607	0.190648	0.395141	0.319934	0.283303	0.458253	0.197892	0.193636	0.674169	0.562567	0.479692	0.526584	0.586503	0.817714	0.478261	0.912779	0.688136
0.50115	1.22834	0.248051	0.268297	0.183368	0.346218	0.383934	0.289558	0.0859808	0.390504	0.523642	0.304936	0.464557	0.321386	0.391595	0.439552	0.537698	0.418778	1.30045	0.819769
2.19848	1.86052	0.369656	0.934165	0.993321	1.36669	0.499959	0.398091	1.01399	0.343966	0.484474	0.516173	0.61556	0.792468	0.350851	0.852679	0.963614	0.973291	0.647035	2.7752
1.85942	2.22564	0.717231	0.777834	0.589578	0.862131	0.44306	0.301264	0.578808	0.963777	0.599173	0.292517	0.669113	1.17837	0.121159	0.662899	1.06192	1.38272	0.477756	2.35524
1.60868	2.28107	0.845704	0.490632	0.143413	0.19344	0.875639	0.918595	0.595413	0.550712	0.41068	0.181732	0.702281	0.865594	0.170752	0.299086	0.652601	1.11678	0.27102	1.79757
2.4179	2.01594	0.0922682	0.748323	1.13321	1.5523	0.593108	0.200108	1.11414	0.194895	0.542823	0.761934	0.73826	0.749654	0.58381	1.03265	1.08268	0.641283	0.398004	2.80546
2.46759	2.4074	0.204115	0.46023	0.857247	1.23518	0.435893	0.535127	0.844131	0.15979	0.472472	0.904284	0.906548	0.588577	0.594591	0.997458	1.24204	0.56314	0.241285	2.73489
2.9819	2.3449	0.831871	0.774227	0.189434	0.173602	0.497762	0.342978	0.237406	0.602242	0.351394	1.3044	2.15427	0.414889	0.414903	0.543453	0.278034	1.35023	0.297925	1.36269
2.7979	2.68914	0.159459	0.688255	0.535037	0.337604	0.563495	0.297314	0.587136	0.896218	0.58228	0.783763	1.57131	0.655112	0.570072	0.156649	0.384307	1.26607	0.591907	2.15143
2.68286	2.87991	0.233707	0.460012	0.618842	0.33694	0.665974	0.641697	0.218953	0.369452	0.412762	0.878013	1.28659	0.42028	0.493957	0.482303	0.682093	0.852328	0.518836	2.54858
2.94017	2.25455	0.609565	0.467078	0.220714	0.62335	0.56314	0.406553	0.59255	0.445797	0.236091	1.67797	2.42944	0.10928	0.34456	0.391217	0.260847	1.0811	0.3321	1.0368
2.6415	2.04394	0.584661	0.383221	0.255658	0.275773	0.363352	0.297733	0.366573	0.120438	1.02547	2.00986	3.33606	0.379398	0.123623	0.210353	0.275181	0.325572	0.159149	0.243448
2.01915	1.52217	0.453166	0.340777	0.365448	0.480638	0.223314	0.352589	0.0960654	0.482848	0.359621	1.49014	1.39078	0.412149	0.258798	0.0488261	0.237296	0.31626	0.999116	0.688379
2.47619	1.58926	0.316222	0.347116	0.797178	0.15863	0.172817	0.114425	0.333889	0.37173	0.181941	2.39628	2.30193	0.261275	0.313727	0.364431	0.168192	0.3167	0.728145	0.874136
0.697611	0.166193	0.140948	0.434713	0.201316	0.321359	0.141248	0.450331	0.380589	0.279145	0.619082	0.479237	0.248758	0.288223	0.283818	0.38817	0.0624532	0.277459	0.222133	0.236282
0.57777	0.340651	0.33041	0.160332	0.317067	0.516723	0.451662	0.500059	0.2531	0.122642	0.823184	0.369222	0.236552	0.162119	0.200807	0.285721	0.443014	0.198152	0.426896	0.370689
1.01348	0.249556	0.297047	0.196154	0.535562	0.362541	0.46067	0.390442	0.428362	0.300501	0.681981	0.237499	0.111497	0.206416	0.341085	0.382846	0.255482	0.380128	0.355443	0.328937
0.919782	0.365706	0.493914	0.373764	0.527651	0.494129	0.356927	0.380846	0.150406	0.123769	0.824167	0.149844	0.11453	0.193529	0.164312	0.296889	0.408617	0.309972	0.430324	0.272057
0.925241	0.340467	0.823338	0.302456	0.651712	0.189581	0.404987	0.282245	0.891523	0.3461	0.430274	0.282263	0.259775	0.161877	0.422182	0.455678	0.131431	0.592299	0.309277	1.24311
0.841614	0.166439	0.643258	0.448322	0.679468	0.418182	0.506683	0.337852	0.913841	0.0453772	0.308281	0.214265	0.255374	0.230417	0.346625	0.399057	0.226155	0.809696	0.365713	1.45714
1.00509	0.550523	0.658869	0.198388	0.473627	0.187845	0.212806	0.228294	0.246992	0.474246	1.00167	0.349514	0.329726	0.200225	0.627728	0.165636	0.34975	0.450501	0.818983	1.57592
0.5598	1.35066	0.255022	0.396846	0.761717	0.169195	0.271324	0.314263	0.883917	0.189691	0.699762	0.179241	0.299422	0.392038	0.0649325	0.330444	0.404885	0.672327	0.431029	1.75449
0.564727	0.129226	0.443354	0.287954	0.673054	0.207268	0.335592	0.837857	0.516448	0.262665	0.648902	0.188793	0.384849	0.33057	0.248546	0.296618	0.478349	0.429889	0.330124	1.18369
0.848003	0.151387	0.520639	0.35552	0.394649	0.251721	0.117257	0.470588	0.212389	0.574177	0.206534	0.60283	0.0573133	0.266614	0.258902	0.196304	0.337272	0.238736	0.333983	0.999966
0.792199	0.856997	0.713366	0.842329	0.222979	0.220556	0.408677	0.246488	0.35097	0.137282	0.339823	0.911477	0.927166	0.266718	0.288813	0.28538	0.602705	0.269515	0.626979	1.03361
0.851084	0.312194	0.321713	0.379055	0.446363	0.164686	0.0838527	0.109348	0.36164	0.253857	0.555447	0.463215	0.476718	0.216777	0.264814	0.212896	0.28958	0.239574	0.884023	1.35704
0.698009	0.333821	0.320259	0.313051	0.561364	0.277182	0.482162	0.719395	0.561903	0.4353	0.899185	0.324936	0.521626	0.122071	0.351855	0.28537	0.308353	0.36772	0.303669	1.0756
0.947567	0.382048	0.284172	0.192304	0.497289	0.338626	0.484744	0.314053	0.613277	0.455351	0.675576	0.405935	0.38098	0.370741	0.182742	0.427334	0.258783	0.335656	0.195012	1.11165
0.371311	1.32405	0.437033	0.321697	0.967108	0.332799	0.213372	0.362967	0.689406	0.24291	0.777455	0.257531	0.174152	0.111191	0.538952	0.308664	0.208771	0.641554	0.523657	1.8031
0.549334	1.19059	0.372471	0.258227	0.845026	0.369863	0.392845	0.261372	0.187979	0.093473	0.665692	0.527611	0.180308	0.448841	0.779429	0.103303	0.303244	0.655023	0.639583	1.84856
0.672951	0.770663	0.353282	0.938557	0.146575	0.138478	0.215681	0.323111	0.437122	0.463445	0.411994	0.909491	0.762394	0.395691	0.373013	0.437627	0.763233	0.296599	0.740105	0.923697
0.915352	0.293663	0.542807	0.385338	0.36736	0.29108	0.104017	0.240402	0.476875	0.217887	0.949571	0.546154	0.806467	0.83092	0.470085	0.505013	0.893293	1.68281	0.725011	2.24044
0.861322	0.206438	0.913932	0.491811	0.35181	0.647298	0.516145	0.215857	0.528012	0.255403	1.11716	0.266492	0.726859	0.65178	0.282971	0.40247	0.84667	1.39466	0.92481	2.09185
1.03135	0.543781	0.396233	0.262729	0.144806	0.374132	0.074488	0.112578	0.270013	0.299844	1.14563	0.651315	0.529967	0.614261	0.501768	0.60027	0.849838	1.32863	0.788527	2.14447
0.854517	0.929283	0.280618	0.300618	0.335336	0.254411	0.279067	0.274506	0.211889	0.234952	0.819341	0.600701	0.302528	0.559311	0.425917	0.444082	0.576397	0.951889	0.863925	1.98951
0.623196	0.634869	0.576346	0.603238	0.307687	0.523121	0.175318	0.969061	0.514324	0.288376	0.408638	0.316411	0.164855	0.427192	0.239272	0.883956	0.839039	0.748799	1.24729	0.563297
0.823488	0.938053	0.550933	0.853804	0.14722	0.124945	0.413182	1.0565	0.524799	0.321556	0.346659	0.213024	0.359928	0.104516	0.39966	0.661488	0.96923	0.740875	1.37001	0.681216
1.06392	0.851916	1.24424	0.212067	0.305458	0.911872	0.961765	0.236272	0.401733	0.748102	0.138143	0.287916	0.65502	0.397817	0.284901	0.276062	0.304823	0.500225	0.644563	0.157458
0.456429	0.337709	0.771615	0.437439	0.19859	0.6055	0.24694	0.656693	0.639978	0.426608	0.667278	0.34704	0.463469	0.383585	0.266376	0.646454	0.584074	0.549666	1.22716	0.263156
1.05257	1.09646	0.268029	0.586462	0.390088	0.601585	0.28113	1.08636	0.562421	0.110062	0.445324	0.525297	0.197827	0.319973	0.308509	0.496709	0.940226	0.717201	1.32392	0.932428
0.859984	1.13375	0.408909	0.596929	0.425139	0.537922	0.190916	1.14859	0.73938	0.345593	0.778514	0.910108	0.670576	0.229512	0.316896	0.515615	0.564576	0.691226	1.27732	1.21515
1.39941	0.427757	0.727755	0.342023	0.361037	0.506116	0.461429	0.250513	0.237095	0.343291	0.742278	0.270972	0.628384	0.404199	0.373775	0.340095	0.336397	0.56187	0.790878	0.499245
1.75898	0.194686	0.730398	0.289345	0.39107	0.254651	0.275483	0.421556	0.285277	0.331424	1.18741	0.365946	0.626519	0.508047	0.358657	0.380642	0.239233	0.742575	0.837417	0.383142
1.3904	0.461381	0.845521	0.0864114	0.501468	0.322642	0.241772	0.205516	0.215456	0.114892	1.22695	0.493788	0.510075	0.461142	0.432893	0.470927	0.169946	0.733649	0.687149	0.239203
0.871007	0.32476	1.02534	0.446948	0.212567	0.173936	0.474458	0.400749	0.278444	0.125763	1.03575	0.698025	0.319773	0.431679	0.354238	0.328322	0.317745	0.859461	0.572296	0.270068
0.961324	0.381142	0.998484	0.592938	0.337003	0.46622	0.279102	0.256218	0.25901	0.439906	0.984407	0.514091	0.358092	0.276459	0.198782	0.16485	0.352274	0.844945	0.61986	0.109228
1.33572	0.26306	0.979035	0.246555	0.287967	0.234027	0.406456	0.22229	0.566294	0.438348	0.499262	0.0707195	0.187786	0.198321	0.37357	0.470011	0.282681	0.76024	0.642254	0.195641
1.03428	0.296833	1.18813	0.259882	0.299625	0.2188	0.298736	0.364042	0.323842	0.560565	0.562133	0.220403	0.403336	0.264033	0.414969	0.206696	0.254267	0.758934	0.62791	0.338952
0.734572	0.738105	0.386908	0.350665	0.173614	0.523692	0.438834	1.05862	0.802246	0.311258	1.02849	0.850559	0.843552	0.224843	0.150596	0.585097	0.539466	0.83734	1.12329	1.47135
0.635412	0.379318	0.585171	0.327703	0.532765	0.254999	0.372147	0.449528	0.337278	0.199637	0.593648	0.286681	0.142466	0.179902	0.308158	0.400501	0.282694	0.427192	0.499453	0.568971
0.462462	0.240438	0.933366	0.300724	0.322765	0.259287	0.211906	0.310301	0.337257	0.339729	0.356284	0.219846	0.177736	0.169394	0.157496	0.258671	0.337074	0.500525	0.549102	0.599048
0.505901	0.36895	1.0256	0.308028	0.256384	0.253539	0.334703	0.426884	0.38711	0.549334	0.501543	0.308194	0.0881256	0.182652	0.378915	0.365875	0.268481	0.536479	0.5712	0.330872
0.541042	0.264865	0.859675	0.341533	0.408957	0.324263	0.192238	0.140268	0.464617	0.262875	0.546504	0.289548	0.427308	0.321975	0.239339	0.198861	0.189662	0.672373	0.584896	0.324471
1.44422	1.50269	0.148971	0.543615	0.343631	0.258233	0.649118	0.256074	0.590867	0.433334	0.395045	0.486562	0.470132	0.412269	0.176757	0.177525	0.284371	0.93364	0.267147	1.20282
0.627891	0.515778	0.213988	0.29482	0.606519	0.192481	0.149403	0.350256	0.0825962	0.248576	0.539667	0.274293	0.26019	0.0736942	0.226256	0.207828	0.380172	0.253998	0.276521	0.742764
0.570059	1.00983	0.316617	0.111575	0.188268	0.313461	0.47967	0.263413	0.421968	0.677043	0.822641	0.463491	0.392959	0.376545	0.251766	0.130434	0.203446	0.164074	0.90925	0.652455
0.433667	0.911315	0.193771	0.664015	0.201765	0.578262	0.420807	0.289308	0.332606	0.141276	0.234398	0.488093	0.470062	0.449786	0.403712	0.512744	0.71373	0.438617	1.12137	0.622668
0.550376	1.12222	0.239753	0.436481	0.3655	0.394999	0.246087	0.201651	0.339891	0.408677	0.3627	0.240964	0.449288	0.3108	0.434917	0.514383	0.573504	0.458796	1.29302	0.782455
2.17556	2.24318	0.522318	0.747399	0.653497	1.01486	0.238647	0.268834	0.833749	0.569995	0.567864	0.54673	0.715568	1.02575	0.271565	0.87887	1.20135	0.965835	0.512939	2.67657
2.04013	2.59799	0.734657	0.699974	0.214657	0.454965	0.503022	0.774916	0.344825	0.803903	0.486288	0.294027	0.650438	0.986135	0.209461	0.658599	0.889953	1.20472	0.41475	2.40561
1.92733	2.5741	0.878507	0.47259	0.328462	0.255827	0.96548	1.19438	0.333555	0.78289	0.47311	0.243979	0.620959	0.809581	0.229628	0.59053	0.625578	1.42359	0.187753	2.14251
2.57681	2.83128	0.265677	0.189228	0.595671	0.957739	0.202886	0.90288	0.429307	0.147539	0.405319	0.875574	1.06083	0.132306	0.580122	0.712387	0.933625	0.577373	0.230572	2.66352
2.71962	2.39131	0.932738	0.959141	0.368154	0.5097	0.484591	0.510778	0.375398	0.778755	0.530337	0.914735	1.69314	0.597268	0.614007	0.268917	0.238717	1.36804	0.193967	1.88585
2.80894	2.50286	0.472054	0.799801	0.488525	0.67999	0.353191	0.448522	0.233054	1.08919	0.713707	0.719634	1.51992	0.674057	0.730181	0.28799	0.221513	1.56985	0.429225	2.13799
2.83341	2.17663	0.592991	0.0118478	0.327307	0.310182	0.40666	0.676983	0.202273	0.337202	0.361088	1.66388	2.71583	0.340023	0.253793	0.306697	0.0717709	0.736876	0.369433	0.834805
2.56812	1.93484	0.374322	0.374083	0.137943	0.231806	0.143988	0.268884	0.504366	0.32908	0.904396	2.11298	3.51173	0.290656	0.266511	0.373985	0.294055	0.409263	0.321124	0.277076
2.60967	1.82313	0.232314	0.494559	0.280733	0.238071	0.347768	0.33853	0.437884	0.245645	0.435494	2.55146	3.31456	0.370779	0.0822046	0.314253	0.367924	0.353444	0.376862	0.453794
2.70187	2.10546	0.721809	0.128551	0.286434	0.239604	0.164226	0.306897	0.321788	0.270124	0.660468	1.66769	2.9476	0.341076	0.174307	0.20927	0.425316	0.354055	0.412901	0.587817
2.70031	1.66981	0.163323	0.385396	0.606096	0.32839	0.158163	0.211956	0.349367	0.284732	0.160715	2.90925	2.80006	0.36839	0.190065	0.332622	0.239991	0.239448	0.485821	0.882071
1.99819	1.3296	0.208775	0.312025	0.636741	0.523447	0.249135	0.272001	0.116701	0.454044	0.360153	1.91971	1.7962	0.343018	0.102655	0.144497	0.19703	0.314598	0.745263	0.829788
1.67906	1.57567	0.156092	0.432273	0.269367	0.219295	0.510681	0.371603	0.262805	0.494107	0.234257	0.999186	0.894982	0.21329	0.393692	0.326533	0.263571	0.440841	1.07647	0.424083
0.914914	0.305599	0.344001	0.3814	0.232007	0.488801	0.473238	0.486406	0.129132	0.175101	0.782273	0.248919	0.157901	0.148708	0.223695	0.299669	0.337612	0.295538	0.39938	0.232619
0.925459	0.830222	0.112434	0.399687	0.450252	0.233543	0.282308	0.377418	0.149887	0.204303	0.249477	0.394943	0.0923343	0.179243	0.356068	0.374835	0.431943	0.398742	0.6191	0.368132
0.623331	0.341854	0.164278	0.448274	0.561285	0.391792	0.401274	0.346082	0.0840913	0.0809645	0.467107	0.643631	0.143916	0.220671	0.246462	0.249735	0.481244	0.27642	0.538329	0.365171
1.35347	1.30106	0.346001	0.289719	0.174802	0.290013	0.561115	0.235954	0.361792	0.301621	0.191343	0.331226	0.149731	0.325452	0.19191	0.185723	0.417246	0.156829	0.765397	0.190815
0.469553	0.235488	0.187242	0.323273	0.58313	0.4448	0.48914	0.534559	0.37733	0.354678	0.335835	0.386269	0.225362	0.348469	0.345708	0.25121	0.218419	0.185794	0.506672	0.425019
1.02867	0.353556	0.624407	0.300539	0.453343	0.162921	0.140113	0.380383	0.678719	0.339631	0.395864	0.289973	0.418478	0.208945	0.389087	0.277905	0.176536	0.30797	0.167174	1.28045
0.821231	0.396893	0.566128	0.554451	0.527935	0.214401	0.704642	0.120518	0.167586	0.341268	0.585357	0.325858	0.229025	0.274616	0.451077	0.270087	0.347822	0.128046	0.79118	1.63152
0.87494	0.286806	0.535413	0.424733	0.712121	0.367652	0.62784	0.199835	0.443415	0.135098	0.199775	0.528083	0.122839	0.147672	0.225882	0.302825	0.279292	0.467576	0.403734	1.7729
0.983503	0.767583	0.413691	0.305036	0.579061	0.182962	0.381328	0.150071	0.224501	0.739028	0.785631	0.549205	0.231724	0.456523	0.372956	0.35684	0.232225	0.8018	0.578227	1.54884
0.828913	1.30726	0.153226	0.137293	0.706573	0.196658	0.466849	0.43792	0.360928	0.478717	0.923042	0.363529	0.341564	0.425701	0.266036	0.362433	0.116189	0.664381	0.286142	1.56552
0.533002	1.4964	0.330596	0.280815	0.894178	0.0758034	0.396669	0.248481	0.372094	0.652568	0.920402	0.167614	0.320986	0.135981	0.43305	0.473063	0.202186	0.593971	0.202023	1.60618
0.762095	0.400686	0.458952	0.272696	0.567455	0.243088	0.180837	0.711615	0.161074	0.527145	0.297853	0.712001	0.203936	0.335463	0.133329	0.28144	0.450993	0.162529	0.344459	1.14783
0.646386	0.26251	0.631986	0.153343	0.815446	0.104831	0.157723	0.99777	0.415523	0.314207	0.384448	0.407339	0.414408	0.198444	0.125375	0.146125	0.386449	0.293268	0.117705	1.29557
0.895204	0.404124	0.725911	0.190488	0.374814	0.401568	0.296827	0.452765	0.317719	0.434025	0.25377	0.433458	0.233552	0.19424	0.33266	0.382458	0.202353	0.153445	0.223761	0.989974
0.81635	0.866601	0.838875	0.769902	0.343091	0.0610753	0.34338	0.299733	0.285953	0.278177	0.31737	0.844269	0.915135	0.300712	0.26795	0.323383	0.514276	0.502946	0.549398	1.00135
0.855385	0.770632	0.578527	0.564413	0.513583	0.238049	0.195257	0.233669	0.284353	0.380407	0.438503	0.652357	0.780174	0.115324	0.331892	0.284632	0.529283	0.447526	0.67638	1.15858
0.932508	0.311242	0.555685	0.279843	0.208705	0.403318	0.392896	0.346475	0.3409	0.300543	0.386288	0.281841	0.179883	0.159124	0.246793	0.207628	0.403826	0.230285	0.710453	1.60507
0.949227	0.251377	0.370402	0.303541	0.308263	0.182393	0.170231	0.390064	0.235757	0.270294	0.378951	0.335424	0.475451	0.212855	0.217524	0.217573	0.286767	0.194545	0.868883	1.39492
0.871103	0.386722	0.773479	0.25969	0.325171	0.277957	0.33374	0.353336	0.571666	0.423554	0.355647	0.161727	0.189648	0.130153	0.24356	0.307087	0.387688	0.249016	0.44259	1.44176
1.04905	0.380098	0.42474	0.305227	0.578214	0.284068	0.39228	0.29781	0.684743	0.348624	0.181808	0.215713	0.211394	0.259454	0.280007	0.113599	0.194997	0.263708	0.283426	1.39334
0.59698	1.29112	0.269318	0.189371	0.599481	0.409978	0.531998	0.156296	0.244848	0.38886	0.409767	0.362838	0.223012	0.350334	0.604918	0.434318	0.446531	0.71786	0.780262	1.83816
0.714111	0.729688	0.340597	0.927222	0.317414	0.354353	0.253805	0.226301	0.373401	0.413528	0.238264	0.884796	0.744742	0.349303	0.460145	0.278547	0.648355	0.240008	0.675004	0.936623
0.940539	0.302175	0.653602	0.356607	0.394068	0.661211	0.726017	0.563405	0.451163	0.316195	1.27095	0.685309	0.586227	0.407137	0.36431	0.631613	0.50484	0.991717	0.870646	1.63694
0.907539	0.446683	1.2964	0.352109	0.155997	0.471253	0.496109	0.355857	0.349006	0.310126	0.426114	0.276508	0.383904	0.284094	0.357351	0.180054	0.305151	0.579157	0.823488	0.313547
0.689687	0.444173	1.04417	0.33163	0.242607	0.759766	0.348767	0.388742	0.692443	0.580122	0.652255	0.396875	0.510747	0.370929	0.228392	0.217489	0.468935	0.274293	0.991184	0.282645
0.843133	0.764859	1.07432	0.430208	0.177435	0.911565	0.694262	0.302838	0.467182	0.734156	0.311237	0.365272	0.714028	0.355986	0.442871	0.206129	0.279273	0.498553	0.799173	0.195097
0.552856	0.318291	0.766391	0.308805	0.200106	0.579515	0.323345	0.16775	0.654238	0.593833	0.607246	0.258793	0.438759	0.440345	0.356565	0.404099	0.373689	0.262121	1.23116	0.18678
0.963637	0.119095	0.953864	0.200901	0.415585	0.164803	0.194231	0.137746	0.179778	0.423877	1.22158	0.471862	0.371274	0.386782	0.204551	0.39711	0.230221	0.830523	0.483013	0.275285
0.739143	0.183823	0.963221	0.520068	0.219841	0.514122	0.384297	0.219259	0.42838	0.323782	1.00555	0.554995	0.33699	0.41311	0.1989	0.113887	0.268146	0.884189	0.41206	0.276907
0.779874	0.25765	1.0161	0.744546	0.343068	0.37342	0.206992	0.195073	0.328487	0.43752	0.882733	0.587378	0.300186	0.270695	0.18137	0.259388	0.266215	0.792203	0.3316	0.389309
1.35871	0.285738	1.00256	0.60094	0.625524	0.372707	0.258322	0.348509	0.260663	0.272603	0.910016	0.252211	0.346743	0.313475	0.198899	0.250337	0.136301	0.818153	0.505622	0.300935
1.28633	0.23329	1.02404	0.286958	0.497856	0.290185	0.30839	0.306294	0.393282	0.264718	0.774339	0.321624	0.184673	0.309989	0.202945	0.223803	0.242991	0.890141	0.481348	0.222749
0.787727	0.499452	0.547574	0.441337	0.357489	0.22699	0.132562	0.146771	0.260141	0.378808	0.522943	0.364852	0.541247	0.335797	0.244794	0.10716	0.281718	0.529081	0.602058	0.34925
1.03918	0.587804	0.563841	0.276889	0.292212	0.430614	0.259221	0.301863	0.198644	0.446531	0.310957	0.311548	0.554662	0.200357	0.380206	0.340232	0.317515	0.494388	0.667936	0.384685
1.26359	0.406745	0.688205	0.0807924	0.406906	0.311592	0.360634	0.358528	0.330848	0.443236	0.34575	0.131345	0.554771	0.289727	0.340979	0.357754	0.17366	0.551357	0.695947	0.314048
0.771203	0.275262	1.24368	0.251363	0.291504	0.360776	0.423292	0.396101	0.296751	0.235194	0.366984	0.339983	0.342949	0.388305	0.498094	0.434515	0.325618	0.562882	0.687154	0.295681
0.588441	0.247941	0.690315	0.40809	0.371122	0.411374	0.275259	0.3409	0.364527	0.26016	0.566999	0.15438	0.272602	0.259153	0.0378148	0.241076	0.287963	0.456975	0.471037	0.792188
0.61024	0.417832	0.76422	0.272844	0.346771	0.330568	0.326183	0.287701	0.308999	0.57353	0.608398	0.435398	0.401795	0.163442	0.36612	0.29402	0.255088	0.625307	0.526701	0.204272
1.49753	1.108	0.136179	0.273766	0.292705	0.263327	0.428145	0.107099	0.28155	0.34845	0.230502	0.312213	0.307639	0.227352	0.328446	0.27411	0.221246	0.773514	0.186054	0.88906
1.59815	1.77461	0.431956	0.221676	0.275572	0.384346	0.854483	0.630362	0.554391	0.363625	0.461063	0.355211	0.526142	0.606222	0.270133	0.287939	0.471574	0.953167	0.33267	1.48849
0.606959	0.457585	0.1941	0.260188	0.707701	0.28215	0.282487	0.380507	0.0489341	0.488665	0.401977	0.297278	0.371242	0.357788	0.322074	0.317844	0.457449	0.230075	0.197398	0.808298
0.594168	0.412361	0.340011	0.203441	0.620829	0.0831506	0.485597	0.193204	0.338527	0.406856	0.308001	0.154599	0.184316	0.237028	0.189994	0.334762	0.492379	0.280936	0.369089	0.822333
0.690463	0.602061	0.121946	0.389884	0.455926	0.388464	0.179303	0.338361	0.157911	0.417238	0.377089	0.291361	0.275566	0.433075	0.433452	0.433945	0.569264	0.241409	0.24229	0.70729
0.549235	0.552597	0.227976	0.247548	0.56984	0.474573	0.31395	0.344211	0.260435	0.198444	0.708518	0.0832567	0.445838	0.10765	0.184941	0.229336	0.319553	0.227548	0.582155	0.683632
0.834712	0.573363	0.407171	0.377607	0.418475	0.308564	0.035777	0.372653	0.331779	0.340042	0.377884	0.247277	0.193329	0.405296	0.369132	0.405014	0.492532	0.344282	0.251375	0.6385
1.09592	0.698237	0.390753	0.272767	0.360159	0.149556	0.402639	0.390829	0.0561546	0.1547	0.404313	0.0586738	0.246129	0.31176	0.345459	0.376884	0.389802	0.429653	0.181149	0.563648
0.669994	0.675564	0.25168	0.26586	0.366408	0.415449	0.28469	0.406404	0.403093	0.359294	0.863763	0.293903	0.313328	0.194255	0.26684	0.147732	0.256589	0.39006	0.798907	0.710032
0.80365	0.942861	0.374228	0.115076	0.18078	0.629714	0.463838	0.213616	0.279172	0.66282	0.503794	0.167022	0.541032	0.363698	0.0826928	0.249992	0.291099	0.202844	0.731298	0.649927
0.702485	1.32523	0.291575	0.28087	0.371531	0.441912	0.269863	0.201957	0.261211	0.720946	0.521372	0.25808	0.57384	0.238733	0.361098	0.327026	0.32658	0.22394	1.0971	0.701306
0.583658	1.23163	0.19722	0.288976	0.381534	0.378355	0.307524	0.178374	0.311736	0.551859	0.512867	0.17447	0.565385	0.304541	0.406841	0.364342	0.391076	0.259461	1.24997	0.780371
0.484457	1.08038	0.236146	0.654249	0.323947	0.623343	0.269435	0.341157	0.178894	0.371222	0.337415	0.27486	0.513624	0.410412	0.460742	0.497841	0.574808	0.502733	1.26163	0.672504
0.643207	0.756786	0.269974	0.961593	0.149167	0.365859	0.16108	0.30899	0.479082	0.54634	0.326412	0.648357	0.542527	0.535416	0.394483	0.474254	0.721149	0.407851	0.882514	0.673561
0.425617	0.839332	0.197115	0.792865	0.25461	0.449165	0.274947	0.197355	0.427938	0.403821	0.19283	0.52112	0.499808	0.486452	0.453359	0.455159	0.734352	0.408135	1.05414	0.542123
0.655963	0.695114	0.0496168	0.943916	0.271253	0.151227	0.220866	0.263781	0.408584	0.669545	0.269331	0.773861	0.598443	0.438454	0.323151	0.348097	0.735985	0.321893	0.783244	0.762348
1.82288	2.18059	0.74975	0.257971	0.58082	0.379983	1.05269	0.970786	0.553301	0.367237	0.348745	0.203033	0.605367	0.647741	0.098953	0.396511	0.503464	1.19921	0.277605	1.8498
2.34366	2.69711	0.335736	0.461438	0.410946	0.746565	0.385115	0.940211	0.541065	0.534155	0.445752	0.653432	0.791886	0.611585	0.364006	0.763305	0.963551	0.778097	0.176609	2.64982
2.74883	2.26773	1.00912	0.765786	0.312293	0.367562	0.36951	0.532355	0.428528	0.454594	0.209146	1.34258	1.99974	0.237248	0.388316	0.344515	0.215254	0.946689	0.323573	1.5373
2.63595	2.58992	0.289237	0.362204	0.183268	0.234751	0.371395	0.251748	0.404492	0.946666	0.657745	0.580431	1.16469	0.449537	0.771759	0.396015	0.265277	1.1755	0.641104	2.49573
2.46507	2.79762	0.294241	0.395381	0.211937	0.542565	0.743553	0.887696	0.21843	0.417365	0.44757	0.655307	0.930902	0.29407	0.541138	0.571216	0.639243	0.867063	0.281704	2.55463
2.75695	2.18887	0.887141	0.421109	0.375623	0.480657	0.29736	0.569231	0.178595	0.372615	0.127974	1.34041	2.28705	0.356316	0.191968	0.313061	0.246517	0.677927	0.267414	1.30588
2.61044	2.03061	0.68833	0.207796	0.53941	0.128573	0.265479	0.322649	0.539434	0.442974	0.645256	1.71236	3.10768	0.317108	0.380256	0.420062	0.198612	0.254036	0.404251	0.599408
1.63732	1.25808	0.346332	0.424898	0.277164	0.396726	0.384088	0.41681	0.177925	0.645254	0.366246	1.41842	1.25082	0.182841	0.383584	0.324412	0.254674	0.502599	0.793074	0.627435
2.21402	1.42775	0.230799	0.419113	0.749001	0.3499	0.248928	0.394411	0.199592	0.254967	0.469945	2.4471	2.28486	0.190579	0.224945	0.237158	0.371413	0.2423	0.662718	0.926902
1.34135	1.64846	0.341666	0.33029	0.262865	0.295903	0.754848	0.142613	0.379911	0.349857	0.244424	0.627468	0.455404	0.37393	0.163192	0.194063	0.234403	0.499372	1.0051	0.332291
0.662403	0.288967	0.220229	0.18984	0.340753	0.488981	0.567693	0.682415	0.379485	0.197351	0.609648	0.279427	0.191571	0.135084	0.340332	0.370709	0.259904	0.349885	0.473755	0.366457
1.10681	0.066154	0.244875	0.37558	0.40981	0.51439	0.426816	0.219639	0.36942	0.344624	0.897923	0.271864	0.348109	0.367843	0.149084	0.225085	0.232645	0.26765	0.383605	0.268918
0.706936	0.164467	0.543621	0.370113	0.591331	0.507984	0.481343	0.27207	0.227816	0.34552	0.982624	0.371559	0.270485	0.287509	0.198717	0.329378	0.199459	0.442154	0.463244	0.515114
0.962635	0.366941	0.636312	0.0421297	0.602489	0.22962	0.331975	0.26377	0.819722	0.381884	0.194576	0.35081	0.27269	0.233375	0.476685	0.37106	0.138028	0.476891	0.298367	1.57742
0.921511	0.448035	0.455502	0.702285	0.558185	0.286438	0.59125	0.222354	0.174037	0.321025	0.213643	0.298415	0.201743	0.177347	0.0394401	0.241348	0.348408	0.246636	0.696665	1.63627
0.999767	0.568598	0.411635	0.531457	0.527998	0.239055	0.525339	0.256736	0.408158	0.481121	0.543182	0.376346	0.232977	0.156076	0.275755	0.328572	0.270833	0.374708	0.889469	1.54961
0.884168	1.20229	0.186301	0.297403	0.736025	0.357544	0.380101	0.406519	0.308904	0.731856	0.66067	0.288026	0.402514	0.499813	0.505937	0.45172	0.11141	0.726921	0.215753	1.48197
0.31039	1.44934	0.481827	0.300365	1.05267	0.359896	0.29234	0.203679	0.841389	0.611565	0.715336	0.204505	0.187463	0.389656	0.475475	0.210469	0.180631	0.452983	0.305415	1.6447
0.745111	0.131316	0.321766	0.136271	0.868221	0.130563	0.211676	0.818298	0.393706	0.15133	0.684994	0.322454	0.638548	0.338398	0.202248	0.409497	0.262589	0.455145	0.132483	1.3206
0.959823	0.359798	0.439905	0.352192	0.406768	0.171517	0.219942	0.328947	0.265822	0.35636	0.162525	0.560563	0.252342	0.456252	0.255367	0.254158	0.264594	0.238896	0.20099	1.22249
0.849293	0.39335	0.281574	0.242152	0.529054	0.369146	0.353974	0.408492	0.277208	0.302096	0.173817	0.64738	0.255432	0.312232	0.263413	0.287739	0.207067	0.278974	0.28144	1.27992
0.779995	0.597191	0.520426	0.938712	0.350388	0.0793085	0.297417	0.0218776	0.240555	0.380054	0.229498	0.76506	0.747577	0.419098	0.279232	0.207638	0.530295	0.395615	0.607182	0.906539
0.895701	0.475154	0.391393	0.696455	0.506545	0.26922	0.21943	0.141342	0.123081	0.158333	0.248016	0.55913	0.626706	0.190725	0.257385	0.123531	0.366547	0.361669	0.66206	1.14667
0.910745	0.366166	0.201364	0.130704	0.725893	0.229691	0.372711	0.589472	0.588493	0.42956	0.760163	0.34332	0.573825	0.122637	0.185808	0.327074	0.364663	0.285129	0.198318	1.21142
1.07716	0.19454	0.355611	0.290305	0.733686	0.279955	0.348233	0.380996	0.533209	0.410773	0.462481	0.255691	0.489453	0.128767	0.225516	0.0972858	0.158498	0.215633	0.279153	1.35156
0.31667	1.44202	0.615607	0.266501	0.750379	0.326604	0.154242	0.261587	0.377811	0.513638	0.321792	0.405581	0.309386	0.199863	0.58097	0.319469	0.154803	0.425258	0.456976	1.71946
0.988093	0.506224	0.854704	0.407002	0.397503	0.628579	0.529006	0.357116	0.419889	0.233212	1.27752	0.514594	0.631928	0.5188	0.188873	0.818025	0.887993	1.47681	0.748636	2.19376
0.950091	0.293196	0.86103	0.372572	0.690047	0.849635	0.978395	0.211941	0.19092	0.606831	1.46247	0.627635	0.47649	0.309645	0.396862	0.622595	0.493236	1.23343	0.637961	1.80581
0.966353	0.936874	0.667448	0.174216	0.22277	0.727405	0.391545	0.555752	0.288759	0.391607	0.875715	0.581023	0.558	0.299229	0.0593806	0.797276	0.820215	1.223	0.794305	2.08307
0.753345	1.35405	0.639749	0.337786	0.37147	0.746672	0.145086	0.448861	0.51685	0.802074	0.51484	0.393127	0.430673	0.315277	0.294094	0.593471	0.477015	0.844301	0.918665	1.89068
0.432063	0.60515	0.602044	0.58923	0.213633	0.253273	0.381836	0.559439	0.538114	0.478382	0.846551	0.237363	0.308521	0.273487	0.50437	0.678084	0.634997	0.625139	1.49344	0.278476
0.69603	0.788737	0.437007	0.91483	0.390245	0.539789	0.325387	0.559808	0.543822	0.178076	0.841063	0.43962	0.318751	0.382648	0.690773	0.25473	0.850123	0.325797	1.42269	0.54339
0.817092	0.66164	1.36129	0.280458	0.376959	0.614293	0.579598	0.459534	0.30751	0.804397	0.471964	0.375502	0.587031	0.304928	0.459036	0.402236	0.258886	0.452163	0.824052	0.232333
0.714609	0.79925	1.33618	0.329595	0.315073	0.857866	0.581092	0.405517	0.377537	1.079	0.363041	0.318844	0.697303	0.220837	0.325955	0.192251	0.37586	0.443272	0.860632	0.314015
0.227332	0.281503	0.502904	0.26989	0.279233	0.411593	0.23206	0.338593	0.702009	0.44572	0.499531	0.0871585	0.476422	0.36068	0.195008	0.598621	0.419624	0.287886	1.40565	0.282574
1.04628	1.06271	0.180815	0.840773	0.2249	0.515692	0.265913	0.549668	0.518929	0.317147	1.0641	0.62601	0.380696	0.418427	0.701301	0.220321	0.492408	0.349388	1.24156	0.823041
1.10974	0.803444	0.381522	0.799711	0.31746	0.507818	0.545692	0.670093	0.412546	0.501701	1.22435	0.766449	0.780168	0.323405	0.579722	0.140927	0.102075	0.679677	0.990785	1.12176
1.67622	0.12407	0.923455	0.266468	0.288928	0.365972	0.407421	0.374954	0.318653	0.494115	1.13941	0.144073	0.541465	0.376398	0.367435	0.261509	0.357688	0.611378	0.654748	0.461808
1.33007	0.270563	0.972222	0.310078	0.367238	0.267589	0.280086	0.285106	0.3797	0.267092	1.43244	0.264	0.527521	0.48912	0.218232	0.292753	0.167591	0.821194	0.589873	0.166248
0.614852	0.346106	0.959644	0.406915	0.399173	0.392541	0.150758	0.341459	0.113373	0.210172	0.838666	0.632096	0.371422	0.359374	0.303231	0.380892	0.147978	0.865343	0.464672	0.365847
1.12688	0.154892	1.08823	0.74233	0.410563	0.343491	0.349658	0.264191	0.294984	0.338056	0.96578	0.492721	0.35869	0.360841	0.285457	0.351064	0.215786	0.776715	0.464492	0.234456
1.33713	0.343137	0.967064	0.307001	0.520521	0.303769	0.322198	0.292939	0.363205	0.243384	0.928453	0.394785	0.212823	0.167484	0.379301	0.37311	0.348792	0.836493	0.328245	0.263576
1.04523	0.42263	1.06605	0.182088	0.470914	0.43535	0.440003	0.416217	0.533358	0.372214	0.731234	0.238507	0.200419	0.30941	0.513429	0.403388	0.376674	0.729938	0.424805	0.356934
1.32291	0.167601	0.842056	0.204739	0.337138	0.347543	0.324614	0.19579	0.285734	0.306104	0.656558	0.196723	0.539806	0.373491	0.292371	0.0770978	0.200678	0.653276	0.609179	0.385596
0.796045	0.416981	1.15251	0.335878	0.375433	0.268851	0.294904	0.50701	0.353688	0.376334	0.692709	0.217392	0.395754	0.403899	0.510689	0.369112	0.151025	0.664875	0.471563	0.574025
0.611925	0.338668	0.798086	0.297735	0.346024	0.482522	0.335294	0.342964	0.171553	0.384037	0.307339	0.374622	0.248087	0.27688	0.310414	0.344085	0.0939655	0.586069	0.583122	0.884851
0.601609	0.210128	1.02347	0.276137	0.256992	0.376748	0.428152	0.226108	0.292362	0.542662	0.42427	0.247722	0.299673	0.376314	0.231949	0.22222	0.218533	0.578805	0.524088	0.504885
0.652452	0.155429	0.961899	0.396334	0.249665	0.349598	0.159105	0.388981	0.34211	0.498582	0.647365	0.198766	0.249615	0.0809874	0.213572	0.241167	0.425829	0.463056	0.432097	0.343638
1.38749	1.37171	0.266458	0.239402	0.178611	0.280235	0.555576	0.342209	0.187452	0.20223	0.390616	0.178763	0.357714	0.287657	0.351355	0.226409	0.218775	0.786536	0.353297	1.16623
1.2065	0.830971	0.325144	0.321648	0.209598	0.225683	0.268746	0.259029	0.227139	0.296924	0.244449	0.108688	0.335664	0.193956	0.315727	0.382945	0.379108	0.553441	0.201649	0.688328
0.603586	0.240154	0.312253	0.138657	0.677238	0.462112	0.20884	0.291335	0.352911	0.552586	0.602238	0.269638	0.220822	0.096467	0.149468	0.235974	0.326528	0.442693	0.290083	0.650912
0.840298	0.625656	0.193582	0.319158	0.248205	0.703937	0.310935	0.345811	0.333056	0.33484	0.482619	0.288355	0.301574	0.298826	0.29612	0.33688	0.137817	0.27616	0.58526	0.680813
0.915641	1.09675	0.310443	0.270347	0.36188	0.612913	0.436852	0.311053	0.22319	0.935546	0.317384	0.255093	0.621305	0.215022	0.218512	0.245617	0.334197	0.162878	0.841224	0.768901
0.493125	0.806622	0.104414	0.741181	0.421257	0.609326	0.282529	0.0825614	0.163516	0.609525	0.283113	0.370681	0.501926	0.426622	0.397671	0.377435	0.539621	0.497498	1.13901	0.442484
0.66354	1.12594	0.313938	0.563838	0.446603	0.639394	0.327125	0.0887575	0.140926	0.678826	0.294434	0.0486361	0.540464	0.406601	0.404618	0.44138	0.468651	0.314964	1.18394	0.597163
2.21476	2.79093	0.560118	0.622024	0.186877	0.407871	0.799158	1.237	0.254349	0.603107	0.434889	0.50852	0.70425	0.651453	0.12454	0.619457	0.734744	1.09155	0.308748	2.49905
2.01754	2.369	0.781186	0.248496	0.769025	0.382611	0.971476	0.979971	0.371863	0.609795	0.294974	0.245396	0.559333	0.470367	0.40714	0.518193	0.562807	1.25924	0.237767	2.13782
2.50114	2.2786	1.20208	0.701849	0.132783	0.369815	0.324387	0.0888707	0.284297	0.634439	0.499933	0.99473	1.60531	0.50208	0.266257	0.268087	0.180399	1.01306	0.152155	1.9993
2.46185	2.42235	0.672712	0.646676	0.30107	0.799931	0.33247	0.102717	0.458891	1.01886	0.682416	0.485933	1.25021	0.792159	0.5033	0.191861	0.29441	1.20185	0.562289	2.4164
2.72977	2.15352	0.940409	0.149806	0.548733	0.194702	0.171686	0.325563	0.309223	0.356542	0.32167	1.32662	2.54065	0.293049	0.290483	0.227511	0.343835	0.414013	0.24091	1.04065
2.58439	2.02484	0.460327	0.374457	0.413473	0.298037	0.492352	0.585918	0.586914	0.290594	0.513718	1.78911	3.27944	0.422562	0.339028	0.142458	0.248764	0.257564	0.333569	0.41065
2.53904	1.91818	0.0847544	0.287422	0.191265	0.221311	0.247727	0.40745	0.414386	0.348037	0.618898	2.18367	3.45613	0.309481	0.284253	0.25502	0.10605	0.312065	0.197732	0.129068
2.59436	1.81644	0.319273	0.41509	0.315915	0.0854201	0.193087	0.346874	0.314589	0.327579	0.255028	2.56822	2.99713	0.224584	0.367941	0.438509	0.212661	0.386585	0.330711	0.513131
2.66862	2.11293	0.948573	0.283878	0.735618	0.427099	0.352167	0.356881	0.477821	0.337579	0.291552	1.40501	2.76358	0.359461	0.335967	0.233388	0.169061	0.33484	0.337516	0.887671
1.59337	1.08253	0.404092	0.404359	0.576421	0.544093	0.452339	0.46269	0.238874	0.524581	0.472533	1.7502	1.52014	0.139015	0.361869	0.358325	0.318452	0.606721	0.596058	0.76705
1.84223	1.21577	0.448904	0.361764	0.848954	0.364634	0.237242	0.157249	0.315354	0.514555	0.291339	2.14019	1.92468	0.22288	0.307057	0.38893	0.18424	0.429576	0.598986	0.90927
2.34979	1.60518	0.309372	0.453895	0.592057	0.398396	0.315143	0.342741	0.100165	0.254799	0.400715	2.80417	2.60557	0.240142	0.14694	0.30728	0.445298	0.0765059	0.495226	0.771093
1.31656	1.33414	0.296484	0.240164	0.148393	0.308237	0.324397	0.297416	0.439322	0.54407	0.34314	1.0412	0.755319	0.435981	0.258844	0.355886	0.226963	0.57751	0.85862	0.341468
0.850278	0.112411	0.185392	0.31908	0.352764	0.383456	0.57891	0.434154	0.382424	0.310889	0.894178	0.300768	0.246816	0.284255	0.228734	0.24097	0.152422	0.257214	0.403354	0.31685
0.533069	0.461225	0.211373	0.430384	0.548055	0.373521	0.235734	0.329273	0.256333	0.378216	0.313749	0.466041	0.330946	0.359547	0.215013	0.160623	0.223781	0.160215	0.649089	0.303779
0.985653	1.20445	0.199703	0.203642	0.312103	0.515647	0.636032	0.29328	0.315774	0.263255	0.371709	0.442815	0.117939	0.117027	0.313925	0.237972	0.411208	0.447501	0.911152	0.150481
0.615681	0.470143	0.368774	0.210345	0.614183	0.482166	0.555334	0.644893	0.358101	0.388108	0.262451	0.203472	0.24355	0.217531	0.107488	0.0807211	0.295658	0.213816	0.592192	0.455345
0.866562	0.267659	0.448833	0.293134	0.507429	0.499498	0.401464	0.337753	0.370071	0.175083	0.967499	0.307271	0.123876	0.141606	0.37166	0.425023	0.270326	0.435375	0.364383	0.402232
1.01826	0.349642	0.400944	0.393214	0.382658	0.232381	0.17812	0.348576	0.500712	0.34551	0.17644	0.424637	0.410515	0.233302	0.472901	0.174882	0.151045	0.019873	0.240386	1.65502
0.978766	0.117281	0.415497	0.360071	0.575284	0.29245	0.432478	0.456555	0.307078	0.121907	0.396803	0.483158	0.246313	0.236495	0.332782	0.112552	0.269251	0.339825	0.442981	1.65406
0.849793	0.911433	0.384565	0.43628	0.738706	0.149251	0.383459	0.383386	0.551132	0.800704	0.327642	0.733852	0.453409	0.347342	0.214569	0.369249	0.163677	0.86899	0.58855	1.34872
0.891562	1.12559	0.201311	0.346723	0.836049	0.189769	0.176043	0.449793	0.481571	0.939075	0.512782	0.503142	0.370222	0.715105	0.287846	0.253646	0.277436	0.75819	0.417503	1.40015
0.739005	1.58717	0.331439	0.329684	0.957728	0.14054	0.591638	0.417847	0.228137	0.735556	0.842315	0.295506	0.201582	0.414455	0.291563	0.305154	0.207136	0.55563	0.184187	1.47991
0.570575	1.57817	0.749552	0.203144	1.25362	0.355864	0.740581	0.51976	0.374667	0.621368	0.82645	0.213086	0.335098	0.229336	0.618846	0.288718	0.188437	0.342915	0.247531	1.49608
0.836128	0.409433	0.661761	0.203855	0.555299	0.221627	0.250136	0.757821	0.145773	0.42016	0.205328	0.758544	0.120663	0.313226	0.331331	0.302812	0.384553	0.135102	0.168782	1.46548
0.778565	0.248693	0.48988	0.3065	0.662482	0.364761	0.206148	0.713802	0.38761	0.430576	0.399199	0.35118	0.49875	0.186172	0.197159	0.0992594	0.335671	0.308908	0.235358	1.57756
0.764097	0.237818	0.256276	0.336822	0.570653	0.253128	0.226277	0.422462	0.337659	0.533899	0.223478	0.700215	0.314352	0.447613	0.245962	0.123277	0.3799	0.203117	0.0989555	1.45719
0.806701	0.688598	0.794922	0.806598	0.430471	0.215665	0.238893	0.137733	0.204323	0.275066	0.228767	0.791198	0.857506	0.117517	0.376342	0.0797185	0.479352	0.512553	0.549045	0.997178
0.730056	0.54435	0.771944	0.861517	0.297715	0.189691	0.227528	0.18599	0.316947	0.266891	0.175776	0.675121	0.716187	0.312735	0.212653	0.160938	0.485285	0.363905	0.575772	0.892
0.964652	0.245167	0.271106	0.40532	0.345844	0.247173	0.139843	0.20913	0.314323	0.201185	0.30682	0.510712	0.316369	0.323618	0.148357	0.218882	0.337907	0.434893	0.615695	1.28687
0.954561	0.335904	0.520855	0.210832	0.307733	0.234351	0.354354	0.149387	0.587155	0.366849	0.234795	0.359564	0.0486833	0.101817	0.256858	0.309397	0.311638	0.321128	0.498328	1.62518
0.993014	0.602076	0.250689	0.507718	0.655609	0.369887	0.405441	0.365966	0.610472	0.370337	0.179997	0.078516	0.432561	0.169405	0.128622	0.250972	0.506704	0.335034	0.0934854	1.65453
0.500808	1.60714	0.791671	0.318076	0.523273	0.676809	0.30618	0.40657	0.641528	0.984569	0.148011	0.390408	0.335749	0.271321	0.200746	0.405325	0.249311	0.506125	0.764582	1.71058
0.643373	0.560754	0.208636	0.987253	0.224344	0.170276	0.152692	0.357903	0.254839	0.828492	0.242437	0.722139	0.5836	0.368955	0.327902	0.29085	0.581959	0.259373	0.71403	0.797815
1.12132	0.375924	0.712509	0.585673	0.439296	0.64329	0.866346	0.238438	0.393231	0.83673	1.23713	0.701807	0.598883	0.200449	0.576169	0.188395	0.167747	0.768501	0.619475	1.37394
0.631134	0.294445	1.47627	0.27214	0.0597037	0.249189	0.368948	0.232515	0.400397	0.530621	0.600353	0.222099	0.583847	0.309654	0.539539	0.349915	0.297994	0.553527	0.652612	0.482221
0.553488	0.844785	1.10753	0.203879	0.324057	0.888855	0.435372	0.358964	0.599257	1.03114	0.501756	0.429694	0.638765	0.350271	0.264526	0.157709	0.0640442	0.234056	1.05994	0.278747
0.517977	0.656827	0.865223	0.273961	0.295911	0.730836	0.225964	0.19248	0.908299	0.882914	0.474527	0.187578	0.623533	0.431375	0.237138	0.379616	0.417273	0.332347	1.19862	0.31101
0.335774	0.495565	0.621868	0.246303	0.258992	0.339715	0.370305	0.181253	0.869512	0.814022	0.349916	0.176234	0.484231	0.436795	0.317485	0.490358	0.243726	0.0947668	1.44121	0.246088
1.01072	0.492048	1.10961	0.336207	0.312455	0.124593	0.0979633	0.219643	0.237874	0.558021	1.09575	0.342063	0.476423	0.331429	0.133697	0.265723	0.191431	0.828212	0.427472	0.423203
0.640378	0.574884	1.07322	0.324624	0.242233	0.250419	0.263869	0.124747	0.239907	0.452478	0.871421	0.374943	0.292587	0.307919	0.32613	0.339578	0.252266	0.894361	0.33716	0.45204
0.465176	0.463577	1.01467	0.4918	0.224903	0.436499	0.343615	0.23838	0.481289	0.308588	0.7293	0.478443	0.390302	0.37593	0.232677	0.164485	0.222762	0.83204	0.259536	0.409593
0.393723	0.540169	0.918469	0.593917	0.37558	0.228749	0.382802	0.336996	0.426218	0.41917	0.745945	0.549541	0.240355	0.327152	0.251055	0.434057	0.279103	0.704738	0.277286	0.447831
1.14277	0.175625	1.05952	0.516466	0.486795	0.368493	0.34944	0.253941	0.433922	0.342119	0.982831	0.393071	0.378954	0.256456	0.296457	0.457226	0.152309	0.764096	0.260781	0.483612
0.933045	0.225375	1.03404	0.25229	0.593017	0.272442	0.433422	0.123274	0.495191	0.111755	0.97252	0.309729	0.26792	0.327741	0.516688	0.4054	0.0670815	0.760723	0.261718	0.503967
0.549957	0.311669	0.656471	0.47482	0.246066	0.271537	0.0596202	0.265834	0.317556	0.388162	0.692975	0.411378	0.362455	0.0856442	0.249659	0.216171	0.298935	0.390892	0.398128	0.234845
0.64422	0.480526	0.666456	0.246149	0.311824	0.371616	0.30025	0.056307	0.311942	0.53911	0.613996	0.451188	0.430153	0.101445	0.333695	0.214321	0.212608	0.470075	0.487063	0.154959
0.843468	0.347119	0.566431	0.263606	0.271033	0.299532	0.181062	0.173114	0.319042	0.121399	0.276364	0.271489	0.507833	0.26986	0.190618	0.142125	0.300735	0.503447	0.641876	0.342027
0.95709	0.205363	0.759216	0.317054	0.39486	0.255687	0.100832	0.257974	0.213557	0.334284	0.231773	0.227676	0.41296	0.247601	0.214637	0.304258	0.417667	0.426611	0.621036	0.182849
0.676113	0.287763	1.40682	0.226659	0.23304	0.3019	0.247349	0.178752	0.490835	0.173771	0.625814	0.349575	0.533259	0.25546	0.743116	0.429389	0.325523	0.563968	0.482817	0.585596
0.550806	0.284015	0.710139	0.301409	0.486942	0.431984	0.186938	0.101764	0.349626	0.155773	0.743388	0.226073	0.220389	0.10717	0.374071	0.392542	0.273846	0.44648	0.535833	0.714047
0.621527	0.409708	0.868035	0.151846	0.346759	0.278358	0.229758	0.192009	0.303644	0.482538	0.16828	0.371427	0.144727	0.199587	0.239027	0.456985	0.224879	0.501168	0.620601	0.600053
0.78655	0.15876	0.785505	0.357793	0.469323	0.326413	0.336132	0.152619	0.404706	0.509997	0.691591	0.24652	0.39831	0.0963654	0.176253	0.206483	0.304132	0.38627	0.45072	0.146637
1.06922	1.05774	0.184817	0.364175	0.26065	0.325755	0.290416	0.22562	0.3972	0.213147	0.318744	0.237476	0.250115	0.0627154	0.338544	0.179127	0.123935	0.449761	0.526343	1.01892
1.17721	1.40384	0.341922	0.198488	0.372979	0.416744	0.470357	0.444165	0.223855	0.342492	0.203263	0.28039	0.51338	0.286284	0.271069	0.302596	0.163248	0.704522	0.403876	1.36976
0.726451	0.276401	0.147357	0.322286	0.800372	0.387864	0.368096	0.194427	0.427579	0.846451	0.436889	0.380263	0.294063	0.190329	0.361549	0.43169	0.5248	0.369764	0.18655	0.63797
0.64682	0.23687	0.133823	0.247136	0.621411	0.34354	0.389634	0.287506	0.127342	0.626483	0.20754	0.182699	0.213332	0.341012	0.288702	0.313926	0.552895	0.297603	0.482112	0.783526
0.617942	0.305928	0.0688756	0.470604	0.329595	0.270288	0.426929	0.298602	0.334127	0.421413	0.26016	0.35753	0.381717	0.354919	0.428097	0.521017	0.655003	0.2503	0.437722	0.718575
0.571129	0.430612	0.356023	0.431905	0.21219	0.270126	0.359406	0.371092	0.394196	0.206799	0.273515	0.280326	0.260209	0.446772	0.419281	0.480377	0.597106	0.255668	0.161121	0.716632
0.746825	0.305581	0.307972	0.299403	0.439056	0.65689	0.216314	0.39681	0.316164	0.414786	0.670171	0.182203	0.245329	0.368827	0.215282	0.2969	0.280553	0.297966	0.529459	0.577462
0.825745	0.636195	0.298367	0.365136	0.343247	0.258891	0.0648885	0.40865	0.36134	0.341445	0.23903	0.246217	0.358941	0.332931	0.455629	0.463952	0.54482	0.382762	0.205244	0.660643
1.4509	1.79064	0.583866	0.318399	0.529457	0.547623	0.746839	0.731802	0.269602	0.256405	0.325386	0.219364	0.492039	0.409702	0.0724024	0.340472	0.341965	0.916013	0.243887	1.66764
0.923728	0.526458	0.126872	0.229991	0.206078	0.836492	0.250465	0.300956	0.188186	0.316447	0.0688257	0.344859	0.426731	0.384256	0.122735	0.318815	0.263627	0.111155	0.381043	0.605866
1.01263	0.759603	0.265826	0.237104	0.133825	0.7196	0.438104	0.205993	0.285411	0.810849	0.338934	0.172768	0.401721	0.175897	0.204093	0.253991	0.343751	0.296998	0.602023	0.611631
0.821534	1.14819	0.252867	0.554168	0.473924	0.687927	0.197021	0.283556	0.216885	0.751469	0.336987	0.204522	0.681916	0.33106	0.360119	0.417761	0.435188	0.254109	1.02354	0.715185
1.04487	0.992487	0.327955	0.548258	0.449646	0.753415	0.298141	0.134325	0.233354	0.909272	0.172372	0.269358	0.719567	0.252319	0.220949	0.236436	0.349543	0.0891527	0.849306	0.64988
0.624648	0.935962	0.0911896	0.696625	0.491043	0.636339	0.28474	0.14968	0.187668	0.674214	0.161182	0.436616	0.580958	0.488256	0.398854	0.321549	0.477409	0.340778	1.07515	0.477093
0.512279	0.676627	0.309185	0.886893	0.466452	0.481096	0.201763	0.106	0.243455	0.671804	0.296373	0.470408	0.55687	0.504836	0.412473	0.476521	0.544879	0.440059	1.05453	0.569074
0.640802	0.656452	0.283594	1.0463	0.385738	0.321869	0.0971948	0.194048	0.275976	0.914777	0.291317	0.696466	0.618039	0.496905	0.361392	0.27924	0.543882	0.398076	0.867718	0.563733
2.22074	2.56154	0.718506	0.342952	0.488787	0.287904	1.11646	0.997989	0.319952	0.764474	0.381509	0.358815	0.644175	0.429941	0.291334	0.522129	0.471464	1.25443	0.148789	2.42666
1.59177	2.09676	0.745269	0.36782	0.759306	0.526322	0.657664	0.830556	0.249772	0.572385	0.351012	0.245438	0.571976	0.310795	0.206329	0.512753	0.487511	0.880254	0.275359	2.00674
2.60507	2.24932	1.27002	0.550713	0.452798	0.245754	0.187994	0.201332	0.227331	0.387861	0.352368	1.01276	1.88466	0.400687	0.153074	0.238021	0.257405	0.580189	0.209146	1.77701
2.37058	2.32958	0.955644	0.78538	0.434938	0.729384	0.176786	0.105517	0.658263	0.78716	0.643428	0.607571	1.3139	0.786467	0.306096	0.23394	0.28424	1.03968	0.45923	2.28899
2.21629	2.40401	0.648259	0.373051	0.314439	0.629912	0.199508	0.40289	0.306966	1.0816	0.535003	0.368561	0.891642	0.33593	0.451053	0.441465	0.153689	1.08197	0.596093	2.45048
2.43788	2.53721	0.490804	0.302096	0.421762	0.196757	0.641904	0.713162	0.28331	0.897467	0.467201	0.425181	0.840033	0.238092	0.509513	0.569403	0.290362	1.17827	0.36231	2.47498
2.68454	2.25543	1.2739	0.311881	0.784919	0.217338	0.407768	0.300966	0.600375	0.410783	0.401191	1.048	2.15055	0.198978	0.432082	0.321744	0.255351	0.271773	0.292244	1.50072
2.68515	2.23309	0.975996	0.444949	0.87413	0.568384	0.681315	0.850961	0.74606	0.349055	0.101784	1.40348	2.8372	0.325047	0.472799	0.256794	0.458083	0.460346	0.418436	0.918367
1.30979	1.05675	0.294214	0.278936	0.316122	0.447781	0.250808	0.294354	0.454663	0.694958	0.432107	1.3013	1.05703	0.350636	0.377904	0.344484	0.229325	0.742876	0.669312	0.526311
1.97491	1.37982	0.35575	0.415252	0.603605	0.181604	0.267182	0.24633	0.353582	0.436824	0.220429	2.45851	2.25427	0.300284	0.308392	0.39978	0.242214	0.274819	0.50986	0.821282
1.01148	1.09604	0.275261	0.208109	0.106811	0.591419	0.418324	0.334731	0.351406	0.388926	0.456877	0.653162	0.304948	0.0954294	0.319562	0.258307	0.335441	0.648536	0.970488	0.169766
0.64932	0.775405	0.264524	0.346086	0.476464	0.36619	0.336748	0.392769	0.329546	0.33202	0.200686	0.544489	0.283131	0.313929	0.300914	0.201653	0.189831	0.335035	0.845813	0.243609
0.457874	0.342835	0.156777	0.219631	0.642649	0.532635	0.554764	0.470589	0.325199	0.0799467	0.110017	0.345481	0.176057	0.275318	0.364995	0.379333	0.241521	0.416386	0.623209	0.327904
0.831776	0.434292	0.180275	0.353027	0.331257	0.544179	0.622639	0.87802	0.287607	0.291813	0.346633	0.283158	0.37371	0.389187	0.152185	0.146307	0.234477	0.196122	0.635304	0.310362
0.984678	0.288331	0.264834	0.320794	0.20206	0.420307	0.451107	0.635245	0.405909	0.370377	0.718597	0.273246	0.165778	0.157303	0.17785	0.166846	0.334412	0.127445	0.453449	0.329509
1.17553	0.338965	0.324519	0.278052	0.297844	0.451518	0.359783	0.470121	0.429131	0.312944	0.875417	0.118966	0.162685	0.148991	0.166327	0.215175	0.239845	0.220093	0.436244	0.487714
0.567429	0.0547849	0.443106	0.451084	0.608176	0.4823	0.361152	0.272459	0.193701	0.35443	1.13369	0.0960574	0.291179	0.260632	0.150587	0.263997	0.13981	0.36918	0.625794	0.497316
1.03042	0.529478	0.400948	0.501439	0.353099	0.197946	0.251482	0.308247	0.348314	0.170526	0.312076	0.499417	0.302564	0.331945	0.287651	0.290841	0.311053	0.269793	0.350413	1.52005
1.03928	0.215673	0.426387	0.33581	0.345093	0.398338	0.467027	0.36725	0.639308	0.203079	0.392722	0.444588	0.162007	0.22859	0.422226	0.391285	0.420107	0.234896	0.177143	1.71566
0.878033	0.587322	0.200688	0.78385	0.690337	0.177278	0.549107	0.360688	0.513822	0.495337	0.391719	0.260255	0.42668	0.169274	0.304822	0.160067	0.247895	0.606176	0.815977	1.36576
0.848318	0.30818	0.343543	0.57357	0.609772	0.388341	0.43744	0.416872	0.207443	0.2744	0.452351	0.338769	0.170843	0.402973	0.358351	0.20478	0.366717	0.313836	0.624326	1.44354
0.854643	1.59497	0.624263	0.34921	1.0922	0.393357	0.472927	0.684277	0.25647	0.711467	0.6227	0.294132	0.520575	0.707828	0.543329	0.302374	0.34067	0.57824	0.277836	1.38188
0.447962	1.58809	0.914731	0.280839	0.829329	0.400636	0.299557	0.467553	0.796779	0.798804	0.294064	0.228834	0.336491	0.183975	0.509882	0.264838	0.330137	0.387722	0.405233	1.6038
0.87144	0.190407	0.339676	0.340184	0.779533	0.24604	0.373202	0.582142	0.370694	0.194089	0.616071	0.25686	0.54357	0.11761	0.406368	0.0938174	0.133105	0.298454	0.264943	1.44156
0.916684	0.442724	0.189811	0.115244	0.500059	0.311513	0.30032	0.244861	0.229891	0.317242	0.253781	0.486639	0.366458	0.271724	0.350255	0.182484	0.167932	0.32772	0.302719	1.48247
0.832961	0.368709	0.179387	0.338243	0.501656	0.168514	0.151728	0.194882	0.189484	0.259035	0.397221	0.522347	0.216221	0.348237	0.130583	0.177116	0.434936	0.304852	0.277986	1.60832
0.695562	0.491315	0.435763	1.06579	0.314241	0.258904	0.134029	0.176637	0.210362	0.697651	0.238182	0.641213	0.538801	0.443062	0.242278	0.236607	0.497462	0.260363	0.60039	0.747085
0.810527	0.492825	0.716721	0.861105	0.331555	0.334242	0.285838	0.187776	0.204861	0.219278	0.25491	0.630957	0.686789	0.429103	0.140229	0.118704	0.464919	0.605023	0.525536	1.03455
0.986261	0.178587	0.322965	0.414816	0.300784	0.216239	0.279445	0.218351	0.43462	0.336519	0.244477	0.375253	0.22504	0.188442	0.230362	0.409897	0.465867	0.540886	0.542169	1.40539
0.86427	0.240607	0.454198	0.721054	0.370818	0.291173	0.187458	0.337782	0.198114	0.145147	0.118284	0.532057	0.506962	0.318553	0.145274	0.27683	0.410456	0.518907	0.334091	1.10741
0.927284	0.471322	0.331475	0.517931	0.544957	0.364243	0.457136	0.313517	0.553515	0.410146	0.138179	0.265142	0.374318	0.20176	0.282187	0.281329	0.458404	0.394721	0.274498	1.68131
1.10251	0.501031	0.172489	0.334747	0.706131	0.198408	0.244749	0.607568	0.516154	0.425749	0.451593	0.224554	0.575258	0.20598	0.237106	0.420226	0.381577	0.215519	0.266625	1.5806
1.02827	0.817732	1.17113	0.182719	0.365087	0.799941	0.904973	0.76523	0.48567	0.387051	0.94053	0.601467	0.418219	0.303481	0.334256	0.760412	0.645716	1.29074	0.432424	1.9256
1.12379	0.449706	0.943745	0.29861	0.316291	1.00607	0.875513	0.408	0.617032	0.866439	1.28025	0.612245	0.554626	0.169511	0.57506	0.441841	0.401869	1.12545	0.39907	1.51748
0.866739	1.32967	0.998282	0.33715	0.27178	0.732058	0.760505	0.78687	0.180161	0.493858	0.526765	0.550439	0.491557	0.161943	0.301824	0.62658	0.706358	1.22925	0.496333	2.03238
0.709884	1.73222	1.07896	0.299575	0.503202	0.837254	0.576683	0.672866	0.577419	0.633997	0.0913259	0.498384	0.368999	0.165903	0.214644	0.526361	0.448424	0.869285	0.650012	1.83936
0.321091	0.370007	0.386762	0.498432	0.247459	0.246087	0.127912	0.295717	0.505947	0.560347	0.378745	0.401562	0.330536	0.319227	0.212542	0.699466	0.490945	0.424125	1.64545	0.267456
0.446801	0.561844	0.317476	0.639813	0.391963	0.5489	0.320763	0.162194	0.336986	0.457932	0.546214	0.239022	0.288378	0.251054	0.40127	0.280366	0.648484	0.374633	1.49953	0.28561
0.65993	0.747496	0.166876	1.00281	0.354442	0.881712	0.308193	0.394425	0.312248	0.273517	0.602274	0.299303	0.193587	0.420341	0.71867	0.257837	0.811557	0.243609	1.2629	0.426794
0.548439	0.429734	1.45752	0.154963	0.395325	0.523872	0.354749	0.234523	0.497685	0.921074	0.250206	0.391773	0.718112	0.378875	0.449226	0.360653	0.195211	0.360443	0.949896	0.497295
0.45443	0.503782	1.25785	0.269434	0.461441	0.833045	0.233084	0.441359	0.416696	1.21209	0.485316	0.139376	0.805078	0.336311	0.410184	0.335968	0.364975	0.458674	1.0443	0.279378
0.291792	0.175486	0.428157	0.360409	0.383273	0.182308	0.362039	0.30118	0.472561	0.839091	0.290818	0.336846	0.370652	0.371486	0.498016	0.656732	0.434909	0.368969	1.69967	0.361229
1.01564	0.907305	0.396864	1.06974	0.515307	0.712776	0.292062	0.251817	0.163118	0.214967	0.636051	0.260689	0.428894	0.271191	0.894876	0.364293	0.414203	0.312918	1.08501	0.657503
1.35168	0.424232	1.04007	0.264593	0.182382	0.232836	0.15403	0.193987	0.0922921	0.601467	0.8362	0.145526	0.46999	0.31598	0.268535	0.199435	0.285499	0.673165	0.445376	0.595848
1.39662	0.386651	1.10452	0.245033	0.2929	0.324013	0.352099	0.34881	0.307269	0.54601	1.1033	0.260039	0.41208	0.300261	0.241844	0.166522	0.144166	0.669882	0.579404	0.415333
0.660877	0.365297	1.04193	0.539316	0.272903	0.356651	0.357332	0.18912	0.3342	0.646802	0.80898	0.396442	0.432623	0.344765	0.195075	0.353837	0.309881	0.754423	0.215582	0.584385
1.08971	0.294477	0.94421	0.426983	0.506421	0.23183	0.247425	0.0882336	0.384875	0.279829	1.08739	0.175423	0.286819	0.255551	0.365812	0.198625	0.138216	0.812599	0.248646	0.530301
0.751015	0.508556	1.05089	0.201407	0.547055	0.357458	0.325593	0.230951	0.582861	0.180557	0.911625	0.375945	0.186445	0.157258	0.619176	0.29813	0.353216	0.669906	0.332561	0.598256
1.03017	0.285892	0.938121	0.292763	0.187386	0.346155	0.245963	0.411041	0.256039	0.545382	0.40404	0.279805	0.36363	0.199741	0.272526	0.226945	0.331263	0.553358	0.50325	0.4194
0.501544	0.453175	1.19777	0.393293	0.502428	0.209023	0.210664	0.427119	0.45478	0.435027	0.822756	0.36155	0.551157	0.369719	0.880387	0.370867	0.156714	0.644307	0.261636	0.805912
1.12721	0.787009	0.729863	0.805098	0.658855	0.780981	0.448049	0.334308	0.451577	0.550915	0.654221	0.298902	0.935252	0.220694	0.698541	0.19738	0.189213	0.450292	0.83258	0.950495
0.568025	0.18547	0.595614	0.455117	0.437427	0.439974	0.321282	0.199288	0.288285	0.379585	0.564562	0.183286	0.231383	0.285121	0.112453	0.239907	0.109114	0.448327	0.674673	0.858885
0.765896	0.305038	0.712326	0.390263	0.32686	0.407689	0.328575	0.367806	0.22512	0.507716	0.178048	0.126946	0.24008	0.219253	0.242652	0.186667	0.25028	0.427291	0.449884	0.364829
0.852102	0.101319	0.905134	0.283089	0.178724	0.245446	0.139283	0.143673	0.219413	0.554158	0.568237	0.375989	0.204354	0.211518	0.32934	0.20083	0.282201	0.469479	0.511922	0.292076
1.00794	0.786431	0.222883	0.158013	0.221733	0.222522	0.271011	0.159352	0.529731	0.130203	0.470294	0.225943	0.172586	0.114965	0.370057	0.241667	0.313972	0.294969	0.429216	0.827431
0.893215	0.347825	0.271969	0.370108	0.723696	0.620036	0.301053	0.291655	0.177014	0.97406	0.553871	0.22636	0.258446	0.333065	0.251003	0.367541	0.424777	0.328657	0.288653	0.58414
0.883777	0.176407	0.279033	0.452875	0.567969	0.805202	0.337743	0.276728	0.349091	0.790082	0.593744	0.248034	0.193306	0.163546	0.274469	0.330093	0.439408	0.355381	0.393707	0.478341
0.893669	0.270764	0.319288	0.374141	0.350215	0.876359	0.185867	0.305234	0.204145	0.282272	0.313314	0.160051	0.178678	0.284594	0.176156	0.262071	0.253654	0.243696	0.388664	0.462613
1.28393	0.72555	0.348242	0.546321	0.341581	0.798113	0.25343	0.239713	0.200737	1.06512	0.111348	0.12678	0.435644	0.26357	0.287057	0.220025	0.297301	0.175883	0.624959	0.730304
0.71493	0.714004	0.217268	0.891905	0.611086	0.677692	0.227482	0.212448	0.121777	0.964775	0.27867	0.229121	0.556739	0.323644	0.366253	0.410582	0.425354	0.383612	0.821869	0.317336
0.537037	0.59406	0.435132	0.901916	0.606914	0.584994	0.261733	0.146047	0.323576	1.01353	0.238734	0.334421	0.511692	0.417495	0.455453	0.363348	0.441205	0.395983	0.749176	0.393509
0.856378	0.845087	0.213502	0.74472	0.611265	0.746001	0.248551	0.126348	0.30568	0.89014	0.301237	0.242184	0.648854	0.297603	0.371941	0.385294	0.423232	0.306904	0.866546	0.456767
2.02449	2.364	0.770838	0.154784	0.698129	0.344345	0.689273	0.674093	0.19639	0.89341	0.502108	0.235782	0.638265	0.170976	0.224723	0.486715	0.343416	1.12519	0.303864	2.36266
2.37161	2.32299	1.40686	0.64955	0.502688	0.534256	0.604724	0.438625	0.355249	0.467572	0.604112	0.706162	1.47404	0.33079	0.219792	0.425655	0.243687	0.626243	0.408474	2.23248
2.19386	2.27743	1.11476	0.748974	0.0707538	0.698797	0.402025	0.319432	0.273336	0.655217	0.611862	0.575373	1.20743	0.608909	0.21086	0.441793	0.323959	0.718489	0.560418	2.35386
2.02558	2.2896	0.824823	0.742242	0.500859	0.864842	0.22175	0.389533	0.743327	0.891519	0.476278	0.231756	0.930544	0.403334	0.336276	0.621999	0.260712	0.72052	0.763769	2.42846
2.70032	2.2249	1.22879	0.370613	0.983805	0.516414	0.613318	0.562074	0.754073	0.407738	0.120938	1.12814	2.45833	0.319784	0.457232	0.262163	0.0860922	0.311376	0.130259	1.27445
2.70306	2.23724	0.666449	0.527823	0.582035	0.504098	0.753535	0.746973	0.707554	0.372234	0.361521	1.51829	3.16073	0.216776	0.528737	0.393442	0.393219	0.440652	0.287906	0.732316
2.60333	2.00223	0.226256	0.503137	0.351042	0.382674	0.52894	0.578277	0.518385	0.162894	0.462371	1.90158	3.49616	0.208026	0.342364	0.267662	0.303306	0.390106	0.195344	0.396653
2.56954	1.8292	0.14288	0.465657	0.40801	0.338492	0.356655	0.423099	0.384165	0.0381167	0.401051	2.26778	3.12365	0.203295	0.261349	0.268279	0.330268	0.259368	0.203386	0.393615
2.28287	1.55656	0.315181	0.394108	0.477028	0.190377	0.206425	0.347702	0.231515	0.261608	0.28512	2.59157	2.6794	0.34834	0.211949	0.311343	0.219055	0.242965	0.474327	0.423645
1.56356	1.04644	0.386667	0.345022	0.779262	0.52488	0.408991	0.210754	0.393474	0.364866	0.348237	2.02323	1.79186	0.289502	0.237798	0.345926	0.367587	0.555707	0.566158	0.862724
1.33405	0.903352	0.323423	0.360511	0.649685	0.609302	0.398036	0.360281	0.453938	0.535133	0.338747	1.59258	1.35137	0.33293	0.37822	0.400473	0.19231	0.683432	0.547251	0.696297
1.08124	0.904404	0.37665	0.287247	0.240375	0.597326	0.144332	0.438352	0.523418	0.586071	0.571822	0.895532	0.623009	0.157387	0.366814	0.367392	0.350871	0.832873	0.720363	0.390623
0.400517	0.545773	0.334407	0.140955	0.615632	0.50867	0.397968	0.476974	0.408419	0.238333	0.518601	0.359601	0.244616	0.195589	0.274822	0.199016	0.34124	0.36789	0.759925	0.262883
0.740561	0.835893	0.209373	0.405736	0.386867	0.480446	0.408157	0.384902	0.52418	0.398282	0.301872	0.467313	0.122502	0.350117	0.43624	0.311675	0.239641	0.555925	0.956134	0.243229
0.649906	0.626734	0.410796	0.194949	0.297776	0.439865	0.532371	0.683061	0.423173	0.260781	0.255565	0.315809	0.0931958	0.162994	0.322968	0.362732	0.275647	0.428325	0.741659	0.233318
0.856745	0.205169	0.461406	0.404927	0.395971	0.536149	0.37637	0.394005	0.236601	0.313652	0.880915	0.136625	0.366444	0.325495	0.217099	0.225577	0.115273	0.316301	0.561683	0.413653
0.95859	0.468373	0.311157	0.442901	0.211796	0.216113	0.294704	0.336145	0.2273	0.0991797	0.469404	0.455268	0.25554	0.367254	0.387245	0.277916	0.314899	0.405657	0.500403	1.73126
0.958767	0.355994	0.429452	0.235638	0.308472	0.334339	0.210561	0.465997	0.318441	0.336498	0.134429	0.109154	0.373712	0.423591	0.476096	0.236716	0.179134	0.42739	0.166492	1.65509
0.917059	0.211939	0.405435	0.19538	0.36013	0.439134	0.206324	0.310371	0.316107	0.266286	0.538325	0.447062	0.269382	0.333968	0.451499	0.289819	0.328589	0.393187	0.298953	1.51849
0.849985	0.945685	0.150924	0.394106	0.746071	0.391484	0.303809	0.497966	0.355168	0.674275	0.198815	0.718068	0.36177	0.473275	0.455395	0.0831649	0.231671	0.733626	0.525617	1.14534
0.882555	1.35269	0.469863	0.0772433	0.996512	0.279995	0.35119	0.521102	0.321306	0.77872	0.230953	0.565461	0.380717	0.873705	0.41381	0.247953	0.218309	0.717164	0.438618	1.21383
0.799723	1.62254	0.732971	0.37128	1.30268	0.284565	0.831225	0.696088	0.231561	0.56886	1.00018	0.338282	0.199053	0.559615	0.549967	0.211596	0.321487	0.421474	0.261686	1.40066
0.692886	1.66097	1.20981	0.0943734	0.97099	0.659845	0.224123	0.578815	0.703257	0.610054	0.437318	0.454204	0.534106	0.257276	0.389111	0.253167	0.261339	0.361747	0.489424	1.55059
0.870477	0.286543	0.759057	0.174791	0.424682	0.334198	0.421899	0.677748	0.307492	0.326171	0.26757	0.759753	0.28899	0.263245	0.385727	0.191046	0.300074	0.198074	0.186508	1.80069
0.794989	0.198875	0.476674	0.358126	0.479825	0.274573	0.221403	0.428054	0.21199	0.41641	0.285806	0.802013	0.212158	0.457427	0.201354	0.389504	0.315226	0.182086	0.340235	1.66333
0.931102	0.571324	0.401982	0.329764	0.65812	0.266201	0.298161	0.681956	0.417904	0.310896	0.533651	0.369096	0.408363	0.362844	0.0959139	0.384766	0.301183	0.185746	0.411065	1.68261
0.745021	0.364793	0.108484	0.332906	0.395373	0.296367	0.193931	0.256097	0.101532	0.0908282	0.0975671	0.533445	0.242758	0.352264	0.245476	0.356681	0.114856	0.326948	0.374128	1.51034
0.70924	0.422694	1.01577	0.933525	0.251292	0.308269	0.150988	0.341221	0.25136	0.436906	0.326424	0.527669	0.662109	0.229632	0.251973	0.305064	0.541397	0.529684	0.480752	0.869996
0.604511	0.246219	0.728783	1.07762	0.367654	0.351535	0.417312	0.251704	0.221926	0.636305	0.233753	0.575926	0.550071	0.3497	0.232486	0.374914	0.461038	0.35677	0.58134	0.822001
0.930573	0.306035	0.262444	0.653593	0.299185	0.393046	0.35494	0.258115	0.319155	0.299399	0.333906	0.407136	0.222998	0.187046	0.236949	0.215796	0.506136	0.498144	0.404262	1.20302
0.989448	0.10946	0.448699	0.572327	0.385163	0.34375	0.331175	0.16758	0.353864	0.322058	0.255277	0.337412	0.177813	0.137456	0.297352	0.261855	0.501175	0.509571	0.3874	1.37375
0.903714	0.514187	0.151061	0.537143	0.412032	0.296942	0.216928	0.229864	0.522052	0.349826	0.228069	0.424065	0.228276	0.23782	0.110063	0.398164	0.476568	0.612754	0.278807	1.73509
1.16089	0.858712	0.296659	0.369883	0.419681	0.193225	0.0697579	0.350167	0.430509	0.224436	0.396662	0.292002	0.406744	0.171678	0.373341	0.441808	0.42313	0.40736	0.284692	1.87636
0.604145	0.549254	0.397587	1.07772	0.423721	0.305977	0.127428	0.0355908	0.426846	0.989202	0.343155	0.767068	0.522941	0.464269	0.416039	0.212928	0.408539	0.356886	0.761378	0.601651
1.0678	0.301585	1.06772	0.397882	0.319102	1.11414	0.924056	0.646668	0.958479	0.766633	0.67863	0.20489	0.800026	0.221442	0.402438	0.461058	0.460734	0.851908	0.496601	1.07509
0.739397	1.75959	1.28747	0.335604	0.735464	0.885714	0.432597	0.701255	0.494712	0.636188	0.271192	0.354631	0.429148	0.3192	0.164701	0.386168	0.318918	0.536347	0.795231	1.66208
0.502039	0.307778	1.62108	0.389629	0.268216	0.375391	0.258402	0.256323	0.51051	0.650757	0.559376	0.232689	0.836861	0.350519	0.552105	0.458688	0.385868	0.468595	0.815391	0.693336
0.22748	0.418731	1.07831	0.329622	0.483214	0.784946	0.36429	0.200762	0.718984	0.934943	0.244278	0.144306	0.71855	0.400295	0.357877	0.171102	0.236086	0.196623	1.29448	0.282121
0.270018	0.293421	0.702231	0.233132	0.435559	0.58664	0.369643	0.380217	0.858987	0.809554	0.192137	0.231073	0.702493	0.344788	0.270615	0.477131	0.354554	0.36882	1.46507	0.501018
0.379917	0.302553	0.380778	0.351294	0.670689	0.117761	0.557127	0.342946	0.366925	0.621291	0.163448	0.332277	0.304519	0.358054	0.479205	0.553383	0.341539	0.264111	1.7446	0.270735
0.425024	0.225795	1.54316	0.419734	0.373821	0.0925117	0.123695	0.178024	0.550433	0.524237	0.657766	0.360833	0.654942	0.390303	0.630259	0.426303	0.0687523	0.510582	0.632268	0.829748
1.28222	0.609065	1.33014	0.299156	0.229604	0.188893	0.153998	0.301986	0.269639	0.865713	0.803819	0.23596	0.446415	0.309734	0.130614	0.224218	0.360491	0.688192	0.380276	0.596958
0.697861	0.782647	1.26844	0.419898	0.139802	0.200374	0.162511	0.374279	0.316995	0.767332	0.698632	0.196389	0.399291	0.371502	0.388456	0.261969	0.0668797	0.75348	0.0448392	0.648295
0.316024	0.709184	1.08265	0.354211	0.442269	0.393204	0.0758397	0.216203	0.263674	0.575748	0.541913	0.393596	0.295963	0.409042	0.29532	0.344482	0.22646	0.702559	0.0755507	0.677227
0.311534	0.765341	1.00261	0.526769	0.207543	0.284984	0.304156	0.19682	0.321403	0.766676	0.676973	0.348174	0.20945	0.315533	0.384115	0.393165	0.453635	0.590847	0.277669	0.681916
0.970943	0.413562	1.02029	0.36252	0.443206	0.286273	0.374839	0.336956	0.27345	0.46762	0.904508	0.274117	0.172698	0.242852	0.414792	0.300842	0.288852	0.717947	0.199013	0.741508
0.785037	0.268665	0.929663	0.301992	0.6076	0.265427	0.162202	0.286687	0.301599	0.31299	1.20495	0.0954092	0.222541	0.247657	0.511704	0.154455	0.41549	0.686435	0.111135	0.741516
0.573987	0.361748	0.956805	0.262302	0.668336	0.237814	0.365684	0.157469	0.593965	0.496257	1.21556	0.416677	0.359988	0.305102	0.647668	0.327684	0.204445	0.681961	0.221039	0.81509
0.539692	0.0577088	0.786412	0.311493	0.121325	0.432345	0.136804	0.395664	0.261523	0.343522	0.789009	0.452613	0.20722	0.20364	0.35898	0.369846	0.384522	0.432231	0.28378	0.256801
0.278679	0.216348	0.655791	0.357839	0.291612	0.314351	0.354346	0.428039	0.243264	0.449689	0.853174	0.407932	0.255449	0.0769641	0.0995395	0.307624	0.372357	0.395126	0.461976	0.233212
0.507547	0.382177	0.684231	0.288892	0.182706	0.274867	0.161269	0.160583	0.22431	0.173851	0.523164	0.483622	0.313517	0.150485	0.339025	0.217634	0.330629	0.4371	0.474356	0.151286
0.692515	0.38268	0.939107	0.176451	0.315483	0.476709	0.272316	0.34488	0.30686	0.390037	0.291151	0.290744	0.252018	0.142333	0.287619	0.247213	0.307151	0.350158	0.527144	0.387947
0.557547	0.451179	1.38259	0.156656	0.357374	0.390708	0.166639	0.223911	0.378173	0.455896	0.825266	0.15061	0.497874	0.155536	0.928929	0.300476	0.336653	0.702327	0.402899	0.892243
0.545371	0.261074	0.462219	0.245964	0.498508	0.453638	0.116956	0.21619	0.28327	0.178942	0.970298	0.273546	0.348852	0.307752	0.329566	0.330531	0.134641	0.475698	0.596436	0.830919
0.637081	0.305168	0.726332	0.151332	0.395488	0.415154	0.278374	0.380591	0.21035	0.389108	0.265578	0.209692	0.321244	0.327772	0.190628	0.255805	0.274198	0.439483	0.554696	0.589531
0.868363	0.220658	0.772391	0.411936	0.249078	0.343843	0.272493	0.113721	0.382099	0.384561	0.69813	0.287525	0.0879719	0.119087	0.282612	0.416477	0.331194	0.359253	0.411515	0.175636
0.863724	1.25631	0.275481	0.50694	0.350862	0.388558	0.24348	0.408128	0.543747	0.0521242	0.275469	0.388441	0.305346	0.128956	0.146904	0.205561	0.0646296	0.289821	0.586062	1.37383
0.858057	0.966721	0.179033	0.384407	0.282677	0.265856	0.118293	0.294663	0.530221	0.220583	0.194716	0.240077	0.241021	0.162213	0.278252	0.0801631	0.291473	0.134992	0.707221	1.06727
1.13842	1.62859	0.604368	0.467865	0.555085	0.549729	0.605556	0.647044	0.592283	0.354416	0.390724	0.179394	0.413737	0.396681	0.220654	0.371148	0.290824	0.617387	0.470103	1.69296
1.07745	0.445853	0.363159	0.559603	0.81384	0.406006	0.497031	0.362208	0.226839	0.869109	0.446239	0.21099	0.128145	0.212046	0.315091	0.439693	0.544685	0.217241	0.161638	0.462311
0.8374	0.457757	0.154156	0.454026	0.57436	0.19902	0.511764	0.270574	0.350807	0.6494	0.277473	0.287491	0.166088	0.365434	0.391767	0.451252	0.528841	0.251274	0.473776	0.65433
0.769069	0.128808	0.242947	0.483725	0.36119	0.227756	0.502012	0.266732	0.377752	0.423574	0.18526	0.260694	0.358961	0.368464	0.421645	0.475807	0.646565	0.352919	0.525071	0.678349
0.521663	0.353023	0.248943	0.546456	0.412698	0.268477	0.274485	0.253339	0.47397	0.183448	0.301128	0.158678	0.31599	0.386444	0.43705	0.491201	0.687775	0.213075	0.428457	0.693118
0.487384	0.366791	0.265985	0.351149	0.31697	0.15481	0.453553	0.259471	0.664384	0.0322592	0.313288	0.384359	0.520555	0.293849	0.405487	0.399974	0.561193	0.358855	0.106363	0.698101
0.709659	0.590343	0.255509	0.233525	0.183404	0.369244	0.135931	0.303906	0.639377	0.363806	0.427516	0.165065	0.3074	0.249179	0.404259	0.300545	0.518954	0.271892	0.43414	0.803735
1.13325	0.410339	0.344966	0.361844	0.269107	0.861831	0.144948	0.243332	0.0618369	0.738464	0.474126	0.236352	0.300758	0.199139	0.239017	0.153816	0.225113	0.319161	0.469835	0.566429
0.90757	0.13362	0.36286	0.295453	0.0674375	0.569875	0.229323	0.31984	0.300712	0.161873	0.420127	0.202922	0.241692	0.0895482	0.281671	0.239777	0.342712	0.406193	0.418261	0.372951
1.1653	0.788304	0.290296	0.858492	0.613174	0.794641	0.328478	0.256319	0.199017	1.02927	0.252227	0.290277	0.75114	0.218058	0.242046	0.273066	0.434475	0.175541	0.826173	0.594835
1.47227	0.63757	0.405856	0.954592	0.565304	0.880599	0.365635	0.196953	0.147192	1.10058	0.265251	0.130417	0.523341	0.227664	0.261609	0.301305	0.433821	0.29683	0.681988	0.614698
0.612152	0.493721	0.138662	0.992162	0.54163	0.493835	0.218079	0.251735	0.123437	1.11077	0.340745	0.583172	0.513077	0.482669	0.35883	0.205673	0.394042	0.386209	0.754074	0.370125
1.74822	2.26375	0.754136	0.565752	0.644279	0.714117	0.485396	0.652518	0.453495	0.775044	0.395495	0.233679	0.659946	0.281846	0.403195	0.61661	0.337346	0.801877	0.312214	2.31526
2.54899	2.38886	1.59962	0.429151	0.947596	0.443565	0.687306	0.388649	0.826756	0.488621	0.645581	0.795488	1.74428	0.182285	0.392423	0.425745	0.456026	0.323515	0.175565	1.98779
2.74033	2.39519	1.58774	0.426619	1.21542	0.662258	0.881939	0.734013	1.08543	0.544577	0.479265	0.897924	2.07431	0.243296	0.539015	0.417686	0.146891	0.269143	0.181568	1.73575
2.8674	2.53713	1.08704	0.638803	1.0079	0.784707	1.00239	1.0559	1.07974	0.530923	0.289903	1.1486	2.78083	0.134296	0.693911	0.516113	0.521055	0.544086	0.430361	1.23199
2.79634	2.44407	1.43918	0.566369	1.27399	0.888489	0.985019	1.06243	1.15848	0.53394	0.343231	1.05333	2.43287	0.224581	0.64946	0.4795	0.434548	0.605591	0.353901	1.44655
1.14664	0.773605	0.431532	0.288101	0.466923	0.687888	0.567072	0.455043	0.722847	0.65831	0.497868	1.27041	0.969661	0.268003	0.371102	0.49454	0.398523	0.780977	0.592051	0.583124
1.84392	1.22342	0.276851	0.396136	0.608958	0.399259	0.267203	0.194517	0.284073	0.305537	0.392811	2.47591	2.22676	0.226046	0.196692	0.498412	0.416969	0.380988	0.438208	0.623275
0.889166	0.563723	0.168455	0.34815	0.434159	0.617019	0.202586	0.427186	0.546741	0.485166	0.512142	0.576482	0.182713	0.301754	0.480483	0.390377	0.275893	0.793019	0.695039	0.189623
0.581317	0.646417	0.332509	0.205304	0.249413	0.30757	0.374193	0.451212	0.450174	0.36974	0.544121	0.544054	0.374361	0.223186	0.297047	0.260283	0.349778	0.564308	0.944158	0.313207
0.56463	0.66266	0.224911	0.208549	0.372221	0.431092	0.561844	0.626198	0.396543	0.176287	0.393195	0.314682	0.150898	0.243961	0.395499	0.357927	0.203515	0.508863	0.853998	0.311477
0.931886	0.474476	0.378402	0.395235	0.354729	0.349252	0.597666	0.79215	0.282191	0.479905	0.193124	0.293689	0.166736	0.297967	0.137444	0.243058	0.37979	0.265176	0.684829	0.214472
1.1556	0.330408	0.330045	0.131431	0.128008	0.397492	0.468021	0.64758	0.336962	0.0757422	0.634348	0.212026	0.303511	0.278485	0.282368	0.264419	0.154597	0.286645	0.668621	0.277712
1.08932	0.412534	0.523217	0.21083	0.252028	0.395268	0.25876	0.490735	0.399845	0.0703962	0.694584	0.338052	0.137603	0.193567	0.363993	0.361	0.204255	0.346253	0.58301	0.396364
0.786422	0.382411	0.633706	0.478982	0.189583	0.426664	0.198858	0.327647	0.232098	0.269781	0.857372	0.161405	0.0762565	0.11294	0.221735	0.313982	0.317132	0.226736	0.567788	0.512453
0.887861	0.602591	0.247037	0.245917	0.433875	0.386127	0.382032	0.38001	0.231505	0.181592	0.287958	0.441969	0.242734	0.318147	0.388875	0.325009	0.264633	0.42128	0.483883	1.60204
0.86685	0.521539	0.279997	0.742536	0.515734	0.282547	0.353444	0.27545	0.103759	0.430865	0.370736	0.158417	0.373405	0.282569	0.492201	0.0715775	0.261969	0.668191	0.510539	1.17669
0.827359	0.259524	0.327518	0.590351	0.50411	0.144657	0.240163	0.324859	0.288248	0.396938	0.421877	0.121191	0.192282	0.364327	0.526922	0.128987	0.137245	0.645144	0.281676	1.29198
1.01022	1.51356	0.836231	0.152974	1.26009	0.588129	0.603021	0.751654	0.478053	0.318924	0.449631	0.64195	0.59073	1.05063	0.452372	0.182266	0.27598	0.552563	0.376574	1.1995
0.919361	1.60185	1.0713	0.388977	1.48673	0.531596	0.910226	0.847465	0.626873	0.289228	0.571261	0.579114	0.225014	0.629161	0.734917	0.304953	0.253182	0.442447	0.333284	1.36305
0.84703	1.64435	1.11684	0.419366	1.38078	0.158055	0.641037	0.824074	0.668331	0.374761	0.6938	0.337612	0.404916	0.288918	0.640845	0.383116	0.32001	0.383368	0.465106	1.4329
0.865873	0.673263	0.544454	0.359673	0.394969	0.272856	0.337503	0.688071	0.363789	0.393773	0.370233	0.568912	0.285139	0.32374	0.10321	0.230788	0.366973	0.104869	0.279408	1.9062
0.738033	0.452843	0.218689	0.331009	0.326079	0.42869	0.320701	0.424521	0.365501	0.31664	0.347988	0.421297	0.0939459	0.299472	0.321958	0.136005	0.156661	0.243261	0.520562	1.47438
0.537274	0.519317	0.580044	1.12018	0.362692	0.287546	0.290187	0.191873	0.259261	0.982828	0.411158	0.675248	0.450834	0.431428	0.279955	0.225906	0.313061	0.321863	0.603211	0.650409
0.763549	0.326503	0.858679	0.99882	0.147656	0.237873	0.0509625	0.158477	0.291908	0.238968	0.267885	0.481802	0.50746	0.405241	0.0980149	0.135256	0.448716	0.663936	0.340686	1.0011
0.709006	0.347831	1.08674	1.05731	0.219176	0.200982	0.192943	0.14152	0.280381	0.364603	0.167942	0.425863	0.61142	0.31515	0.245536	0.241963	0.480349	0.531128	0.446363	0.883337
0.833074	0.280198	0.675616	0.867414	0.137899	0.313535	0.196938	0.309749	0.287204	0.294639	0.211197	0.433275	0.376774	0.299119	0.450073	0.258445	0.50699	0.642812	0.261915	1.0303
0.932615	0.104286	0.312321	0.589582	0.374323	0.372986	0.293846	0.341379	0.410442	0.414933	0.219921	0.276169	0.258335	0.358273	0.13143	0.449991	0.53572	0.631285	0.351608	1.44064
1.05053	0.785407	0.323337	0.592147	0.556698	0.344133	0.320787	0.389251	0.415945	0.41608	0.378584	0.442777	0.170381	0.0277447	0.235262	0.425664	0.646705	0.6489	0.0232634	1.91793
0.571736	0.574632	0.244664	1.0911	0.507677	0.388315	0.250419	0.145245	0.391267	1.07307	0.393507	0.710337	0.492175	0.469151	0.35601	0.330057	0.373322	0.338096	0.697919	0.448571
0.998607	0.432984	1.26186	0.163147	0.188409	0.845517	0.459157	0.846971	1.04377	0.752672	1.01854	0.367557	0.518684	0.238719	0.400509	0.443956	0.4149	1.29775	0.307698	1.49438
0.85867	0.86747	1.42097	0.393641	0.229908	0.658925	0.33444	0.905939	0.603704	0.509189	0.614198	0.457049	0.421643	0.307328	0.434016	0.749405	0.660815	1.25619	0.116179	1.78353
0.696953	1.27085	1.35327	0.350963	0.534843	0.600989	0.631385	0.701925	0.222906	0.264528	0.227434	0.59675	0.385411	0.214739	0.262313	0.623603	0.752948	1.25545	0.319601	2.0182
0.616364	1.42385	1.50077	0.263906	0.809329	1.01168	0.985309	0.918496	0.301904	0.443848	0.458452	0.496928	0.224077	0.310462	0.224871	0.531609	0.579314	0.851642	0.544503	1.79536
0.231421	0.403123	0.268	0.386679	0.706675	0.584089	0.418923	0.488946	0.139206	0.847515	0.225678	0.380207	0.199668	0.113693	0.305001	0.785721	0.484914	0.417585	1.62686	0.432032
0.393755	0.507551	0.321811	0.766452	0.679499	0.891043	0.144444	0.521838	0.215399	0.765949	0.203712	0.30697	0.169781	0.299246	0.295937	0.383044	0.743986	0.343058	1.40044	0.206638
0.655242	0.65064	0.438949	0.939576	0.777714	1.23416	0.376052	0.732584	0.439068	0.570833	0.237259	0.317822	0.346983	0.278332	0.406195	0.226694	0.868056	0.278958	1.18564	0.231295
0.283724	0.221576	1.33195	0.299757	0.378836	0.606895	0.279466	0.280383	0.541136	0.847658	0.460251	0.232128	0.759204	0.297271	0.298094	0.203734	0.336481	0.377926	1.0992	0.506001
0.128935	0.41131	0.346179	0.169326	0.720886	0.464259	0.512892	0.489091	0.221078	0.516479	0.44219	0.558914	0.291981	0.0955916	0.657923	0.820049	0.454681	0.350893	1.82791	0.216762
0.801692	0.740109	0.727179	0.852515	1.01161	1.21959	0.365381	0.852321	0.746226	0.291959	0.141376	0.414642	0.567273	0.376548	0.379775	0.269062	0.691996	0.333339	0.938003	0.549903
1.04035	0.574418	1.19625	0.330624	0.202979	0.460832	0.299443	0.362662	0.190624	0.818341	0.582364	0.358406	0.351782	0.169838	0.415841	0.291675	0.386131	0.473644	0.475484	0.613363
1.02106	0.828005	1.33354	0.302443	0.275313	0.343946	0.401628	0.176486	0.261003	0.792207	0.807706	0.307731	0.28678	0.309542	0.386123	0.364301	0.236321	0.691594	0.323102	0.57945
0.619523	0.638564	1.09756	0.411279	0.285752	0.212874	0.198599	0.422923	0.351239	0.667558	0.768412	0.465025	0.292858	0.33854	0.32547	0.385269	0.276623	0.655646	0.255593	0.802215
0.765275	0.164422	1.02239	0.244392	0.603494	0.293592	0.266323	0.284487	0.234753	0.494437	1.1651	0.275827	0.200039	0.300339	0.543666	0.243513	0.236965	0.620909	0.279701	0.860641
0.575502	0.542404	1.12943	0.273536	0.629062	0.272638	0.353457	0.38268	0.400696	0.309412	1.067	0.114293	0.47529	0.08715	0.837092	0.316916	0.355346	0.666873	0.362086	0.86728
0.897353	0.506087	1.02106	0.168278	0.416705	0.184813	0.275199	0.205868	0.360342	0.723136	0.256229	0.146662	0.255793	0.397477	0.145942	0.272213	0.328838	0.45223	0.485028	0.590057
0.450268	0.563195	1.12064	0.199035	0.555573	0.453711	0.321806	0.340731	0.616386	0.654238	1.07886	0.298975	0.449349	0.167433	1.01721	0.402169	0.142814	0.555709	0.298238	1.10444
0.94927	0.696359	1.15145	0.699747	0.849607	1.46193	0.79856	1.04959	1.18847	0.174713	0.0670539	0.465547	0.999899	0.408517	0.280583	0.379529	0.599832	0.602195	0.690762	0.586676
0.590527	0.391088	0.419941	0.452378	0.392452	0.413206	0.234646	0.337498	0.265037	0.214964	1.12943	0.232064	0.0634086	0.0461742	0.275334	0.386544	0.197379	0.327629	0.603348	0.730418
0.67495	0.293777	0.550104	0.418379	0.283229	0.374285	0.121237	0.155859	0.404397	0.216415	0.705598	0.263909	0.179015	0.22808	0.190462	0.395162	0.235852	0.493374	0.652342	0.854896
0.768617	0.291161	0.497889	0.336085	0.371096	0.244545	0.208131	0.122748	0.415649	0.141329	0.396498	0.257798	0.162469	0.266042	0.295956	0.432628	0.362093	0.490433	0.556866	0.588623
0.943172	0.229252	0.819677	0.321246	0.225954	0.362594	0.286816	0.423023	0.258934	0.468429	0.527916	0.120863	0.105625	0.284176	0.122222	0.288413	0.345443	0.420985	0.353248	0.330331
1.13721	0.372885	0.303352	0.671917	0.694199	0.633448	0.371757	0.163221	0.281399	0.830768	0.304711	0.243598	0.334695	0.317394	0.319225	0.359515	0.388913	0.23695	0.356597	0.45354
1.09303	0.252697	0.252934	0.675517	0.490116	0.716671	0.346543	0.160863	0.235934	0.528871	0.393866	0.231234	0.158757	0.234605	0.284769	0.405729	0.318978	0.339508	0.212578	0.371306
1.31001	1.95715	0.82745	0.673433	0.686801	0.652087	0.645063	0.644831	0.475606	0.488099	0.289295	0.244088	0.498867	0.252099	0.255288	0.488253	0.446484	0.460921	0.316325	2.01428
0.98911	0.393742	0.101711	0.260195	0.326952	0.525727	0.221633	0.295277	0.151866	0.585292	0.504991	0.313294	0.297654	0.236967	0.127939	0.225174	0.27535	0.20532	0.166203	0.406539
0.861455	0.281479	0.138224	0.57364	0.223832	0.497797	0.378116	0.102227	0.419636	0.228253	0.255822	0.348859	0.168627	0.362473	0.324328	0.306155	0.287228	0.238502	0.274996	0.250142
1.24731	0.36342	0.310862	0.764436	0.437043	0.874958	0.175972	0.370275	0.309323	1.08585	0.455416	0.250162	0.409527	0.3212	0.194591	0.319034	0.328968	0.170296	0.482951	0.614866
0.836798	0.466866	0.243838	1.01361	0.759859	0.649574	0.267111	0.25807	0.219326	1.34646	0.265268	0.19867	0.423168	0.313745	0.425509	0.314923	0.357164	0.484129	0.443329	0.254186
0.976321	0.566242	0.235952	1.04877	0.739373	0.735566	0.234922	0.0846299	0.252645	1.19742	0.223707	0.096077	0.607504	0.301783	0.30274	0.416271	0.389487	0.365174	0.629746	0.294103
0.671217	0.26986	0.297834	1.05662	0.67151	0.408438	0.100172	0.149891	0.228612	1.29147	0.408054	0.450266	0.355024	0.312757	0.372762	0.261638	0.325206	0.439403	0.452089	0.369585
1.27869	0.484525	0.210746	1.08576	0.765876	0.832372	0.314455	0.208223	0.248469	1.18634	0.220639	0.251878	0.711233	0.341065	0.271556	0.299195	0.367152	0.195058	0.641127	0.400087
2.25174	2.53125	1.72998	0.648295	1.06444	0.865915	1.05606	0.780144	0.948732	0.507172	0.631333	0.575028	1.31085	0.265989	0.544719	0.649173	0.408454	0.232413	0.690061	2.33368
2.0646	2.3564	1.3896	0.71106	0.620275	0.810126	0.866594	0.520781	0.387992	0.539032	0.550054	0.364293	1.09159	0.273904	0.342468	0.671885	0.367092	0.40428	0.764602	2.33751
1.90185	2.25895	1.06009	0.761902	0.427989	0.788892	0.643729	0.426624	0.240191	0.657092	0.420041	0.191167	0.907755	0.389237	0.151296	0.568472	0.476961	0.349394	0.876889	2.38507
1.58048	2.19304	0.949898	0.77456	0.599388	0.858096	0.553599	0.607005	0.368687	0.639882	0.237779	0.249234	0.646722	0.391898	0.108909	0.599541	0.409519	0.430044	0.530185	2.23135
2.88646	2.11593	0.760411	0.773618	0.618847	0.722198	0.819694	0.812429	0.654924	0.561748	0.109927	1.40635	3.13293	0.322256	0.584835	0.277063	0.553489	0.517481	0.301444	1.03004
2.77451	1.77553	0.453835	0.642315	0.253423	0.492793	0.547794	0.572822	0.379411	0.3364	0.188087	1.78984	3.4279	0.341836	0.456395	0.189421	0.279559	0.36053	0.294768	0.583792
2.60325	1.59779	0.375632	0.443632	0.244178	0.237438	0.440803	0.474019	0.244937	0.172948	0.280005	2.17391	3.0375	0.32896	0.31557	0.28446	0.13625	0.228622	0.11305	0.225214
1.23584	0.774061	0.32161	0.263396	0.781553	0.722573	0.635823	0.409161	0.586564	0.482997	0.394627	1.71448	1.39556	0.287061	0.35862	0.596424	0.390512	0.721313	0.484455	0.700649
1.47449	0.930713	0.125201	0.364137	0.677085	0.517279	0.530022	0.342671	0.477944	0.343824	0.318337	2.11394	1.8288	0.34371	0.365051	0.509474	0.35613	0.45388	0.486896	0.612619
2.15704	1.28544	0.216124	0.427361	0.501386	0.290827	0.0714992	0.218908	0.149543	0.260976	0.424569	2.49803	2.60124	0.330738	0.154813	0.393873	0.359364	0.239289	0.258758	0.310889
1.05988	0.458639	0.190331	0.370775	0.586804	0.74544	0.606987	0.555348	0.734689	0.627097	0.564303	0.970981	0.567851	0.370771	0.501438	0.511603	0.249132	0.866483	0.598458	0.371674
0.59521	0.388849	0.22538	0.257108	0.186282	0.366668	0.509052	0.592843	0.483372	0.169927	0.499677	0.329091	0.264331	0.259226	0.441806	0.400577	0.24232	0.630705	0.935504	0.283614
0.820042	0.279558	0.353556	0.236304	0.399541	0.504986	0.368564	0.453343	0.62029	0.479208	0.586115	0.557646	0.3549	0.274403	0.348669	0.291905	0.342389	0.776706	0.784696	0.13916
0.677167	0.585362	0.267286	0.278806	0.264894	0.516989	0.590485	0.688085	0.410916	0.22513	0.537687	0.213387	0.401552	0.461639	0.272875	0.222806	0.233023	0.421759	0.851596	0.306456
0.681569	0.561111	0.0510919	0.272606	0.119087	0.414713	0.536294	0.68071	0.3836	0.189447	0.285959	0.299377	0.37188	0.382617	0.255771	0.184833	0.203113	0.377669	0.799783	0.305735
0.8615	0.452765	0.359758	0.258975	0.269464	0.168165	0.157045	0.393844	0.240099	0.253919	0.481277	0.228127	0.317427	0.397164	0.377207	0.217652	0.149292	0.361675	0.554793	1.71028
0.879626	0.175411	0.278751	0.281584	0.182587	0.189498	0.206869	0.486394	0.202265	0.261978	0.293527	0.232739	0.186897	0.516344	0.404788	0.188849	0.361434	0.427276	0.329608	1.43716
0.97966	0.762138	0.357868	0.39542	0.592583	0.208672	0.272187	0.343019	0.0727098	0.54525	0.361976	0.694618	0.183484	0.512946	0.503467	0.397456	0.248255	0.500799	0.24202	0.979963
0.967362	1.17331	0.472118	0.2307	0.880951	0.376957	0.311691	0.501723	0.252237	0.490686	0.139225	0.847625	0.3706	0.856858	0.402687	0.202185	0.360383	0.555034	0.160412	1.01721
0.78445	1.64499	1.5874	0.279592	1.17348	0.500572	0.557677	0.943927	0.296297	0.494313	0.415764	0.499944	0.577954	0.307246	0.37561	0.279412	0.206319	0.441377	0.705394	1.53317
0.817589	0.435885	0.908588	0.356681	0.307959	0.189296	0.205703	0.533178	0.303982	0.333775	0.253681	0.906555	0.19347	0.355134	0.14923	0.314468	0.330339	0.283737	0.379874	1.67559
0.813196	0.151292	0.50829	0.333775	0.361555	0.360568	0.329803	0.459821	0.274394	0.319726	0.202804	0.711165	0.329884	0.335764	0.273619	0.229042	0.262932	0.29462	0.0966872	1.53441
0.997292	0.889493	0.359235	0.231425	0.373101	0.313159	0.274024	0.459205	0.133811	0.154261	0.351302	0.337721	0.293598	0.186691	0.36518	0.31795	0.218828	0.271902	0.360388	1.91881
0.657702	0.273116	0.290599	0.346564	0.268391	0.380752	0.323464	0.326473	0.420262	0.242541	0.415783	0.473381	0.233987	0.32891	0.294914	0.185885	0.295143	0.427342	0.366504	1.38135
0.604113	0.257258	1.06534	1.12669	0.220414	0.174873	0.195973	0.40466	0.18851	0.587503	0.261936	0.414604	0.498869	0.315571	0.352081	0.313852	0.420739	0.366819	0.54586	0.851167
0.512501	0.357182	0.799244	1.22049	0.287281	0.223617	0.0992078	0.262515	0.305109	0.875432	0.333154	0.616492	0.439835	0.376867	0.372748	0.17978	0.366719	0.319047	0.577748	0.78755
0.936675	0.392906	0.350044	0.742732	0.274804	0.457329	0.358238	0.386721	0.178766	0.485376	0.269465	0.32094	0.260605	0.178056	0.198178	0.469285	0.59714	0.588295	0.112793	1.17616
0.95689	0.386927	0.331517	0.747032	0.363193	0.242871	0.174865	0.124925	0.365307	0.355597	0.293278	0.315523	0.130245	0.246579	0.166401	0.461145	0.720577	0.712641	0.156556	1.62152
1.09203	0.930136	0.603478	0.533845	0.257913	0.287239	0.305147	0.189126	0.348834	0.167365	0.482691	0.48848	0.268965	0.100675	0.368732	0.500138	0.661482	0.664253	0.310501	2.06385
0.525442	0.406409	0.421155	1.07943	0.434309	0.286818	0.339496	0.27351	0.215891	1.03003	0.518646	0.744669	0.357386	0.430179	0.379135	0.167615	0.295556	0.225375	0.427868	0.398526
0.787713	0.23075	1.37091	0.361714	0.570227	0.806881	0.483975	1.2114	1.43846	0.693929	0.574683	0.24549	0.792509	0.438931	0.0834503	0.53638	0.530016	1.23986	0.298146	1.12804
0.544507	1.20689	1.59991	0.168587	0.850871	0.720766	0.619248	0.810949	0.367428	0.293133	0.394401	0.625202	0.297068	0.340315	0.19417	0.710352	0.772895	1.17878	0.371424	1.96228
0.587031	1.25895	1.76131	0.179824	1.05584	0.988511	0.972922	1.13569	0.351308	0.33322	0.409647	0.383873	0.379245	0.37772	0.263829	0.412476	0.535759	0.728906	0.633905	1.68637
0.326445	0.288816	1.44496	0.301584	0.408955	0.316656	0.18136	0.348714	0.42872	0.560231	0.484871	0.372181	0.693937	0.319043	0.295784	0.141698	0.134099	0.213336	1.00341	0.757511
0.481266	0.366426	1.69666	0.231242	0.139912	0.351706	0.391886	0.238582	0.478504	0.474186	0.712759	0.157534	0.66777	0.253577	0.457062	0.218368	0.440178	0.505217	0.797891	0.854697
0.218487	0.17022	0.795524	0.124154	0.616857	0.418059	0.23632	0.234131	0.449757	0.619812	0.343316	0.151773	0.581337	0.23871	0.136749	0.423546	0.244471	0.299	1.63541	0.486934
0.283301	0.305577	1.12885	0.324524	0.549049	0.550376	0.407377	0.147681	0.48749	0.599824	0.465953	0.290944	0.724468	0.392771	0.42549	0.398811	0.392002	0.400496	1.30172	0.588846
0.202586	0.537546	0.107513	0.243243	1.00848	0.292184	0.537556	0.511391	0.419814	0.347273	0.391557	0.462564	0.24486	0.129852	0.582579	0.860212	0.597179	0.464219	1.89687	0.385579
0.358575	0.177379	1.33781	0.18359	0.390107	0.283384	0.246295	0.256879	0.588928	0.67102	0.889589	0.199899	0.631584	0.250101	0.748884	0.342746	0.373342	0.601193	0.402338	1.12686
1.04811	0.888874	1.52632	0.41194	0.160223	0.179455	0.27353	0.130047	0.185251	1.01058	0.501379	0.206842	0.332679	0.254398	0.209142	0.296957	0.291763	0.610746	0.0692738	0.761792
0.825233	1.01172	1.37882	0.319454	0.29346	0.364424	0.394782	0.136969	0.323875	0.939535	0.506479	0.300777	0.286488	0.234037	0.399698	0.244007	0.258851	0.553321	0.306998	0.809975
0.66174	1.01021	1.29502	0.44202	0.131364	0.229694	0.213264	0.36517	0.364592	0.840642	0.492452	0.197638	0.244376	0.331869	0.422813	0.301679	0.365118	0.561798	0.322071	0.938897
0.468611	0.918481	1.15866	0.346834	0.420664	0.15832	0.168364	0.208071	0.338428	0.913011	0.595206	0.231452	0.162935	0.336554	0.429409	0.441557	0.248429	0.577839	0.36073	0.902153
0.643872	0.892965	1.20317	0.456838	0.247332	0.324008	0.359515	0.40354	0.385791	0.889919	0.764423	0.266185	0.264176	0.305569	0.376863	0.438354	0.456432	0.50878	0.155966	0.962753
0.840146	0.414735	1.09816	0.45189	0.267408	0.340411	0.297181	0.331528	0.335882	0.73694	0.937835	0.291385	0.130684	0.391339	0.444182	0.320642	0.316373	0.644202	0.179383	1.01069
0.528223	0.308685	0.811273	0.264685	0.529664	0.374819	0.357314	0.159325	0.368402	0.510729	1.28198	0.385539	0.422809	0.314511	0.566552	0.340841	0.301222	0.594997	0.31174	1.00342
0.410645	0.307877	0.75395	0.316619	0.743437	0.303262	0.073011	0.392432	0.400847	0.608473	1.40706	0.222854	0.433894	0.16845	0.660474	0.215913	0.351741	0.582198	0.177853	1.02761
0.251542	0.508489	0.916905	0.344637	0.699374	0.24301	0.214809	0.322857	0.554339	0.632536	1.27262	0.327098	0.510646	0.403698	0.841714	0.116747	0.21417	0.634312	0.220395	1.08725
0.77898	0.297743	0.729729	0.325803	0.242279	0.46222	0.224493	0.361285	0.418101	0.375978	0.708866	0.170824	0.228449	0.328644	0.157454	0.39528	0.485963	0.38343	0.371867	0.218044
0.458999	0.138516	0.706528	0.332233	0.139369	0.396142	0.325208	0.511349	0.229382	0.336324	0.915589	0.305367	0.121859	0.111776	0.213639	0.463481	0.474888	0.409864	0.241732	0.339821
0.418759	0.1277	0.696143	0.244338	0.180543	0.163136	0.346799	0.462468	0.299651	0.409003	0.887454	0.385882	0.141972	0.334122	0.193644	0.361101	0.413742	0.418151	0.388557	0.324387
0.611567	0.27418	0.844831	0.29976	0.495023	0.320681	0.32804	0.295508	0.329842	0.096121	0.66532	0.330738	0.297827	0.0919675	0.140193	0.369539	0.467554	0.421938	0.497097	0.330986
0.606848	0.581412	1.02057	0.104235	0.560636	0.175652	0.165234	0.317718	0.306671	0.42014	0.416806	0.253588	0.249807	0.0895109	0.0586408	0.304378	0.370395	0.415609	0.462534	0.626183
0.808984	0.487019	1.4417	0.475526	0.916851	1.22404	1.08452	1.45063	1.60666	0.272922	0.297748	0.660203	1.20437	0.679165	0.353474	0.617883	0.707218	1.0139	0.577065	0.743296
0.519736	0.0926872	0.504865	0.288078	0.27999	0.468738	0.280617	0.255234	0.307967	0.309323	1.15854	0.28675	0.264054	0.222727	0.195236	0.259541	0.29268	0.334806	0.694256	0.965462
0.894616	0.343209	0.607013	0.408266	0.311893	0.306331	0.203272	0.16453	0.26995	0.341584	0.108817	0.244888	0.140672	0.230323	0.246533	0.354191	0.394538	0.513713	0.464032	0.448175
0.799447	1.26577	0.288546	0.669053	0.406873	0.453152	0.233797	0.419096	0.200206	0.251323	0.203729	0.104688	0.200573	0.257869	0.225851	0.185481	0.219293	0.17892	0.527514	1.41619
0.941457	1.59272	0.578992	0.761838	0.48647	0.580239	0.450487	0.547243	0.459435	0.195783	0.236315	0.219424	0.379039	0.313697	0.126735	0.35694	0.351929	0.399461	0.343512	1.70187
0.701363	0.574666	0.322564	0.312116	0.36421	0.228103	0.236733	0.231455	0.378838	0.249843	0.349043	0.163464	0.395994	0.223461	0.377125	0.274457	0.386499	0.294422	0.550143	1.02597
1.02685	0.62453	0.515719	0.846012	0.813622	0.263124	0.387201	0.359273	0.2144	0.743228	0.392224	0.216493	0.215453	0.246901	0.362561	0.451344	0.56904	0.19164	0.160273	0.266649
1.09884	0.485604	0.185731	0.662334	0.587597	0.144289	0.632294	0.207023	0.407156	0.441874	0.084101	0.329609	0.334626	0.390605	0.512038	0.48434	0.683618	0.262101	0.467221	0.544785
0.970671	0.438023	0.382814	0.581611	0.313888	0.322011	0.562396	0.389339	0.43852	0.424406	0.262175	0.318798	0.309494	0.347523	0.490273	0.485673	0.669996	0.186107	0.620987	0.604619
0.751344	0.338922	0.270018	0.656356	0.18848	0.219519	0.533193	0.238222	0.682703	0.100683	0.0782903	0.269358	0.403329	0.411833	0.570299	0.544151	0.751091	0.15032	0.452254	0.646796
0.637436	0.239132	0.368492	0.555247	0.472987	0.316864	0.378108	0.268753	0.747166	0.114765	0.438227	0.278992	0.606743	0.320131	0.493767	0.49274	0.66983	0.147691	0.261552	0.668883
0.613268	0.224518	0.244483	0.314491	0.446204	0.223377	0.35439	0.206566	0.601759	0.414541	0.417373	0.269509	0.614749	0.204357	0.483693	0.370121	0.475953	0.152992	0.358914	0.801042
1.05591	0.312767	0.367887	0.46069	0.439877	0.642184	0.146873	0.426428	0.281685	0.949218	0.600263	0.198267	0.381056	0.0885253	0.251739	0.156688	0.250989	0.308492	0.37854	0.43314
0.863267	0.319569	0.359943	0.270084	0.134095	0.349566	0.313191	0.266846	0.238635	0.509475	0.670719	0.111333	0.298025	0.131457	0.253058	0.193431	0.208393	0.423097	0.207807	0.197326
1.57749	0.513963	0.33336	1.17469	0.668281	0.896604	0.223283	0.222427	0.193083	1.22611	0.353604	0.223769	0.594945	0.177039	0.348907	0.306913	0.412499	0.265617	0.727733	0.500438
1.39721	0.443483	0.381907	1.19686	0.566048	0.875122	0.243659	0.108832	0.283402	1.33137	0.402507	0.286721	0.439898	0.232481	0.140763	0.341589	0.464758	0.245401	0.59419	0.454642
0.519288	0.301066	0.253565	1.06973	0.567296	0.305885	0.304345	0.211017	0.183427	1.11598	0.413493	0.69853	0.454391	0.366717	0.406256	0.18958	0.310862	0.350308	0.355372	0.258585
2.52531	2.58615	1.87522	0.558967	1.37174	1.00854	1.17628	0.920141	1.38131	0.618402	0.741931	0.82622	1.69525	0.293012	0.662952	0.601062	0.435663	0.151928	0.412757	2.21325
2.72575	2.6031	1.86376	0.697405	1.49947	1.13249	1.23846	1.13579	1.51083	0.581013	0.764672	0.868449	2.04845	0.22379	0.774541	0.690707	0.505188	0.47045	0.457968	1.96076
2.88837	2.55779	1.5733	0.704116	1.36884	1.07778	1.27671	1.12703	1.46099	0.571691	0.647858	0.919462	2.3573	0.256826	0.830388	0.694534	0.551213	0.67962	0.607903	1.73149
2.92186	2.32454	1.12105	0.890584	0.933723	1.0192	0.976627	0.910726	0.93065	0.626297	0.411838	1.1578	2.87033	0.347864	0.706333	0.505481	0.688023	0.645643	0.472046	1.40355
1.00754	0.522178	0.177211	0.144105	0.764954	0.769415	0.71528	0.492243	0.754424	0.668476	0.404517	1.3657	0.989048	0.417716	0.461484	0.537629	0.371944	0.756371	0.556337	0.575623
1.77584	1.07468	0.23739	0.440712	0.527892	0.257956	0.380085	0.343248	0.345821	0.381059	0.248401	2.24232	2.22091	0.42869	0.271363	0.418793	0.267027	0.227866	0.517962	0.395539
1.04082	0.273181	0.371144	0.329561	0.439153	0.655212	0.613802	0.524274	0.780892	0.534054	0.729295	0.701384	0.219794	0.35423	0.436741	0.405244	0.41373	0.871046	0.519032	0.268529
0.770579	0.167692	0.224133	0.223827	0.238969	0.412008	0.540044	0.616353	0.567389	0.207783	0.591524	0.51663	0.327382	0.295513	0.503918	0.444592	0.275382	0.779886	0.696705	0.30795
0.794002	0.465839	0.316855	0.366158	0.313898	0.504735	0.656572	0.67813	0.398539	0.319087	0.640739	0.300843	0.402908	0.38485	0.340414	0.285251	0.36831	0.546281	0.874482	0.202563
0.816283	0.611996	0.385569	0.175131	0.31437	0.301217	0.52806	0.640231	0.193985	0.355721	0.323194	0.378159	0.269168	0.303318	0.294193	0.352254	0.257163	0.44428	0.880827	0.259131
1.15357	0.376498	0.435283	0.347785	0.215766	0.414225	0.499811	0.597674	0.163253	0.425137	0.386842	0.319262	0.343789	0.361517	0.106652	0.2044	0.279792	0.205804	0.694746	0.3561
0.992695	0.43106	0.618066	0.359794	0.163968	0.301656	0.168835	0.534538	0.25294	0.340185	0.491109	0.209912	0.360396	0.307968	0.117881	0.165931	0.271277	0.169756	0.660189	0.527981
0.560046	0.3716	0.702067	0.508551	0.216611	0.41048	0.0721751	0.23333	0.32342	0.087081	0.917047	0.269216	0.250777	0.127915	0.224166	0.258291	0.308474	0.301418	0.738851	0.741675
0.889477	0.275859	0.27583	0.339909	0.174088	0.29082	0.359334	0.570371	0.297384	0.153166	0.404081	0.330151	0.281441	0.460442	0.437923	0.207307	0.114271	0.410453	0.445898	1.57359
0.769314	0.514123	0.255848	0.236429	0.202191	0.303044	0.256735	0.225677	0.290902	0.111075	0.432345	0.327945	0.222974	0.455872	0.251135	0.274499	0.285595	0.206246	0.689846	1.59061
0.763891	0.512473	0.212162	0.722448	0.46301	0.306796	0.236065	0.286779	0.34251	0.406314	0.224371	0.494343	0.446269	0.200784	0.574891	0.156845	0.206826	0.375021	0.148031	1.0673
0.784364	0.329325	0.293441	0.432271	0.292936	0.433673	0.426904	0.358657	0.320923	0.130196	0.390292	0.449979	0.368226	0.431623	0.455319	0.311926	0.459277	0.335999	0.201664	1.1922
1.08089	1.49076	1.14988	0.491259	1.56788	0.603435	0.912567	1.01135	0.627557	0.330778	0.184308	0.753599	0.385767	0.459267	0.473722	0.0871549	0.207112	0.460289	0.518576	1.37531
1.13587	1.23228	0.688458	0.261294	1.03534	0.543229	0.698252	0.545388	0.314003	0.309958	0.131498	1.02378	0.464168	0.792337	0.297677	0.0994305	0.308948	0.545531	0.219432	1.01931
0.888557	1.55661	1.39591	0.550434	1.59778	0.38699	0.966416	1.12822	0.2257	0.445418	0.373591	0.600893	0.435025	0.0937486	0.655446	0.150972	0.250226	0.478162	0.613471	1.44081
0.805958	0.717351	0.668937	0.222124	0.257014	0.0825395	0.308094	0.503692	0.308417	0.144081	0.203955	0.811994	0.0977341	0.281752	0.336837	0.389262	0.151398	0.355217	0.241458	1.8228
0.870912	0.961154	0.300446	0.324795	0.273992	0.166051	0.306575	0.563596	0.331077	0.230287	0.311064	0.595989	0.261666	0.26278	0.194936	0.261526	0.34266	0.403873	0.40072	2.13375
0.61853	0.300902	0.398765	0.355391	0.222268	0.568993	0.308541	0.239036	0.367076	0.359996	0.588711	0.342336	0.225742	0.429728	0.22477	0.271909	0.461301	0.220014	0.589272	1.3813
0.453767	0.442612	0.749485	1.17771	0.182472	0.390312	0.346711	0.255636	0.265762	1.07727	0.627283	0.56326	0.303481	0.259735	0.398991	0.0722927	0.264825	0.213928	0.401558	0.721985
0.765374	0.22231	0.945456	1.07191	0.395902	0.251556	0.228274	0.157123	0.397212	0.361079	0.306082	0.378552	0.326058	0.410363	0.143897	0.324662	0.636662	0.564732	0.237064	0.940724
0.588025	0.100243	1.14836	1.18485	0.315036	0.302488	0.311415	0.169706	0.352681	0.486618	0.132002	0.3522	0.483436	0.484385	0.221238	0.206925	0.461178	0.441395	0.42121	0.860226
0.880797	0.512952	0.809694	0.954903	0.252144	0.328764	0.140614	0.249025	0.371095	0.375528	0.413372	0.407749	0.240527	0.311132	0.203124	0.255401	0.584823	0.603675	0.13233	1.02039
0.914239	0.260802	0.52264	0.788126	0.237243	0.337284	0.17188	0.218278	0.450397	0.431314	0.254368	0.280065	0.240832	0.250914	0.169128	0.378675	0.604601	0.604758	0.160723	1.34816
0.976318	0.66599	0.616561	0.703062	0.262361	0.355999	0.309231	0.438431	0.24678	0.355185	0.294388	0.582703	0.239645	0.203632	0.363974	0.519961	0.877643	0.705692	0.160287	1.78112
0.983726	1.1554	0.292256	0.386771	0.405817	0.416603	0.319057	0.445147	0.245684	0.352868	0.564901	0.520741	0.356227	0.339676	0.155809	0.365239	0.446802	0.489345	0.46169	2.13591
0.513614	0.281243	0.644043	1.03154	0.241753	0.155621	0.161243	0.394949	0.34796	0.99929	0.668184	0.697079	0.214895	0.349207	0.24145	0.206957	0.366643	0.188488	0.308011	0.502047
0.561618	0.613881	1.49449	0.154757	0.459427	0.587858	0.241782	1.00822	1.14125	0.664659	0.607041	0.240469	0.639623	0.533602	0.218557	0.765297	0.740279	1.48331	0.215353	1.39345
0.47378	0.819627	1.65485	0.320699	0.683834	0.539163	0.434187	0.636522	0.771987	0.303335	0.490008	0.425486	0.477678	0.353487	0.0757585	0.880904	0.869687	1.44034	0.250556	1.69288
0.421299	0.919546	1.9481	0.341555	1.18875	0.957007	0.748468	0.433577	0.461089	0.399815	0.529175	0.592409	0.234943	0.35003	0.305288	0.808186	0.877055	1.17605	0.266954	1.91182
0.377513	0.494355	0.577383	0.697131	1.11301	1.0307	0.458989	0.873371	0.531558	0.492278	0.517874	0.348096	0.350168	0.482183	0.317876	0.72144	0.762665	0.398486	1.36366	0.294767
0.284502	0.501241	0.413835	0.514553	1.11832	0.758733	0.754079	0.80534	0.383808	0.249534	0.713793	0.630199	0.370263	0.381686	0.852395	1.05457	0.684247	0.48712	1.6124	0.356167
0.588306	0.592059	0.871466	0.854342	1.30285	1.50124	0.671136	1.30546	0.937055	0.295946	0.577889	0.367844	0.536892	0.56905	0.355928	0.661088	0.952884	0.607874	1.10373	0.333519
0.414893	0.39457	1.59359	0.201848	0.404983	0.285983	0.207514	0.264099	0.595883	0.461348	0.808856	0.413338	0.4492	0.315646	0.458619	0.244057	0.162576	0.324031	0.61326	1.06685
0.319616	0.53742	0.526337	0.225519	0.915729	0.380153	0.474125	0.18856	0.407965	0.34683	0.432647	0.402542	0.35766	0.334853	0.364563	0.58826	0.532471	0.386276	1.77676	0.357205
0.704532	0.87858	1.16296	0.568433	1.28522	1.70444	1.01424	1.59662	1.13528	0.202917	0.522449	0.496564	0.803162	0.818105	0.347226	0.658887	1.06117	0.542891	0.871058	0.163592
0.782514	0.608123	1.24696	0.210148	0.411302	0.169926	0.336977	0.209443	0.122915	0.890571	0.324922	0.190304	0.281165	0.166119	0.206734	0.26691	0.41285	0.505587	0.454677	0.597033
1.05542	0.825266	1.46434	0.293191	0.328244	0.346194	0.229532	0.338931	0.134559	1.02082	0.367778	0.197255	0.205879	0.186044	0.289164	0.331805	0.420857	0.462336	0.288124	0.711497
0.587947	0.167539	0.804246	0.349925	0.327343	0.360466	0.293365	0.189707	0.288048	0.713613	1.0741	0.285312	0.397891	0.386883	0.496127	0.267737	0.302191	0.55185	0.225149	1.16232
0.57085	0.192431	0.7675	0.251712	0.250052	0.585909	0.12262	0.416937	0.330857	0.293715	0.851612	0.308375	0.140643	0.24095	0.167102	0.471222	0.5298	0.494438	0.216421	0.352216
0.204092	0.541082	1.05199	0.267539	0.374183	0.322929	0.30418	0.0997942	0.593775	0.903649	1.06628	0.295025	0.420064	0.197252	0.725707	0.387774	0.187797	0.370056	0.351506	1.2938
0.704176	0.730868	1.52564	0.502676	1.33436	1.43839	1.65552	1.75396	0.767548	0.493837	0.114498	0.931831	1.32355	1.03092	0.435766	0.906191	1.17829	0.943294	0.742194	0.299602
0.609696	0.240546	0.471441	0.276467	0.222689	0.316852	0.191031	0.321785	0.264922	0.111324	0.71083	0.160848	0.279761	0.155847	0.0871133	0.179531	0.443602	0.385471	0.579472	0.893988
0.823876	0.411282	0.442966	0.257615	0.277616	0.189671	0.189235	0.25267	0.384189	0.0824938	0.274615	0.230839	0.205929	0.262037	0.205193	0.215139	0.38657	0.468226	0.530538	0.636621
1.0301	0.327952	0.698277	0.397707	0.384656	0.321179	0.283838	0.263378	0.289295	0.252114	0.440069	0.310028	0.134318	0.257495	0.246876	0.382284	0.429492	0.508144	0.396093	0.246535
0.839155	0.940043	0.186476	0.44417	0.210656	0.345325	0.217054	0.202417	0.236971	0.312557	0.252791	0.242535	0.327002	0.215661	0.334975	0.127626	0.246727	0.387087	0.713498	1.21362
0.858087	0.478435	0.331913	0.919224	0.567407	0.346503	0.422127	0.20905	0.319954	0.368227	0.201259	0.184232	0.25451	0.241705	0.284663	0.297007	0.312926	0.261246	0.402917	0.21831
1.18756	0.684909	0.370551	0.810375	0.787632	0.230849	0.612806	0.199118	0.418899	0.439089	0.117734	0.317082	0.372739	0.40684	0.527756	0.546829	0.613959	0.239102	0.423045	0.489387
1.1967	1.9499	0.905387	0.858747	0.663599	0.709618	0.615802	0.605283	0.15391	0.384703	0.242568	0.273353	0.436487	0.282255	0.188238	0.50446	0.343473	0.0844488	0.307071	1.93924
0.931187	0.235741	0.15061	0.430637	0.424366	0.383379	0.320329	0.260423	0.269333	0.81286	0.766276	0.175568	0.317427	0.0938373	0.214552	0.277922	0.324224	0.27632	0.141228	0.307528
0.858214	0.586036	0.346536	0.512874	0.228488	0.384418	0.41345	0.307253	0.220457	0.197072	0.541659	0.30005	0.244747	0.153538	0.366319	0.346606	0.367714	0.431479	0.175737	0.187352
1.06045	0.206964	0.370415	0.891862	0.484974	0.739029	0.170355	0.285723	0.300144	1.32171	0.483759	0.305658	0.509287	0.340807	0.136469	0.344936	0.439839	0.122065	0.362041	0.480045
1.31906	0.296154	0.185548	1.29148	0.844166	0.64035	0.18592	0.285931	0.0486807	1.37339	0.239387	0.127888	0.585069	0.215978	0.290574	0.332497	0.3674	0.32818	0.33011	0.415299
1.08909	0.400032	0.265504	1.18841	0.76959	0.380173	0.16264	0.205615	0.276935	1.38616	0.391284	0.303486	0.461209	0.249919	0.333908	0.173088	0.180353	0.312287	0.178629	0.254403
0.727937	0.179313	0.21166	1.04456	0.477146	0.260233	0.102227	0.147691	0.217535	1.03007	0.47493	0.446413	0.230694	0.25126	0.353877	0.301735	0.3334	0.353349	0.251843	0.1453
1.47179	0.253376	0.265167	1.50739	0.717829	0.810004	0.161807	0.299372	0.267136	1.34963	0.30684	0.176166	0.616209	0.233322	0.37964	0.400194	0.462509	0.26876	0.531702	0.29978
2.30362	2.39735	1.82916	0.702318	1.45302	1.27402	1.41891	1.03828	1.44728	0.429989	0.656702	0.777906	1.38092	0.307258	0.798116	0.793223	0.590642	0.304712	0.563979	2.37537
1.87123	2.42398	1.51232	0.733499	1.04427	1.07154	1.1515	0.704291	0.832616	0.42885	0.355899	0.375968	0.903886	0.200208	0.536183	0.739497	0.576771	0.355614	0.660531	2.279
1.72223	2.32691	1.31841	0.798758	0.689865	0.86517	0.941271	0.553002	0.359251	0.508569	0.375612	0.139954	0.774765	0.201198	0.403134	0.657312	0.450418	0.0477955	0.733743	2.28387
2.95393	2.4584	1.43462	0.880728	1.24022	1.18091	1.2487	1.04427	1.27367	0.569677	0.563081	0.972817	2.58207	0.299518	0.81704	0.718196	0.738931	0.832978	0.34885	1.71237
2.69912	2.02098	0.947179	1.02094	0.691278	0.875231	0.757444	0.773701	0.705322	0.649989	0.428517	1.32908	3.11919	0.208207	0.586479	0.552094	0.676996	0.648264	0.523582	1.24628
2.72256	1.82654	0.665199	0.897463	0.381418	0.692186	0.528891	0.675662	0.417143	0.532662	0.400037	1.59706	3.37077	0.129555	0.504055	0.416938	0.489546	0.505015	0.433121	0.881511
2.43522	1.40906	0.315869	0.587993	0.313827	0.331998	0.220905	0.426446	0.272778	0.353086	0.384146	2.15958	2.9126	0.344758	0.184339	0.288958	0.429841	0.254574	0.301606	0.357919
1.16507	0.774758	0.287152	0.315432	0.644818	0.559335	0.557025	0.454654	0.668152	0.594654	0.293651	1.68267	1.48103	0.415898	0.342307	0.562227	0.46823	0.579573	0.410828	0.482963
1.50136	0.991565	0.29875	0.320271	0.45579	0.28103	0.356093	0.23923	0.551725	0.451146	0.38649	1.85976	1.9524	0.338289	0.332696	0.644258	0.431494	0.454114	0.473619	0.293533
1.94502	1.19301	0.28004	0.525929	0.469544	0.346628	0.19925	0.20177	0.358759	0.24431	0.38559	2.18495	2.44577	0.407262	0.3952	0.427933	0.129592	0.319075	0.458586	0.389184
1.00762	0.38427	0.468057	0.200981	0.614143	0.699003	0.673622	0.573884	0.810371	0.574716	0.669685	0.965502	0.503416	0.443608	0.423608	0.532437	0.529186	0.796934	0.383823	0.475485
0.860856	0.318083	0.243874	0.203295	0.318783	0.499901	0.679775	0.715399	0.375757	0.228578	0.629045	0.319488	0.377354	0.350158	0.325437	0.32586	0.400399	0.710084	0.681983	0.193368
0.95831	0.308481	0.244873	0.112083	0.409224	0.540944	0.537583	0.557643	0.70867	0.369143	0.632027	0.641154	0.343884	0.298205	0.541004	0.486698	0.331239	0.79407	0.565484	0.175977
0.783251	0.520366	0.406833	0.332654	0.363698	0.375668	0.693377	0.648463	0.262454	0.291544	0.64228	0.159771	0.292792	0.293821	0.325627	0.344233	0.390049	0.483411	0.91635	0.246293
0.696622	0.592883	0.433307	0.221363	0.456749	0.417014	0.632419	0.645633	0.210359	0.354559	0.564298	0.252125	0.153844	0.264779	0.217614	0.213033	0.203608	0.48985	0.937276	0.251718
0.954306	0.592022	0.412056	0.0685629	0.262731	0.148407	0.362507	0.576486	0.26205	0.232054	0.436345	0.391616	0.219849	0.316775	0.144256	0.254057	0.0863795	0.357653	0.799549	0.358645
0.80527	0.505142	0.858714	0.481509	0.290033	0.253054	0.215302	0.408242	0.160727	0.284772	0.675516	0.271091	0.245115	0.158836	0.394119	0.230586	0.192524	0.346227	0.725589	0.431721
0.789911	0.361645	0.319951	0.257278	0.261161	0.39833	0.184154	0.461342	0.312129	0.300648	0.295466	0.177113	0.251747	0.434009	0.333643	0.131985	0.279745	0.357535	0.543675	1.62205
0.840399	0.484077	0.439167	0.271693	0.144726	0.494912	0.402142	0.369737	0.326278	0.223228	0.338503	0.245742	0.313671	0.427376	0.382421	0.291258	0.1839	0.330755	0.664997	1.70749
0.779933	0.326941	0.4035	0.454988	0.227416	0.386303	0.356916	0.539372	0.192337	0.226082	0.148437	0.264008	0.366566	0.414077	0.496846	0.303499	0.286778	0.300257	0.416684	1.36743
0.807641	0.693028	0.217719	0.52606	0.496746	0.261769	0.565192	0.432983	0.302755	0.307184	0.350715	0.927832	0.529243	0.24655	0.307913	0.123652	0.333206	0.422055	0.272848	0.942522
1.05947	0.955605	0.510342	0.360359	0.787636	0.191381	0.461058	0.276795	0.136661	0.346407	0.384536	1.22908	0.575392	0.528366	0.256012	0.2657	0.230779	0.396231	0.263769	0.913496
1.14199	1.3646	0.971451	0.307302	1.36086	0.751382	0.866212	0.809159	0.518508	0.265711	0.147566	0.970652	0.28345	0.806047	0.0531688	0.128091	0.236583	0.572365	0.391125	1.18707
0.607466	1.20422	1.80801	0.472643	1.51717	0.627606	0.674295	1.20271	0.737893	0.477159	0.356218	0.474661	0.417019	0.408802	0.429953	0.307131	0.521517	0.572142	0.730725	1.59438
0.723986	0.29838	0.689525	0.418891	0.290451	0.187886	0.116821	0.262475	0.234725	0.236235	0.221078	0.755199	0.140059	0.385279	0.297846	0.425759	0.31334	0.309245	0.278931	1.4593
0.727737	0.393149	0.905878	0.09721	0.255926	0.309502	0.346348	0.289326	0.320378	0.161772	0.18206	0.996509	0.225587	0.298416	0.394671	0.353604	0.0566252	0.235358	0.297767	1.5612
0.638438	0.425338	0.272141	0.336755	0.178296	0.487295	0.257348	0.323304	0.272748	0.19417	0.531764	0.24216	0.334026	0.271899	0.390787	0.165917	0.196528	0.165329	0.774839	1.49012
0.491163	0.191483	0.424752	0.448805	0.277783	0.525879	0.392508	0.347036	0.182611	0.296658	0.543283	0.468385	0.361669	0.307577	0.262506	0.336931	0.258571	0.242829	0.606846	1.33006
0.523389	0.338265	1.00629	1.26736	0.302632	0.295722	0.143181	0.170625	0.293992	0.907376	0.476291	0.475559	0.361585	0.312031	0.370589	0.18879	0.330063	0.290397	0.349047	0.874174
0.507213	0.189026	1.18229	1.23676	0.276256	0.237934	0.116378	0.330748	0.298332	0.710166	0.437659	0.455335	0.410681	0.409077	0.309121	0.265615	0.441185	0.199	0.366293	0.887307
0.913393	0.487281	0.672237	0.884596	0.290621	0.328627	0.27793	0.310562	0.385577	0.446833	0.406261	0.258016	0.279667	0.194649	0.168152	0.377001	0.565226	0.542813	0.295564	1.17144
0.885595	0.307144	0.699976	0.849633	0.262782	0.422237	0.213368	0.3932	0.259195	0.478956	0.24863	0.519019	0.229929	0.239041	0.355216	0.391063	0.698444	0.583467	0.332096	1.51325
0.915955	0.716614	0.732672	0.655016	0.249256	0.242501	0.483006	0.306146	0.130299	0.273072	0.58253	0.536534	0.467333	0.346695	0.36547	0.562164	0.848423	0.672487	0.369521	1.89453
0.92823	1.07665	0.451913	0.410832	0.194731	0.162035	0.216834	0.495319	0.180533	0.228788	0.55353	0.536224	0.329941	0.303175	0.264582	0.517898	0.594785	0.692458	0.340765	2.16265
0.57045	0.331555	0.396687	0.984289	0.450451	0.352519	0.11716	0.113896	0.358363	0.905709	0.502323	0.614801	0.354906	0.258627	0.384158	0.0621892	0.184937	0.31058	0.18739	0.33753
0.416158	0.431351	1.60268	0.259193	0.955302	0.864836	0.749349	0.810324	1.32339	0.158115	0.138916	0.700009	1.01908	0.829161	0.473254	0.849741	0.95082	1.49271	0.294813	0.99033
0.164481	0.778398	1.83789	0.17898	1.21625	0.641086	0.520915	0.178943	0.486235	0.379397	0.29947	0.21368	0.244695	0.518269	0.410144	1.09507	1.10964	1.5519	0.472824	1.69451
0.39936	0.846979	1.96305	0.153298	1.40749	1.07125	0.656925	0.62866	0.661062	0.25045	0.491237	0.512384	0.238752	0.374069	0.213974	0.600223	0.742602	0.895065	0.455002	1.77027
0.191556	0.497724	1.21869	0.263353	0.464563	0.237156	0.329784	0.13708	0.514991	0.262496	0.508924	0.196894	0.411124	0.373593	0.226879	0.315491	0.391784	0.31362	1.12081	0.835646
0.278996	0.274926	1.59139	0.31163	0.070951	0.377712	0.553272	0.402742	0.5201	0.292089	0.716681	0.343994	0.378513	0.335633	0.432544	0.299342	0.483801	0.45984	0.909515	0.972768
0.374133	0.643471	0.92973	0.323715	0.723574	0.399545	0.323007	0.300122	0.219446	0.437647	0.427283	0.325704	0.459608	0.120142	0.149285	0.437106	0.334537	0.226771	1.41358	0.537027
0.361155	0.933105	0.46137	0.297225	0.997337	0.448884	0.508391	0.52571	0.365171	0.195138	0.353479	0.187032	0.437199	0.326331	0.642245	0.904595	0.885583	0.515886	1.84908	0.48001
0.144344	0.774346	0.299012	0.409642	1.34058	0.719443	0.747461	0.75886	0.494404	0.329667	0.53682	0.46803	0.508427	0.441046	0.950525	1.11466	0.952508	0.734166	1.69455	0.315535
0.354183	0.25028	1.19428	0.343146	0.493785	0.309175	0.22805	0.379388	0.472708	0.703112	1.01412	0.319173	0.474613	0.389775	0.437294	0.164831	0.383559	0.391782	0.493435	1.30378
1.19995	0.948194	1.63983	0.305739	0.148881	0.28335	0.266305	0.137706	0.219733	1.13315	0.33874	0.273678	0.255603	0.170303	0.28231	0.333936	0.387754	0.385853	0.270193	0.780906
0.94571	1.02484	1.55872	0.234589	0.220128	0.174961	0.21197	0.144039	0.312026	1.09155	0.341122	0.215976	0.266465	0.306899	0.277249	0.321253	0.33843	0.457116	0.290582	0.826989
0.788513	1.04459	1.48058	0.40175	0.153191	0.329509	0.289654	0.211928	0.366758	1.11371	0.45632	0.249255	0.231506	0.293554	0.354747	0.371968	0.251211	0.433599	0.288248	0.954744
0.757333	0.90841	1.34521	0.416139	0.0996736	0.290003	0.254448	0.385622	0.399928	1.02058	0.635942	0.253093	0.188931	0.26617	0.497659	0.455604	0.194297	0.440464	0.298158	1.10529
0.903127	0.853177	1.31134	0.299828	0.355347	0.273379	0.245071	0.383521	0.338784	1.12218	0.707884	0.13745	0.248733	0.243338	0.479492	0.423724	0.211002	0.455915	0.311585	1.10172
0.834436	0.646646	1.18446	0.416882	0.379952	0.366342	0.314126	0.391613	0.272974	0.978888	0.913733	0.135848	0.200014	0.264731	0.574196	0.412875	0.382048	0.3707	0.260026	1.11714
0.324295	0.392014	0.54064	0.367145	0.60563	0.422698	0.398753	0.217703	0.355436	0.762755	1.42292	0.440934	0.399107	0.313303	0.680772	0.251982	0.191382	0.46763	0.173173	1.23484
0.373475	0.345543	0.757882	0.223724	0.672185	0.12601	0.177073	0.292943	0.386923	0.815601	1.47083	0.261126	0.430585	0.141612	0.783084	0.151205	0.310677	0.438997	0.185192	1.30012
0.243562	0.48738	0.914336	0.356356	0.556844	0.305917	0.10555	0.493991	0.366354	0.901249	1.23303	0.312838	0.599977	0.368798	0.805079	0.111782	0.310237	0.518369	0.221258	1.33522
0.802743	0.289125	0.706771	0.305313	0.316034	0.522291	0.420934	0.345645	0.397665	0.19901	0.739418	0.133764	0.246484	0.23761	0.261193	0.478439	0.546275	0.543485	0.329622	0.400871
0.574259	0.335765	0.793156	0.342888	0.431653	0.465392	0.270732	0.438693	0.408642	0.404564	0.986785	0.449508	0.135614	0.330118	0.305375	0.549107	0.566687	0.596267	0.269554	0.336855
0.548363	0.471043	0.706087	0.257114	0.226521	0.38959	0.37605	0.554465	0.263909	0.277631	0.990552	0.416165	0.324513	0.212444	0.27409	0.536749	0.524032	0.485829	0.380759	0.430586
0.477961	0.471847	0.818714	0.537942	0.489799	0.157014	0.200868	0.391261	0.277358	0.485664	0.913289	0.45274	0.171386	0.22639	0.259633	0.480769	0.440097	0.461553	0.419454	0.447233
0.408955	0.645786	0.975198	0.354179	0.405574	0.221618	0.226281	0.403123	0.25012	0.187501	0.827684	0.336626	0.307654	0.283769	0.288511	0.43617	0.541769	0.433469	0.384593	0.637242
0.73459	0.793631	1.29097	0.295184	0.463476	0.177686	0.248709	0.218221	0.0979773	0.65401	0.498586	0.195129	0.0979507	0.24782	0.317738	0.364389	0.480841	0.491307	0.337755	0.700752
0.508982	0.462118	1.49942	0.298137	1.30675	0.972552	1.34572	1.03648	1.0537	0.362175	0.158517	1.03114	1.43998	1.20329	0.676714	1.05342	1.18048	1.31277	0.484287	0.605401
0.515994	0.313347	0.798747	0.50667	0.379486	0.372611	0.485731	0.100771	0.140337	0.366967	0.99128	0.388627	0.0593696	0.266469	0.342716	0.39923	0.30436	0.348829	0.640556	0.788664
0.642105	0.199744	0.628552	0.443725	0.302236	0.417963	0.391091	0.287505	0.383521	0.307596	0.958878	0.234557	0.250136	0.10519	0.304513	0.261278	0.404347	0.421773	0.591116	1.02929
0.941478	0.370582	0.583391	0.221647	0.413186	0.252978	0.154672	0.250411	0.351303	0.135876	0.282332	0.182499	0.235322	0.26183	0.247109	0.297455	0.500849	0.472829	0.402718	0.412965
0.786281	1.12912	0.0806128	0.62175	0.288414	0.44639	0.260642	0.229784	0.348128	0.358281	0.211053	0.0979122	0.240205	0.279379	0.221634	0.206589	0.194452	0.652635	0.581629	1.4119
0.906255	1.58363	0.499947	0.88296	0.491337	0.628253	0.521477	0.441009	0.23806	0.178789	0.224277	0.186882	0.234398	0.200588	0.231245	0.415604	0.24302	0.3553	0.353515	1.65033
0.759524	0.329464	0.314201	0.189883	0.420521	0.234724	0.298003	0.255208	0.397858	0.459575	0.345729	0.247261	0.573654	0.104033	0.483121	0.291628	0.406334	0.487776	0.375309	0.966435
0.800287	0.694531	0.128014	0.354996	0.415424	0.243989	0.198855	0.0673548	0.0980341	0.378087	0.313192	0.127576	0.353505	0.187625	0.342989	0.375064	0.253599	0.727007	0.439751	1.17466
0.986718	0.900566	0.492846	0.981174	0.791158	0.221833	0.449138	0.312389	0.334639	0.344502	0.277975	0.323619	0.335384	0.373504	0.509503	0.456152	0.561537	0.236384	0.355129	0.476783
0.899735	0.866512	0.446052	0.922269	0.871785	0.0579461	0.35456	0.329242	0.155115	0.431602	0.404287	0.209232	0.282617	0.252421	0.392701	0.433695	0.508627	0.32257	0.25009	0.253049
1.26289	0.678379	0.123727	0.816446	0.50553	0.276043	0.627312	0.247327	0.556308	0.343225	0.335055	0.245249	0.278403	0.336509	0.458601	0.523974	0.754516	0.424576	0.442251	0.508223
1.05697	0.556808	0.191932	0.66598	0.237037	0.389287	0.567077	0.411489	0.670937	0.160688	0.346195	0.374265	0.532591	0.413608	0.61616	0.600222	0.801053	0.221626	0.727723	0.624803
0.897857	0.454956	0.246094	0.750029	0.48404	0.268676	0.513522	0.22822	0.767907	0.359297	0.177226	0.236196	0.605674	0.410075	0.540397	0.606823	0.750184	0.349109	0.462997	0.7453
0.790434	0.291758	0.372717	0.483224	0.684856	0.402197	0.349979	0.40137	0.495173	0.392805	0.337023	0.345026	0.71499	0.356811	0.53789	0.538677	0.594657	0.323522	0.401343	0.850305
0.864246	0.254287	0.385002	0.909123	0.61406	0.541799	0.202031	0.362076	0.26092	1.25596	0.684309	0.284881	0.535768	0.185898	0.281143	0.253057	0.434697	0.268644	0.270266	0.2505
0.863904	0.713407	0.258768	0.260948	0.138975	0.214703	0.334225	0.257658	0.321379	0.611755	0.774433	0.321865	0.503735	0.394706	0.334896	0.195349	0.162914	0.360936	0.278048	0.110253
0.889582	0.646286	0.232808	0.538017	0.486451	0.140658	0.431184	0.115645	0.245446	1.08725	0.740199	0.411485	0.53506	0.115593	0.195534	0.220207	0.31915	0.336633	0.326912	0.135185
1.29532	0.35673	0.464945	1.49815	0.601316	0.818888	0.123482	0.181658	0.386664	1.40322	0.41694	0.264052	0.531677	0.211275	0.260664	0.376642	0.454776	0.265442	0.678618	0.349525
0.996547	0.347233	0.324482	1.3244	0.535006	0.836364	0.194695	0.311558	0.324176	1.45813	0.351626	0.216999	0.543596	0.280994	0.0859344	0.385841	0.37348	0.193017	0.520858	0.418612
0.975232	0.160343	0.214139	1.13625	0.638273	0.230807	0.192884	0.133326	0.328483	1.22866	0.500057	0.462882	0.355667	0.362466	0.301737	0.135883	0.183963	0.287133	0.371848	0.258936
1.42788	2.2219	1.08524	0.861218	0.714315	0.841059	0.846086	0.591826	0.215675	0.413266	0.211221	0.217058	0.609231	0.218565	0.344041	0.574889	0.457196	0.23846	0.438453	2.12686
2.50101	2.35613	1.89648	0.771018	1.49268	1.45276	1.5004	1.10109	1.48065	0.467531	0.679799	0.943462	1.63828	0.497024	0.910423	0.810182	0.701701	0.568997	0.662411	2.42433
2.00638	2.24745	1.57827	0.709348	1.30065	1.32103	1.35661	0.95099	1.28207	0.287761	0.460327	0.657279	1.04199	0.285481	0.796281	0.817621	0.644383	0.556012	0.427792	2.33481
2.70798	2.36884	1.80401	0.699066	1.45837	1.42471	1.5373	1.10546	1.47823	0.55629	0.744567	0.927165	1.96575	0.48531	0.912182	0.867847	0.647122	0.812166	0.674873	2.2323
2.84981	2.39174	1.66798	0.822229	1.3899	1.38728	1.4557	1.09434	1.39207	0.515238	0.624356	0.88648	2.26698	0.343602	0.936164	0.851754	0.756681	0.969632	0.4434	2.06249
2.72661	2.26091	1.27229	1.09559	1.03624	1.15524	1.04282	0.801039	0.958628	0.588978	0.516763	1.07603	2.84723	0.352213	0.753536	0.720633	0.709711	0.908983	0.109292	1.71672
[truncated: 3,820 more rows]

## Sheet: Subject2
0.23315	0.520129	0.482638	0.3012	0.268593	0.896626	0.508484	0.205936	0.220782	0.477001	0.396806	0.319059	0.249601	0.364552	0.15973	0.327688	0.2627	0.494995	0.745117	1.4238
0.198521	0.173381	0.683305	0.319209	0.360134	1.46719	0.678299	0.346757	0.243035	0.251041	0.0307116	0.298655	0.114938	0.502941	0.270436	0.332705	0.438442	0.884791	0.335377	1.13582
0.364677	0.320055	0.133227	0.323466	0.240461	0.987328	0.481	0.230695	0.213758	0.296807	0.418512	0.135376	0.164402	0.465879	0.153713	0.241342	0.097866	0.738417	0.575404	0.994132
0.23446	0.336996	1.01889	0.260363	0.513702	1.84605	0.320986	0.408105	0.44588	0.607344	0.336646	0.702242	0.321424	0.709981	0.638691	0.325372	0.695365	0.425748	0.226295	1.32315
0.14273	0.695005	0.308597	0.443142	0.272875	0.395614	0.251971	0.242172	0.137334	0.317422	0.484313	0.338782	0.275993	0.423993	0.294941	0.254787	0.370085	0.425332	0.877992	0.746754
0.13893	0.373046	1.10324	0.351025	0.22786	1.20434	0.622132	0.813142	0.857047	0.479545	0.302029	0.155003	0.255484	0.699589	0.616891	0.400727	0.382608	0.560675	1.56251	0.287144
0.37692	0.298996	1.49452	0.48027	0.117594	2.21684	0.483239	0.677262	0.358537	0.50003	0.217984	1.01026	0.42863	0.865004	0.468637	0.46131	0.18493	1.23977	1.1961	0.467172
0.183488	0.236276	0.630198	0.255805	0.355732	1.81079	0.679944	0.442534	0.379097	0.547175	0.254992	0.86735	0.223781	0.601956	0.637427	0.272989	0.706626	0.198827	0.262097	1.04864
0.266813	0.457797	0.257214	0.22198	0.43636	1.31201	0.690334	0.445405	0.292839	0.36319	0.311151	0.269184	0.331663	0.469673	0.390251	0.0984194	0.502811	0.816126	0.594477	0.951981
0.161256	0.589138	0.344481	0.324124	0.113811	0.725819	0.43673	0.146445	0.27761	0.0781606	0.420783	0.261511	0.285946	0.354964	0.141979	0.42891	0.252087	0.569519	0.760674	0.797524
0.293629	0.487341	0.962028	0.275265	0.0330207	0.950086	0.646573	0.552977	0.331824	0.858845	0.442633	0.528354	0.397055	0.655913	0.785547	0.412829	0.569668	0.521893	2.07288	0.687504
0.0778861	0.245018	1.65579	0.486703	0.244576	1.75633	0.64244	0.204223	0.415193	0.534565	0.391887	1.03723	0.453034	0.779188	0.615887	0.441547	0.578267	0.66134	0.942095	0.587572
0.101683	0.348307	1.14517	0.401632	0.333561	1.64766	0.580501	0.208786	0.322148	0.492485	0.392076	1.03337	0.429676	0.822233	0.290088	0.440269	0.727317	0.365462	0.266801	1.12153
0.469348	0.507821	0.240703	0.252245	0.263597	0.896217	0.623018	0.320864	0.301663	0.497087	0.505901	0.531771	0.411686	0.471995	0.40834	0.170623	0.513184	0.58776	0.740141	0.76524
0.231416	0.771643	0.413174	0.196069	0.0998356	0.267842	0.62415	0.273831	0.271557	0.342206	0.405905	0.474182	0.271911	0.442291	0.44442	0.22445	0.520732	0.25864	1.0132	0.646774
0.234783	0.847857	0.379143	0.231705	0.245109	0.435679	0.1744	0.28199	0.248073	0.402616	0.544062	0.273319	0.375523	0.434351	0.154671	0.0439437	0.343182	0.385056	1.12494	0.636435
0.214788	0.321575	1.06843	0.343916	0.140051	0.639386	0.156608	0.252948	0.284994	0.578844	0.309851	0.995339	0.326992	0.669097	0.678995	0.393932	0.548899	0.179009	2.43953	1.01027
0.253242	0.403167	1.22539	0.159139	0.336857	1.96596	0.424704	1.15001	0.637439	0.694495	0.236719	0.760681	0.517402	0.85899	0.681805	0.44878	0.471314	1.13452	1.45924	0.245533
0.270093	0.457705	0.953104	0.355525	0.303981	1.74758	0.337361	1.73978	1.79026	1.10311	0.448875	0.38823	0.301857	0.770341	0.784468	0.396867	0.135907	0.13915	1.88865	0.240773
0.153289	0.460041	1.35689	0.695927	0.256829	2.0801	0.54624	0.406608	0.117511	0.369	0.176481	0.98549	0.490966	0.713483	0.479215	0.429915	0.293363	0.55975	1.46812	0.278684
0.255336	0.27155	0.776934	0.308046	0.246589	1.13061	1.00098	0.471238	0.269843	0.36721	0.679672	0.975171	0.229199	0.726515	0.332587	0.434714	0.645074	0.364379	0.194447	1.0162
0.251416	0.53596	0.299986	0.310688	0.313805	1.2419	0.746127	0.390638	0.343133	0.478914	0.0215613	0.746968	0.0630944	0.58626	0.560679	0.385158	0.642724	0.207604	0.658151	0.870686
0.389847	0.747867	0.430655	0.150625	0.151172	0.334194	0.592875	0.430423	0.232909	0.227102	0.503975	0.400777	0.201995	0.510354	0.314575	0.294726	0.451138	0.0622282	1.22084	0.555488
0.295371	0.282307	0.878692	0.392065	0.277864	0.696033	0.60179	0.368822	0.236638	0.294486	0.349551	0.872089	0.175603	0.57393	0.616739	0.37189	0.544311	0.292864	2.73343	1.07338
0.250444	0.521183	1.091	0.254066	0.226839	2.33072	0.467567	1.03696	0.96607	0.612161	0.306362	0.617282	0.127687	0.769035	0.524614	0.363448	0.665959	0.802648	1.83759	0.333725
0.30592	0.554345	1.08589	0.4886	0.128599	2.28467	0.553711	0.735672	0.286848	0.26683	0.0805998	0.875472	0.301615	0.740863	0.347491	0.43235	0.354346	0.542123	1.68162	0.256432
0.309498	0.459034	1.04678	0.288874	0.234668	0.995053	0.31073	0.533839	0.341976	0.500731	0.549887	0.394195	0.616384	0.793665	0.88883	0.484494	0.585161	0.324375	2.36565	0.925523
0.335781	0.463356	1.01744	0.260467	0.375839	1.89395	0.575426	1.57569	1.85959	0.642176	0.568053	0.884074	0.434346	0.727938	0.75536	0.401672	0.366366	0.179048	2.21044	0.335983
0.176052	0.502446	1.49984	0.391376	0.268304	1.65255	0.943733	0.277016	0.131823	0.42493	0.259256	0.841163	0.299198	0.534961	0.646093	0.353204	0.372924	0.337572	1.54976	0.198663
0.269237	0.070266	1.27845	0.281953	0.239631	1.22716	1.08474	0.233922	0.247092	0.478782	0.563315	0.976469	0.373462	0.627447	0.388667	0.316649	0.531216	0.362934	0.667415	0.850447
0.275575	0.548872	0.393548	0.181713	0.25656	1.3985	0.893082	0.368763	0.452261	0.3571	0.618604	0.886588	0.251103	0.652343	0.676457	0.337038	0.605185	0.486938	0.638713	0.83855
0.318286	0.526989	0.132503	0.417136	0.248836	0.75859	0.749893	0.36054	0.378141	0.364756	0.461832	0.67761	0.303943	0.614401	0.536197	0.285288	0.611662	0.344804	0.91794	0.700789
0.1698	0.762351	0.30884	0.081327	0.253313	0.490093	0.68712	0.315738	0.35794	0.240673	0.267177	0.757381	0.29312	0.52306	0.469719	0.414047	0.552494	0.485286	1.18051	0.486804
0.258529	0.919743	0.338872	0.267166	0.160514	0.674587	0.582939	0.349318	0.308721	0.367243	0.720162	0.402771	0.168682	0.532189	0.26276	0.283619	0.412936	0.142918	1.33816	0.505973
0.302264	0.845126	0.306423	0.281645	0.246361	0.655479	0.272301	0.237065	0.449068	0.315257	0.676867	0.142241	0.167169	0.398641	0.206988	0.277429	0.180805	0.480863	1.30524	0.607162
0.252983	0.843649	0.280672	0.223737	0.174991	0.379475	0.167616	0.166296	0.367029	0.425356	0.516169	0.147375	0.282401	0.337435	0.216534	0.194575	0.280008	0.481197	1.29368	0.589229
0.292437	0.200244	0.748474	0.575173	0.239841	0.622942	0.121725	0.209606	0.152899	0.104683	0.242133	0.689912	0.290416	0.420448	0.461626	0.115785	0.489848	0.274859	3.00022	1.14931
0.285651	0.43431	1.02267	0.320005	0.204623	1.48517	0.536913	1.31958	0.867034	0.787867	0.601121	0.778493	0.628216	0.782378	0.759314	0.452962	0.422174	0.365315	2.57507	1.09162
0.222505	0.576342	0.990513	0.314087	0.257824	2.53031	0.661782	0.77585	1.35105	0.786552	0.372087	0.238709	0.27681	0.708017	0.615275	0.319885	0.522868	0.648957	2.12467	0.2976
0.422649	0.518477	1.20161	0.455229	0.194572	1.7807	0.8628	0.256826	0.323928	0.355895	0.253739	0.639996	0.279516	0.512739	0.133155	0.350772	0.26138	0.306591	1.96932	0.194311
0.151833	0.204342	1.64351	0.213104	0.170561	1.31385	1.08092	0.228816	0.100833	0.442171	0.380776	0.850227	0.268141	0.569472	0.78721	0.358835	0.45634	0.29637	1.17402	0.446463
0.24447	0.312826	1.01977	0.217415	0.217943	0.769979	1.14443	0.186274	0.234972	0.268576	0.630424	0.8217	0.350866	0.523244	0.147328	0.213595	0.415294	0.672757	0.415991	0.549921
0.0798052	0.4898	0.535677	0.256836	0.360282	0.913173	1.05628	0.200316	0.260298	0.240938	0.806115	0.917217	0.273129	0.574736	0.378093	0.284797	0.455636	0.622227	0.341752	0.728363
0.305568	0.833511	0.360431	0.214915	0.384479	0.286428	0.58227	0.426995	0.383092	0.300773	0.320625	0.68088	0.228555	0.479774	0.406442	0.32943	0.580929	0.405776	1.35507	0.569713
0.193401	0.905433	0.312166	0.272355	0.351405	0.125773	0.286206	0.163635	0.278513	0.268233	0.369991	0.200494	0.197122	0.262823	0.326419	0.264385	0.28247	0.408531	1.15961	0.506177
0.41168	0.388381	0.454837	0.557835	0.144954	0.521707	0.589762	0.137655	0.446152	0.417887	0.226556	0.537716	0.120751	0.400955	0.457348	0.223047	0.502898	0.313122	2.91755	1.13543
0.35724	0.314087	0.816994	0.556863	0.385555	1.45163	0.531541	0.904407	0.903955	0.692628	0.386773	0.433941	0.587768	0.649373	0.607242	0.233744	0.492961	0.232241	2.78993	1.20936
0.314599	0.735838	1.05001	0.17088	0.275979	1.94457	0.930774	0.201486	0.699989	0.20444	0.116518	0.427128	0.319543	0.500754	0.289668	0.252969	0.235833	0.209239	2.15264	0.415922
0.338877	0.41533	0.917265	0.28899	0.288199	2.29772	0.727043	1.28033	1.30437	0.299145	0.400184	0.596527	0.318681	0.713383	0.560358	0.214444	0.383412	0.156513	2.51787	0.635535
0.323506	0.590871	1.04046	0.345898	0.249157	2.62268	0.640723	0.813564	1.54387	0.348998	0.321278	0.195846	0.258369	0.732258	0.568312	0.212403	0.317223	0.591422	2.39793	0.0676412
0.254174	0.743282	1.00572	0.245646	0.287281	2.16133	0.956904	0.238911	0.889858	0.45477	0.227391	0.108116	0.222574	0.619487	0.4618	0.265008	0.370032	0.340942	2.17315	0.389348
0.371321	0.449674	1.20047	0.283533	0.304445	1.47868	0.560463	0.289449	0.415322	0.384304	0.392513	0.447363	0.26542	0.332052	0.168636	0.201644	0.252686	0.583079	2.14232	0.248159
0.382281	0.443797	1.36822	0.302246	0.313761	1.30169	0.874944	0.334981	0.173676	0.363791	0.398091	0.687281	0.235337	0.468388	0.513755	0.334765	0.460713	0.631498	1.6125	0.329871
0.303514	0.316066	1.32814	0.28149	0.101254	0.903313	1.09183	0.318111	0.298323	0.241152	0.515761	0.724268	0.224176	0.472128	0.538216	0.290331	0.431416	0.568197	1.01229	0.550292
0.21013	0.522433	0.203235	0.242038	0.181995	1.19211	0.92611	0.170576	0.363166	0.286754	0.613439	0.861275	0.22879	0.62972	0.550715	0.388416	0.45318	0.587349	0.821705	0.606076
0.190363	0.603089	0.214527	0.432588	0.345334	0.719684	0.674545	0.368857	0.619969	0.419644	0.19312	0.819922	0.333395	0.51517	0.409351	0.381424	0.449286	0.372853	1.22586	0.489405
0.241758	0.937877	0.346964	0.224634	0.266493	0.293839	0.700476	0.375661	0.623914	0.5047	0.514503	0.702685	0.254463	0.596811	0.324501	0.396288	0.44424	0.32949	1.38782	0.380507
0.223607	0.96587	0.417431	0.099592	0.147754	0.474238	0.507389	0.251656	0.520678	0.460311	0.597647	0.384531	0.194664	0.433816	0.188424	0.258157	0.354687	0.097632	1.37426	0.60945
0.314437	0.728122	0.628072	0.156997	0.30254	0.128977	0.291286	0.207915	0.320052	0.255529	0.383622	0.17673	0.252097	0.130482	0.289948	0.256455	0.357765	0.413708	0.967027	0.627413
0.331594	0.964263	0.181431	0.204069	0.416878	0.285904	0.471633	0.335457	0.489234	0.507605	0.438174	0.266098	0.370148	0.370475	0.235929	0.25803	0.422878	0.216949	1.17999	0.5124
0.308171	0.243455	0.520292	0.245845	0.375578	0.45707	0.450801	0.22625	0.190203	0.363607	0.208828	0.428728	0.16452	0.191818	0.436134	0.194675	0.506757	0.272763	2.20774	1.10078
0.446165	0.250148	0.412541	0.441155	0.173886	0.467389	0.637911	0.207564	0.529476	0.352042	0.114638	0.5133	0.237639	0.383399	0.342406	0.182514	0.379294	0.312867	2.62458	1.16249
0.229534	0.243266	0.666069	0.572561	0.295757	1.03385	0.605976	0.58388	0.836073	0.926931	0.281813	0.458729	0.438618	0.519198	0.575746	0.208449	0.654876	0.347348	2.88903	1.25613
0.269459	0.395207	0.695817	0.320099	0.123669	2.02382	0.407922	0.831723	0.843751	0.474485	0.282715	0.536329	0.451026	0.583528	0.483867	0.27562	0.418142	0.0943565	2.7113	1.11149
0.330706	0.760451	0.996487	0.264379	0.323894	2.29807	0.666215	0.305022	1.24893	0.511306	0.238849	0.497934	0.296117	0.544905	0.403969	0.202105	0.308913	0.443223	2.43406	0.328023
0.127167	0.511954	0.944758	0.279091	0.492002	0.427947	0.443286	0.279515	0.290697	0.2411	0.31624	0.296669	0.304714	0.186481	0.282263	0.274464	0.149327	0.612426	0.855709	0.467395
0.327327	0.709942	1.0913	0.305038	0.474035	1.61734	0.556878	0.181726	0.551372	0.204152	0.273933	0.356247	0.139027	0.335936	0.214359	0.170741	0.190612	0.54494	2.33463	0.287853
0.389856	0.295509	0.660578	0.406364	0.393676	0.538043	1.11621	0.312721	0.0441236	0.0580635	0.733647	0.707924	0.249188	0.544649	0.299902	0.244477	0.350346	0.469587	0.192444	0.577423
0.414719	0.301748	0.962662	0.366373	0.171495	0.586042	1.04164	0.30569	0.277951	0.206839	0.502509	0.618227	0.306191	0.397744	0.127961	0.244987	0.340698	0.598339	0.983767	0.451261
0.328181	0.382636	0.340323	0.215387	0.235908	0.612012	1.00163	0.19659	0.151853	0.166161	0.879277	0.706616	0.247793	0.54905	0.328774	0.265598	0.373048	0.333052	0.483966	0.402328
0.285199	0.657498	0.433318	0.163855	0.283692	1.08524	0.819618	0.278262	0.446887	0.309571	0.413667	0.83651	0.144197	0.618148	0.414728	0.386439	0.517611	0.394409	1.0161	0.482296
0.107219	0.941184	0.236879	0.151659	0.524502	0.203195	0.531157	0.223784	0.42177	0.51518	0.335923	0.276496	0.31143	0.199093	0.282994	0.286069	0.404738	0.344378	0.944583	0.466906
0.420863	0.342812	0.554557	0.37212	0.291479	0.399125	0.157816	0.190462	0.209014	0.355415	0.296029	0.370755	0.224826	0.360845	0.407367	0.145387	0.403891	0.328053	1.75237	0.963642
0.510136	0.356121	0.41136	0.544151	0.226301	0.712222	0.934582	0.214728	0.591626	0.356063	0.0934376	0.638235	0.371862	0.419521	0.402637	0.353455	0.58308	0.317345	2.68237	1.22752
0.4369	0.23981	0.646753	0.378539	0.190673	1.54092	0.3607	0.592926	0.534103	0.318568	0.230731	0.542263	0.473051	0.523017	0.456138	0.0908624	0.39866	0.385815	2.92976	1.25746
0.425698	0.922066	1.01019	0.265161	0.402073	1.95479	0.528391	0.22068	0.992676	0.323835	0.341038	0.194526	0.189802	0.405026	0.36546	0.280494	0.270983	0.215087	2.51433	0.3874
0.473276	0.469622	0.695311	0.180847	0.218055	2.04888	0.267923	0.754995	0.965804	0.402876	0.140543	0.209858	0.231473	0.491661	0.266911	0.264994	0.320266	0.25751	2.80017	0.805184
0.390574	0.640852	0.937465	0.242322	0.250285	2.34525	0.486525	0.601644	1.15899	0.453841	0.281402	0.248976	0.281633	0.548338	0.358814	0.32529	0.223153	0.467714	2.67224	0.318312
0.202048	0.283327	0.921513	0.30743	0.419812	0.333857	0.257392	0.440874	0.465672	0.261378	0.252145	0.316106	0.367401	0.204272	0.237523	0.191296	0.273136	0.642833	0.731001	0.542484
0.389437	0.132972	0.880247	0.182964	0.447282	0.263011	0.101613	0.596235	0.510186	0.316035	0.318398	0.196891	0.0787433	0.140866	0.283302	0.32722	0.154794	0.669209	0.524952	0.451206
0.394522	0.851737	0.984722	0.144429	0.496995	1.72972	0.447454	0.0936168	0.851797	0.141777	0.35904	0.308774	0.261086	0.207381	0.0577262	0.137287	0.0956816	0.467233	2.57425	0.310369
0.561446	0.688843	0.928448	0.26641	0.497551	1.54804	0.321423	0.21923	0.657569	0.189581	0.560833	0.125546	0.262469	0.204341	0.177555	0.237462	0.224317	0.67917	2.58133	0.176487
0.477133	0.278062	1.10202	0.159993	0.296309	1.39701	0.634988	0.466288	0.489517	0.321545	0.446286	0.456917	0.0524432	0.402127	0.255349	0.391961	0.374515	0.839774	2.01843	0.332142
0.563357	0.103837	1.08096	0.328284	0.341704	1.01829	0.896786	0.449061	0.260017	0.308485	0.51657	0.557006	0.183648	0.440925	0.309109	0.284792	0.395949	0.89426	1.50238	0.167231
0.343412	0.29466	0.83845	0.305905	0.189328	0.367977	1.0488	0.248122	0.238371	0.284291	0.581339	0.639282	0.329555	0.474216	0.262709	0.212575	0.345324	0.409701	0.452151	0.253662
0.334599	0.235774	0.357872	0.15042	0.262487	0.799068	0.889335	0.351991	0.404078	0.258612	0.557188	0.616211	0.125176	0.574099	0.403032	0.38306	0.481256	0.269501	0.883693	0.407423
0.182091	0.718032	0.484045	0.264874	0.412146	0.73307	0.661159	0.344713	0.636733	0.409733	0.558557	0.624029	0.137981	0.523494	0.26375	0.316326	0.387739	0.382621	1.16065	0.514188
0.213257	0.934118	0.439073	0.20907	0.387792	0.498868	0.637162	0.307724	0.674746	0.602609	0.480506	0.602536	0.362052	0.443724	0.141484	0.352614	0.41983	0.333089	1.16553	0.580147
0.170561	0.625967	0.717994	0.247182	0.348709	0.268788	0.36735	0.355514	0.251532	0.252745	0.443178	0.239218	0.153485	0.0608391	0.463596	0.42033	0.453891	0.472052	0.737532	0.502333
0.384427	0.85761	0.461472	0.341107	0.480554	0.335066	0.464978	0.343161	0.398194	0.430578	0.462008	0.201231	0.30569	0.197932	0.489028	0.3752	0.47393	0.324505	0.775146	0.454062
0.413797	0.962717	0.251753	0.191273	0.49863	0.453895	0.647044	0.310472	0.495611	0.663758	0.340883	0.36981	0.3738	0.303692	0.19888	0.355637	0.445299	0.205049	0.846597	0.600573
0.380532	0.203608	0.289278	0.40538	0.302314	0.529796	0.820898	0.200591	0.542159	0.452107	0.261526	0.428291	0.323541	0.300652	0.375445	0.244818	0.406234	0.23582	2.2129	1.06818
0.195766	0.169289	0.325047	0.404341	0.176551	1.13329	0.233198	0.128097	0.662076	0.62334	0.215956	0.444247	0.377225	0.331906	0.410619	0.228391	0.553392	0.284034	2.98867	1.24658
0.395524	0.328637	0.623362	0.442846	0.227305	1.65547	0.2385	0.59514	0.585412	0.178906	0.304668	0.58326	0.221729	0.295558	0.262557	0.345041	0.472546	0.173506	3.03676	1.15239
0.333317	0.887173	0.910519	0.173626	0.425738	2.19833	0.201348	0.482948	1.20894	0.575556	0.437416	0.353439	0.340723	0.383868	0.169637	0.290544	0.156934	0.280416	2.83097	0.196859
0.112378	0.585653	0.701864	0.326244	0.44831	0.44492	0.381339	0.400388	0.399112	0.118558	0.415615	0.464384	0.331895	0.175449	0.248152	0.273217	0.224461	0.512394	0.730761	0.403483
0.446458	0.0799778	0.906266	0.13838	0.488587	0.365567	0.199705	0.547364	0.390882	0.485937	0.354087	0.258897	0.206955	0.279603	0.377687	0.383158	0.43891	0.754924	0.257897	0.221868
0.577809	0.422162	0.978318	0.243212	0.410805	1.34559	0.222571	0.239212	0.533737	0.253959	0.499472	0.234454	0.162814	0.254931	0.258041	0.265409	0.11422	0.749644	2.58082	0.273163
0.392281	0.258838	0.622699	0.353247	0.41705	0.448003	1.01521	0.259043	0.0978022	0.190496	0.636001	0.548257	0.342129	0.475661	0.307159	0.251177	0.261431	0.331829	0.374307	0.311226
0.558483	0.259185	0.706328	0.453503	0.187551	0.207265	0.993892	0.297665	0.299268	0.166801	0.49378	0.411978	0.137851	0.556261	0.0732191	0.196709	0.263192	0.266837	0.666558	0.192064
0.455283	0.0591285	0.760187	0.490871	0.158318	0.981804	0.830519	0.326537	0.0577226	0.230521	0.422144	0.459698	0.0971225	0.406688	0.275805	0.332568	0.390382	0.747038	1.66863	0.229834
0.168468	0.282784	0.373079	0.302883	0.446795	0.63502	0.78133	0.358532	0.481761	0.347014	0.208609	0.502945	0.236079	0.486995	0.383766	0.244994	0.296453	0.301157	1.00859	0.498608
0.0748203	0.937938	0.178839	0.328555	0.658892	0.471341	0.550834	0.376128	0.559601	0.625102	0.406238	0.0647178	0.383874	0.152933	0.394428	0.298135	0.486266	0.436325	0.61636	0.466156
0.567075	0.272124	0.416456	0.502993	0.499396	0.418154	0.31396	0.298988	0.270401	0.262288	0.286081	0.205176	0.291391	0.222375	0.353338	0.132854	0.419526	0.131583	1.37329	0.599459
0.424641	0.28287	0.346587	0.398047	0.247937	0.420906	0.426906	0.282548	0.212069	0.337573	0.163691	0.341433	0.29032	0.188625	0.414983	0.111263	0.386596	0.157542	1.78506	0.774931
0.403052	0.248685	0.364316	0.237322	0.27364	0.602745	0.826738	0.189971	0.442599	0.382318	0.119274	0.503239	0.112809	0.316027	0.479255	0.283261	0.411137	0.388665	2.1042	1.02406
0.370275	0.206065	0.337761	0.253441	0.248651	1.25935	0.581761	0.469781	0.556465	0.428216	0.388857	0.0499335	0.295795	0.297849	0.118804	0.344531	0.349792	0.164735	3.15776	1.22545
0.258264	0.349448	0.307689	0.456369	0.301691	0.870418	0.543418	0.286083	0.594074	0.357688	0.197835	0.586447	0.279099	0.26064	0.363615	0.383956	0.454353	0.171151	2.62347	1.1758
0.395419	0.963726	0.964953	0.377294	0.576725	1.9144	0.0747563	0.389172	1.22756	0.53111	0.671069	0.335532	0.212442	0.219348	0.255595	0.355838	0.177736	0.0627134	2.89471	0.391821
0.431118	0.680059	0.760209	0.0944371	0.510223	2.07461	0.416977	0.744323	1.03964	0.396751	0.428546	0.398864	0.266104	0.202784	0.233221	0.589574	0.305224	0.196005	2.98658	0.468471
0.449853	0.521767	0.63434	0.0749443	0.492668	1.77809	0.507312	0.807571	0.794067	0.369107	0.406219	0.126034	0.127887	0.262621	0.250536	0.579491	0.122359	0.389801	3.14256	0.941903
0.197311	0.354818	0.742443	0.241866	0.450063	0.351154	0.187105	0.462973	0.558954	0.171475	0.501803	0.205673	0.257186	0.234928	0.17053	0.236287	0.252559	0.488247	0.50469	0.366743
0.449632	0.188994	0.683977	0.198562	0.425766	0.205277	0.262162	0.47584	0.493076	0.388008	0.464064	0.0982193	0.207672	0.291001	0.421791	0.367629	0.410146	0.648763	0.265403	0.222924
0.322578	0.324638	1.10621	0.221774	0.431711	0.465624	0.19217	0.254618	0.182543	0.338249	0.264184	0.539829	0.312355	0.21505	0.210577	0.224452	0.312982	0.845168	1.03712	0.159818
0.515467	0.854575	0.844643	0.0710144	0.652562	1.66956	0.333445	0.3765	1.14477	0.616363	0.674049	0.231368	0.247732	0.252853	0.319143	0.325932	0.203643	0.393462	2.90338	0.210336
0.61104	0.626658	0.753147	0.193551	0.550635	1.50606	0.425428	0.427219	0.982888	0.509768	0.710267	0.344595	0.385707	0.175597	0.280892	0.3031	0.26833	0.474239	2.8253	0.211329
0.571557	0.176157	0.802125	0.396022	0.23901	1.21522	0.584339	0.305315	0.351978	0.323685	0.514046	0.395062	0.243647	0.273844	0.155186	0.259162	0.354451	0.912496	2.10062	0.430369
0.430843	0.172646	0.250669	0.30863	0.279288	0.432249	0.921618	0.161076	0.116307	0.182602	0.811795	0.463911	0.272908	0.520079	0.215117	0.283183	0.386275	0.192185	0.407582	0.43121
0.334211	0.38166	0.60769	0.533706	0.115656	0.53441	0.98482	0.218591	0.245076	0.340638	0.413128	0.432347	0.241146	0.374482	0.191488	0.311175	0.373732	0.394351	1.2793	0.520385
0.376571	0.306818	0.329383	0.213741	0.25929	0.615129	0.79089	0.433918	0.354016	0.304727	0.666169	0.393154	0.346342	0.449781	0.47213	0.308775	0.394212	0.146783	0.778043	0.411207
0.148434	0.378755	0.528738	0.438971	0.487867	0.53147	0.716581	0.264447	0.331457	0.154591	0.507146	0.300975	0.409091	0.419215	0.227129	0.270651	0.212926	0.356496	0.999561	0.548987
0.364746	0.61986	0.65491	0.258164	0.560104	0.501907	0.672005	0.323375	0.427228	0.289583	0.634859	0.308044	0.0957489	0.333828	0.39914	0.437879	0.435818	0.518756	0.992279	0.681476
0.233634	0.831942	0.554009	0.427286	0.66024	0.527652	0.689267	0.472924	0.419677	0.426698	0.544174	0.183196	0.252378	0.302525	0.395399	0.42224	0.539301	0.371298	0.766242	0.624505
0.153295	0.724183	0.51707	0.0834603	0.463285	0.357463	0.516302	0.409799	0.360398	0.383831	0.416495	0.343846	0.323074	0.245019	0.362185	0.342763	0.415365	0.218863	0.491607	0.398916
0.334183	0.828467	0.283796	0.13176	0.58634	0.446324	0.585545	0.312734	0.462465	0.545942	0.413908	0.203727	0.41859	0.340488	0.471307	0.429111	0.513977	0.227549	0.557235	0.421817
0.388075	0.773495	0.449098	0.263431	0.648144	0.646522	0.688847	0.469683	0.503716	0.535591	0.360831	0.146151	0.470102	0.198645	0.30861	0.303154	0.449748	0.332506	0.560084	0.619338
0.561868	0.509762	0.507699	0.135589	0.369874	1.3991	0.893905	0.629596	0.672344	0.356078	0.521066	0.508462	0.263211	0.182123	0.375586	0.54609	0.24006	0.0864188	3.33615	1.10553
0.430046	0.86074	0.778349	0.257858	0.675745	2.12719	0.504625	0.678014	1.15075	0.690921	0.782051	0.481753	0.306396	0.24682	0.270327	0.58959	0.137585	0.255412	3.11512	0.326394
0.167829	0.599346	0.472397	0.395429	0.470928	0.46179	0.433308	0.341429	0.504158	0.327379	0.630222	0.337272	0.28107	0.179185	0.20997	0.148468	0.374709	0.288472	0.543216	0.321576
0.296751	0.158691	0.713522	0.0988227	0.509514	0.418906	0.0884351	0.427172	0.535555	0.267229	0.382793	0.154374	0.339647	0.0837162	0.183019	0.169375	0.269747	0.586403	0.440707	0.26257
0.507738	0.429157	1.04525	0.284548	0.297157	0.433631	0.460827	0.529668	0.350024	0.383198	0.374771	0.351861	0.215127	0.256257	0.175036	0.211503	0.196065	0.783864	0.393107	0.171537
0.351714	0.215031	1.13178	0.164507	0.220704	0.357281	0.248849	0.354541	0.235618	0.306978	0.159932	0.240249	0.308369	0.377131	0.281846	0.282981	0.349788	0.798981	0.812818	0.0706029
0.542777	0.406544	0.556746	0.298094	0.419858	1.2504	0.498247	0.471133	0.80518	0.522097	0.724534	0.282574	0.411079	0.20843	0.169833	0.277807	0.267822	0.390781	2.67721	0.471793
0.563115	0.232328	0.671039	0.385748	0.295556	1.10377	0.253531	0.292529	0.447127	0.30954	0.546218	0.24217	0.210092	0.173553	0.234927	0.200988	0.113827	0.700856	2.47069	0.447039
0.4859	0.19275	0.444333	0.414748	0.286556	0.29112	0.90546	0.361198	0.174575	0.246677	0.587535	0.355203	0.327666	0.439005	0.271413	0.235975	0.194241	0.286272	0.303691	0.361949
0.297265	0.13999	0.507565	0.578646	0.242829	0.318097	1.02416	0.356035	0.300106	0.195665	0.387438	0.379953	0.0138078	0.443382	0.114056	0.19797	0.222007	0.238775	1.10452	0.601234
0.318867	0.192657	0.481501	0.60162	0.232982	0.952414	0.422568	0.340432	0.240571	0.127806	0.435347	0.369607	0.311741	0.249682	0.0822829	0.177032	0.293221	0.765585	2.28116	0.631741
0.258898	0.166096	0.511161	0.625752	0.0608121	0.791357	0.771199	0.182651	0.247964	0.0751118	0.433241	0.43222	0.320477	0.29444	0.20763	0.251221	0.278068	0.552602	1.83069	0.549201
0.259736	0.377468	0.420512	0.326584	0.487124	0.452747	0.620448	0.301324	0.263521	0.20273	0.35986	0.210934	0.367979	0.372429	0.229427	0.174528	0.294214	0.202357	0.939986	0.249734
0.11047	0.754197	0.218906	0.180714	0.767937	0.494228	0.634314	0.378648	0.576366	0.510831	0.446729	0.162127	0.340191	0.338553	0.397083	0.352521	0.383231	0.457461	0.412455	0.460135
0.442221	0.299834	0.252739	0.0769136	0.444195	0.347853	0.378328	0.322293	0.365931	0.19357	0.34081	0.337275	0.189728	0.054379	0.346095	0.234311	0.383909	0.138093	0.911347	0.288685
0.355106	0.466715	0.382263	0.431283	0.363998	0.373118	0.421278	0.222045	0.302708	0.281488	0.257307	0.129948	0.337944	0.226261	0.387499	0.475732	0.342465	0.150899	1.40483	0.459113
0.274509	0.500726	0.262788	0.372068	0.285178	0.52058	0.622695	0.0965718	0.360413	0.334399	0.39154	0.361045	0.426164	0.26077	0.30945	0.291726	0.426306	0.199742	1.65784	0.650947
0.381608	0.312925	0.152368	0.22407	0.275186	0.684057	0.585122	0.218732	0.451458	0.286133	0.310618	0.500881	0.191752	0.339923	0.301902	0.242712	0.380847	0.290365	2.1109	0.909111
0.29	0.101828	0.253624	0.299514	0.322373	0.886318	0.277826	0.176289	0.764588	0.547805	0.428312	0.412416	0.110591	0.291643	0.224701	0.386901	0.206563	0.368275	2.68677	1.07818
0.46448	0.106483	0.483914	0.269027	0.330777	1.10042	0.803021	0.400943	0.759187	0.48948	0.693899	0.229286	0.222457	0.183428	0.257274	0.521341	0.207863	0.30246	3.16902	1.02038
0.590007	0.839297	0.760537	0.181541	0.767645	2.00892	0.598849	0.59497	1.2627	0.782816	0.944347	0.442346	0.50231	0.277505	0.290098	0.543146	0.43332	0.2262	3.13246	0.123025
0.457073	0.657454	0.830129	0.266356	0.668657	1.85102	0.979796	0.901952	0.966999	0.553785	0.733197	0.250491	0.408975	0.195865	0.378673	0.760324	0.360953	0.167575	3.27642	0.630151
0.493449	0.554715	0.654407	0.134767	0.565708	1.60858	1.16982	0.849373	0.841398	0.591614	0.672568	0.349861	0.443853	0.362403	0.453122	0.769064	0.300349	0.417989	3.45058	0.913302
0.159407	0.458359	0.56557	0.185101	0.539255	0.183602	0.222427	0.19549	0.618901	0.27786	0.642798	0.200875	0.187558	0.144188	0.20126	0.216842	0.400072	0.470651	0.29099	0.180474
0.401373	0.37746	0.53069	0.286562	0.504718	0.179146	0.236796	0.315028	0.497902	0.361264	0.597627	0.183352	0.424355	0.434872	0.253414	0.275046	0.479115	0.402633	0.121544	0.315017
0.359481	0.353161	0.755992	0.355143	0.231704	0.496932	0.320091	0.302604	0.251836	0.284217	0.374029	0.360005	0.185782	0.128146	0.13227	0.200532	0.274988	0.649976	1.24985	0.340518
0.202212	0.283098	0.732497	0.35872	0.228976	0.501153	0.260994	0.297761	0.1403	0.344467	0.269896	0.564719	0.278642	0.257809	0.198277	0.171013	0.236489	0.648187	1.56496	0.217026
0.176653	0.318529	0.467894	0.368568	0.260109	0.580315	0.16224	0.165431	0.204446	0.286453	0.278933	0.648515	0.395145	0.31394	0.0696714	0.179227	0.278541	0.559539	1.73294	0.193968
0.612838	0.701187	0.750332	0.25056	0.724765	1.77005	0.82993	0.670291	1.25815	0.848355	1.04582	0.334353	0.462029	0.489716	0.334994	0.545399	0.350393	0.154301	3.08062	0.407753
0.735777	0.597549	0.600538	0.159781	0.648331	1.54135	0.858466	0.580209	1.16478	0.722983	0.91279	0.414058	0.428582	0.366855	0.332896	0.568701	0.359642	0.190164	2.94552	0.405998
0.488142	0.423557	0.22248	0.392999	0.278833	0.394369	0.79379	0.169399	0.0898526	0.27572	0.718162	0.29335	0.398458	0.486495	0.246392	0.331024	0.396034	0.241469	0.449859	0.499662
0.49167	0.137069	0.54011	0.510461	0.274898	0.163269	0.937437	0.262471	0.189207	0.242818	0.375895	0.354517	0.25342	0.43173	0.0937749	0.12157	0.28908	0.213888	0.695143	0.656207
0.289092	0.237779	0.333311	0.670391	0.209043	0.583522	0.899005	0.271554	0.177168	0.268903	0.388876	0.354839	0.129056	0.484583	0.247908	0.231539	0.337742	0.486369	1.66237	0.774765
0.444494	0.624777	0.271063	0.338256	0.266443	0.394148	0.565974	0.285754	0.081418	0.355944	0.808143	0.093483	0.438534	0.31839	0.289559	0.226899	0.197919	0.15773	0.720381	0.349804
0.215829	0.41427	0.544185	0.297755	0.512248	0.333047	0.661699	0.388172	0.411252	0.328127	0.555077	0.253836	0.261066	0.236379	0.273293	0.217741	0.359351	0.241744	0.807346	0.620935
0.326789	0.421779	0.438087	0.331018	0.350174	0.27258	0.521677	0.284111	0.162475	0.262828	0.152699	0.266176	0.432447	0.284165	0.184149	0.395144	0.322069	0.4364	0.977743	0.394373
0.414478	0.490764	0.440214	0.252227	0.613378	0.361902	0.678657	0.418535	0.558807	0.395884	0.461017	0.255485	0.300386	0.25626	0.282756	0.270614	0.361857	0.410075	0.539106	0.525968
0.144161	0.696564	0.310872	0.191469	0.636064	0.230728	0.609931	0.424184	0.47822	0.398954	0.498325	0.11583	0.461134	0.285537	0.348315	0.227823	0.401106	0.0790149	0.184109	0.293446
0.25976	0.696211	0.245439	0.231473	0.687561	0.324598	0.637686	0.367377	0.48635	0.392297	0.411239	0.245889	0.453615	0.404596	0.451528	0.419486	0.527553	0.273064	0.468115	0.310497
0.47959	0.240699	0.656169	0.145327	0.46205	1.30201	1.52621	0.708844	0.871452	0.709893	0.81246	0.477711	0.344655	0.28664	0.472751	0.796501	0.330823	0.418714	3.0551	0.923328
0.492883	0.714902	0.691213	0.18181	0.790359	1.89358	1.11799	0.910818	1.06988	0.850495	1.06898	0.313942	0.464123	0.418613	0.45639	0.723661	0.339758	0.458023	3.34448	0.524573
0.265452	0.548867	0.382483	0.339623	0.617215	0.345315	0.413919	0.351982	0.590952	0.252739	0.646666	0.235606	0.371556	0.172208	0.347598	0.235515	0.358886	0.258395	0.414332	0.204504
0.234539	0.184994	0.722	0.277199	0.36396	0.215944	0.199884	0.328974	0.551463	0.340089	0.318654	0.298647	0.0903073	0.0709723	0.2243	0.235677	0.252371	0.605743	0.613571	0.340288
0.108524	0.220406	0.495867	0.240952	0.438195	0.181799	0.277444	0.263112	0.475194	0.052414	0.372978	0.159802	0.313811	0.273277	0.463263	0.463059	0.292124	0.457738	0.403049	0.308585
0.276713	0.221982	0.845859	0.36456	0.174414	0.324679	0.151295	0.406188	0.408607	0.39397	0.138428	0.338309	0.150475	0.0811409	0.262416	0.154573	0.2714	0.609697	0.819071	0.39361
0.489901	0.357641	0.468848	0.208818	0.543449	1.43527	1.11355	0.709671	1.04611	0.842029	1.04102	0.339112	0.39652	0.464983	0.356198	0.53644	0.421521	0.0609175	2.89021	0.577657
0.400848	0.351208	0.417422	0.578911	0.375143	0.924184	0.400786	0.388322	0.503075	0.383293	0.53274	0.0973172	0.0765873	0.326677	0.256358	0.241522	0.342131	0.565961	2.38776	0.70889
0.499352	0.448981	0.405483	0.513994	0.302733	0.329907	0.770138	0.241947	0.196544	0.262838	0.448172	0.204166	0.340746	0.357002	0.20101	0.178896	0.216458	0.293145	0.166756	0.756654
0.282461	0.143064	0.437129	0.667102	0.228911	0.249875	0.959006	0.309237	0.228176	0.131687	0.315204	0.393351	0.31174	0.464609	0.188184	0.212186	0.294169	0.147792	0.986442	0.97091
0.373683	0.309429	0.277062	0.72842	0.283899	0.56847	1.0418	0.256658	0.179198	0.0878905	0.409287	0.380297	0.171837	0.426044	0.14269	0.213867	0.375521	0.280333	1.45931	0.997263
0.201219	0.208683	0.393492	0.773389	0.211862	0.660673	0.566785	0.238732	0.129077	0.116367	0.3761	0.333804	0.205932	0.395309	0.282037	0.217162	0.398129	0.562451	1.99643	0.878558
0.360045	0.455512	0.273909	0.371331	0.338515	0.507073	0.5027	0.258327	0.262083	0.359075	0.515143	0.181922	0.477437	0.343077	0.153507	0.0641933	0.238763	0.197618	0.851096	0.135786
0.0700457	0.158553	0.417563	0.310931	0.423017	0.267248	0.652817	0.491834	0.201208	0.28599	0.290187	0.243485	0.425671	0.289708	0.325512	0.256517	0.373907	0.261714	0.878577	0.414422
0.240479	0.550417	0.256918	0.260073	0.71346	0.0507088	0.665315	0.432457	0.524477	0.250825	0.455417	0.302716	0.434946	0.493974	0.420106	0.396647	0.531075	0.309981	0.415242	0.201126
0.174328	0.486603	0.261512	0.322889	0.622948	0.198341	0.65105	0.49929	0.630546	0.26413	0.511282	0.350222	0.218268	0.367412	0.515904	0.460649	0.545256	0.455411	0.346249	0.149263
0.293609	0.328289	0.244364	0.336093	0.413116	0.35433	0.395988	0.229742	0.281303	0.215585	0.407885	0.108561	0.209494	0.196627	0.176381	0.437385	0.367424	0.355067	0.5461	0.243963
0.379616	0.384039	0.252748	0.344615	0.401566	0.395061	0.359243	0.148222	0.271666	0.172849	0.406531	0.277402	0.344617	0.1351	0.45876	0.179586	0.379121	0.229534	0.87382	0.164724
0.456388	0.510434	0.166696	0.514319	0.288366	0.37206	0.269229	0.314158	0.136363	0.19629	0.542452	0.201048	0.222371	0.232821	0.378121	0.279944	0.261729	0.319955	1.42444	0.384968
0.17628	0.406645	0.185466	0.224349	0.39067	0.528581	0.329832	0.241107	0.31544	0.286904	0.546495	0.217181	0.270299	0.28418	0.226038	0.481588	0.243978	0.259511	1.77137	0.643342
0.302366	0.353596	0.326112	0.144874	0.171614	0.748381	0.217915	0.221623	0.548694	0.236636	0.518594	0.343926	0.274847	0.120722	0.232454	0.392273	0.323542	0.265274	2.23149	0.792489
0.414383	0.286787	0.485019	0.228715	0.322327	0.87187	0.669644	0.235311	0.732004	0.554081	0.649737	0.126638	0.359989	0.263935	0.238617	0.537728	0.213559	0.314911	2.66558	0.87824
0.402105	0.253991	0.676911	0.292827	0.382828	1.05099	1.31162	0.602509	0.825262	0.671218	0.625233	0.32756	0.376137	0.364758	0.402086	0.696577	0.225983	0.488982	2.60146	0.845435
0.626292	0.714168	0.750191	0.135159	0.770709	1.88833	1.20716	0.97191	1.17436	1.01166	1.29391	0.566518	0.610579	0.476119	0.47367	0.727335	0.421878	0.404966	3.30755	0.405269
0.556857	0.558357	0.736615	0.128015	0.732799	1.7379	1.55357	1.09441	1.06874	0.83485	1.06748	0.415985	0.623544	0.426895	0.596929	0.871466	0.469438	0.446335	3.55326	0.709348
0.538526	0.400568	0.752841	0.246221	0.571237	1.4722	1.50507	1.06628	0.985746	0.925084	1.03728	0.508092	0.576048	0.537004	0.666219	0.914165	0.526438	0.557273	3.09861	0.816586
0.157981	0.426616	0.426423	0.262981	0.617639	0.110048	0.386339	0.165163	0.584046	0.315103	0.580303	0.0150025	0.378123	0.269668	0.240193	0.17422	0.321351	0.341272	0.455353	0.251007
0.243826	0.171394	0.299814	0.412561	0.182618	0.318415	0.103696	0.286773	0.174528	0.254579	0.0666286	0.511681	0.159935	0.159084	0.324351	0.294823	0.306299	0.55973	1.75863	0.0848244
0.241763	0.140949	0.49884	0.352307	0.329668	0.341612	0.306631	0.33394	0.351091	0.17912	0.324484	0.337253	0.219287	0.253645	0.101897	0.204449	0.154034	0.521419	1.26691	0.256064
0.253072	0.247241	0.218805	0.528729	0.2266	0.449773	0.288065	0.242381	0.0164069	0.315348	0.271525	0.458489	0.164441	0.161863	0.189079	0.176937	0.198391	0.558326	2.0196	0.270676
0.223023	0.370589	0.302747	0.499895	0.179215	0.460459	0.223075	0.227927	0.112267	0.272088	0.174128	0.372665	0.352429	0.305595	0.203238	0.275653	0.367099	0.444945	1.82356	0.471106
0.773767	0.529088	0.645357	0.327386	0.718175	1.71301	1.38486	0.932102	1.20117	1.03003	1.26774	0.528452	0.559956	0.590894	0.54524	0.755386	0.522656	0.27125	3.18627	0.532988
0.272427	0.265082	0.460809	0.48118	0.353595	1.12231	0.841793	0.496454	0.822133	0.578643	0.722325	0.327731	0.214048	0.280201	0.164001	0.333491	0.255524	0.375079	2.57465	0.799018
0.331777	0.230967	0.217775	0.803837	0.228403	0.703269	0.363745	0.163813	0.181771	0.195308	0.375988	0.314116	0.216166	0.285016	0.276697	0.154915	0.292699	0.694819	2.07044	0.977995
0.451869	0.618218	0.274687	0.441391	0.293877	0.441347	0.607034	0.272043	0.176473	0.415729	0.63157	0.237676	0.416414	0.359842	0.431253	0.425891	0.426671	0.193267	0.457521	0.570813
0.450538	0.165586	0.511413	0.620601	0.356167	0.235286	0.828699	0.312058	0.1917	0.0732654	0.429778	0.205097	0.320226	0.362625	0.176601	0.216933	0.166668	0.138818	0.490155	1.12015
0.170711	0.336583	0.166637	0.910488	0.203283	0.388787	0.741763	0.26207	0.40298	0.111433	0.314196	0.432889	0.25644	0.445698	0.197518	0.273843	0.379033	0.474868	1.77107	1.16352
0.470686	0.651036	0.331768	0.382211	0.391234	0.54773	0.444275	0.169192	0.204484	0.352968	0.87104	0.155271	0.480202	0.275054	0.158129	0.212498	0.176524	0.201412	0.654797	0.3154
0.217865	0.512984	0.23231	0.238515	0.268742	0.314484	0.579288	0.406114	0.557137	0.36786	0.307997	0.408527	0.426205	0.255435	0.200354	0.173655	0.244595	0.276584	0.737721	0.338438
0.304569	0.426062	0.244497	0.260433	0.274477	0.306504	0.349638	0.319387	0.104267	0.314933	0.403957	0.406075	0.542187	0.216472	0.398967	0.448128	0.334323	0.159256	0.806455	0.326795
0.226836	0.528405	0.336355	0.217241	0.724765	0.466489	0.596336	0.509909	0.490086	0.211551	0.591398	0.308032	0.435241	0.246782	0.400084	0.32674	0.424802	0.262496	0.219905	0.340357
0.370794	0.463199	0.423545	0.204588	0.433117	0.367582	0.54233	0.459189	0.60433	0.346885	0.448123	0.329712	0.201545	0.216937	0.398846	0.299579	0.428585	0.394944	0.568211	0.284092
0.308627	0.605558	0.3873	0.314986	0.430565	0.403307	0.146089	0.295171	0.240516	0.198926	0.570897	0.205341	0.192925	0.129373	0.355731	0.317961	0.511004	0.189166	1.06016	0.25733
0.398263	0.371555	0.755438	0.15544	0.416628	1.26058	1.54407	0.92935	0.981114	0.91935	0.724637	0.536274	0.54719	0.531376	0.689508	0.909143	0.524315	0.696171	2.52824	0.754415
0.580911	0.678842	0.727637	0.174715	0.766211	1.7518	1.4016	1.21018	1.11318	1.07873	1.35518	0.475745	0.705995	0.617303	0.645093	0.854341	0.639456	0.49454	3.54476	0.603719
0.322175	0.52985	0.316913	0.356928	0.703573	0.374191	0.434409	0.358194	0.549869	0.160267	0.549756	0.147739	0.308478	0.323142	0.288753	0.283291	0.329558	0.214075	0.490813	0.519197
0.150504	0.256218	0.529684	0.288306	0.333397	0.204734	0.366807	0.283411	0.449635	0.451778	0.155552	0.335858	0.115502	0.0507288	0.272698	0.244695	0.289531	0.47243	0.804195	0.332601
0.293105	0.274361	0.439757	0.378784	0.663808	0.355931	0.355399	0.147067	0.472984	0.156225	0.426562	0.209139	0.353129	0.193581	0.273408	0.278926	0.29241	0.239758	0.514145	0.539553
0.607111	0.336884	0.53455	0.290141	0.641195	1.47849	1.36874	0.974749	1.06078	1.09666	1.34689	0.625459	0.531717	0.567155	0.43611	0.708	0.542601	0.410021	3.12144	0.842767
0.491843	0.489942	0.469825	0.315591	0.406541	1.27005	1.34142	0.788852	0.972957	0.878395	1.0558	0.534271	0.44797	0.455211	0.288546	0.543861	0.450648	0.333203	2.83809	0.877549
0.153499	0.177338	0.0847203	0.792132	0.200131	0.764116	0.503288	0.312816	0.4651	0.374932	0.56319	0.315839	0.346236	0.10902	0.269089	0.214768	0.139117	0.615785	2.18337	1.04924
0.440629	0.504554	0.431977	0.49816	0.232161	0.423392	0.690462	0.281745	0.260404	0.205992	0.406139	0.149933	0.272374	0.298885	0.295777	0.279522	0.195406	0.196727	0.188493	0.872554
0.419618	0.379738	0.245838	0.831223	0.292729	0.471572	1.00333	0.216724	0.226779	0.0808321	0.384337	0.373766	0.269706	0.471484	0.228914	0.26569	0.418318	0.44105	1.39298	1.36037
0.351296	0.177263	0.387385	0.737532	0.167953	0.297873	0.855437	0.274324	0.203255	0.356667	0.328218	0.348039	0.278138	0.41912	0.172137	0.248852	0.366399	0.292289	0.834862	1.23882
0.27125	0.400479	0.252074	0.983188	0.333629	0.428057	0.437972	0.290588	0.217401	0.271543	0.39846	0.380994	0.406503	0.412522	0.290602	0.323455	0.489053	0.765448	1.75565	1.31122
0.468459	0.155674	0.409089	0.412304	0.407722	0.614958	0.377663	0.229836	0.175021	0.52478	0.765599	0.390792	0.518743	0.248274	0.260484	0.241641	0.267991	0.26099	0.710375	0.138973
0.175683	0.356783	0.275059	0.228034	0.502546	0.112982	0.492482	0.38423	0.323134	0.317314	0.11357	0.52549	0.517463	0.165844	0.238084	0.209125	0.252802	0.271145	0.650487	0.433407
0.20113	0.437801	0.265423	0.355837	0.667563	0.416089	0.614664	0.555603	0.581496	0.16127	0.507087	0.390042	0.354676	0.416817	0.428068	0.412826	0.54653	0.365023	0.287907	0.314112
0.268126	0.4532	0.189783	0.381302	0.544224	0.358279	0.49015	0.447793	0.626597	0.333339	0.446819	0.235717	0.297996	0.425022	0.521888	0.467508	0.514393	0.503136	0.199066	0.389298
0.137959	0.294601	0.361455	0.263686	0.50628	0.447998	0.240365	0.258257	0.179708	0.254923	0.62734	0.309474	0.380836	0.176094	0.391832	0.276791	0.457394	0.127144	0.306919	0.546289
0.250242	0.57599	0.383563	0.285971	0.380245	0.416881	0.326853	0.404871	0.116376	0.363104	0.652861	0.177625	0.197679	0.279729	0.316751	0.179485	0.278738	0.227081	0.574863	0.358455
0.294457	0.601374	0.263844	0.346554	0.208733	0.475123	0.165156	0.467894	0.292753	0.325376	0.769451	0.0811569	0.43981	0.147455	0.291268	0.249168	0.337239	0.375074	1.5636	0.350297
0.246972	0.69114	0.509803	0.467667	0.346001	0.443679	0.209912	0.425431	0.275739	0.376791	0.854377	0.253094	0.247231	0.0673089	0.251647	0.241522	0.172322	0.358028	1.25389	0.325065
0.349313	0.346356	0.413405	0.0847275	0.172137	0.761447	0.538967	0.376062	0.513705	0.401794	0.641273	0.21173	0.345629	0.151746	0.241002	0.412433	0.0858901	0.518436	2.12752	0.629261
0.334757	0.188553	0.619477	0.311198	0.230317	0.858375	1.13386	0.568243	0.640326	0.659601	0.490743	0.189947	0.422965	0.379746	0.341763	0.592179	0.466127	0.534617	2.26162	0.69005
0.364708	0.282922	0.62373	0.393148	0.322406	1.02804	1.50599	0.927019	0.895334	0.920853	0.527992	0.571207	0.535843	0.61234	0.524226	0.818465	0.439192	0.728459	2.02393	0.61823
0.79505	0.577099	0.716434	0.200976	0.711705	1.74838	1.3133	1.19108	1.18723	1.20685	1.58441	0.648427	0.784805	0.708388	0.573145	0.848746	0.677164	0.57168	3.48968	0.623177
0.559306	0.520695	0.821024	0.148109	0.651671	1.60833	1.33659	1.31328	1.1947	1.10381	1.34327	0.637476	0.780768	0.706366	0.694848	0.992082	0.698427	0.706418	3.18138	0.731033
0.415933	0.494796	0.811528	0.304438	0.647511	1.47683	1.24141	1.32746	1.1603	1.13683	1.08401	0.685976	0.733675	0.726509	0.799673	1.00559	0.717246	0.755129	2.65047	0.730753
0.237943	0.27549	0.389772	0.255586	0.477771	0.229041	0.28648	0.256098	0.391489	0.231611	0.351191	0.223889	0.345063	0.128264	0.398283	0.375365	0.437811	0.45506	0.811121	0.656595
0.442633	0.18414	0.345853	0.529758	0.375897	0.279657	0.193712	0.260685	0.291566	0.24601	0.190104	0.479163	0.174198	0.235191	0.33584	0.316032	0.241777	0.570626	1.87314	0.437546
0.369135	0.256798	0.307257	0.441773	0.221555	0.113895	0.262692	0.265883	0.320448	0.235394	0.355662	0.383881	0.269212	0.285189	0.249927	0.11554	0.184755	0.500802	1.87127	0.0959773
0.35573	0.288149	0.328848	0.27231	0.340722	0.25351	0.280106	0.282148	0.402374	0.176962	0.0663687	0.381801	0.0479429	0.140176	0.209843	0.158973	0.0738616	0.439304	1.10462	0.401736
0.3077	0.304233	0.348853	0.489661	0.275965	0.395223	0.138178	0.239399	0.205086	0.283456	0.305236	0.306414	0.0454874	0.118259	0.246007	0.29489	0.265851	0.571082	1.62059	0.431712
0.407456	0.225832	0.277904	0.555156	0.255061	0.413806	0.330574	0.215642	0.105374	0.293576	0.195176	0.242292	0.255934	0.270167	0.336452	0.339059	0.301995	0.579291	1.50611	0.619633
0.309148	0.42214	0.154041	0.54106	0.215663	0.403	0.172697	0.185312	0.221384	0.0954967	0.190727	0.285785	0.212034	0.178149	0.286961	0.352938	0.19982	0.596426	1.57124	0.694906
0.885448	0.415194	0.757445	0.164131	0.684268	1.612	1.29637	1.18211	1.21276	1.23013	1.57947	0.729357	0.701442	0.779324	0.57438	0.799979	0.699543	0.569684	3.36436	0.793291
0.480213	0.45512	0.272593	0.506649	0.281867	1.03081	1.01545	0.608417	0.780375	0.729938	0.973406	0.409126	0.283886	0.243072	0.275506	0.494886	0.366656	0.248059	2.65098	1.16644
0.146195	0.320664	0.340211	0.722102	0.113225	0.790033	0.953099	0.370877	0.470985	0.441199	0.640726	0.322923	0.120974	0.301812	0.228977	0.175577	0.297611	0.373696	2.30039	1.25457
0.206659	0.338939	0.212985	0.970061	0.294109	0.449334	0.358402	0.152253	0.227977	0.311185	0.387166	0.222709	0.42163	0.371156	0.335619	0.373821	0.422223	0.817991	1.84685	1.33391
0.434361	0.668403	0.444627	0.428695	0.328484	0.465253	0.467577	0.40494	0.246836	0.291181	0.591077	0.196331	0.445725	0.229645	0.373917	0.294276	0.246868	0.186286	0.457225	0.601759
0.444485	0.190536	0.375794	0.597321	0.186732	0.398656	0.677986	0.263039	0.223965	0.210768	0.378323	0.162728	0.225646	0.407671	0.27131	0.266625	0.211662	0.287995	0.29594	1.02636
0.166252	0.417469	0.0967381	0.988738	0.341626	0.244623	0.948262	0.172678	0.406438	0.258639	0.198497	0.456599	0.465144	0.589738	0.410922	0.449616	0.551662	0.761886	1.51306	1.58373
0.390907	0.450685	0.467897	1.05394	0.319777	0.287387	0.301128	0.303075	0.477911	0.265541	0.277618	0.410627	0.543651	0.591278	0.384488	0.368719	0.573903	0.875236	1.44449	1.58825
0.473994	0.501134	0.535774	0.342877	0.356012	0.705175	0.411614	0.176252	0.371369	0.414032	0.803429	0.267465	0.479368	0.347985	0.232264	0.232536	0.0964551	0.216232	0.581782	0.362772
0.21845	0.542192	0.176731	0.284528	0.492044	0.379612	0.388252	0.308788	0.511345	0.408936	0.246191	0.501628	0.481135	0.249932	0.275479	0.0941986	0.180399	0.322844	0.5345	0.153093
0.33591	0.522494	0.484149	0.108371	0.706648	0.371771	0.27968	0.258455	0.20074	0.474373	0.57884	0.564474	0.503354	0.258463	0.410303	0.384953	0.354543	0.255378	0.63564	0.240335
0.226847	0.411697	0.347403	0.228719	0.783349	0.54877	0.512193	0.473452	0.564468	0.215024	0.56797	0.313563	0.268871	0.229395	0.364088	0.296229	0.449573	0.174377	0.424097	0.553839
0.306831	0.630427	0.449314	0.172628	0.267058	0.488906	0.432149	0.287019	0.437691	0.348326	0.485024	0.417863	0.313163	0.225617	0.311622	0.220245	0.234552	0.371854	0.256304	0.491902
0.397558	0.672734	0.394183	0.298601	0.349669	0.425538	0.182296	0.402268	0.237444	0.274174	1.02156	0.25304	0.234334	0.222806	0.386375	0.243996	0.370904	0.407613	0.846369	0.33186
[truncated: 2,019 more rows]

## Sheet: Subject3
0.540091	1.01271	1.41343	0.497248	0.726069	1.3297	0.604044	0.628138	0.298697	0.512388	0.253391	0.395623	0.968688	1.33108	1.19075	1.25015	0.639238	0.274838	0.896604	0.508852
[truncated: 420 more rows]

[truncated: 6 more sheets: Subject4, Subject5, Subject6, Subject7, Subject8, Subject9]
