# Supplementary material for: Assessment of transmitral and left atrial appendage flow rate from cardiac 4D-CT
Source: Commun Med (Lond). 2023 Feb 11;3:22. doi: 10.1038/s43856-023-00252-6 (PMC9922288; doi:10.1038/s43856-023-00252-6)
Supplement: Supplementary file 4 — Supplementary Data 1 [file 43856_2023_252_MOESM4_ESM.zip › SupplementaryData1/Figure2_DistanceToTarget/Figure2_LV.xls]

## Sheet: Subject1
0.490874	0.940178	0.454955	0.286313	0.222962	0.934907	0.690852	0.616394	0.291882	0.610031	0.173364	0.630793	0.477863	1.24837	0.139801	0.358517	0.667777	1.51439	0.356645	1.19793
0.619379	1.73593	0.680113	0.445815	0.341686	0.322021	0.0701343	0.602584	0.623693	0.529928	0.711099	0.408528	0.492518	0.511484	0.66657	0.678274	0.51649	0.473564	1.11368	0.859758
0.43259	0.848682	0.779372	0.282972	0.437402	0.465701	0.728393	0.605811	0.5831	1.22833	0.855111	0.503141	0.153218	0.375294	0.422815	0.499352	0.231538	0.357409	0.642846	0.852745
0.589367	0.256308	0.947064	0.39415	0.293215	0.5421	0.689986	0.367883	0.78217	1.19257	0.762761	0.370704	0.672704	0.200519	0.587177	0.536279	0.30783	0.543722	0.482596	0.357788
1.36025	0.306983	0.656959	0.899439	0.4768	0.352427	0.629737	0.450476	0.324675	0.334741	0.553727	1.11828	0.610077	1.03545	0.57049	0.569465	1.0545	1.03119	0.542703	0.23248
0.395023	1.28233	1.10329	0.393333	0.603382	0.68674	0.299866	0.690473	0.485274	0.751635	1.04971	0.534065	1.60408	1.05648	0.414763	0.984264	0.890706	1.47517	1.13122	1.20422
1.35313	0.309657	0.480093	1.03143	0.852334	0.631617	0.389492	0.533933	0.241893	0.504818	0.54911	1.01772	0.811787	0.398895	0.616132	0.231606	0.570999	0.501665	0.893366	0.402663
1.18934	0.798884	0.787145	0.654911	0.253456	0.459799	0.568832	0.31475	0.682563	0.272535	0.296712	0.980493	0.728143	0.280518	0.372361	0.437405	0.437497	0.788671	0.505924	0.621392
0.482988	0.746597	0.406631	0.726079	0.200849	0.61672	0.597558	0.208901	0.619383	0.597993	0.17804	0.380817	0.275078	0.602611	0.615898	0.521619	0.263017	0.898767	0.351149	0.29342
0.354068	0.860172	0.221906	0.351841	0.445207	0.403165	0.236107	0.34309	0.75369	0.535251	0.301421	0.543061	0.403143	0.774341	0.925834	0.603207	0.917459	1.00684	0.847084	1.26014
0.346585	0.398701	0.110445	0.491912	0.220708	0.530829	0.771403	0.475484	0.57522	0.392519	0.652842	0.430555	0.145458	1.06664	0.318116	0.593265	0.588708	0.615163	0.474802	0.597221
1.45264	0.858947	0.296018	0.342829	0.101492	0.647007	0.524654	0.737436	1.01157	0.314891	0.184334	0.556625	0.8853	0.493249	0.703198	0.532998	0.153421	0.390281	0.208452	0.223165
1.1629	1.20306	0.854912	0.159595	0.506914	0.464159	0.322566	0.541604	0.962248	0.878661	0.389383	0.191372	0.423557	0.51238	0.292615	0.293795	0.47521	0.318096	0.356	0.319255
0.454902	0.1855	0.547964	0.306893	0.709689	0.170564	0.369627	0.401768	0.928952	0.883494	0.379377	0.566156	0.0905485	0.33711	0.371534	0.253929	0.250094	0.237179	0.116613	0.464394
1.47907	0.871725	0.497609	0.317131	0.614022	0.159466	1.0901	0.352677	0.367958	0.514773	0.419809	0.398845	0.514235	0.573944	0.351675	0.294817	0.305685	0.304751	0.650231	0.356987
0.425798	0.659248	0.398945	0.175455	1.02726	1.25298	1.85846	0.437345	0.522745	1.09462	0.665452	0.53073	0.372006	0.354403	0.399134	0.118142	0.339873	0.241209	0.285691	0.277553
0.949704	0.35034	0.455055	0.792991	0.392943	0.650435	0.559868	0.126011	0.435741	0.0962364	0.599399	0.31586	0.862786	0.373093	0.65922	1.11407	0.827764	0.297508	0.691655	0.607094
0.552476	0.823323	0.27794	0.190795	0.403982	0.686319	0.687302	0.271467	0.355762	0.389455	0.224061	0.808889	0.188287	0.558136	0.422554	0.807331	0.151844	0.457247	0.518752	0.380989
0.642215	0.814876	0.554647	0.512904	0.322539	0.262944	0.549139	0.692746	0.767702	0.370199	0.345838	0.66265	0.347291	0.697188	0.530355	0.395028	0.523224	0.289109	0.224987	0.974318
0.377973	0.391103	0.601678	0.641938	0.449257	0.291059	0.748465	0.777272	1.30318	1.03961	0.573539	0.349247	0.199708	0.573308	0.597871	0.552924	0.602741	0.588934	0.989384	0.832524
1.27075	0.538505	0.449095	0.540594	0.523065	0.418383	1.07721	0.325151	1.29883	0.853054	0.390763	0.7027	0.129469	0.472858	0.298864	0.200643	0.148964	0.166744	0.451885	0.51609
1.24075	0.345404	0.263287	0.401035	0.35809	0.411341	0.692926	0.157325	0.204322	0.476144	1.10102	0.150033	0.732459	0.335303	0.447339	1.23099	0.85641	0.797695	0.362756	0.848846
0.606994	0.982559	0.343244	0.404146	0.202302	0.245525	0.627799	0.19391	0.503204	0.455295	0.290948	0.760158	0.402892	0.874005	0.325954	0.403602	0.223417	0.556992	0.566187	0.36602
0.794507	0.946187	0.378064	0.0918764	0.420768	0.510191	0.261585	0.164122	0.201457	0.192325	0.757097	0.434633	0.34677	0.231238	0.509421	0.817932	0.565529	0.510839	0.4274	0.559421
1.19284	0.512535	0.623655	0.583071	0.803543	0.730015	0.268921	0.898876	1.50982	0.406619	0.336867	0.971304	0.574311	0.499618	0.353457	0.323282	0.3694	0.164645	0.360401	0.316316
0.320369	0.60044	0.499293	0.541762	0.151331	0.316926	0.522963	0.48089	0.353682	0.544061	0.28319	0.713561	0.365615	0.362227	0.558518	0.368331	0.578369	0.480386	0.961876	0.798304
0.837791	0.758819	0.993945	0.965004	1.00051	0.945823	0.53758	0.263185	0.773368	0.680971	0.206784	0.866062	0.715091	1.49084	0.219522	1.05723	0.820771	0.65666	0.482703	0.628452
0.294047	0.0748822	1.1312	0.788887	1.00568	0.400591	0.396102	0.780294	0.863464	0.398247	0.340943	0.284048	1.07339	0.132754	0.339046	0.337122	0.496041	0.227515	0.198275	0.109604
0.776007	0.510045	0.721171	0.290646	0.307584	0.501615	0.891099	0.875021	1.14844	0.387567	0.349784	0.437971	1.15346	0.298439	0.451132	0.240483	0.355423	0.416997	0.553455	0.349293
0.851119	0.360839	0.451648	0.552719	0.276857	0.410576	1.34737	0.428995	0.895507	0.128534	0.220173	0.566587	0.126637	0.454802	0.231209	0.661024	0.523622	0.834957	0.792377	0.605586
0.930562	0.903398	0.977804	1.30497	0.44572	0.262763	0.40956	0.871671	0.795462	0.820355	0.14126	0.282607	0.362711	0.307446	0.211035	0.52457	0.2693	0.391602	0.110509	0.439212
1.19272	0.463968	0.213083	0.325045	0.411998	0.831957	1.08141	0.422229	1.16504	0.381529	0.307239	0.22408	0.362436	0.403462	0.361921	0.829893	0.474015	0.337812	0.353441	0.395614
1.22774	0.960163	0.933618	0.961815	0.617092	0.198061	0.375072	0.184218	0.281859	0.97049	1.07075	0.727369	0.236789	0.669055	0.393771	0.416216	0.601639	0.698664	0.34007	0.48556
0.415388	0.323902	0.124766	0.685747	0.433546	0.740431	0.679256	0.259018	0.257167	0.532878	0.166023	0.224755	0.621231	0.379638	0.233505	0.345648	0.350891	0.473929	0.221483	0.338162
0.96819	0.330637	0.551519	0.362608	0.219425	0.190379	0.149947	0.782059	0.319068	0.641651	1.2044	0.300019	0.684224	0.503557	0.654973	0.595707	0.326981	0.450707	0.899139	0.380502
1.02836	0.529972	0.460982	0.349044	0.899567	0.433424	0.210092	1.02614	0.564393	0.839115	0.960443	0.931499	0.612298	1.09965	0.180258	0.424844	0.65003	0.189992	0.433393	0.387305
1.1056	0.473152	0.658193	0.496708	0.883635	1.18087	0.705268	0.255882	1.16717	0.375687	0.208101	0.674278	0.43738	0.317605	0.274134	0.798994	0.289273	0.389055	0.806861	0.235224
0.369712	0.446769	0.341774	0.574521	0.897973	0.58866	0.754423	0.481171	0.760861	0.725995	0.42449	0.679783	1.90272	0.558554	0.254865	0.400878	0.420654	0.567337	0.34707	0.146776
1.11866	0.268713	0.557107	0.624092	0.597267	0.376706	0.583437	0.408243	0.26944	0.241029	0.402318	0.635947	0.860399	0.420887	0.311572	0.657087	0.571285	0.447103	0.793612	1.14249
0.772762	0.372566	0.604384	0.343193	0.312336	0.463008	0.96232	1.16541	1.65437	1.03994	0.199104	0.487176	0.9257	0.490264	0.564391	0.746099	0.330242	0.454802	0.562469	0.316459
0.486319	0.708888	0.34565	0.326354	0.246238	0.697477	0.98119	0.893938	1.21076	0.38142	0.343444	0.483881	0.259447	0.231032	0.33364	0.382239	0.399453	0.396533	0.153591	0.444754
0.966974	0.862206	0.908171	0.532627	0.862436	0.693498	0.519112	0.19195	0.769555	0.224133	1.0747	0.652144	0.829981	1.15742	0.340811	0.467058	0.931857	1.186	0.604113	0.40397
0.563184	1.11616	0.2421	0.290549	0.15621	0.614222	0.29567	0.678376	0.516839	0.793352	1.00169	1.54074	0.731641	0.506407	0.732204	0.268154	0.864016	1.29719	0.925205	0.721746
0.727196	0.58737	0.331279	0.446116	0.311198	0.440895	0.420371	0.989185	0.496334	0.207546	0.505075	0.264751	0.540666	0.308708	0.172681	0.414615	0.35378	0.472089	0.337564	0.767687
0.916945	0.616676	0.380209	0.54077	0.318076	0.824096	0.345259	0.917383	1.04527	1.22899	0.547112	0.251655	0.236245	0.763406	0.468752	0.413063	0.313302	0.144038	0.749743	0.634443
0.911275	0.831346	0.311953	0.634136	0.198037	0.74742	0.362949	0.489296	1.14254	0.31465	0.723799	0.805455	0.328451	0.0943985	0.232802	0.27125	0.205666	0.155838	0.4077	0.277565
1.34918	0.963593	1.14421	1.41459	1.07768	1.55373	1.55569	1.27789	0.3333	0.653235	0.712087	1.22921	0.621332	1.30598	1.52598	0.835415	1.50843	1.54266	1.24306	1.39423
1.18504	1.06953	1.41114	1.2163	1.19743	2.44214	1.10632	1.05447	0.610351	0.847517	1.95215	1.5399	0.822354	0.868863	1.46623	1.15981	0.951895	1.02267	1.53163	1.2613
0.460006	0.372804	1.06074	1.10323	1.44793	1.37838	1.7731	0.981489	0.317362	1.17634	0.456141	0.991499	0.536597	0.362356	0.538098	0.278638	0.229901	0.507756	0.289841	0.556678
1.49062	1.817	0.950724	1.23691	0.145945	0.378077	0.28406	0.881342	1.58511	0.315389	0.836286	0.879461	0.261463	0.884239	0.387191	0.309113	0.374193	0.168907	0.156212	0.845352
0.795264	0.971499	0.371879	1.04435	0.246383	0.317389	0.22877	0.837933	1.03151	0.57077	0.385491	1.40344	0.382678	0.293876	0.420481	0.712247	0.535215	0.313399	0.158504	0.475964
0.506523	0.145032	0.84029	0.47147	0.566065	0.313981	0.518753	0.0815521	0.650412	0.361919	0.651583	0.346387	1.34389	0.689716	0.427859	0.283178	0.398578	0.240958	0.411051	0.22892
1.04999	1.45468	0.543889	0.855465	0.363323	0.143374	1.11239	0.562653	0.993646	0.170582	0.283236	0.899383	0.551539	0.950413	1.0702	0.389511	0.507688	0.28452	1.10382	1.46962
1.30927	1.00693	0.420609	0.676375	0.192335	0.524294	0.154091	0.324962	0.473794	0.923374	1.52203	2.07671	1.47399	1.70973	1.35117	1.35996	1.892	1.46453	0.903455	1.32894
0.288641	0.362813	0.549661	0.174285	0.435353	0.478792	0.758412	0.163402	0.636419	0.172683	0.390874	0.294021	0.533533	0.6364	0.676014	0.870276	0.553545	0.286853	0.745762	0.576354
0.858702	0.260959	0.656597	0.276174	0.234951	0.520766	0.32541	0.993681	1.21651	1.34403	0.200714	1.05987	0.195276	0.368941	0.286326	0.422561	0.324478	0.576009	0.775489	0.370189
0.975152	0.804129	0.307868	0.563147	0.312898	0.482366	0.306971	0.892528	0.35909	0.126848	0.219986	1.47827	0.426715	0.278445	0.420354	0.312906	0.690245	0.420502	0.857301	0.777189
0.762074	0.547765	0.29847	0.499534	0.669978	0.653066	0.43393	0.691448	0.870131	0.468589	0.253945	0.677384	0.919303	0.35252	0.450635	0.415551	0.309699	0.459709	0.762665	0.257019
0.693505	1.60406	0.94569	1.37769	0.516089	0.541841	1.05243	0.302808	0.505864	0.790737	1.41254	1.54404	1.13932	1.63513	1.21906	0.587326	0.943984	1.25187	0.602358	1.22596
1.18445	0.855168	0.241779	0.125594	0.314757	0.281107	0.224053	0.770135	1.17882	1.06158	0.80991	0.545428	0.73252	0.735113	0.58766	0.45102	0.586639	0.428897	0.230338	0.298808
1.68875	1.10191	1.03593	1.46607	0.1918	0.808418	0.565922	0.456897	0.488798	0.299496	0.123517	0.106745	0.13501	0.783116	0.199719	0.15975	0.581322	0.373296	0.37161	0.823694
0.987938	0.979417	0.672625	0.49178	0.472264	0.277397	0.304982	0.440522	0.266857	1.04824	0.294684	0.298209	0.601327	0.681296	0.465088	0.36279	0.388721	0.446971	0.475523	1.24592
1.10595	0.525853	0.33707	0.271084	0.270711	0.695193	1.18578	1.20888	1.73562	1.45597	0.178231	0.0849582	0.437026	0.189421	0.353355	0.592929	0.438585	0.704074	0.693583	0.255018
0.417902	0.272726	0.382755	0.347619	0.790627	0.970618	0.790677	0.116565	0.328939	0.575795	0.440195	0.535835	0.322538	0.34412	0.90313	1.00178	0.637312	0.434065	0.979781	0.693716
0.633761	0.774302	0.919406	1.21102	1.39527	1.71508	1.752	1.0746	0.559624	0.270279	0.87402	1.47915	0.479457	0.25492	0.509144	0.433028	0.947983	1.22154	0.527888	0.433934
0.619016	0.48759	0.534374	0.58942	0.275751	0.456881	0.695911	0.864275	0.964231	0.16239	0.723182	0.373732	1.35321	0.774876	0.470451	0.77425	0.410627	0.32557	0.354577	0.671454
0.731217	0.542846	0.616052	0.880613	0.196522	0.282716	0.905111	0.649894	1.42995	0.720802	0.378252	0.67847	0.89927	0.469399	0.592218	0.825477	0.747855	0.158633	0.170807	0.235496
0.330668	0.896834	0.290919	0.332007	0.548228	0.42185	0.330322	0.155791	1.15414	0.269736	0.225163	0.617222	0.979531	1.39307	1.36116	0.957867	1.11607	0.995738	0.573789	0.378991
0.269186	0.310262	0.700732	0.194182	0.732985	1.5212	0.272913	0.627285	0.112515	0.224512	0.201793	0.62902	1.84585	0.971073	0.861892	1.0347	1.06743	1.57388	1.32912	0.773492
0.377907	0.774327	0.79114	1.37121	0.316011	0.415947	1.00774	0.308877	1.10307	0.344006	0.8687	1.35511	0.895435	0.639032	0.725621	0.580705	0.792394	0.577025	0.981255	1.05924
0.942164	0.506739	0.826424	0.789947	0.68684	1.59566	0.331201	0.743251	0.613019	0.523645	1.18863	0.167162	2.56685	0.741904	0.498063	0.880213	0.858659	1.06843	0.922921	0.445971
0.466554	0.207962	0.354127	0.834736	0.988374	0.943505	0.506739	0.385471	1.1961	0.856453	0.906587	0.656834	0.434641	0.294664	0.212149	0.302726	0.380617	0.620596	0.412458	0.25111
1.42943	0.867377	0.584385	0.932501	0.748917	0.457711	0.375779	0.311923	1.88875	0.248451	0.529444	0.76232	0.344729	0.810778	0.301245	0.292664	0.457041	0.418093	0.918783	0.357284
0.904911	0.397967	0.901234	0.395183	0.868273	0.257908	0.486999	0.346283	1.07658	0.867863	0.536259	0.413167	0.415166	1.1745	0.113793	0.25728	0.405725	0.659622	0.848406	0.439813
1.2712	1.20189	0.855641	0.61268	0.329748	1.33241	1.12714	1.9058	0.472805	0.37289	2.02713	2.04705	0.637497	1.02787	1.50393	1.21503	1.09595	1.40104	0.850084	1.84273
0.654248	0.47092	0.217019	0.493548	0.368486	0.367074	0.790736	1.20993	1.40836	1.24923	0.645274	1.11714	0.347201	0.296367	0.319073	0.529116	0.364646	0.454949	0.106164	0.133157
0.855348	0.369538	0.306457	0.713406	0.277537	0.327371	0.725802	1.0789	1.48229	1.17525	0.521819	1.28047	0.36379	0.315598	0.130064	0.259779	0.283437	0.263615	0.287577	0.344677
1.30204	0.343832	1.07094	0.944678	0.92833	0.273342	0.352278	0.241722	1.42127	0.912142	0.297071	0.881209	0.51351	0.199742	0.0776667	0.285024	0.190682	0.199375	1.40152	0.912924
0.339982	0.442708	0.699834	1.04189	1.14809	1.07944	0.906326	0.545433	0.857157	0.32189	0.558687	0.403175	0.812225	0.275396	0.630704	0.51188	0.219805	0.369325	0.495592	1.01854
0.823573	0.781008	0.609826	0.489789	0.434781	0.429162	1.08387	0.89304	0.771244	1.1125	0.279402	0.222713	0.214516	0.152631	0.542119	0.743596	0.943298	0.227456	0.416086	0.374405
0.965988	0.335801	0.618546	0.628859	0.392872	0.554527	0.190689	0.159638	0.673336	0.882136	0.656582	0.413574	0.747611	0.562396	0.468466	0.517645	0.589552	0.77135	0.465644	0.334745
0.180753	0.646021	0.426178	0.392221	1.17515	2.54122	1.53804	1.59499	0.411531	1.27108	1.60129	1.17969	0.49363	0.348054	0.522216	0.301798	0.727877	0.256159	1.4631	0.314745
0.596135	0.702527	0.3955	0.601375	0.321718	1.20197	0.462596	1.75526	0.579622	1.08739	0.948938	1.25897	0.320017	0.460191	0.443702	0.303722	0.786685	0.583431	1.098	0.480419
0.926954	1.6846	0.473814	0.647639	0.245176	0.146399	0.362939	0.561366	0.756605	0.211777	1.63796	1.74906	0.904739	2.01416	1.97929	1.38248	1.82901	1.37311	0.289088	0.747209
0.800456	0.566709	0.535762	0.228311	0.202395	1.50942	0.788147	1.99308	0.306072	0.691717	1.5316	0.912803	0.411197	0.205836	0.617541	0.107683	0.287893	0.246537	0.220986	0.76934
0.677346	0.469309	0.807929	0.974754	0.252311	0.349715	0.209948	1.36281	0.789232	0.524443	0.148946	1.66292	0.543007	0.234699	0.493759	0.295227	0.476985	0.768663	0.894323	0.6888
0.65717	0.489749	0.236976	0.475965	0.315406	0.350176	0.81462	1.24528	1.44589	1.2835	0.664227	1.07008	0.393986	0.301867	0.344204	0.554075	0.365464	0.473382	0.106134	0.138307
0.66252	0.403847	0.634227	1.32977	0.402248	1.23036	0.346433	0.213595	0.541233	1.15901	0.398562	0.412756	0.506839	0.0494297	0.285302	0.518463	0.516488	0.400857	0.438769	0.270433
1.24169	0.205773	0.872284	0.503511	0.591774	0.736447	0.671185	0.606922	0.553142	0.501528	0.782459	0.368387	0.481891	0.36532	0.408936	0.769486	0.33379	0.461176	0.303687	0.327871
0.922526	0.930723	1.06098	0.65758	0.323081	0.191471	0.724641	0.20823	0.633419	0.466353	1.30768	0.48134	1.34162	0.512181	1.04631	0.568194	1.23318	0.337472	0.400473	0.174754
1.20186	1.91415	1.91764	1.97895	1.17971	0.220698	0.33125	0.850639	0.192769	0.577591	0.638546	0.364144	0.301004	0.181958	0.103752	0.430408	0.793632	0.744141	0.21695	1.09718
1.08014	0.544609	0.188078	1.20632	0.215241	0.334255	0.800143	0.870084	1.01741	0.233673	0.135611	0.708078	0.36431	0.47743	0.617987	0.301511	0.319692	0.497448	1.2649	1.46271
0.592385	1.1778	1.7191	0.606997	0.249121	0.494182	0.74146	0.532846	1.26716	0.594552	0.255014	1.68989	0.768538	0.248663	0.676601	0.375274	0.871188	0.221085	1.59637	0.67743
0.651368	0.481848	1.10255	0.834378	0.537863	0.88855	0.772409	0.585191	1.01299	0.535363	0.355077	0.450845	1.09773	0.322826	0.371214	0.330712	0.459277	0.146457	0.456769	0.274216
0.412342	0.268959	0.733534	0.853923	0.305418	0.232848	0.750819	0.634945	0.455958	1.2083	0.23014	0.322853	0.344595	0.0991064	0.11631	0.430499	0.60178	0.2759	0.242825	0.487603
1.01659	0.540023	0.799618	0.797927	0.815457	0.501636	0.758504	0.498304	0.327485	0.858435	1.01166	1.29112	1.57755	0.819859	0.52956	0.765372	0.894983	0.247623	0.247484	0.919876
0.34011	0.242391	1.25974	0.688568	0.990019	1.01408	1.08986	0.781333	0.502064	1.06831	0.574388	1.34308	0.299903	0.358705	0.370852	0.120659	0.969823	0.732904	0.369591	0.555728
0.645002	0.43268	0.22677	0.246546	0.426457	0.992063	0.229432	0.346745	0.7431	0.98525	1.15178	0.321434	0.227253	0.185621	0.42396	0.300451	0.259848	0.580533	0.486701	0.40381
0.617879	0.404896	0.397924	2.11697	0.884045	0.859426	1.07842	1.29864	0.881239	0.441578	0.313281	1.66221	0.336125	0.3599	0.365466	0.315556	0.503791	0.482258	1.79211	1.66601
0.598919	0.287143	0.18904	1.43271	1.42694	1.71445	1.15507	0.727296	0.543382	0.215362	1.13366	1.02778	0.694405	0.452312	0.55144	0.761213	1.01576	0.794064	1.27525	1.07975
0.44016	0.35783	0.128102	0.711286	0.389062	0.826872	0.391453	0.328258	0.255477	0.978764	1.22541	0.961591	0.439745	0.349244	0.43916	1.05175	0.177781	0.556443	0.938634	0.581681
0.645635	0.395522	0.926455	0.290793	0.67334	1.00938	1.17632	0.792216	0.498336	0.332907	2.0192	0.615415	1.10696	1.08011	0.59903	0.375502	0.991625	0.554174	0.711987	0.224071
0.632601	0.145024	0.942567	1.82714	1.41724	1.69234	1.36563	1.14176	0.436739	0.541887	0.371603	0.659499	0.53829	0.466166	0.291621	0.52334	0.279406	0.374004	0.351581	0.466101
1.37437	1.25283	0.682222	0.911594	1.32019	1.28381	0.329891	0.249495	0.579832	0.679578	0.762254	0.364066	1.99491	1.54132	1.57192	1.10665	1.75736	1.10231	1.72649	0.894215
0.391948	0.590467	0.535023	0.336312	1.14604	1.37171	0.597517	0.271212	0.860563	0.356441	1.33661	0.736306	1.85964	0.541721	0.302279	0.259832	0.403423	0.42558	0.203647	0.299439
0.993388	1.70103	1.123	1.35125	1.2742	0.475889	0.426675	0.766572	0.21485	0.846519	0.62583	0.357108	0.799208	0.78813	0.460065	0.789914	0.409399	1.34744	0.724377	1.38793
0.832239	0.689108	0.53651	0.522041	0.232203	0.528635	0.269606	0.319858	0.355778	0.540848	0.77407	0.377464	0.334741	0.283961	0.636397	0.764485	0.441093	0.263142	0.372672	0.355363
1.47138	1.1283	1.91693	1.02586	0.324247	0.285054	0.254378	0.390876	1.17965	0.571904	0.314477	1.08979	0.356115	0.233711	0.305415	0.493938	0.939125	0.457415	1.84646	1.663
0.339833	0.60614	0.482337	0.50014	1.72227	0.838391	0.874975	0.950743	0.282532	0.253777	0.398968	0.268165	0.873762	0.295424	0.927067	0.900108	0.213538	0.65901	0.67748	0.145672
0.915836	0.597428	1.14224	1.69672	0.190639	0.850013	1.05091	2.12914	1.13569	0.549749	1.41451	1.96422	1.4589	0.713251	0.567793	1.25223	1.36936	1.19821	1.26605	1.17103
0.395767	0.585486	0.269328	0.424201	0.846338	0.950052	0.289894	0.223253	1.0467	0.481339	0.194265	0.650449	1.406	2.13294	1.79118	1.48624	1.55698	0.688292	1.99694	1.4906
1.30599	0.465515	0.64629	0.228678	0.345818	0.674406	0.253575	0.548968	1.17482	0.446616	0.5932	0.75328	0.138703	0.383892	0.519592	0.343483	0.242538	0.191577	0.501144	0.46289
1.24041	0.444509	0.475875	0.711693	0.78515	0.693413	0.267704	0.653706	1.24521	0.478377	0.699432	0.379528	0.406961	0.294076	0.282392	0.321342	0.420845	0.290555	0.322528	0.228613
0.780428	0.87535	0.948802	1.41476	0.854875	0.626703	0.589151	0.244713	0.699214	0.780406	0.521318	0.363049	0.551368	0.361174	0.392828	0.340066	0.64052	0.736065	0.319358	0.730094
0.558974	1.05669	1.18309	0.730965	0.661164	0.637728	0.8065	0.052037	0.874718	0.487872	0.79313	2.48996	0.91806	0.513239	0.828604	0.153068	0.739942	0.659844	1.54099	1.64357
0.542838	0.370445	0.459609	1.10637	0.698565	0.102123	0.405496	2.56878	0.485422	1.05574	2.24414	1.80249	0.386056	0.372035	0.2707	0.380491	0.34884	0.227257	0.538522	1.80049
0.382032	0.228344	0.979458	0.970572	0.673803	1.49651	0.240058	1.75645	0.510636	1.25993	0.506902	0.34448	0.304242	0.511289	0.41019	0.643223	0.158837	0.650195	0.251408	0.284597
0.716453	1.23889	0.957207	0.635328	0.728591	0.23145	0.592283	0.648159	1.43993	0.559293	0.548946	0.819861	1.44881	1.8235	1.41237	1.04651	1.1753	0.143985	1.58107	1.46006
1.05159	1.96184	0.414056	0.856333	1.39558	2.18126	0.634764	0.94413	0.672073	0.922899	0.263492	1.21583	2.06241	2.27869	1.39392	0.774066	1.72673	1.65809	1.42693	0.293878
0.949346	0.774526	0.987741	0.49263	0.570962	1.74839	1.25008	1.38499	0.219194	0.344822	1.46696	0.456795	0.732077	0.570347	0.68666	0.331366	0.644432	0.170134	0.959311	0.376903
0.267032	0.420244	0.544517	0.191332	1.1648	2.52292	1.19445	2.51806	0.358063	1.88592	1.04948	0.197716	0.558028	0.41293	0.633422	0.788286	0.530685	0.523103	0.94985	0.218481
0.63539	0.250163	0.695296	0.336949	0.576814	0.540077	0.298982	0.278278	0.372343	1.12496	0.334575	0.224345	0.285921	0.362773	0.499421	0.365229	0.288991	0.273641	0.25782	0.173157
0.74486	1.90401	2.08216	2.02452	0.442078	0.523932	0.353197	0.767778	0.820905	0.252582	0.627325	0.458064	0.422487	0.311017	0.819482	0.349588	0.543439	0.569684	0.204396	0.898619
0.491486	0.559641	0.599998	0.104435	0.696581	0.895924	0.740229	0.934167	0.382823	0.371818	0.924739	0.611728	0.320386	0.046216	0.44714	0.234481	0.219752	0.686309	0.444311	0.744862
1.01891	0.285351	1.02529	0.409199	1.08081	2.12994	0.999136	2.44475	0.459227	0.727402	1.53261	0.155511	0.388812	0.342041	0.522713	1.34851	0.240373	1.11684	0.37938	0.197988
0.260574	0.711362	0.705883	1.6678	0.868479	1.09285	0.39066	1.65814	0.47908	0.630206	0.503758	1.05618	0.74323	0.260795	0.429878	0.534995	0.469479	0.496238	0.974993	0.422794
1.20093	0.321419	1.32761	1.78598	0.888667	0.587965	0.429871	0.232688	0.804999	0.362585	0.841326	1.09141	1.23591	0.852769	0.696605	0.470685	1.47501	1.09602	0.679988	1.79737
0.965587	0.282256	0.821722	0.501347	0.810945	1.00328	0.1671	0.522293	0.887547	0.68023	0.245841	0.308234	0.953406	0.330737	0.389311	0.391248	0.317034	0.549436	0.296078	0.425602
0.779898	0.994203	1.12683	0.689635	0.267623	0.358117	0.301777	0.105119	1.35383	0.685286	0.530227	1.89239	0.166931	0.334526	0.334676	0.220447	0.35371	0.352852	0.782473	1.4882
0.739471	0.330687	1.24615	1.79147	0.858738	1.23944	0.545121	0.89595	0.504995	0.149578	0.571657	1.91281	0.559091	0.386778	0.493021	0.318172	0.593306	0.461616	1.18382	1.74588
0.198084	0.218781	0.430103	0.733304	0.329817	0.968738	0.173441	2.47347	0.182285	0.497977	1.70137	0.622812	0.361046	0.718115	0.473197	0.859017	0.807878	0.260272	0.342702	0.849046
1.91991	1.4009	1.12498	1.25624	0.846209	0.593269	0.253113	0.518241	1.20276	0.568883	0.398141	0.368293	1.30988	1.07357	0.412735	0.406506	0.726192	0.266104	1.48344	1.75906
1.09489	1.32352	0.39898	0.767396	1.48879	0.981637	0.883716	0.671536	0.286893	1.35244	0.981603	0.376955	1.22618	1.73727	0.310472	0.830678	1.83145	1.49779	0.971652	0.224286
0.350992	0.617801	0.62755	0.488946	0.174986	0.397198	0.29657	1.07303	0.675498	0.631867	0.644379	0.20858	0.278669	0.228731	0.30013	0.876004	0.532931	0.286754	0.309956	0.24689
0.518072	0.221596	0.728637	0.652159	0.176917	0.424558	0.877958	0.259052	0.891054	0.519637	1.02842	0.433564	0.723867	0.510727	0.366828	0.547476	0.8482	0.668901	0.517034	0.504194
0.926858	0.203461	0.554403	0.639424	1.3606	1.33139	1.61665	1.57735	0.389932	0.839755	0.561975	0.96143	0.225024	0.523897	0.265782	0.158349	0.733222	0.748729	0.251709	0.236251
1.06783	1.00291	0.404175	0.260068	0.804866	1.00998	0.887124	0.409985	0.448296	0.765018	0.631215	0.240915	0.366872	0.999428	0.287628	0.35288	0.456974	0.327571	0.452339	0.796065
0.704781	0.369051	0.202027	0.628155	1.27981	1.78801	0.467296	0.72849	0.194458	0.238965	0.785478	0.714937	0.850871	0.262178	0.272963	0.512235	0.696589	0.684174	0.888464	0.324275
1.44092	0.310188	0.818949	1.53676	0.168368	0.780533	0.238718	0.926132	1.4994	0.160194	0.581929	0.897533	0.797061	0.371214	0.0860239	0.426912	0.633299	0.40427	0.333928	0.969611
0.781273	1.99944	0.842614	0.989553	1.40755	0.995412	0.669388	0.609702	0.903977	0.478343	0.701171	0.445939	1.18803	1.28763	1.15274	1.79335	1.6037	1.82256	1.13406	0.700979
0.246115	0.162653	0.851729	0.294978	0.263043	0.314176	0.319412	0.699584	0.251058	1.23382	0.557262	0.189805	0.572996	0.376679	0.293002	0.266319	0.302458	1.13567	0.104296	0.343421
0.510437	0.649502	0.346022	0.306989	0.564204	0.301188	0.367934	0.484751	0.490123	0.356652	0.900174	0.632742	1.26008	0.539011	0.558402	0.766501	0.588616	0.453392	0.31508	0.254889
0.6915	0.295189	0.210721	0.688524	0.205228	0.22657	0.192534	0.585148	0.631107	0.383491	0.503767	1.0079	0.337446	0.467879	0.225033	0.770025	0.243078	0.579454	0.549936	0.446981
0.96827	1.43562	1.86047	1.35696	0.292597	1.54098	0.847826	0.392043	1.06584	0.361131	0.807858	0.415321	0.403158	0.191135	0.468823	0.504446	0.381564	0.633555	0.441824	1.22456
1.39934	1.26623	0.397094	0.377011	1.07668	2.04892	1.19785	0.457524	1.46115	1.01893	0.512013	0.201599	2.30606	1.64888	0.904739	1.23896	1.52798	1.83381	0.946939	0.2446
0.618916	0.213332	0.428235	0.444104	0.257269	0.290764	0.766044	0.578397	0.351978	0.304572	0.197637	0.410391	0.442339	0.252195	0.268567	0.405729	0.335542	0.707038	0.656108	0.674481
0.58724	0.207043	0.774899	1.13667	1.05659	0.384286	0.634744	0.463946	0.24685	0.130997	0.968805	1.20246	0.579528	0.332254	0.803838	0.610499	0.563218	1.11607	0.549945	0.661576
0.621687	0.273981	0.396233	0.704961	0.731904	0.978918	0.295779	0.18774	0.523011	0.226809	1.38891	0.294031	0.790127	0.242804	0.151512	0.802541	0.817386	0.553187	0.691153	0.599762
0.354158	0.242647	0.680361	2.62362	1.85241	1.93955	1.54774	1.40935	0.40016	0.673645	0.629728	2.02978	0.625138	0.405886	0.675791	0.5179	0.184478	0.221907	1.35293	1.17574
1.27786	0.488585	0.983206	1.67414	1.63745	1.18929	0.697996	0.111024	0.547099	0.250191	0.828056	2.35105	1.05948	1.2741	1.1796	0.653402	1.48159	1.22331	0.840681	1.3591
0.590458	0.369408	1.21491	1.759	0.782871	0.717172	1.15951	1.91635	1.22594	0.87061	0.60918	1.71918	0.250362	0.501355	0.0869584	0.428087	0.758713	0.935865	0.666289	0.113192
0.938072	0.236615	0.520219	0.506081	0.634502	0.505375	0.926918	0.199261	0.433814	0.901773	1.05603	0.727935	0.430114	0.415097	0.331379	0.545923	0.301358	0.391969	0.216705	0.326901
0.199216	2.03946	1.12958	1.67323	1.35517	0.895416	0.294124	0.335225	0.919517	0.296371	0.997949	0.28989	0.429662	0.765736	0.702609	1.10544	1.36757	1.03953	0.689353	1.77816
1.09262	1.01823	1.76323	1.17787	1.50887	0.618005	0.542279	0.327381	0.240089	0.238213	1.03372	2.10355	0.663467	0.279748	0.316692	0.400697	1.0425	1.45376	0.818983	1.67162
1.09178	1.15009	1.80951	0.663883	0.621787	0.619614	0.743535	0.198258	1.14114	0.579418	0.361111	1.007	1.08647	0.324297	0.361127	0.844159	0.512064	0.356915	0.825457	1.38476
0.356016	1.28768	0.381135	1.34732	1.0382	0.775276	0.480135	0.841077	0.538032	0.885166	0.999132	0.572872	0.983741	1.34922	1.65293	1.42182	1.39054	1.66661	0.25693	1.09401
0.723827	1.06771	1.25696	0.595137	0.536788	2.2797	2.03125	0.967829	0.0547472	0.284341	1.84848	0.157394	1.21044	1.34293	1.14067	1.1817	1.17961	0.89543	1.81315	0.638151
0.971347	0.957133	1.62678	1.09716	0.283602	0.24897	0.804515	0.251695	1.0223	0.68468	0.0827225	0.713614	0.690374	0.748559	0.40973	0.406114	0.127517	0.808681	1.01358	1.10949
0.585568	0.784686	0.214616	0.646403	0.899566	0.222266	1.4906	1.74899	1.02556	0.899423	0.262705	0.304965	0.120612	0.370911	0.898643	1.14769	0.443997	0.243996	0.728036	0.552628
0.638186	0.19703	0.300722	1.83543	0.233298	0.553804	0.145878	2.52407	1.45015	1.13847	1.29182	1.76491	0.656188	0.159627	0.245598	0.926606	0.387711	0.34666	2.06342	1.58005
1.13691	0.272128	0.967237	1.24146	0.316607	0.737402	1.0109	0.285089	0.717029	0.256535	0.305236	1.14545	0.393961	0.430046	0.658134	0.942066	0.426135	0.326871	0.595432	0.95211
1.80565	1.71503	0.365794	0.919652	1.05516	1.29424	0.338789	0.239949	0.553809	0.371735	0.196378	0.952412	1.08736	0.965748	0.379485	0.408527	0.376285	0.720772	0.158747	1.67541
1.13562	1.08173	0.232104	0.487878	0.560833	1.16573	1.39198	0.606471	0.954269	1.71182	0.317376	0.450904	1.45871	1.801	0.746062	0.868868	2.19204	1.9266	0.192534	0.413862
0.940555	0.583812	0.457322	0.211474	0.634077	1.03013	0.603376	0.34724	0.467145	1.05346	0.412501	0.385546	0.415594	0.178974	0.451639	0.547321	0.44019	0.549669	0.495257	0.377379
0.790055	0.506228	0.731418	0.272568	0.647713	0.675176	0.644078	0.723278	0.633768	0.815464	0.393718	0.26196	0.925953	0.739961	0.899177	0.376413	0.508855	0.572639	0.158858	0.179005
0.20831	0.675277	0.774469	0.831434	0.818996	1.2461	0.483041	0.478393	0.597945	0.866679	0.876212	0.413894	0.364273	0.864127	1.09272	1.25657	0.768382	1.00997	0.596711	1.48102
0.162561	0.275249	0.396109	0.536812	1.2301	0.924651	1.27655	1.08435	0.290287	0.600033	1.64045	0.53539	0.608032	0.836775	1.14009	1.66377	1.02656	1.30996	0.654252	0.785748
1.26996	1.63729	2.21314	0.982405	0.278804	0.699891	0.373388	0.592599	1.07703	0.786437	0.147616	0.882363	0.684789	0.24349	0.377677	0.387791	0.322438	0.563709	0.13087	0.629317
0.955794	0.584524	0.201076	1.50849	0.237586	0.105943	0.324107	1.889	0.895947	0.617234	0.848918	1.50508	0.231404	0.256743	0.303621	0.698743	0.445834	1.06997	1.14181	1.17146
0.160873	0.466731	0.599281	1.27254	0.783854	1.91544	0.668177	2.2077	0.842402	0.768769	1.38901	0.828494	0.337933	0.218019	0.660023	0.491646	0.216754	0.519997	0.309788	1.04299
0.627216	0.674361	0.802127	0.764527	1.94911	2.95397	1.5624	2.77003	0.455248	1.0419	1.47223	0.342418	0.51424	0.238819	0.770394	0.812949	0.193802	0.297793	0.740226	0.288068
0.863519	0.734482	0.156766	1.35129	0.311972	0.878284	0.771301	2.44984	1.15287	0.976172	2.00916	1.62	0.3381	0.412466	0.502854	0.403913	1.00523	0.164265	0.286471	0.265324
1.36939	0.354969	1.00063	0.648814	0.176241	0.331588	0.558956	0.537628	1.1995	0.626347	0.392013	0.556543	0.089547	0.386261	0.698609	1.1151	0.454946	0.979963	0.405149	0.350827
0.325883	1.17126	0.693343	0.421663	0.264544	1.68195	1.88478	0.452648	1.41224	1.89175	0.692562	0.40651	2.65428	2.1109	1.88252	0.205389	2.95655	3.32213	0.649836	0.596129
0.431806	1.86456	0.81858	0.605762	0.31093	2.14022	1.56997	1.12189	0.730671	1.41884	0.452727	1.36188	1.25113	0.957428	1.20961	0.789077	1.90271	2.25688	1.25948	0.396221
1.08813	1.08913	0.19834	0.234331	0.777223	0.588988	1.21262	0.187514	0.330193	0.601616	0.795383	1.34329	1.50051	2.10753	1.66718	1.81462	2.27381	2.31628	1.4147	0.704861
1.28839	0.60206	0.557762	0.429191	0.244728	0.210969	0.349668	0.552133	1.08599	0.460219	0.366522	0.505216	0.606824	0.502562	0.544254	0.516247	0.440519	0.560367	0.21636	0.435295
0.852968	0.604486	0.22809	0.154359	0.435499	0.344791	0.448665	0.232161	0.542963	0.337088	0.42063	0.0968984	0.904978	0.370734	0.161401	0.371679	0.658903	0.320766	0.294571	0.492472
0.231204	0.411591	0.256875	0.805233	0.760579	0.357064	0.473557	0.373826	0.456127	0.615	0.675117	0.548182	0.597597	1.10209	0.3896	0.220841	0.421439	0.853973	0.0545768	1.19012
0.673401	0.21511	0.118255	0.506084	0.428069	0.588068	0.193429	0.259879	0.157898	0.398906	0.318635	0.244858	0.344047	0.413911	0.479763	0.60328	0.637335	1.10782	0.563448	0.641892
0.930896	1.13896	0.749491	0.326713	0.241115	0.181929	1.02452	0.172695	0.567987	0.901718	0.470787	0.448688	0.138247	0.456867	0.559495	0.358262	0.517336	0.313869	0.46005	1.18321
1.57747	1.02481	0.788901	0.77373	0.955542	0.63029	0.0943143	0.694029	0.583471	0.11472	1.03263	1.34526	0.464247	0.290522	0.765258	0.349643	0.324358	0.367052	1.46423	1.16514
0.572329	0.330001	0.733449	0.577785	0.634531	0.384885	0.85558	0.347556	0.6892	0.331028	0.38706	0.526581	0.686444	0.415988	0.716485	0.432812	0.866423	0.913626	0.590692	0.591675
0.724159	0.722389	0.294626	0.666125	0.867753	0.352052	0.430063	0.26121	0.395633	1.16849	0.322609	1.11398	0.294468	0.36099	0.540034	0.540741	0.447242	0.247186	0.269704	0.133063
1.42967	0.887852	2.34631	1.20449	0.811661	0.492554	0.386374	0.426555	1.18505	0.963056	0.791065	0.23094	0.440232	0.340948	0.309538	0.628217	0.544567	1.34515	0.460087	1.24235
0.348439	1.28334	0.613782	2.24709	1.46315	2.08261	0.792042	2.0843	0.58231	1.47488	0.70989	0.821256	0.277037	0.317448	0.382965	0.397561	1.08002	0.399775	0.513954	0.148155
0.421089	0.196155	0.37469	0.369944	0.278477	0.865354	2.08838	2.21369	1.41266	1.09755	0.980688	0.428231	0.321323	0.325358	0.244246	0.269328	1.05562	0.293197	0.367689	0.85638
1.09004	0.382984	0.27095	0.718001	1.7457	1.41079	1.71924	1.26493	0.652397	0.406472	0.98194	0.747508	0.420185	0.358906	0.175618	0.351043	0.196222	0.621422	0.169881	0.517152
0.345763	1.08753	0.497195	1.42245	1.56317	2.853	1.35603	2.94961	1.02901	1.3132	0.417486	0.208135	0.757169	0.436815	0.286255	0.627879	1.37109	0.682592	0.179232	0.324745
0.522374	0.721268	0.495491	0.0898976	0.495766	0.6039	0.344011	0.978261	0.974593	0.719485	0.229814	0.595173	0.357218	0.441448	0.257618	0.121473	0.385431	1.22399	0.406867	0.453591
0.466364	0.439723	0.855489	0.461509	0.319797	0.611485	0.399129	0.96592	0.578118	0.637041	0.587912	0.201948	0.829173	0.199177	0.0981357	0.701567	0.350863	0.252938	0.221706	0.406922
0.653008	0.346507	0.865003	0.503591	1.35475	0.845357	0.462481	0.538055	0.487116	0.472822	0.449488	0.384303	1.32947	0.256466	0.157282	0.589206	0.793935	0.262229	1.3123	0.697892
0.80051	0.296156	0.923871	0.70752	0.278771	0.474762	0.597754	0.692705	0.494235	0.202398	0.615504	0.29938	0.188496	0.455627	0.358497	0.183061	0.225797	0.683874	0.390815	0.836916
1.22163	0.682263	0.375053	0.148772	0.403119	0.422118	0.265696	0.244961	0.481851	1.06375	0.897261	0.625478	0.89347	0.377325	0.652469	0.585906	0.1081	0.242151	1.05768	0.26277
0.915854	1.04351	0.477712	0.321682	0.429947	0.0517228	0.406541	0.492603	1.31722	0.85406	1.01361	0.797895	0.1634	0.151645	0.385957	0.372602	0.223066	0.341104	0.411323	0.921047
0.635058	0.808966	1.21872	2.42741	2.23878	1.67676	0.888628	0.353667	0.636446	0.429041	0.94079	1.88016	0.852199	0.271097	0.151198	0.46324	0.716219	0.415422	0.840045	1.90429
0.380578	0.818755	0.67769	1.29279	1.43338	2.11425	1.66591	0.934023	0.123535	1.46081	1.26972	1.6955	0.789682	1.38949	1.14546	1.09359	1.41717	1.15311	1.199	0.833244
1.07233	0.640188	0.515959	0.507681	0.87261	0.265127	0.539347	0.24458	1.04912	1.15546	0.565887	0.124068	0.627897	0.696259	0.689559	0.874534	0.445697	1.27874	0.924701	0.616339
1.46249	1.07265	0.987543	1.05073	0.220683	0.924594	1.06494	0.870502	0.323222	0.322033	0.562414	0.200242	0.136138	0.331745	0.619535	0.0764479	1.12332	1.3305	0.299122	0.529769
1.67556	0.534381	0.330035	0.499542	0.796543	0.31631	0.107052	0.544711	1.38212	0.895754	1.00375	0.555187	0.270477	0.516838	0.354881	0.873935	0.658164	0.471294	0.385459	0.385335
0.231176	0.891773	0.974981	0.76588	0.395609	0.592693	1.71656	0.686608	1.07784	0.845588	0.702634	0.628733	1.69186	1.71187	2.30243	0.739316	2.60369	2.90462	0.80369	0.241691
0.969424	0.806645	0.190948	0.58557	0.628108	0.62286	0.796257	0.620476	0.333525	0.078837	0.713874	0.359838	0.387022	0.338539	1.08849	0.78232	0.632878	0.66625	0.465989	0.366213
0.959578	0.516086	0.710584	0.344357	0.188445	0.659162	0.297666	0.175954	0.433053	0.647905	0.269063	1.26285	0.800974	0.628862	0.269044	0.224331	0.30807	0.487009	0.364477	0.246891
0.908543	0.594009	0.920762	0.706541	0.173405	0.430498	1.13218	0.261879	0.398798	0.888205	0.857253	1.05443	0.51083	0.702647	0.338174	0.728866	0.425077	0.288201	0.611526	0.743458
0.395232	0.993923	1.70989	2.58113	2.28537	2.4412	1.29157	1.02092	1.54239	1.39104	0.833613	1.93543	1.19188	0.264379	0.532857	1.11054	0.30716	1.08345	1.73129	1.29788
0.426016	0.795361	1.00103	0.152833	1.07032	0.399232	0.565191	0.897042	1.10826	0.34485	0.182911	0.723362	1.18395	0.802971	1.25287	0.403959	0.225404	0.203521	0.356582	0.28649
1.45384	0.434798	0.422538	0.594758	0.189259	0.382935	1.00516	0.702492	0.927209	0.301088	0.0875296	0.295744	1.16855	0.302838	0.276513	0.255621	0.35772	0.508723	0.325347	0.408546
1.02327	0.239281	0.832186	0.593024	0.634821	0.265181	1.13512	0.956945	0.576148	0.598931	0.689151	1.2797	1.08743	0.815724	1.45325	1.19703	0.82864	0.732684	0.592582	0.629405
0.685379	0.440243	0.368771	0.540854	0.44841	0.23408	0.711358	0.489094	0.326155	0.287664	1.20621	1.2958	0.256662	0.21912	0.557504	0.840036	0.771311	0.709906	0.240736	0.331169
1.21435	1.10541	1.05262	1.87702	1.55468	1.34915	1.31499	2.06192	1.43644	1.13292	0.322188	2.04759	0.451348	0.645753	0.456824	0.276823	0.641427	0.138426	0.546747	0.215531
0.627294	0.683468	0.196762	0.747901	0.341593	0.503461	0.0698255	0.369533	0.486678	0.761694	0.497262	0.987157	0.559058	0.333759	0.136971	0.252191	0.943428	0.551316	0.43497	0.306128
0.716887	0.353642	0.778427	0.496835	0.259819	0.265038	0.766521	0.409672	0.555471	1.28292	1.22847	0.482043	0.854553	0.41119	0.21739	0.544307	0.447239	0.348851	0.26551	0.692675
1.09311	1.08878	1.3608	0.405832	0.638557	1.33457	1.06717	0.278046	0.43479	0.70802	0.731727	0.427915	0.433393	0.289685	0.641204	0.748715	0.388601	0.646933	0.709003	1.21551
0.944387	0.65662	0.249197	0.696125	1.35322	0.339113	1.52759	1.23781	0.255424	0.370749	1.33213	0.812229	1.28664	0.296358	0.40748	0.597482	0.66836	0.526465	0.0447036	0.495648
1.03749	1.62403	0.657177	1.16158	1.93465	0.78776	0.571798	0.327011	1.09486	0.4513	1.26075	2.38433	0.741401	0.587172	1.0837	0.954259	1.8617	0.478734	1.15696	0.894222
1.34697	0.593689	0.43929	0.438791	0.191355	0.936124	0.636932	0.689499	0.40835	0.270621	0.378998	0.108469	0.849506	0.561118	0.63634	0.438374	0.639666	0.622814	0.373904	0.651982
1.31756	1.71977	0.662191	0.513581	1.0078	0.894969	0.27317	0.029798	0.76673	0.745606	1.01359	0.350902	0.119254	0.158901	0.59183	0.875657	0.395952	0.99084	1.44987	1.17074
0.534776	1.30958	1.53789	1.2453	1.46407	1.39496	1.36771	0.826085	0.454918	0.263578	1.78575	1.17697	1.17986	1.73058	1.77339	2.03468	1.86367	1.54671	2.03696	1.11988
1.03182	0.909637	1.02591	0.33202	0.639416	0.187779	0.350076	0.759423	0.740266	0.198724	0.404415	1.02516	0.500571	0.72411	0.266492	0.0953404	0.667077	0.481174	1.05586	1.63736
0.780994	0.621745	0.548404	0.404437	0.356644	0.727806	2.45958	2.05567	0.913584	1.65951	1.00796	1.04971	0.858916	0.262986	0.429644	0.424767	0.171489	0.430434	0.304006	0.742946
0.50061	0.706007	1.17473	1.08179	0.359753	0.330178	0.327347	2.17106	1.01345	0.888093	0.979212	1.94548	0.563636	0.57367	0.753174	0.974543	1.70807	1.37292	2.09792	0.652425
1.13272	0.217435	0.964111	1.28126	0.298374	0.590958	1.63515	1.37565	0.327264	0.319915	0.86352	1.70188	1.23911	0.457849	1.72089	0.952308	1.23739	1.21781	1.9012	0.403667
0.845517	0.717253	0.979735	0.246504	0.327428	0.510651	0.419288	0.304528	0.472991	1.25672	0.15265	0.332093	1.18654	0.309178	0.375799	0.313408	0.266708	0.556205	0.451315	0.176291
0.370294	0.316784	0.369964	0.702918	0.757135	0.383955	0.212943	0.413238	0.231495	0.434304	0.234958	1.33647	0.318021	0.517862	0.378347	0.493833	1.43285	0.682634	0.42427	0.406865
0.666577	0.250463	0.615104	0.370175	0.424739	0.698674	0.289031	0.588699	0.333884	0.331757	1.51968	1.69265	0.15551	0.455208	0.402526	0.394984	0.501434	0.137886	1.00707	0.330603
0.957491	1.0182	1.3925	0.971911	0.78843	0.439446	0.422726	0.347673	1.48481	0.920701	0.426917	0.54432	0.129012	0.267898	0.117678	1.05775	0.218408	0.803628	0.649413	1.0299
1.12147	1.16713	0.432654	0.315372	0.376703	0.192724	1.10612	0.606673	0.394569	1.16538	0.349797	0.365062	0.159323	0.0801154	0.678394	0.606097	0.340982	0.619646	0.625593	0.98481
1.18539	0.503702	0.459212	1.11581	0.716979	0.529582	1.17081	1.19168	0.456927	0.818513	0.378565	0.366058	0.44405	0.400811	0.506385	0.766513	0.416109	0.954702	0.362616	0.576777
1.50895	1.13867	1.40702	1.07742	1.28736	0.856076	0.306585	0.102181	0.474084	0.775203	0.425183	2.01835	0.0504551	0.537176	0.291513	0.381308	0.89825	0.969399	0.221525	1.68247
0.726708	0.893427	0.682366	0.58787	0.149457	0.644634	0.332306	1.30476	0.452765	0.0304763	0.575954	0.513397	0.539063	0.0809931	0.453438	0.456038	0.962307	0.287455	1.128	1.96786
0.340589	0.271129	0.576527	1.66028	1.42167	1.88421	1.461	2.03335	0.974793	1.06961	0.403554	2.0789	1.08694	0.169041	0.521743	0.912043	0.622781	1.04405	0.792341	1.29624
0.934124	0.719928	0.173768	1.13007	0.331097	1.05007	0.530012	1.37921	0.385091	0.204374	1.53824	0.587004	0.32008	0.809691	0.353023	0.231255	0.374002	0.191545	0.42897	0.360863
1.10991	0.979722	0.63862	0.545481	0.244246	0.386279	0.892495	0.709131	0.239827	0.40771	1.01409	0.370133	0.221476	0.909125	0.310938	0.732961	0.63931	0.556542	0.366377	1.21941
0.429985	1.56244	1.40689	2.2621	1.78678	2.56063	1.06517	1.89545	1.29431	1.28535	0.842898	1.07677	1.10495	1.07516	0.34167	0.301463	0.418245	1.17175	0.992428	0.734252
0.5063	1.57219	1.46792	0.591564	0.271656	1.91491	1.9245	0.980703	1.14167	1.3352	1.38906	1.39379	1.9418	1.74956	2.73685	0.962671	2.83102	2.45061	1.36488	0.603012
1.18209	1.11751	1.37346	0.28668	0.165024	0.399829	1.1152	0.352376	0.922443	0.741399	1.17807	0.406921	0.42322	0.472699	0.210526	0.311545	0.763042	0.661219	0.420008	0.316189
0.741375	0.190411	0.632574	0.952214	0.637385	0.548723	0.323765	0.599031	0.981194	0.649079	0.521624	0.330291	1.07424	0.444589	0.375581	0.117976	0.184939	0.305792	0.634963	0.326134
0.672863	0.292482	0.911388	0.181157	0.32319	0.395754	0.251346	0.691853	0.571657	1.03873	0.672265	0.672336	0.428055	0.563477	0.203223	0.434103	0.341692	0.740301	0.433906	0.233625
0.733744	0.197418	0.868544	0.542379	0.190266	0.268527	0.660171	0.426612	0.188742	0.592918	0.37003	0.797091	0.618557	0.544917	0.338206	0.411327	0.441178	0.295132	0.439112	0.46878
0.48299	0.359145	0.324285	1.62244	2.09474	0.879137	0.733282	1.27904	0.404105	0.230246	1.02521	0.390655	1.50981	0.953584	0.213198	0.563618	0.86341	0.687565	0.25319	0.585261
0.753216	1.19569	1.7494	1.75853	2.24222	1.59707	1.47182	0.424902	0.683221	0.39982	1.73028	2.68542	1.75396	1.69534	1.55477	1.8155	2.20249	1.79336	1.36052	2.42964
0.994246	0.549915	1.69062	1.34721	1.40619	1.43261	0.684033	2.13229	1.41351	0.994343	0.645205	1.35244	0.294767	0.454754	0.21007	0.0299376	0.549031	0.228195	1.28009	0.740447
0.772055	0.939663	0.366789	1.20859	0.520857	1.56198	0.298737	2.20366	1.49696	0.104152	0.621067	1.01658	0.523021	0.247791	0.249284	0.495348	1.57158	0.589604	0.698205	0.692117
0.127222	0.927531	1.43605	1.76882	2.06169	2.01137	1.13056	1.94749	1.00999	0.843854	0.866734	1.14672	0.809349	0.655175	0.502556	0.232153	0.348488	0.969502	1.71529	0.115054
0.834585	1.93503	0.565338	0.422023	1.15382	1.54061	1.34142	0.982266	0.329428	0.592847	0.462936	0.670617	0.897324	0.664498	1.75506	0.652232	2.15853	1.00515	0.383561	0.490601
0.252053	1.66667	0.492442	0.442316	0.210067	1.31415	1.91446	1.16505	1.28344	0.242296	1.19941	1.17107	2.06135	0.923936	2.91746	1.3624	1.81991	2.3549	0.842961	0.320177
0.578498	1.10798	0.104773	0.147239	0.4836	0.270577	0.34586	0.347104	0.541092	0.525479	0.412653	0.271319	0.404023	0.364318	0.453789	0.271849	0.716884	0.321357	0.619083	0.635754
0.73489	0.679216	0.602286	0.65902	1.28023	1.29128	1.60533	1.66443	0.36146	0.208637	0.243315	0.911369	0.249389	0.28577	0.190558	0.658807	0.732227	0.563305	0.227072	0.416121
0.968454	0.313838	0.521002	0.69344	0.494784	1.1011	0.681846	0.886355	0.3411	0.528381	0.477244	0.254874	1.12454	0.218081	0.155279	0.531227	0.786731	0.26301	0.255409	0.116428
1.03174	0.330521	0.495649	0.770307	0.848107	0.581234	0.406217	0.302117	0.389083	1.45828	0.549044	0.501319	0.395229	0.14508	0.415002	0.276866	0.557087	0.45412	0.284001	0.634995
0.516015	0.378634	0.102869	0.788387	0.343667	0.572681	0.868491	0.814454	0.600544	0.175516	0.422784	0.115251	1.01142	0.994553	0.921015	0.846467	1.66902	0.604373	1.50697	0.960004
0.718555	0.311279	0.401757	0.17781	0.471116	0.300039	0.196688	0.702428	1.00303	0.571006	0.139634	1.51808	0.145807	0.414739	0.417884	0.632722	0.93489	0.735452	0.787771	0.643876
1.54458	1.30877	1.88585	1.13958	0.9472	0.355477	0.301981	1.03643	1.36814	0.879139	0.169727	0.846677	0.3391	0.530911	0.301508	0.678311	0.672001	0.496977	0.155066	0.365477
0.524853	1.7069	1.24338	2.0657	1.69012	1.41631	0.724532	0.794728	0.822497	1.22717	0.618278	1.78993	1.51953	1.11096	0.744843	0.866151	0.983685	0.580952	1.27044	1.59321
0.524176	0.528328	0.172605	0.123164	0.328413	0.680742	0.474521	1.23905	1.41672	0.837811	0.761652	0.451405	0.265992	0.2271	0.274663	0.476644	0.547862	0.7192	0.715823	0.954064
0.401337	0.689198	1.57008	0.330453	1.1028	0.313536	0.272241	0.332462	1.29355	0.4497	0.181926	1.04196	0.295278	0.0762641	0.417682	0.505246	1.2091	1.18828	1.23488	1.26416
0.351266	0.396638	0.278283	0.937143	0.666438	0.520771	2.93742	2.47266	1.269	1.58589	1.31751	0.824836	0.453164	0.372584	0.780592	0.852189	0.413283	0.190208	0.40616	0.128286
0.305914	0.22881	0.132747	1.33083	0.221097	1.74958	3.01887	1.96175	0.969782	1.00427	2.19667	0.679708	0.268401	1.0396	0.196236	0.364664	1.33919	0.781041	0.423322	0.472218
1.13657	0.658126	0.961046	0.555776	0.915973	0.869339	0.62338	1.99671	1.14274	0.685766	0.83503	0.888106	0.276081	0.318162	0.399179	0.293166	0.585191	0.179878	0.42304	1.72333
1.24646	0.96885	0.499912	0.0846913	0.873204	0.511864	1.10151	1.16841	0.695171	1.24366	1.12656	0.364645	0.169717	0.460815	0.798665	1.1645	0.731158	0.91513	0.66815	0.521607
1.25724	1.46411	0.916279	0.182396	0.325876	0.298307	0.855289	0.408278	0.620674	0.474621	1.05471	0.294823	0.641733	0.997056	0.523438	0.359348	0.286636	0.3791	0.634735	0.458963
0.893228	0.351819	0.389091	0.338956	0.287318	0.212498	0.298718	0.903968	1.02403	1.51501	0.36617	0.526177	0.225504	0.643626	0.784853	0.715603	0.400315	0.478991	0.927658	0.400221
0.742535	1.14093	0.520745	0.994461	1.23835	1.05596	0.369933	0.617443	0.301429	0.317757	0.881151	0.656485	1.11489	0.705848	0.836597	0.712831	1.56705	1.38012	1.22274	0.300649
0.913441	0.533343	0.504041	1.0759	0.273993	0.289451	0.304569	0.545989	1.41046	0.0909521	0.867307	1.22617	0.45243	0.266653	0.671173	0.331648	0.34822	0.405695	1.09866	0.82386
1.6426	1.33575	0.506818	0.889582	0.388246	1.24922	0.893007	0.658751	0.437596	0.220342	0.414941	0.408381	0.247632	0.339017	0.305372	0.379916	0.712855	0.495679	0.691116	0.195614
0.684077	0.691541	0.258889	0.315654	0.703647	0.247912	0.628141	1.19573	0.604382	0.992072	0.784353	0.558265	0.193679	0.555201	0.346364	0.318834	0.261894	0.217675	0.436492	0.384896
1.25544	0.155867	0.311483	0.337605	0.984939	0.877725	0.487598	0.779549	0.223595	1.01712	0.264558	0.328221	1.30467	0.26688	0.184857	0.395935	0.286241	0.372277	0.642642	0.45409
1.10905	1.60125	0.439953	0.40223	0.39202	0.559139	0.729889	0.658683	0.667868	0.102382	0.545842	0.805597	1.86935	0.403251	0.865054	0.760552	1.31028	1.04445	0.230815	0.475889
1.33164	1.43107	0.949254	0.374849	0.482254	0.356172	0.491838	0.601737	0.256431	0.374631	0.438909	1.37354	0.714943	0.258124	0.908721	0.6238	0.230458	0.241159	0.886402	0.529747
0.173159	0.935338	0.461953	0.665666	0.315692	0.773731	0.588322	0.34348	1.12159	0.392135	1.02068	1.44321	0.357305	0.523401	0.71368	0.391712	0.940241	0.637109	0.833376	0.914861
0.876037	0.960094	0.379644	1.14011	0.480474	0.259928	0.234936	1.39616	1.40738	0.915136	0.714617	0.791376	0.331205	0.23936	0.249258	0.353681	0.947588	0.65581	0.44873	0.60983
1.08275	0.723158	0.319322	0.97061	0.327729	0.263183	0.861417	1.09914	1.40841	0.430702	0.508059	0.384285	0.554589	0.408545	0.384483	0.311935	0.391557	0.303553	0.24195	0.353348
0.818911	0.266684	0.363802	0.205759	0.146492	0.272188	0.952284	0.97505	1.21456	0.981587	1.00173	0.566817	0.230957	0.419076	0.293192	0.60628	0.257727	0.819771	0.289085	0.2836
0.83216	0.881181	0.272609	0.629523	0.303477	0.216313	0.742961	1.18771	0.950209	0.67765	0.460867	0.303253	0.152856	0.413717	0.4904	0.179595	0.413919	0.56811	0.700658	0.491394
0.334094	1.33398	0.555866	0.930422	0.209213	0.440539	1.51038	1.14057	0.425156	0.778237	0.518439	1.0878	1.70967	0.486772	1.48233	1.28858	0.841773	1.6533	0.909078	1.10405
0.789227	0.873145	0.267591	0.249216	0.727499	1.04852	1.11329	1.47551	0.814917	0.715343	0.388944	0.483403	0.380845	0.785791	0.327992	1.1984	1.27737	0.445683	0.435419	0.213988
1.16374	1.74176	0.243279	0.813413	0.332206	0.589117	0.339783	0.604959	1.10453	0.282181	0.879279	1.00791	0.274152	0.73066	0.235847	0.297667	0.737943	1.38723	1.53899	1.32728
1.42736	1.28775	0.27298	0.935987	0.188324	0.770399	0.358009	1.21322	1.34998	0.791328	0.36795	0.393395	0.246245	0.326498	0.453015	0.176967	0.195349	0.289311	0.73033	1.05592
1.11212	1.55693	1.09613	0.747433	1.45919	0.696209	0.531868	0.21972	1.79003	0.413387	1.40131	1.29875	0.240638	0.180795	0.466232	1.14348	1.22529	0.7015	0.990186	1.16349
0.59642	0.310555	0.932984	1.51001	0.892739	1.21819	0.299848	1.18418	0.319221	0.682829	0.647137	0.486982	0.489094	0.615685	0.245701	0.265023	1.01045	0.300893	0.583301	0.231461
0.262316	0.260854	1.27522	1.6873	0.709204	0.447638	0.778438	1.40534	0.857407	1.15302	0.471	0.513118	1.24798	0.275811	0.575377	0.344673	1.02385	0.591238	0.474666	0.701307
0.667187	0.346305	0.264838	1.51235	0.354445	0.266807	1.26449	1.80176	1.30111	0.737535	0.442862	0.706862	1.23385	0.322361	0.47417	0.146882	0.761837	0.5006	0.302841	0.799246
0.847884	0.158737	0.654075	0.417796	0.609303	0.482439	1.65646	0.841881	0.905636	1.06323	0.615186	0.48708	0.855154	0.955997	0.270338	0.660035	0.138238	0.500938	0.518052	0.678
0.736355	0.274059	1.03773	0.95992	0.268361	0.357764	0.879811	0.347111	0.564643	0.746125	0.354301	0.323117	0.786128	0.371911	0.138986	0.329087	0.477315	0.568389	0.652835	0.201355
0.487016	0.969529	0.719159	1.83433	1.49043	2.26854	2.21384	1.60375	0.435162	1.22074	2.86689	2.10887	0.874362	2.32333	0.786882	1.67948	1.67933	0.576614	0.936538	0.35586
0.962687	1.27234	0.765838	0.814711	0.0966202	0.814549	0.69837	1.1612	1.61177	1.25496	0.321702	0.491049	0.367631	0.532157	0.459859	0.20692	0.184803	0.140383	0.211303	0.309773
0.278357	0.0975906	0.170983	1.34907	0.949173	2.06156	2.78572	1.26147	0.288533	1.76311	2.19423	1.86781	0.290052	0.933427	0.977103	0.927711	0.958849	0.211156	1.69769	0.862388
0.551018	0.309714	0.996202	1.20816	0.542226	1.56869	3.28	2.24881	1.16554	1.86828	2.24697	1.80334	0.376136	1.15017	0.36946	0.319876	0.15486	0.469485	0.860794	0.51533
1.24077	1.13032	0.739218	1.6275	0.723327	0.884395	0.523333	1.53022	0.637607	0.835397	0.836028	2.2706	1.04921	0.381238	0.378196	0.952445	2.15736	1.59947	1.66078	1.44458
0.455551	1.0597	0.67116	0.699326	2.10317	1.00774	1.20115	1.18962	0.212897	0.229035	0.359313	0.302989	0.517703	0.335846	0.831569	0.430012	0.107694	0.312297	0.576613	0.164653
0.616012	1.62876	2.10208	1.89788	2.37178	1.27839	0.954733	0.667487	0.560741	0.23529	1.501	1.81052	1.40185	1.60526	1.739	2.12057	1.65983	1.34456	2.37697	1.65063
0.979307	0.347288	0.441007	0.896809	0.0932206	0.521265	0.850239	1.18386	1.56348	1.0367	0.285746	0.633547	0.334075	0.358745	0.495351	0.510475	0.882277	0.433247	0.378593	0.415696
1.57418	1.90444	0.717896	0.465697	0.424271	0.17964	0.290858	1.36696	0.33892	0.868514	0.806143	0.266628	0.818921	0.247053	0.326667	0.246585	0.359368	0.295044	0.396031	0.629343
1.20622	0.581177	0.363248	0.472806	1.08853	0.80164	0.989238	0.876021	0.708216	0.921022	0.60715	0.378209	0.335954	0.525383	0.311637	0.380484	0.917612	0.973593	0.372327	0.716569
0.2698	0.789193	1.64473	1.87711	1.95572	2.79571	1.81579	1.09379	0.763238	1.05705	2.93931	2.76259	0.866151	2.24475	1.81461	1.89454	1.47643	0.928043	2.36231	1.62489
1.10554	0.226111	0.237949	0.772011	0.968618	0.482379	0.92633	0.632495	0.643796	0.184537	0.28224	0.427626	0.481901	0.430086	0.58763	0.758298	0.558687	0.605105	0.23041	0.605458
0.573921	0.341391	0.0969483	1.24297	0.801675	1.14043	0.757525	0.659856	0.590583	0.569549	0.863162	0.316267	0.243491	0.845368	0.751574	0.889345	0.601582	0.186464	0.70929	0.218375
0.812712	1.51681	0.377204	0.374665	0.620838	0.918664	0.999362	0.645064	0.753793	0.760139	0.646091	0.300992	1.93875	0.229915	1.21348	0.870244	0.392279	1.20249	0.19292	0.977535
0.587543	0.37874	0.307853	1.63231	2.00744	1.3773	1.33483	2.00846	0.747423	0.299341	1.42324	0.951239	0.627028	0.836076	0.157012	0.760533	0.162534	1.01943	0.336121	0.287753
0.73316	0.598261	0.611006	0.412474	0.478749	0.267396	0.334119	0.447977	0.413027	0.429858	0.147975	0.956991	0.475845	0.551024	0.400122	0.619026	0.97304	0.276874	0.998079	1.044
0.301154	0.43452	0.388103	0.242384	0.526908	0.3676	0.190251	0.155364	0.540707	0.333127	0.438888	1.41418	0.477316	0.0745479	0.226911	0.424938	1.49405	0.484094	0.361833	0.364246
0.612287	0.21106	0.511037	0.49843	0.71257	0.37437	0.499973	0.448072	0.931416	1.79929	0.369724	0.629301	0.503836	0.710284	0.342663	0.459305	1.00729	0.823717	0.803687	0.583731
0.785109	1.13912	1.0151	1.67269	2.54137	1.7536	0.702145	0.726514	0.534125	0.59752	0.259454	0.932028	0.830222	0.947875	0.359948	0.256896	0.801992	0.44068	0.577522	0.266663
0.662347	1.07921	0.577211	1.24856	1.71915	1.03437	0.186772	0.196358	0.374398	0.311835	0.230071	0.3808	1.48073	1.58001	1.44798	0.710597	1.63827	0.73309	1.23435	0.328057
1.16209	0.628103	0.883336	0.441563	0.797668	0.176697	0.58192	0.940609	1.60275	0.954056	0.220384	0.722979	0.389448	0.199614	0.321839	0.122391	0.618456	0.240875	0.353761	0.987904
1.0315	1.79217	2.34072	1.40004	2.10096	0.967989	0.273084	0.28613	0.7019	0.307467	1.34564	1.45423	0.802172	1.06259	0.861326	1.28329	1.45233	1.1752	1.12127	1.94469
1.08116	1.07268	1.63275	1.4504	1.25426	0.874352	0.321618	0.823042	0.393067	1.38392	0.93097	1.97336	0.659812	0.252805	0.795518	0.26936	1.12986	0.658744	1.01817	1.5082
0.309054	0.190964	1.02693	1.66251	0.787831	0.338913	0.766169	1.26594	0.795785	1.3524	0.497774	0.601162	1.00248	0.27052	0.383852	0.188569	0.847175	0.483886	0.789766	0.521001
0.215204	0.302772	1.20921	1.59025	0.676793	0.383748	0.775896	1.42754	0.87369	1.13421	0.530637	0.435341	1.20625	0.307948	0.488745	0.331837	0.926038	0.533261	0.435269	0.667469
0.307944	0.418799	0.782214	0.675739	0.316871	0.308256	0.441172	0.613371	0.454155	1.10816	0.0841622	0.358543	0.392061	0.239749	0.423093	0.472881	0.203144	0.492543	0.23248	0.155129
0.220783	2.08074	0.154344	0.152872	0.664682	1.32628	1.49113	0.68004	0.400129	0.446946	1.07299	1.20596	2.40226	0.541712	2.33059	1.67186	1.47803	1.95993	0.713625	0.567426
1.21402	1.9097	0.585214	0.41499	0.863516	1.16084	0.909382	0.792116	0.282816	0.578017	0.34863	0.579716	0.211188	0.429098	0.423472	0.270158	0.822875	0.468387	0.424925	0.320357
1.01381	0.31663	0.420583	1.01801	0.413132	0.330168	1.18016	0.503552	0.826143	1.31389	0.432272	0.627609	0.95201	0.340043	0.694744	0.536638	0.902381	1.2194	1.13999	0.336017
1.16556	0.366531	0.340962	0.314888	0.368409	0.916534	0.360529	0.773708	0.455081	0.500016	0.419294	0.166035	0.329856	0.429808	0.518866	0.191737	0.305033	0.146419	0.142729	0.176259
0.980318	0.655269	0.200677	0.542301	0.954744	0.364884	0.550502	1.24309	1.19147	0.299282	0.413917	0.184645	0.380165	0.234541	0.56697	0.696008	0.179495	1.03177	0.407366	0.484291
0.952185	0.481549	0.264209	0.321017	0.524981	0.671847	0.20905	0.277712	1.51369	0.364971	0.501843	0.286478	0.167464	0.176901	0.103342	0.458806	0.36441	0.37511	0.390715	0.325312
0.530095	0.651649	0.357969	0.763077	0.661674	0.562539	0.938513	1.15704	0.922856	0.904647	0.306203	0.346393	0.1888	0.466002	0.370915	0.683435	0.946099	1.09729	0.720578	0.555797
1.69256	1.55532	0.891163	0.719164	0.173885	0.249543	0.242135	1.35272	0.376218	0.780719	0.5587	1.1051	1.54585	0.756653	0.475226	0.287258	1.50955	0.815604	1.31134	1.74
0.523975	0.114768	1.46505	0.93256	0.946068	0.511145	0.343583	0.82537	0.817039	0.822663	1.4296	1.69954	1.86937	1.56122	0.740166	0.287871	1.18794	1.69338	1.31449	0.938076
0.952374	0.347159	0.171569	0.85798	0.338285	1.01859	0.427832	0.746134	0.656782	0.991189	0.898392	1.18933	1.25721	1.04032	1.07746	0.741036	1.77277	2.59709	2.40494	1.50418
0.283979	1.70694	0.412094	0.999444	1.15735	0.958842	0.245244	0.291586	0.233596	0.814084	0.359755	1.16299	0.316666	0.275774	0.416458	0.410292	0.424166	0.496965	0.302022	0.536181
0.40838	0.980697	0.315483	1.21335	1.03728	0.900388	0.43139	0.492741	0.394254	0.339968	0.563758	0.833661	0.763388	0.474445	0.597161	0.527446	0.46371	0.223497	0.660103	0.637212
1.25828	0.223498	0.512704	0.308895	0.425941	0.663746	0.773221	0.834921	0.32326	0.334019	0.488116	0.763528	0.32452	0.471915	0.363948	0.36945	0.936694	0.335537	0.639442	0.470962
0.756941	0.202727	0.519618	0.792178	1.25113	0.955393	0.327318	0.728041	0.82784	0.735862	0.508396	0.391929	0.418268	0.390317	0.202867	0.290441	0.304344	0.149602	0.555538	0.521235
0.797811	0.541821	0.743002	0.730146	0.389519	0.117602	0.36586	0.417594	0.683417	0.642251	0.372719	1.5806	0.356457	0.709628	0.364174	0.484306	1.00188	0.865316	0.925279	0.416703
0.705861	0.397168	0.24823	0.257931	0.356049	0.428246	0.960096	0.465633	0.773737	0.793272	0.519842	0.417708	0.501154	0.662427	0.329546	0.492865	0.919817	0.714874	1.03943	0.697711
1.06771	1.3657	0.236365	0.868714	1.01312	0.522391	0.373966	0.642567	1.11282	0.335924	0.226984	0.95148	0.356763	0.393562	0.295063	0.781765	0.13354	0.773827	0.288416	1.02911
0.636768	0.124525	0.251882	0.258006	0.356669	0.782585	0.23707	0.363804	0.315343	0.184418	0.0542979	1.46431	0.499358	0.508391	0.213399	0.37268	0.292883	0.438009	0.106808	0.868231
0.674585	1.45922	0.250835	0.309848	0.675537	0.628798	0.233816	0.616062	0.375918	0.5828	0.664752	0.481276	1.27423	1.20313	0.849003	0.353419	0.823181	1.24214	1.02457	0.387053
1.51795	1.38959	1.09346	0.674479	1.43054	0.634704	0.399851	0.759758	1.26409	0.17172	0.841413	1.226	0.14635	0.133362	0.335976	0.671652	1.3016	0.814978	0.207025	0.72941
0.712408	1.51113	0.70303	1.55104	1.50638	0.436531	0.300451	0.355411	0.925751	0.154616	0.386696	2.42182	0.618998	0.380958	0.415426	0.292568	1.01223	0.905642	0.60654	0.153835
0.105867	0.167703	0.822394	0.81594	1.57395	0.644675	0.405324	0.978172	0.393568	0.622224	0.356958	1.02266	0.190022	0.384686	0.321354	0.224289	0.499322	0.382925	0.958181	0.0526278
1.24446	0.754289	0.380472	1.12151	0.305804	0.143525	0.63991	1.36526	0.587999	0.899757	0.889743	0.947829	0.148041	0.639679	0.170462	0.208035	1.0747	0.425358	0.906711	1.08067
1.39068	1.63376	0.212398	0.08466	0.461377	0.172745	0.377759	0.466355	1.19134	0.282513	0.573017	0.901923	1.1122	1.19458	0.611915	0.394037	0.726021	0.827766	0.521206	1.11691
1.09046	0.491468	0.772829	0.269895	1.05155	0.30663	0.639579	0.425176	0.388995	1.08794	0.760344	0.378563	1.00766	0.458664	0.231801	0.61986	0.500492	1.25652	0.466748	0.184117
1.28574	0.164446	0.296741	1.23788	1.3882	0.447853	1.27001	0.672449	0.534635	1.19422	0.572657	0.76246	0.346684	0.801408	0.495317	0.382885	0.598594	1.30883	0.295987	1.02722
1.00599	0.345473	0.416994	0.377226	0.851195	0.0881438	1.21705	0.212558	0.338012	0.219518	0.308715	0.25614	0.122258	0.407113	0.220253	0.249882	0.419694	0.239623	0.819507	0.282991
0.591158	0.545178	0.315498	0.359536	0.459546	1.21756	0.540482	0.519778	1.12004	0.208281	1.57149	1.59921	0.388933	0.88639	0.361136	0.797118	1.43638	1.00336	1.44665	0.44688
0.358787	0.248057	0.734304	0.576762	0.259415	0.224381	0.709316	0.487714	0.616409	0.413166	1.24447	0.978226	1.03429	0.33097	0.562369	1.10764	0.565981	1.15792	1.2649	0.232944
1.4779	0.287156	0.347741	0.789684	0.842623	1.02571	0.66127	1.39954	0.541349	1.63364	0.892072	0.543158	0.474678	0.347083	0.277627	0.731746	0.397094	0.708765	0.263329	0.161798
1.04384	0.915452	0.764333	0.823052	0.994424	1.18225	0.274929	0.587133	1.61777	0.116332	0.628032	0.458128	0.444974	0.536427	0.44121	0.570586	1.26652	0.762081	0.693566	0.452342
0.454212	0.275262	0.536749	0.65441	0.952768	0.985968	0.130367	0.454568	0.140346	0.301061	0.951514	0.202916	0.339319	0.423578	0.480035	0.345178	0.512253	0.527182	0.369459	0.346542
0.34583	0.930815	0.449467	0.500938	0.821903	0.538093	0.341892	0.946551	0.678417	0.349954	1.14905	0.255544	0.702235	0.320376	0.703253	0.449093	0.45916	0.994046	0.461872	0.657789
0.967599	0.551178	0.478061	0.267083	0.315622	0.253588	0.409055	0.247099	0.787589	0.946812	0.62528	1.45028	0.985662	0.233909	0.514106	0.396206	0.222033	0.317001	0.472134	0.0781027
0.747172	0.385325	0.270377	0.591476	0.105167	0.656577	0.281668	1.16737	1.53563	0.258857	0.419543	1.52712	0.248193	0.31787	0.305541	0.266288	0.359792	0.639291	0.25982	0.673533
1.51454	1.93892	0.914931	0.420575	1.33885	0.38453	0.433728	0.224246	0.428055	0.696182	0.864739	0.40888	0.557586	1.14111	1.07677	0.231473	0.907386	1.5899	1.63753	2.04216
1.29351	1.46904	0.475298	0.517859	0.567866	0.323888	0.585048	0.518194	0.47065	0.799851	0.24823	0.144132	0.331353	0.355965	0.904874	0.720545	0.465842	1.51077	1.45801	0.796129
0.793057	1.01857	0.525355	1.60257	0.273807	0.182666	1.10768	1.29022	0.699254	0.701008	0.219083	1.30789	0.897097	0.576564	0.26174	0.280941	0.26759	1.35789	0.730229	1.02605
0.522315	0.458856	0.343048	1.55114	1.86215	2.10194	1.68309	1.28927	1.12626	0.135506	0.675541	0.0978558	1.32179	0.54625	0.176388	0.404609	1.17861	0.708682	0.48766	0.474132
0.880778	1.42617	0.539305	0.899077	0.535424	1.1078	0.323965	0.213244	1.13379	0.702169	0.977723	0.712552	1.34358	0.378595	0.344942	0.259219	0.26725	1.07062	0.735935	1.32631
0.676807	0.308084	0.303113	0.316447	0.693005	0.391216	0.95539	0.535805	1.34402	0.241858	1.00977	0.205656	1.56531	0.190783	0.571358	1.03557	1.25257	0.909024	1.45454	0.246183
1.07408	0.490646	0.723678	0.439325	0.231272	0.373634	0.412967	0.915834	1.32823	0.242944	0.881043	0.254427	0.771722	0.713546	0.570389	0.289161	0.365954	0.251246	0.655438	0.172484
0.782316	0.665245	0.12771	0.679661	1.01756	0.50906	0.553803	0.39148	0.349476	0.566174	1.17263	0.47197	0.73114	1.38368	0.765261	0.426763	0.585304	0.890668	0.403224	0.797476
0.795053	1.2909	0.980423	0.880851	0.672737	0.82992	0.5515	0.383674	0.36547	0.197376	0.56897	0.614972	1.10137	0.805839	1.70782	0.186678	1.06883	0.373981	1.31746	0.244967
0.694061	0.512456	0.17404	0.917466	0.444598	0.0885736	0.943969	0.188207	1.39057	0.83559	0.342178	0.741844	0.577258	0.561268	0.48528	0.362457	0.313351	0.246467	0.163828	0.53062
0.762109	0.523111	0.37537	1.42332	0.632895	0.296348	0.422952	0.603098	1.85921	0.380327	0.48363	0.601231	0.235933	0.296031	0.226689	0.526841	0.373684	0.230348	0.167647	0.666736
1.61131	1.42927	0.643125	0.565711	0.140582	0.805163	0.24928	0.345971	0.587596	1.24646	0.748124	0.248681	0.717915	0.868698	0.917575	0.726644	0.806773	1.79361	0.215864	1.39015
0.587963	1.11522	0.271209	0.394239	0.236856	0.34545	0.595509	0.412109	0.236562	0.431539	0.134126	0.281212	1.33647	0.319243	0.778337	0.612378	0.387832	1.23813	0.631533	0.98059
0.936888	1.15652	0.519987	0.151789	1.54747	1.49561	0.69836	0.271001	0.409764	0.34571	0.510415	0.989918	1.30268	0.774383	1.02223	1.46396	1.87676	1.63603	0.909895	0.464303
0.726869	0.336392	0.390267	0.43564	0.430161	0.40257	0.31442	0.28553	0.714534	0.615385	0.611127	1.12826	0.733335	0.240468	0.349451	0.248959	0.226971	1.6172	1.0621	0.218212
0.814669	0.351657	0.944397	1.06809	0.216406	0.77054	0.133531	0.803125	0.77094	0.438178	0.779193	0.523006	0.313359	0.209957	0.148631	0.236941	0.502809	0.211042	0.491036	0.220275
0.721944	0.319376	0.58022	1.055	1.22881	0.569543	0.517501	0.331127	1.04961	0.496109	0.214108	1.01153	0.984768	0.341864	0.478262	0.671705	0.694592	0.83192	0.61313	0.961573
0.971016	1.09011	0.607474	0.439513	0.367191	0.828108	0.474456	0.302531	1.99746	0.21935	0.696359	1.24274	0.245643	0.147681	0.423704	0.370982	0.781028	1.18043	0.826581	1.26009
0.508003	0.247215	0.344344	0.463675	0.410596	0.468884	0.746686	0.436574	0.932739	0.251552	1.04142	0.371358	0.820083	0.408772	0.246352	0.934677	0.958565	0.71458	0.428508	0.335855
1.24248	0.655764	0.795052	0.396675	1.43182	1.9919	0.654727	0.768905	0.694817	0.662417	1.07352	0.792169	0.338924	0.444824	0.629542	0.943646	0.734827	0.682322	1.27206	0.651765
0.579189	1.10978	0.713042	1.02635	1.59441	1.68763	1.44956	1.09562	0.776573	0.866471	0.316965	0.24175	0.269818	0.646037	0.200613	0.208812	0.358937	0.326612	0.361255	0.806465
0.334734	0.567497	0.764318	0.408605	0.225854	0.366954	0.153001	0.316744	1.45007	0.691079	0.328934	0.643222	0.478967	0.227893	0.145421	0.259265	0.225511	0.228474	0.401318	0.10724
0.187296	0.468049	0.119175	0.600044	0.60497	0.463013	0.789498	1.11597	1.20642	0.410038	0.207495	0.235254	0.315688	0.389756	0.191536	0.798198	0.32256	1.30227	0.57262	0.610879
0.899217	1.20976	0.538777	0.711381	0.464477	0.751019	0.302313	0.178208	0.40611	0.691295	0.221592	0.757964	0.282023	0.390689	0.0652006	0.337352	1.5614	1.597	1.97785	0.268249
1.15643	1.27124	0.214973	1.49383	0.544438	0.219079	1.81889	0.702664	0.447661	0.352282	0.682838	1.63326	1.3991	0.556837	0.151125	0.206667	0.331299	1.22855	0.546422	0.488449
1.42739	0.692093	0.348216	0.178001	0.619718	0.201769	0.553222	0.410549	0.397391	0.341927	0.385644	1.11646	1.44986	0.630934	1.25606	0.76657	0.690075	1.19911	0.301534	0.565228
0.139455	0.919894	0.839748	0.729391	1.37437	0.145557	0.266336	0.405559	0.784453	0.435766	0.32504	0.387352	0.419375	0.252251	0.316396	0.430229	0.96941	0.75493	0.628576	0.477414
0.804137	0.330899	0.739829	1.0071	1.82543	0.577993	1.70073	0.271845	0.224777	0.252155	0.795364	0.667866	0.765252	0.350107	0.501998	0.905686	0.898303	0.30432	0.483529	0.691744
0.969817	0.847583	0.690826	0.320976	1.08047	0.229046	0.328214	0.510457	0.507374	0.142753	0.467562	0.502606	0.515118	0.197178	0.921241	0.503232	0.25064	0.210636	0.581461	0.261185
0.405314	0.340969	0.5673	0.234132	0.261291	0.520481	0.38549	0.320963	1.15205	0.840033	0.380122	1.24513	0.478891	0.429009	0.534949	0.434905	0.31438	0.521401	0.623409	0.5324
1.42818	1.25029	0.884699	0.663272	0.21301	0.487565	0.483597	0.613793	0.82744	0.500822	1.26485	0.332774	0.276167	0.703641	0.380771	0.283045	0.462931	0.795351	0.404764	0.624445
0.930136	1.19684	1.94784	0.771691	1.40383	1.4027	0.573291	0.192694	0.423509	0.195731	0.899357	0.41101	0.22728	0.239412	1.56823	0.303905	0.71577	0.270979	0.100507	0.62588
1.56729	1.12976	0.658836	0.885821	0.344318	0.179435	0.350869	0.74407	1.1548	1.02229	0.337351	0.598725	0.253895	0.192572	0.311942	0.425046	0.468534	0.294787	0.152406	0.467601
0.672974	0.405149	0.335343	0.326902	0.641506	0.458744	0.867214	0.963742	1.1692	0.321035	0.469202	0.582362	0.637769	1.04085	0.333028	0.668133	0.851745	0.80846	0.471294	0.740126
0.66379	0.272375	0.437668	0.458548	0.642547	0.661907	1.07577	1.0775	0.844242	0.723809	0.699376	0.658389	0.10219	0.325875	0.328497	0.718826	0.21904	1.05537	0.39539	0.413077
1.6048	1.08104	0.295814	0.240952	0.242664	0.998658	1.24239	0.761017	0.50412	0.743233	0.378527	0.429857	0.792947	0.434247	0.227505	0.188837	0.200209	0.228024	0.487187	0.775912
0.888887	1.05323	1.05228	0.83914	0.322839	0.309364	0.352374	0.152373	0.151428	0.546392	0.452549	0.767866	0.296966	0.376161	0.162068	0.106791	0.357306	1.13734	1.16577	0.464914
1.72585	1.57331	0.458308	0.18561	0.590868	0.985834	1.01641	0.245767	0.6563	0.793791	1.19496	1.63589	0.856581	0.280659	0.269013	0.241548	0.56447	1.26928	1.48068	0.416269
0.885102	0.453667	0.347862	0.659507	0.147445	0.173217	0.238281	0.648171	0.761012	0.732694	0.64415	0.616824	0.284222	0.227495	0.374776	0.236163	0.347455	0.181204	0.979819	0.201327
1.08765	0.319289	0.523467	0.340637	0.671474	0.647422	0.315593	0.604476	0.632626	0.692506	0.329506	0.19978	0.157098	0.182604	0.330797	0.36329	0.458699	0.604918	0.461627	0.969568
0.571462	0.935684	0.794521	0.475522	0.347966	0.38543	0.209574	0.547451	1.44239	0.771458	0.248071	1.72786	0.168925	0.323836	0.303869	0.692657	0.615623	0.536934	0.789755	0.34622
0.672005	0.490483	0.449019	0.868711	1.11063	0.600108	1.31685	1.15653	0.302408	0.734261	0.877274	0.711528	0.379154	0.417611	0.154989	0.462537	0.670996	0.96355	0.696189	0.237671
0.772317	1.23275	1.55787	1.69845	1.293	0.451419	0.686266	0.958799	0.536399	0.586682	1.37751	1.62943	1.92851	1.54569	1.17095	0.995736	1.34251	2.30565	1.65363	1.14169
1.03234	1.0241	0.364685	1.91766	1.4605	1.34203	1.22192	0.457531	0.582249	0.246281	1.16077	2.51501	1.56362	0.210337	0.191087	0.455947	0.40697	1.31952	1.06261	0.510182
0.546781	0.337568	0.358358	0.723128	1.86367	0.642197	0.380576	1.01922	1.22865	0.192385	0.344651	0.732998	0.105662	0.642857	0.80123	0.615767	0.121811	0.827353	0.973192	0.876505
0.605728	0.417105	0.801442	1.4973	0.654271	0.492119	0.518504	0.594576	0.988556	0.30348	0.790343	0.310187	0.241879	0.4119	1.05174	0.983228	0.2887	0.797493	1.44545	0.0937113
1.11224	1.46078	0.446389	1.04254	0.409332	0.317947	0.382308	0.973809	0.181339	0.367597	0.512005	0.851661	0.413019	0.294275	0.0712675	0.17256	0.416027	1.60009	1.41836	1.10452
0.124726	1.31315	0.604634	0.427188	0.770173	0.28886	0.470019	1.27028	1.3086	0.257007	0.262021	0.2076	0.0967132	0.427235	0.615348	0.210807	0.993203	1.01724	0.366679	0.843487
0.850113	1.70523	0.523914	0.395583	0.861114	0.846214	0.147577	0.683785	0.808818	0.809582	1.15883	0.50871	0.517562	0.410499	0.369966	0.233619	0.392831	1.32747	0.59274	0.840458
0.550697	0.770112	0.749259	1.07422	1.9502	0.492757	0.581831	1.04417	0.66784	0.429538	1.58019	1.71814	2.07673	1.21533	0.260958	0.141594	0.843754	0.760887	0.640689	0.305354
0.422787	0.768991	0.777822	1.18359	1.45412	0.660289	1.23161	0.125162	0.345192	0.648593	0.569937	0.257946	0.447173	0.442545	0.317827	0.382376	0.517535	0.237206	0.329399	0.560616
0.418984	0.268788	0.992101	0.891532	0.906199	0.974132	0.700831	0.720879	0.322133	0.917641	0.509941	0.242227	0.251641	0.230093	0.551822	0.394281	0.717958	0.117709	0.241019	0.175616
0.914294	0.374562	0.505967	0.656697	0.360631	0.254898	0.325986	0.483332	0.342057	0.965203	0.706229	0.634433	0.254598	0.34768	0.228923	0.390632	0.639788	0.513319	0.441433	0.120784
1.0203	0.242295	0.469618	0.17036	0.333031	0.106461	1.03561	1.08556	0.610331	1.02924	0.432861	0.275246	0.577649	0.912857	0.412054	0.641917	0.685417	0.776314	0.760654	0.243841
0.819034	0.343898	0.551249	0.520061	0.925607	0.695329	1.032	0.707296	0.876949	0.589983	0.277863	0.269824	0.810901	0.86343	0.392632	0.535584	1.15346	0.526891	0.891026	0.809198
1.03383	1.71069	0.476378	0.0739459	0.332469	0.678238	0.798847	0.413245	1.28557	0.168361	0.244324	2.16744	1.46482	1.59263	1.10381	1.30084	1.60828	0.420638	1.20475	0.328375
0.828686	0.860745	0.279074	0.28638	0.385757	0.182409	0.203156	0.60335	1.21862	0.562963	0.648529	1.31532	0.610113	1.01627	0.941812	0.464126	0.964114	0.339888	0.464447	0.899186
0.443592	0.286528	0.572496	0.891996	1.29398	0.680141	0.553395	0.798857	0.179974	0.226187	0.186967	0.316121	1.14223	0.315128	0.166484	0.478229	1.01505	0.193535	0.428686	0.409258
0.949514	0.658433	0.385322	0.303329	1.38072	0.493832	0.225294	0.0288435	2.02244	0.490442	0.415096	0.313454	1.02219	0.483397	0.536675	0.675767	0.444839	1.05023	0.411991	0.754076
1.18743	0.802	1.04325	1.31141	0.547191	0.627802	0.381964	0.409442	0.640546	0.193255	1.30749	0.129519	0.390363	0.358137	0.296995	0.395018	0.31241	0.365481	0.287563	0.905307
1.62048	1.30888	0.813802	0.30057	0.482454	1.80925	0.299393	0.495544	0.93109	0.391938	0.521715	0.149149	0.383818	0.354788	1.10249	0.290109	0.793231	1.0075	0.199439	0.848603
0.980309	0.448153	0.650324	0.276888	0.458894	0.333335	0.585745	1.03178	0.73166	0.238888	0.302794	0.366244	0.324254	0.721702	0.188344	0.739053	0.778547	0.444182	0.340885	0.488018
1.18078	0.383905	0.188472	0.608122	0.986662	0.355604	0.392093	0.751418	1.15362	0.48843	0.453406	0.219208	0.359001	0.143243	0.339448	0.862249	0.360438	0.93828	0.740914	0.535242
0.192639	1.11954	1.49801	0.87803	1.20553	0.517401	0.450246	0.367254	0.773999	0.358664	0.186134	0.955295	0.178743	0.157632	0.191891	0.153493	0.270959	1.28686	1.25318	1.17025
0.343424	0.319282	0.22224	1.71308	1.53699	0.412718	1.17158	0.687116	1.25961	0.505956	0.490108	0.2545	0.395098	0.894906	1.11466	1.53441	0.797585	1.28116	1.43037	0.185153
0.277351	0.394802	0.70583	0.883973	0.989047	0.72659	0.178295	0.556274	0.918077	0.335932	0.655559	0.841877	0.470029	0.46425	0.281935	0.412106	0.843078	1.02665	0.270497	0.303222
1.15506	0.316787	0.60022	0.168191	1.08354	0.488989	1.67093	0.0841242	0.33691	0.986342	0.454798	1.03732	0.500429	0.238001	0.618261	1.02433	0.352698	0.509055	0.633563	0.722474
0.681769	0.954375	1.22548	1.62061	1.52575	0.998525	1.78905	0.603577	0.430816	0.311892	0.226213	0.3221	0.696426	0.33538	0.376424	0.427019	0.374443	0.319085	0.412738	0.317863
0.631695	0.522254	0.824786	1.74708	1.91282	1.2968	1.0513	1.01456	0.277395	0.438023	1.1317	1.5095	1.55044	0.400633	0.236158	0.765707	0.570245	0.221196	0.394141	0.37562
1.00425	0.243537	0.694461	0.435996	0.324092	0.368343	0.378051	0.493468	0.252823	0.931921	0.312095	0.818328	0.221552	0.440588	0.488473	0.471378	0.590971	0.189623	0.607795	0.734043
0.922291	0.354646	0.587936	0.244112	0.443368	0.370543	0.470985	0.490723	0.218167	0.878987	0.186214	0.744256	0.229456	0.393721	0.465583	0.391906	0.562845	0.195407	0.639776	0.879446
1.32877	0.45578	0.233833	0.418721	0.644091	0.630623	0.653076	0.207374	1.66194	0.264414	0.152427	0.199104	0.63842	0.404136	0.250435	0.689653	0.244781	0.324065	0.203816	0.419048
1.14171	0.430234	0.561689	0.481706	0.533853	0.241256	0.440365	0.402314	1.3106	0.291112	0.47007	0.426827	0.362589	0.219415	0.606062	0.517928	0.529445	0.294396	0.429079	0.374747
0.911077	0.544068	0.27782	0.488975	0.510168	0.877165	0.737905	0.809233	0.559685	0.611735	1.21307	0.468964	0.15972	0.182152	0.200078	0.429016	0.782186	0.325787	0.772474	0.595658
1.34347	1.83194	0.547486	0.995104	0.786275	1.04734	1.67383	0.614184	0.641991	0.916394	1.25965	1.73535	1.5346	1.00602	0.943985	1.00503	0.781706	0.84846	1.05901	0.196645
0.833573	1.40669	0.780326	0.224241	0.350425	0.336451	0.218828	0.287254	0.314643	0.414046	0.61155	0.367765	0.715366	0.327825	0.658012	0.556172	0.24743	1.08706	0.735358	0.693184
1.00474	1.11321	1.44492	0.987496	0.717013	0.635761	0.392615	0.496219	0.995944	0.348167	0.419293	0.268564	1.32552	0.865011	0.503189	0.141945	0.997665	1.0301	1.15257	0.694889
0.731584	1.15925	0.259072	0.190125	0.388246	0.855928	0.726167	0.287902	1.28951	0.240647	0.693637	1.03639	0.482707	0.984013	0.886185	1.14928	1.29637	0.556064	1.44619	0.395666
0.175001	0.250747	1.49955	2.15991	1.90522	1.76908	1.17455	0.612458	0.893626	0.480689	0.933001	1.15231	1.35095	0.460083	0.348463	0.586817	0.980681	0.141337	0.321497	0.261075
0.829143	0.542356	0.337825	0.361629	0.263837	0.266669	0.502465	0.886748	1.149	1.18715	0.400382	1.52901	0.500457	0.396377	0.750591	0.287349	0.791355	0.550209	0.350963	0.305243
0.482325	0.214204	0.246435	0.310188	0.523979	0.84376	0.359519	0.600946	1.0532	0.837068	0.326338	0.308693	1.00439	0.800608	0.159253	0.219921	0.599146	0.401789	0.719711	0.489195
0.712135	0.373731	0.86416	0.260101	0.56175	0.404959	0.297488	0.362532	0.860335	0.612844	0.262732	0.748818	0.902873	0.292925	0.429765	0.379401	0.239288	0.127944	0.689275	0.532467
0.873808	0.547892	0.267967	0.35041	1.15572	0.213627	0.353865	0.236465	1.56695	0.378687	0.140095	0.157243	0.78207	0.241567	0.89317	0.752416	1.01021	1.30216	0.348143	0.407893
1.07775	0.932975	1.31492	0.657854	0.347681	0.541653	0.835375	0.582262	0.42879	0.460264	1.51152	0.282289	1.02661	0.570274	0.966218	0.421803	0.433519	0.299005	0.777231	1.08117
0.31373	0.60555	1.46319	0.416343	1.00236	0.675639	0.61741	0.329215	0.70129	0.277059	0.88559	1.00502	0.714575	0.250096	0.404705	0.312335	0.418368	0.346709	0.613355	0.337637
0.742433	0.236568	0.343976	0.463605	0.35424	0.856936	0.508798	0.374707	1.13823	0.423171	0.141976	1.60748	0.660415	0.217142	0.66177	0.323249	0.963121	0.77564	0.584007	0.347728
0.556949	0.754219	0.302791	0.653177	0.185825	0.395221	0.453157	1.10208	0.882189	0.230165	0.51125	0.848353	0.277952	0.134713	0.43517	0.367115	0.272877	0.56514	0.364258	0.602602
1.38021	0.911038	0.440568	1.92768	1.50613	1.32319	1.53928	0.729216	0.39088	0.892293	0.687173	1.16173	0.233895	0.697608	0.394236	0.621054	0.296429	1.49195	1.55106	0.54073
0.73739	0.393022	0.617874	0.561558	0.250034	1.022	0.527541	0.217762	1.13548	0.267069	0.983413	0.690047	0.297866	0.613694	0.447576	0.324901	1.19733	0.891435	0.62584	0.500056
0.637373	0.330074	0.20183	1.26175	1.05815	0.376446	0.742212	0.396572	0.293762	0.947735	0.76307	0.826535	0.448955	0.214979	0.239131	0.45791	0.719603	1.04382	0.525023	0.417173
0.838291	0.420705	0.594596	0.637093	0.925295	0.717699	0.922873	0.657325	0.443826	0.642024	0.321706	0.277494	0.375183	0.133123	0.537227	0.172149	0.358739	0.11303	0.235836	0.882566
0.690501	0.0986909	0.360702	0.274518	0.831051	0.271326	0.147002	0.832427	0.968109	0.721882	0.79547	1.45031	0.86404	0.563974	0.528362	0.309419	0.604745	0.191446	0.522137	0.276949
1.1561	0.186319	0.584015	0.688184	0.719936	0.823085	0.707647	0.687679	0.919446	1.18431	0.731126	0.344108	0.526859	0.14846	0.407006	0.428049	0.580158	0.385898	0.909949	0.725954
0.765036	0.512274	0.452091	0.675985	0.318233	0.482626	0.46999	0.203761	1.05752	0.722608	0.366689	0.321109	0.484282	0.329502	0.481184	0.455124	0.268072	0.547646	0.379497	0.164374
0.916501	0.307902	0.183452	0.590368	0.650166	0.481603	0.366929	0.346698	0.647321	0.635351	0.364218	0.409905	0.221966	0.696163	0.376282	0.76905	0.444694	0.222267	0.328601	0.607748
1.14611	0.86356	0.139017	0.438731	1.58371	0.505133	0.332154	0.24787	0.35571	0.417543	0.461359	0.653392	0.220328	0.205899	0.393936	1.34537	0.464237	1.63663	0.234246	0.951416
1.07017	1.18325	0.239841	0.630667	1.29572	0.217845	0.320093	0.313861	1.22616	0.2411	1.14434	0.489403	0.83328	1.03038	0.608629	1.16068	0.240478	0.53048	0.59837	0.360072
0.358374	0.612236	0.611743	0.561759	0.595588	0.96406	0.441626	0.285443	0.275437	0.264635	0.418399	0.546327	0.322083	0.681517	1.02527	0.972023	0.962856	1.81543	1.59284	0.847986
1.61602	0.750736	0.8192	1.1949	1.61476	0.351606	0.384483	0.697554	0.638453	0.309496	0.288457	0.659147	1.52179	0.868689	1.33084	1.35452	0.543001	1.1922	0.393597	1.5341
0.24399	1.40348	0.355859	0.75559	0.476151	0.198293	0.265565	0.788536	2.29459	0.573712	0.403929	0.33898	0.305918	0.354452	0.375391	0.190685	0.243588	0.705053	0.681259	0.75861
0.520929	0.387561	0.584924	0.957127	0.581919	1.00184	0.626481	0.466493	0.201318	0.480104	0.830145	0.139614	0.604047	0.689063	1.12622	0.818126	1.386	1.83814	1.58411	0.773011
0.655164	0.118157	0.291668	0.333678	0.336853	0.981667	1.05243	0.503575	0.443704	0.222627	0.70914	0.601292	0.626439	0.57544	1.24523	0.308815	0.511097	0.672505	0.569769	0.388674
0.146438	0.157743	1.02398	0.220242	1.19473	0.399186	0.455393	0.328703	0.442305	1.01843	0.471747	0.222706	0.29167	0.269613	0.393353	0.133613	0.817679	0.701894	0.694617	0.414186
0.38442	0.269359	1.0039	0.374086	0.436189	0.286158	0.181002	0.754767	1.0225	0.535788	0.117544	1.14144	0.272203	0.333303	0.336033	0.116012	0.212695	0.109329	0.222037	0.389422
0.541632	0.130486	0.358849	0.287613	0.38172	0.324591	0.321733	0.844065	1.72382	0.396416	0.385707	0.287756	0.919948	0.856242	0.230608	0.195875	0.479081	0.38501	0.604583	0.350382
0.796579	0.295562	0.846947	0.899088	0.467003	0.563705	0.821114	0.529906	0.355698	0.162593	1.94353	0.39754	0.984445	0.747536	0.870163	0.713818	0.486612	0.394976	0.564972	0.653313
0.882552	0.389929	0.128421	0.326624	0.599085	0.742878	0.111792	0.678147	1.08612	0.177917	0.965653	0.850322	0.370691	0.964099	0.30171	0.199804	0.330754	1.05713	0.276058	0.353789
1.23357	0.466639	0.539271	0.818805	0.542254	0.313513	0.200097	0.529388	0.728343	0.31971	0.723828	0.259996	0.747843	0.300287	0.162158	0.586513	0.775656	0.815489	0.617031	0.586747
1.27513	0.572435	0.322425	0.707341	1.02008	0.316474	0.364828	0.776545	1.02219	0.313288	0.56003	0.402285	0.232369	0.176749	0.375919	0.369898	0.188835	0.328919	0.337667	0.401274
0.725042	0.865323	0.329023	0.320079	0.440842	0.411616	0.266602	0.638429	0.668139	0.318576	0.313762	0.467413	0.24299	0.449036	0.460181	0.448565	0.253816	0.305897	0.695384	0.584835
1.08982	1.90328	1.00235	0.699456	0.329093	0.497717	0.601211	0.437099	0.353251	0.534177	0.814224	1.05166	1.52843	1.1609	1.31627	1.49535	1.33546	1.21397	1.40134	1.95392
1.0359	0.666505	0.935623	2.39382	2.03136	1.4015	0.853116	0.841365	0.332918	0.547359	1.77789	1.6646	2.15574	0.630443	0.186006	1.18343	1.27165	0.454042	1.35244	0.821657
1.99404	0.822874	0.475549	0.419212	0.717302	0.204622	0.383561	0.699765	0.540907	0.147031	0.147365	0.865066	1.16486	0.253573	0.27193	1.19899	0.314541	1.09482	1.10922	2.03145
1.27388	0.524975	0.418341	1.7528	2.00413	1.52663	1.78187	0.664292	0.327607	0.960479	1.12377	1.68609	0.795394	0.318316	0.0841021	0.204933	0.615908	1.06214	1.58067	0.159702
1.39778	0.980106	0.428222	1.33344	0.140556	0.532974	0.534188	0.559073	0.260134	0.24714	0.561492	0.519705	0.366958	0.861496	0.166593	0.359706	0.606982	1.36277	1.35791	1.25304
1.2641	1.10419	0.329427	1.49161	1.35411	1.41368	1.22179	0.752563	0.352011	0.41841	1.07094	0.690851	0.419887	0.651163	0.425515	0.56937	0.446105	1.83299	0.965614	0.613012
0.808347	0.198375	0.795766	0.298112	0.280356	0.224848	0.69387	0.938371	0.909295	0.744563	0.827614	0.684355	0.224754	0.238723	0.661893	0.697684	0.651598	0.25429	0.563	0.556575
0.983462	0.238726	0.695299	0.428071	0.286965	0.37255	0.319458	0.441965	0.212424	0.944207	0.322306	0.804226	0.214946	0.457282	0.487723	0.461986	0.588611	0.198266	0.611054	0.717273
0.770571	0.429659	0.441935	0.361568	0.271043	0.386564	0.334506	0.341526	1.22203	0.881792	0.310261	1.19678	0.600321	0.460861	0.16464	0.153507	0.128744	0.169352	0.541639	0.166948
0.427042	0.4871	0.362428	0.359704	0.740306	0.397	0.565508	0.486961	1.31855	0.508831	1.60551	0.265332	0.136757	0.291097	0.42172	0.418506	0.870679	0.173436	0.364651	0.32596
0.267195	0.476434	0.0756384	0.331014	0.637717	0.827593	0.378285	0.507582	1.26132	0.40594	0.656586	0.946324	0.906639	0.820966	0.304063	0.193552	0.320975	0.329147	0.77238	0.632691
0.470437	0.435564	0.243683	0.456594	0.459484	0.536267	0.196298	0.467472	1.73635	0.455446	0.153081	0.369988	0.211119	0.846659	0.369633	0.876751	0.750865	0.405098	1.16401	0.276816
0.370243	0.182574	0.665038	0.229084	1.03501	1.17774	0.246128	0.0793479	1.14717	0.902086	0.333431	0.440621	0.250063	0.506333	0.309659	0.404034	0.433131	0.162097	0.781025	0.318692
0.64341	0.277928	0.44918	0.464284	0.217335	1.32135	0.89779	0.343819	0.408721	1.03978	0.672235	0.563544	0.421168	0.784626	0.560938	0.6012	0.5343	0.223044	0.413464	0.815461
0.353191	0.261104	0.954383	0.441342	0.317708	0.263628	0.979769	0.18451	0.803419	0.210656	0.655878	1.02185	0.725517	0.721689	0.32565	0.242079	0.390332	0.328155	0.0707542	0.229303
1.36167	0.993231	0.207069	0.747329	0.820274	0.354865	0.28408	0.620484	0.821625	0.644455	0.527109	0.712241	0.513414	0.322234	0.315005	0.345347	0.41162	0.241313	0.406503	0.521573
1.06114	0.565515	0.248091	0.675867	0.717041	0.61291	0.746328	0.524243	0.980799	0.394805	0.36789	0.885355	0.330719	0.243145	0.374924	0.327343	0.195413	0.481877	0.462647	0.249703
1.05723	0.450665	0.618499	0.384007	0.604164	0.766893	0.51899	0.375144	0.281162	0.386068	0.412188	0.243154	0.394329	0.11067	0.162368	0.329787	0.0778264	0.283721	0.734913	0.300853
0.814968	1.19682	1.44856	1.36797	0.900289	0.451879	0.374156	0.461131	0.269295	0.288754	0.83223	1.25853	1.67563	1.37743	0.886141	1.75666	1.71138	1.29538	2.08465	1.47447
1.24005	1.62932	0.330516	1.1312	0.185198	0.311069	0.206026	0.105357	0.393307	0.256123	0.345918	0.787982	0.216693	0.311107	0.103511	0.248992	0.601493	1.10488	0.344553	1.08584
0.955795	1.179	0.638094	0.213388	0.572222	0.552563	0.384184	0.83557	1.50222	0.560227	0.382152	0.410261	0.318827	0.767679	1.05611	0.741247	0.552112	0.943513	0.847313	0.757675
0.481565	0.265096	0.333213	0.723402	1.12731	0.234863	0.191146	0.245954	0.426186	0.910702	0.475941	0.834388	0.795443	0.248733	0.448791	0.796637	0.839781	0.140276	0.614696	0.168034
0.311337	0.426495	0.5593	0.312398	0.164108	0.435452	0.342419	0.5443	0.524733	0.986556	0.423772	1.13147	0.25206	0.554253	0.298394	0.840614	0.787828	0.746	1.01079	0.115736
1.40501	0.676099	0.199385	0.793963	0.672627	0.951445	0.309252	0.537688	0.63722	0.91488	0.380324	0.770244	1.01378	0.226955	0.136766	0.675404	0.223255	0.441116	0.420265	0.484426
1.30058	0.778672	0.546585	0.395608	0.265846	0.919961	0.409632	0.287251	1.09161	0.224075	0.701571	0.56829	0.827337	0.965476	0.317474	1.09435	0.148871	0.355709	0.458994	0.245872
0.919701	0.220406	0.429983	0.313824	0.286374	1.0285	0.579787	0.31587	0.220586	0.36768	0.35619	0.752842	0.420436	0.260059	0.354502	0.298385	0.0942088	0.375513	0.40486	0.213115
0.746479	0.672271	0.97286	0.746972	0.299967	0.562008	0.30898	0.127329	0.696669	0.203713	0.363122	0.525563	0.181724	0.315434	0.846447	0.372423	0.225696	0.484121	0.290439	0.545883
1.00152	0.630345	0.161645	0.717062	0.268972	0.152421	0.300525	0.204328	0.280115	0.790207	0.625116	0.105836	0.344299	0.26273	0.375244	0.652046	0.364368	0.763917	0.298369	0.232988
0.670914	0.291927	0.5109	0.820102	0.187983	0.422837	0.442462	0.76214	0.64398	0.397636	0.909827	0.521287	0.433721	0.57912	0.287759	0.456675	0.278269	0.754736	0.272033	0.370447
0.765145	0.333752	0.23033	0.8956	0.619359	0.483348	0.85254	0.857247	0.863244	0.247107	0.200911	0.598275	0.352472	0.685596	0.215164	0.441473	0.391168	0.387031	0.62626	0.540025
1.19425	1.12081	0.732418	0.182707	0.598303	0.691946	0.58852	0.320676	0.915011	0.220388	0.542787	0.325997	0.673815	0.297996	0.897086	0.675481	0.473421	0.238107	1.10726	0.93036
1.91124	1.95764	0.364736	0.876921	0.764834	0.355976	0.490704	0.953868	0.218725	0.527492	1.22686	0.479555	1.61592	0.202102	0.643819	0.864601	0.951795	0.376257	2.00019	2.03889
1.73986	1.81034	1.26301	0.945885	0.744519	1.3222	1.37217	0.39656	0.774898	1.09445	0.798299	1.8261	1.95148	1.39581	1.3651	1.61156	1.39963	1.62193	1.67838	0.638003
1.23702	1.05367	0.169194	0.839956	1.35254	0.319196	1.40496	0.909703	0.262364	1.04643	1.37353	0.749177	1.08545	0.62104	0.691318	0.538265	0.561295	0.18207	0.455887	0.275213
1.218	0.569029	0.596105	0.436076	1.13327	0.496112	0.381135	0.676139	0.382027	0.291097	0.539441	0.528715	0.800874	0.236143	1.14667	0.768353	0.370067	0.959311	0.548205	0.38457
0.760114	0.401236	0.41595	1.09358	1.00979	0.904074	1.20545	0.403544	0.176146	0.935739	0.129374	0.513681	0.266096	0.247796	0.156485	0.289242	0.591119	0.544232	0.345225	0.836524
1.26205	1.44811	0.212162	0.942584	0.890081	0.626899	0.369851	0.612204	0.481912	0.159121	0.92874	1.69203	1.45517	0.881337	0.953619	0.426356	0.907427	0.39022	0.835821	0.934668
0.624409	0.812506	0.730772	0.141906	0.335937	0.282628	0.228016	0.18053	0.712545	1.29891	0.530372	1.03414	0.599342	0.59664	0.339477	0.762607	0.635082	0.462499	0.505318	0.434382
0.652976	0.164588	0.59039	0.337185	0.408993	0.249127	0.41178	0.745905	1.15876	0.57103	0.129864	0.641892	0.362025	0.61796	0.131682	0.264103	0.502609	0.984748	0.45152	0.301394
0.485193	1.28861	0.418826	1.40106	1.75521	0.563897	0.299259	0.750379	0.541632	0.99755	1.09154	0.364264	0.40348	0.713647	1.30552	1.27085	1.00472	0.496207	1.0883	0.798758
0.20386	1.56228	0.431748	1.48511	1.83335	0.554836	0.60746	1.18168	0.352915	0.736046	0.425614	0.506927	0.45108	0.398927	0.181568	0.45634	0.294	1.70811	0.241138	0.82567
1.22915	0.68965	0.712129	0.586156	1.4255	1.4383	1.19114	0.757929	0.18727	0.914898	0.938667	0.465839	1.21439	0.787705	0.243597	0.455131	0.345318	0.505221	0.30106	0.67188
1.10234	1.48979	0.31506	1.45405	1.09584	0.589094	0.192572	0.836663	1.9689	0.354412	0.954071	0.242797	0.394114	0.987665	0.809808	0.696567	0.62405	0.386539	0.42125	1.11852
0.604058	0.620724	1.01087	0.491359	0.947355	0.33472	0.919645	1.2083	0.378603	0.827514	0.540177	0.176022	0.835109	0.461967	0.851737	0.47231	0.368315	0.446159	0.452758	0.211917
0.80975	0.410363	0.210804	0.235758	0.950339	0.646287	0.6547	0.923033	0.379597	0.600623	0.607507	1.01641	1.08171	0.228327	0.790616	0.205197	0.337621	0.341186	0.365403	1.07041
0.633338	0.325472	0.562678	0.287268	0.424599	0.588155	0.440024	0.43304	0.77232	1.06547	1.0541	0.193956	0.459555	0.4255	0.369267	0.409846	0.980936	0.340312	0.312921	0.285532
1.35201	0.497483	0.630942	0.500865	1.01038	0.27525	1.12321	0.675482	0.267684	0.242273	0.530303	0.426889	1.26476	0.496647	0.239771	0.351662	0.352897	0.40994	0.190449	0.733606
0.568572	0.216408	0.17843	0.370228	0.269163	0.596365	0.590373	0.586602	1.85128	0.221596	1.05086	0.367096	0.539046	0.930324	0.298598	0.330381	0.7268	0.392963	1.04775	0.108256
0.51916	0.971615	1.0778	0.347951	1.39373	0.59814	0.948314	1.01821	1.39861	0.375195	0.641119	0.879952	0.758224	0.741687	0.716961	0.412496	0.417625	0.175593	0.161442	0.963934
0.630824	0.546549	0.28487	1.3392	0.647448	0.358826	0.654167	0.695073	0.253823	1.12959	1.33332	0.242387	0.510741	0.405944	0.221401	0.422215	0.344445	0.43127	0.823377	0.433183
0.912535	0.837743	0.444756	0.41395	1.43088	1.21654	0.48828	0.941564	0.480742	0.84691	0.736206	0.437601	0.669015	0.485788	0.982608	1.18742	0.660294	0.223256	0.260617	0.46914
1.11674	1.92022	0.512116	1.69438	1.23874	0.668498	0.400846	0.554664	0.724655	0.411328	0.257709	0.553833	0.129577	0.362499	0.391834	0.159752	0.191063	0.779814	0.386475	1.79794
0.964857	0.491297	0.488424	1.23106	1.51792	1.84666	1.87019	1.07797	0.669763	0.820677	0.836962	0.441487	0.867818	0.201234	0.267621	1.03264	0.198381	0.985901	0.792145	0.525648
1.00055	1.11182	0.0367031	0.51356	0.69769	0.403679	0.629927	0.219761	0.98912	1.12025	0.328176	0.267188	0.817386	0.4981	1.17217	1.07394	1.07842	1.10981	1.06922	0.628983
1.03803	1.23825	0.534054	0.217947	0.510391	0.550702	0.141291	0.930525	2.05118	0.251748	0.38609	0.31629	0.240962	0.620426	0.573404	0.624973	0.403312	1.15885	0.504369	1.17567
1.33743	0.931118	1.11869	0.989256	0.244869	0.880815	0.406468	0.196502	0.823708	0.5049	0.51327	1.17762	1.20245	1.24713	1.20467	0.749986	1.37714	0.968736	1.1462	1.83733
0.476556	0.992419	1.20029	1.43113	1.52731	1.26937	0.544865	0.364337	0.663455	0.733213	1.01218	1.47486	1.1721	0.832538	1.09555	1.18456	0.530483	0.487836	0.457853	0.281109
0.91915	0.206553	0.283341	0.455014	0.444041	0.60005	0.633498	0.323459	0.442968	0.835825	0.482319	1.44478	0.262103	0.682863	0.125991	0.495842	0.645257	0.172095	0.987307	0.443685
0.522007	0.189503	0.12087	0.75063	0.302041	0.492561	0.460564	0.925154	0.514958	0.792727	0.215783	0.225682	0.460761	0.98098	0.445564	0.490047	0.546507	0.51273	0.90528	0.303981
0.849812	0.335024	0.527927	0.627688	0.322535	0.0894759	0.84012	1.42831	0.493207	0.658002	0.345062	0.348006	0.155608	0.166701	0.317167	0.457593	0.306423	0.215535	0.369469	0.594626
0.759556	0.637006	0.254788	0.277981	0.720182	0.284856	0.638411	0.673079	1.2316	0.533014	0.630996	0.3413	0.287412	0.196807	0.321499	0.350211	1.1874	0.74744	0.618118	0.266024
0.685703	0.610428	0.902067	0.692798	0.891525	0.506693	0.578586	0.391725	0.284961	0.237807	1.62112	0.883648	0.289329	0.227004	0.683697	0.594	0.471083	0.417135	0.867987	0.436637
1.18381	0.824384	0.344657	0.259664	0.35373	0.287734	0.559454	0.449695	0.340787	0.640077	0.983027	0.478268	0.541513	0.222635	0.258174	0.251153	0.309465	0.406577	0.561142	0.213004
0.770553	0.432351	0.67184	0.563479	0.573675	0.562567	0.890287	0.743557	0.601289	0.35015	0.276517	0.765795	0.135963	0.507882	0.326698	0.238451	0.28629	0.413689	0.650316	0.424811
1.2917	1.57097	0.881414	0.814653	1.14556	0.741323	0.399991	0.565422	0.234204	0.7807	1.35792	2.36968	0.821862	1.28521	1.55647	0.577774	1.32865	0.739454	0.94643	0.493292
1.3703	0.618169	0.298026	0.33318	0.681499	0.533956	0.269368	0.946103	0.653113	0.201647	0.62941	0.203264	0.49159	0.563062	0.383706	0.426191	0.638339	0.214229	0.607867	0.426255
0.526786	0.309141	0.152567	0.595379	0.74955	0.405026	0.407521	0.51791	0.521966	1.10997	0.753637	0.447403	1.06425	0.317189	0.228425	0.266864	0.209003	0.335091	0.522415	0.347972
0.533187	0.431504	0.338448	0.37376	0.284411	0.835979	0.53693	0.451361	1.24807	0.351159	0.605861	0.275293	0.405907	0.299987	0.160599	0.500388	0.598541	0.331286	0.685775	0.170891
0.598917	0.413428	0.402105	0.629799	0.284899	0.289603	0.764731	0.255017	0.412763	0.656975	0.57722	1.02962	0.80647	0.498984	0.199399	0.235168	0.243493	0.085018	0.152235	0.522988
0.338072	0.502072	0.189025	0.362389	0.227983	0.395762	0.382883	0.49034	0.559515	0.445146	0.271649	0.413075	0.214989	0.503011	0.433673	0.327945	0.205135	0.157992	0.351936	0.466974
1.84837	0.96603	0.106376	0.808881	0.388746	1.10019	0.655808	0.960668	0.271685	1.014	0.33969	0.298137	0.289583	0.329886	0.285499	0.394117	0.235234	0.322885	0.25865	1.36384
1.07853	2.59922	0.263248	1.97518	1.19444	0.91585	0.942128	0.774562	0.270033	0.327083	0.908213	0.917203	0.979374	0.827361	0.324935	1.10542	0.786705	1.45044	0.421822	2.33651
0.962776	1.54402	0.290784	0.80279	1.34979	1.5952	1.71122	1.48747	1.02938	1.28524	0.874683	0.312649	1.39935	0.764382	0.514031	0.5044	0.336853	1.66339	0.69125	1.43375
0.252813	0.423045	1.05513	0.652918	0.671165	1.20582	0.846782	0.881095	0.216532	1.19811	0.279554	0.371137	0.306743	1.25416	1.12955	1.0936	1.44226	1.81524	1.11114	0.143294
0.825059	0.586917	0.25849	0.809108	0.283888	0.302322	0.299802	0.652541	2.34015	0.392788	0.935098	0.0926648	0.537966	0.214793	0.477322	0.380451	0.454081	0.262945	0.597658	0.78643
1.02911	0.763608	0.844624	1.05414	1.38772	0.153256	0.39463	0.609654	1.55255	0.812832	0.248477	0.138948	1.26915	0.462269	0.861661	0.943169	0.600327	1.47611	0.252843	1.12349
0.79332	0.493974	1.66145	0.914477	0.905214	0.993752	0.771153	0.271997	0.766591	0.610981	0.264082	1.00893	1.18394	1.18778	0.723049	0.135732	0.790729	0.437658	2.06209	1.90586
1.41439	1.45787	1.19736	1.21754	0.948036	1.24314	0.976243	0.339654	0.64193	1.44781	0.777056	1.47219	1.58615	0.828117	0.946324	1.41761	1.82249	1.47778	2.20378	1.12718
0.432994	0.232629	0.580866	0.127274	0.469368	0.19487	0.232748	0.248864	1.19099	0.720243	0.224269	0.323017	0.268822	0.630218	0.415852	0.522231	0.588776	0.26604	0.383088	0.301353
0.993537	1.12637	1.10152	0.616222	1.16758	0.671421	0.955218	0.733137	0.910158	0.325342	1.08958	0.615935	0.966434	0.605004	0.601285	0.34547	0.64167	0.254326	0.479839	0.774313
0.184088	0.465866	0.191931	0.687502	1.72527	1.23958	0.913491	0.927536	1.32038	0.32004	0.424406	0.265408	0.767207	0.989439	0.309499	0.113329	0.541952	0.0762545	0.627588	0.221747
0.868717	0.458171	0.857801	0.622005	0.952177	0.68165	0.41293	0.175206	0.611707	0.504183	1.04328	0.63664	0.310352	0.101143	0.202322	0.431053	0.23771	0.267844	0.552342	1.07323
0.668061	0.755285	0.357784	0.556223	0.326759	0.742319	0.13318	0.248543	0.543098	0.0411306	1.3868	0.471047	0.427731	0.451116	0.886348	0.15813	0.191827	1.14769	0.319137	0.238613
0.660814	0.901605	0.691741	0.814802	0.248665	0.392289	0.467794	0.216944	0.456999	0.482891	0.697033	0.24011	0.534455	0.47957	0.636776	0.762252	0.848124	0.406414	1.25878	0.742501
0.540707	0.527152	0.341577	0.4652	0.34997	0.901146	0.346489	0.387947	1.01201	0.839451	1.3848	0.236266	0.750879	0.201944	0.742785	0.852653	0.460746	0.567794	1.41084	2.21432
1.1095	0.600563	0.195745	1.11028	2.20284	1.9412	2.10358	1.7363	1.13556	1.48657	1.21079	0.757727	0.448997	0.295307	0.555954	0.246204	0.423589	0.800032	0.406613	0.509766
0.506726	0.509926	1.55644	1.19907	1.15597	0.863777	0.644863	0.318145	0.546756	0.361317	0.200095	0.368529	0.646527	1.47365	1.48138	1.60252	1.68096	0.960496	0.390407	0.96348
0.989733	0.648545	0.311435	0.431857	0.438957	0.77035	0.957793	0.851958	2.09248	0.123979	0.538503	0.647514	0.346802	0.358913	0.349436	0.0541207	0.219793	0.42653	0.276616	0.655726
0.733822	0.886782	0.845595	2.16797	0.852143	1.28183	0.829231	0.413465	0.671014	0.473109	0.722791	0.264724	0.958434	0.912196	1.09862	0.947592	1.31743	1.33153	1.24339	1.28765
1.16655	0.0988752	0.540803	0.284168	0.498823	0.247914	0.4435	0.327604	0.601948	0.450336	0.415716	0.382946	0.97952	0.489212	0.667875	0.243997	0.20247	0.330093	0.273487	0.103283
0.651573	0.37561	0.302309	0.271842	1.22559	0.551661	0.401863	0.47412	0.339412	1.03458	0.366875	0.113429	0.599154	0.632865	0.687534	0.365724	0.310571	0.288178	0.691603	0.20197
0.630498	0.351355	0.793449	0.532075	0.20301	0.287739	0.407548	0.582459	0.227454	0.548405	0.10712	0.973548	0.760297	0.47027	0.191552	0.335043	0.382841	0.585039	0.686329	0.773963
0.311019	0.356642	0.821393	0.579198	0.850889	0.721851	0.365616	0.6998	0.659258	0.434849	0.175499	0.744449	0.325063	0.747387	0.519128	0.723202	0.251755	0.634487	1.15465	0.744128
0.877967	0.651794	0.514508	0.906636	0.679655	0.370124	0.37388	0.246004	0.751739	0.444623	1.4804	0.252636	0.505105	0.390792	0.188742	0.117876	0.107133	0.304904	0.229512	0.339677
0.880406	0.657928	0.489376	0.87125	0.619882	0.309644	0.302757	0.152269	0.816456	0.467731	1.49959	0.307842	0.479313	0.378991	0.238472	0.183571	0.185862	0.279555	0.270911	0.321616
0.886096	0.553738	1.04704	0.592752	1.38726	0.971238	0.757929	0.406755	0.515079	0.204729	1.26603	0.756488	0.997147	0.30478	0.530797	0.677806	0.38889	0.2984	0.260107	0.396457
0.569289	0.104881	0.363986	0.919153	0.348005	0.269773	0.442712	0.103505	0.601098	0.706364	0.180719	0.606032	0.401968	0.977815	1.01503	1.01787	0.808174	0.478659	0.477731	0.613576
0.63657	0.752394	0.449804	0.825106	0.857901	0.521709	0.463214	0.803863	0.672489	0.457932	0.931756	0.974077	0.552592	0.800022	0.990544	0.520271	0.673482	0.681109	0.297253	1.278
1.32564	0.264514	0.307361	0.592814	0.684701	0.434215	0.384184	0.706761	0.331583	0.243707	0.368503	0.390737	0.326302	0.192795	0.251826	0.202238	0.143479	0.176388	0.267141	0.501167
0.826894	0.384219	0.311135	0.199446	0.314037	0.833055	0.105329	0.374651	0.221117	0.519692	0.587332	1.04633	0.2263	0.266418	0.191239	0.235749	0.383711	0.272154	0.600147	0.401788
0.724239	0.487373	0.31369	0.283867	0.256076	1.0264	0.265159	0.100862	0.368175	0.203041	0.448219	0.959379	0.978392	0.256383	0.380353	0.37695	0.133245	0.341214	0.688584	0.508933
0.741534	0.570982	0.565046	0.278775	0.372238	0.58352	0.474838	0.349383	0.59449	0.240846	0.39526	0.930068	0.248742	0.18545	0.595712	0.368852	0.195953	0.274257	0.705287	0.528277
1.04665	0.14824	0.34532	0.985246	1.75364	1.41784	0.43071	1.05433	0.256675	0.74324	1.10823	0.609086	1.1683	0.708066	0.609764	0.510528	0.40033	0.155857	0.357908	0.526818
1.08467	0.527143	0.29298	0.256157	0.607921	0.762682	0.81195	0.0317431	0.763159	0.186706	0.338669	0.532144	0.440113	0.27478	0.570374	0.354109	0.656122	0.271223	0.658408	2.17948
0.704536	0.498688	0.186838	0.227277	0.792948	0.185203	0.487247	0.438044	1.65856	0.812899	0.64021	0.162991	0.424498	0.198206	0.361509	0.303669	0.81155	0.257642	0.389173	0.122534
0.798466	0.270166	0.708255	0.808131	0.436263	0.124078	0.384726	1.16548	0.578447	0.316855	0.309916	0.322838	0.179167	0.27009	0.3508	0.187058	0.281692	0.351538	0.389949	0.584644
0.634776	0.079905	0.532632	0.505362	0.931745	0.160677	0.347581	0.467913	1.65302	0.36819	0.304055	0.457628	0.833039	0.749108	0.346001	1.02168	1.09406	0.407139	1.08497	0.620684
0.876878	0.708123	0.683657	1.06866	0.833466	0.345329	0.407864	0.23602	0.705463	0.517226	1.61445	0.275464	0.486395	0.284986	0.320069	0.282562	0.23366	0.430418	0.126423	0.181468
1.7532	0.763935	0.284722	1.17645	0.639438	0.412455	0.847934	0.318737	0.370693	0.718014	1.10675	0.319776	1.11484	0.279317	0.289077	1.0995	0.211321	0.426951	0.503064	0.509102
0.897213	0.454998	0.185961	0.279939	0.143894	0.241478	0.253303	0.2522	0.20193	0.402042	0.294664	0.4676	0.314899	0.230494	0.489732	0.160639	0.197812	0.551394	0.204793	0.361496
0.553723	0.976613	0.535165	0.459922	0.0916825	0.369212	0.315788	0.294667	0.247473	0.409208	0.750377	0.536827	0.304232	0.347932	0.615677	0.837112	0.435181	0.845302	0.382944	0.280718
0.735311	0.472384	0.706351	0.348999	0.37535	0.665081	0.831401	0.2078	0.458805	0.400463	0.298388	0.20654	0.428167	0.213372	0.154648	0.327653	0.292228	0.23158	0.597783	0.370293
0.894193	0.524598	0.348701	1.33479	1.87986	2.09756	1.75625	1.57594	0.999148	1.60017	2.03972	0.966894	1.44637	0.376155	0.127755	0.296825	0.33684	0.345973	0.446081	0.406899
0.921002	0.530447	0.65714	0.864603	0.529531	1.05091	1.15519	1.53711	1.48027	1.89373	1.40925	0.34788	0.733035	0.181474	0.271663	0.308319	0.219422	0.393645	0.159614	0.537582
1.36453	1.00205	0.402756	0.262281	0.525894	0.933623	0.410741	0.515653	0.367778	0.604246	0.404174	0.382436	1.06828	0.771424	0.142285	0.311782	0.578704	0.838107	0.151399	0.459795
0.62813	0.905606	1.03402	0.685154	1.60406	1.67452	2.13168	1.31738	0.372525	1.45195	1.55437	0.863798	1.49096	0.369189	0.322397	0.250917	0.463542	0.293305	0.484369	0.542802
0.975312	0.465925	0.42182	1.11966	0.990041	0.179628	0.240003	0.168996	0.975126	0.894276	0.396913	0.254092	1.32	1.33719	0.95415	1.15783	1.53034	1.48175	1.28955	0.945537
0.504552	0.943409	1.84432	1.42608	1.26141	0.266269	0.863238	0.248259	1.11086	0.635195	0.768179	0.664834	0.776401	1.29377	0.627746	0.695939	0.720537	0.598041	1.63939	1.22543
1.58314	1.16403	0.16483	1.05665	1.16222	0.429646	0.585905	0.327816	0.361157	1.35748	0.920365	0.366182	0.137314	0.29511	0.362635	0.712408	0.473674	0.872234	0.627597	0.206728
1.4995	1.30875	0.338356	0.925303	0.98209	0.975827	0.240892	0.406433	0.43312	0.827867	0.124571	0.546141	1.21851	1.02712	0.942657	0.914228	1.03086	0.564666	0.50657	0.722169
0.53772	0.787654	1.0954	0.530454	0.363631	0.448335	0.380866	0.671017	0.816501	1.21416	0.747514	0.592302	0.635446	0.316679	0.533353	1.01484	1.09898	0.354636	0.419078	0.0919314
1.17921	0.35556	0.805738	0.651947	0.803663	0.875162	0.641073	0.309406	0.40041	0.780543	0.376945	0.348335	0.347125	0.195859	0.706714	0.325343	0.451446	0.621341	0.488274	0.427241
0.606485	0.303073	0.431073	0.608455	0.319095	0.415733	0.46738	0.141334	0.438334	0.457748	0.287635	0.908717	1.00919	0.331119	0.205304	0.363638	0.262011	0.245983	0.578067	0.337779
0.395144	0.34198	0.4063	0.280443	0.381078	0.420858	0.237077	0.135345	0.645723	0.306902	0.438467	0.557116	0.536519	0.456926	0.794019	0.749242	0.847069	0.207258	0.634102	0.306685
0.706233	0.895644	0.668204	0.509784	0.433289	0.564243	0.913625	0.579034	1.29446	0.261064	0.66151	0.594628	0.293163	0.700877	0.215051	0.560476	0.418889	0.318679	0.219929	0.312208
0.557879	0.576293	0.968325	0.479552	0.629843	0.51474	0.232864	0.364212	1.12378	0.144193	0.196923	0.328743	0.537357	0.57332	0.442604	0.674001	0.973511	0.397033	0.232066	0.645139
0.857519	0.469909	0.532547	0.253681	0.347396	0.547253	0.354593	0.282275	0.264924	0.447523	0.745136	0.795538	0.341025	0.257679	0.239593	0.227515	0.149644	0.227998	0.29537	0.934441
1.24985	0.297432	0.184936	0.141586	0.0385726	0.163442	1.14394	0.242362	0.88772	0.211797	1.01237	0.629049	0.290202	0.306827	1.27628	1.56253	1.0195	0.844367	0.415375	0.767747
1.05344	0.515155	0.476514	0.388272	0.316269	0.513961	1.3473	0.509051	1.08236	0.606738	0.572253	0.284829	0.325482	0.62456	1.57106	1.26021	0.94444	0.763861	0.335533	0.980055
0.763222	0.305362	0.251488	0.36571	1.13578	0.381315	1.014	0.432718	0.305361	0.795515	0.935879	0.154081	0.0889051	0.59819	0.905712	0.931216	0.980475	0.436696	1.0216	0.222936
0.79056	0.204957	0.382584	1.00438	0.326527	1.37826	1.18082	1.33601	0.544127	1.06751	0.462159	0.19704	0.383227	1.1372	1.32025	0.940734	0.334112	0.891155	0.640262	0.481802
0.645034	0.274402	1.11149	0.37436	0.249725	0.562288	0.234017	0.483653	0.327993	0.312888	0.960751	0.913162	0.453571	0.620953	0.438013	0.295374	0.323354	0.15218	0.3839	0.4037
0.497337	0.389665	0.0922025	0.520434	0.332765	0.240811	0.466784	0.439799	0.271312	0.521538	0.587353	0.344498	0.550198	0.534677	0.290407	0.238977	0.236228	0.537798	0.285958	0.381668
0.520377	0.383311	0.417657	0.785971	0.354915	0.246129	0.566382	0.201782	0.688598	0.175224	0.852569	0.570706	0.128399	0.4539	0.3907	0.246041	0.226845	0.429816	0.339777	0.426727
0.820664	0.272496	0.706074	0.545675	0.49665	0.353484	0.607659	0.438727	0.100037	0.174506	0.6124	0.535248	0.448946	0.273424	0.113354	0.367103	0.415792	0.474151	0.24582	0.447706
1.19095	2.36176	0.964088	1.31073	1.67369	1.43258	2.47717	2.40481	1.83451	1.78041	1.04884	0.0627448	1.01975	0.478654	0.71984	1.61713	0.833121	2.42479	1.44913	2.1383
1.07189	0.783255	0.62492	0.494722	0.754067	0.596054	0.459192	0.299079	0.510088	0.304447	0.386511	0.602234	1.10126	0.594357	0.301523	0.196481	0.32969	0.488551	0.392369	0.68059
0.160398	0.338827	0.282592	1.01912	0.840292	0.494668	0.967044	0.797091	0.743014	1.28565	0.277634	0.489043	0.679519	1.60567	1.31074	1.32056	1.53399	1.76368	1.23258	0.264999
0.778114	1.16182	0.385269	0.701094	0.81186	0.285288	0.373429	0.769126	2.012	0.786432	0.551033	0.312642	0.425453	0.660033	0.568276	0.411531	0.307064	0.609318	0.443971	1.2478
0.515343	0.603528	1.10303	0.395506	1.16393	0.277771	0.13899	0.3646	0.306685	0.476046	0.901879	1.35891	0.460086	0.972813	0.707247	0.794265	0.340065	0.736063	0.612909	1.58062
0.466555	0.42041	0.23912	0.840185	0.940405	0.607757	0.356609	0.606519	0.260575	0.622349	0.465839	0.665144	0.347416	0.431938	0.533845	0.14267	0.553145	0.245215	0.946746	0.485817
0.749818	0.438243	0.81942	0.317436	0.527838	0.552243	0.404903	0.948381	0.908473	0.288526	0.420967	0.369083	0.315605	0.334631	0.288893	0.311582	0.815233	0.652598	0.170892	0.176629
1.26984	0.978328	0.579381	0.486845	1.34242	0.536728	0.754426	0.265995	0.406844	1.0462	0.462319	0.29278	0.543934	0.196706	0.421897	0.273114	0.70315	0.312361	0.334923	1.03941
1.00397	0.306683	0.25608	0.283339	0.645778	0.218889	0.499965	1.0501	0.22377	0.408606	0.894975	0.281734	0.318169	0.129483	0.144248	0.285907	0.403192	0.146381	0.456147	0.61017
0.549281	0.505473	0.207424	1.0918	0.390544	0.775621	0.224044	0.433664	0.218737	0.866862	0.767338	0.277815	0.197373	0.308644	0.51298	0.38996	0.424322	0.61025	0.629077	0.213222
0.489733	0.119877	0.658523	0.660709	0.441177	0.217969	0.541017	0.326423	0.67663	0.335627	0.994978	0.42073	0.234963	0.454753	0.312699	0.275624	0.271611	0.334089	0.244352	0.271401
0.661284	0.326423	0.556775	0.38463	0.43204	0.278038	0.640244	0.414934	0.370349	0.262255	0.199294	0.171493	0.303405	0.413553	0.245206	0.188401	0.712263	0.566323	0.242238	0.354406
1.09189	1.49456	0.514256	0.3528	0.485366	0.774218	0.427888	0.396673	0.362527	0.130002	0.810163	1.01417	0.953393	0.217652	0.358455	0.642623	0.813968	1.16013	1.56324	0.763828
0.729818	1.59846	0.496646	1.87462	1.66707	0.951968	0.273398	1.36782	0.26891	1.1943	1.0871	0.626394	0.277592	0.650919	0.708225	0.424973	0.340292	0.921525	0.409704	1.26967
0.513863	0.680092	0.442762	0.680705	0.623195	0.551608	1.0281	0.320652	1.19989	0.429242	0.333813	0.319317	0.379106	0.625863	0.952546	1.12473	0.212673	0.99964	0.988661	0.322484
0.269239	0.385137	0.273799	0.499754	0.372782	0.379166	0.321227	0.234093	0.993619	0.35103	0.384964	0.420528	0.381194	0.664414	1.00451	0.913409	1.22537	0.822839	0.450049	0.415504
0.519349	0.558512	0.430008	0.256708	0.141759	1.02721	0.457949	0.677431	0.854471	0.503958	0.516073	0.543266	0.594677	0.704071	0.385005	1.14536	0.115606	0.253372	0.414375	0.310681
0.806959	0.22478	1.22096	0.654715	0.823561	0.44693	1.33403	0.88497	0.586545	1.26896	0.307684	0.558931	0.425025	1.05452	1.34323	0.826246	0.980142	0.76688	0.430153	0.206626
1.01736	0.493693	0.170305	0.815418	0.664892	0.753126	0.257712	0.998204	0.894889	0.722863	0.185138	0.369031	0.0780144	0.303546	0.266227	0.36083	0.532069	0.414724	0.542023	0.384685
1.45562	0.681234	0.630211	0.54171	0.145935	0.208486	0.289256	0.695988	0.497197	0.455087	0.715086	0.306856	1.07682	0.287536	0.292474	0.219594	0.626757	0.338271	0.367932	0.695369
0.466012	0.393781	0.546364	0.620277	0.472064	0.917971	0.244549	0.32366	0.416982	0.789304	0.136488	0.6056	0.434155	0.719444	0.58521	0.380791	0.521714	1.01217	0.63909	0.425519
0.587985	0.246298	0.525591	0.320062	0.198745	0.359243	0.251854	0.200109	0.168415	0.933285	0.215111	0.359473	0.657043	0.563751	0.227884	0.365587	0.477533	0.138798	0.593413	0.445698
0.620422	0.868518	0.464604	0.47793	0.802992	0.606552	0.507843	0.535731	0.319102	0.303423	1.42449	0.325912	0.184747	0.253205	0.358022	0.460488	0.2664	0.232197	0.139105	1.0338
0.500988	1.14791	0.811475	0.344067	1.5967	1.53694	1.5907	0.636501	1.14185	0.232734	0.368304	0.546377	0.468986	0.425441	0.431145	0.201737	0.208525	0.335555	0.380469	0.282925
1.0343	0.519674	0.470382	0.406253	0.352243	0.508593	1.26345	0.509116	1.01819	0.55365	0.628498	0.292402	0.306322	0.673404	1.50384	1.28876	0.975784	0.799883	0.30918	0.974024
1.32674	0.704642	0.229155	0.896649	0.40973	1.37246	0.825783	0.82822	0.112369	0.641522	0.626593	0.209871	0.240216	0.499864	0.44953	0.205717	0.0681861	0.328418	0.404581	0.343739
0.840474	0.409378	0.303346	0.297316	0.462283	0.297302	0.462198	1.08032	0.223958	0.927809	0.564003	0.834774	0.403727	0.150949	0.0764197	0.492582	0.219933	0.520217	0.376328	0.541903
1.43599	1.1301	0.348794	0.38256	1.03586	1.03226	1.92746	2.30118	2.46616	2.47166	0.904085	0.5657	0.31901	0.419749	0.306692	0.0762687	0.223216	0.964379	0.40344	0.93706
0.471468	0.36971	0.356589	0.564311	0.646438	0.370427	0.171005	0.653316	1.788	0.393797	0.618848	0.482132	0.737729	0.71084	0.259818	0.542585	0.501473	0.420036	0.361612	0.210526
0.635283	0.686415	1.10448	1.51869	1.68703	0.473848	1.02834	0.517753	0.87055	0.308261	0.296624	0.137063	0.984651	1.19847	1.73424	1.40785	1.49897	0.287335	0.286204	0.422418
1.30464	0.685798	0.157531	0.367014	0.272193	0.408415	0.487478	0.498707	0.464528	0.561575	0.370297	0.744657	0.627719	0.68404	0.532775	0.369689	0.825501	0.607754	0.392464	0.356236
1.07833	1.6556	0.396737	0.533099	0.471359	0.0487122	0.366427	0.342643	0.195126	0.280351	0.357546	1.70042	1.38474	1.70525	1.31119	0.41313	1.69637	0.148115	1.11538	0.226037
0.514514	0.48459	0.380972	0.541794	0.617733	0.155984	0.313855	0.713608	0.412369	0.521274	1.42127	0.618274	0.182182	0.416396	0.262951	0.269785	0.138528	0.366834	1.01692	0.990598
0.52387	0.339231	0.526039	0.378607	0.0660121	0.39452	0.355883	0.247548	0.759405	0.813624	0.319402	0.691117	0.852811	0.699784	0.27053	0.222139	0.444036	0.353761	0.350068	0.17745
0.434149	0.251528	0.691466	0.387941	0.593984	0.350336	0.165717	0.288133	0.572791	0.831643	0.624403	0.415477	0.397783	0.504272	0.221238	0.240004	0.41559	0.593711	0.81816	0.59175
0.341343	0.42131	0.275133	0.425356	0.363187	0.183356	0.648213	0.712313	0.434163	0.30395	1.00998	0.498896	0.163763	0.309923	0.420068	0.121177	0.643948	0.636036	0.430331	0.494191
1.35825	0.684412	0.710462	0.279993	1.09252	0.587706	1.46306	2.03274	1.99448	2.09318	1.07563	0.245467	0.224856	0.579792	0.577537	0.250048	0.399724	0.0797851	0.465109	0.564031
0.901766	0.253392	0.220904	0.539211	0.363034	0.498705	0.810289	0.618269	1.19565	0.498221	0.613523	1.19303	0.327692	1.07288	0.762758	0.966395	0.474152	0.27493	0.556384	0.2732
1.53681	1.31544	1.36673	1.03412	0.86497	0.319156	0.680676	0.373125	1.15622	0.348567	1.02796	0.287809	1.02884	0.607239	0.649845	0.85279	0.925027	1.03066	0.847994	1.04345
0.901139	0.519461	0.429902	0.953939	1.58712	0.361711	0.358571	0.850008	0.837901	0.265644	0.46931	0.519474	1.33876	1.06633	0.788372	0.81144	0.974599	0.849189	0.580955	1.26438
1.44254	0.522072	2.18281	1.11459	1.00765	1.50278	1.09009	0.581061	0.285548	0.456691	0.821572	1.81211	1.59716	0.689806	0.279695	0.305225	0.432081	0.368463	1.60592	1.09253
0.902829	0.606341	0.638943	0.710157	0.746663	0.352321	0.933504	1.22975	0.395725	0.935814	0.684881	0.749462	0.572881	0.997645	0.218076	0.647651	0.600419	0.620532	0.643558	0.313305
1.91191	1.2086	0.507127	0.592152	0.427628	0.224644	0.29382	0.538606	0.202237	0.518526	0.80361	0.359906	0.148166	0.581482	0.739838	0.880685	1.34997	1.21334	1.364	1.43723
0.690328	0.388733	0.783649	0.305014	0.404188	0.366218	0.357882	0.61396	0.804908	0.160617	0.450552	1.06482	0.538573	0.29023	0.293714	0.263091	0.44023	0.371831	0.338225	0.42889
0.288707	0.645477	0.339592	0.157741	0.876498	0.937616	1.06041	0.780582	0.543156	0.248577	0.560253	0.763904	0.534656	0.397065	0.349503	0.33725	0.721421	0.574134	0.533807	0.249126
1.05995	0.507917	0.458725	0.383855	0.334839	0.494028	1.29932	0.517257	1.0612	0.54636	0.604167	0.289927	0.331237	0.653368	1.53584	1.26843	0.959057	0.770971	0.342715	0.995235
1.03591	0.254509	0.624435	0.337243	0.471584	0.38385	0.777143	0.854371	0.677253	0.257505	1.12193	0.478491	0.455005	0.558483	0.245769	0.815407	0.236979	0.882488	0.436585	0.269274
0.416256	0.552099	0.403956	0.49293	0.356962	1.81349	1.33806	1.12924	1.08263	0.601043	0.35055	0.751099	0.394619	0.522417	0.863935	0.366952	0.156482	0.367691	0.362622	0.219883
0.862388	0.250791	0.576194	0.333876	0.197649	0.545897	1.45097	0.287521	0.942637	0.570021	0.77269	0.37708	0.145594	0.571891	1.52969	1.13702	0.857733	0.711558	0.205196	1.0169
0.692329	0.654327	0.264107	0.573513	0.222041	0.821349	0.328224	0.454662	0.35904	0.272395	0.281607	0.222534	0.457791	0.257851	0.389574	0.382226	0.259088	0.404221	0.203948	0.587866
0.555219	0.272903	0.28718	0.357634	0.438132	0.48554	0.396106	0.378925	0.238073	0.234591	0.521179	0.55428	0.265591	0.299325	0.409511	0.19425	0.300656	0.352362	0.498579	0.340266
0.544091	0.608482	0.331806	1.08087	0.406201	0.348622	0.574998	0.767937	0.948184	1.18505	0.48141	1.55315	0.355166	0.82786	0.859525	1.11676	0.825547	0.813292	0.280025	1.016
1.92102	1.711	0.229207	0.687236	0.259605	0.420558	0.305211	0.299996	0.24456	1.09901	0.379308	0.687951	0.544976	0.279294	0.364001	0.392558	0.302965	0.333772	0.992154	1.93745
0.492864	0.421978	1.43902	1.22303	1.76409	0.1655	1.04537	0.0456618	0.886633	0.629075	0.113603	0.447097	0.910023	1.07212	1.44933	0.409834	0.414912	0.519558	0.363258	0.0570992
0.658859	0.261875	0.760442	0.589287	0.530409	0.25494	0.513238	1.01415	0.877719	1.31486	0.414583	0.148631	0.544076	0.169544	0.237868	0.522974	0.0605752	0.221728	0.462799	0.641253
0.72504	0.320757	0.228592	0.149396	0.477553	0.21382	0.138501	0.405678	0.989353	0.825749	0.169172	0.730255	0.668249	0.498917	0.21721	0.269864	0.255592	0.101366	0.466999	0.2394
0.745418	0.152883	0.887577	0.690835	0.339175	0.344355	0.589027	0.286253	0.550002	0.675438	0.474596	0.450236	0.274579	0.78545	0.425474	0.213537	0.666199	0.394386	0.296185	1.03737
0.578326	0.231966	0.196844	0.260189	0.411253	0.0987597	0.616228	0.476153	0.788725	0.617328	0.602406	0.309723	0.287352	0.324376	0.190594	0.374505	0.645326	0.286665	0.529887	0.0410668
0.941858	1.36441	0.893284	0.761116	1.49878	1.52067	0.988019	0.608948	0.663672	0.317245	0.726262	1.0915	0.403318	0.461449	0.566517	0.441769	0.930916	0.425643	0.39087	0.43313
0.890302	0.902704	0.895786	0.753495	0.398888	0.682944	0.4938	0.287906	0.330378	0.338834	0.956842	0.782312	0.236493	0.435747	0.39607	0.480949	0.531416	0.226313	0.365285	0.373892
1.67616	1.51771	0.257371	0.304437	0.240079	0.364087	0.328065	0.606449	0.811405	0.793792	0.261452	0.407846	0.350981	0.297393	0.614132	0.301674	0.684138	0.364098	1.45244	2.18409
1.09866	1.64542	0.179625	1.43071	0.90601	1.38176	0.269924	1.26875	0.804866	0.643984	0.290371	0.894443	0.536486	0.774699	0.436574	0.48505	0.527579	0.256566	0.377621	0.79077
0.996983	1.91782	1.19234	2.53182	1.72841	1.60261	0.945684	1.40652	0.325157	0.363744	1.52289	1.41448	1.11959	1.21166	1.01518	1.82789	1.52471	1.81225	1.08918	1.34171
0.911467	1.21777	0.400483	2.06891	1.49396	1.13807	0.235594	0.556447	0.0976549	0.395514	1.08833	1.80369	0.203347	0.138301	0.304222	0.965812	0.141625	0.569428	1.09929	0.552279
0.723159	1.27832	0.584993	2.10186	1.50932	1.21418	0.371638	0.740291	0.309396	0.40195	1.24184	1.92122	0.225879	0.354237	0.738215	1.3423	0.224589	0.835124	1.17344	0.873011
1.06714	0.544314	0.860256	0.298312	0.316911	0.875958	1.39921	1.57584	1.60355	2.1758	1.1416	0.479783	0.740633	0.25092	0.283648	0.031062	0.313683	0.648952	0.25634	0.260939
1.32785	0.888582	0.709369	0.142631	0.457425	0.336654	1.15242	1.05683	0.768214	0.413278	1.19178	0.790086	0.826769	0.298373	0.349469	0.405048	0.466311	0.386589	0.386388	0.555297
1.25164	1.22604	0.534911	0.638191	0.1815	0.780007	0.35991	1.23571	1.04567	0.385091	0.170533	0.212854	0.513449	0.572547	0.546185	0.398966	0.155279	0.310427	0.147337	0.968281
0.278733	0.436428	1.34517	0.609526	1.50001	1.75779	1.42947	0.773732	0.215297	0.770951	0.455074	0.51611	0.27242	0.673249	1.01907	0.877208	0.231228	0.25017	0.448621	0.4174
0.773242	0.930091	1.05503	1.67477	0.638114	1.10802	1.34567	1.466	0.420323	1.36956	1.57337	1.89595	0.99707	0.575369	0.786978	0.677876	0.633898	0.435538	0.749806	0.23461
0.938895	0.659764	0.373297	0.14002	0.261474	0.199508	0.525335	0.239415	0.672022	0.205646	0.294226	1.30543	1.28264	0.890439	0.236305	0.655183	0.673211	0.528742	1.1303	0.201358
0.260897	0.513797	0.336056	0.401158	0.324639	0.269913	0.493059	1.28745	0.552427	0.985811	0.526077	0.187999	0.205362	0.366738	0.282525	0.351775	0.373193	0.423968	1.04263	0.3252
0.831884	0.539716	0.461491	0.288018	0.476453	0.372794	0.50324	0.453749	1.27515	1.00943	0.441664	0.380373	0.855787	0.136747	0.0984701	0.317773	0.694457	0.572856	0.789858	0.12211
0.652417	0.777279	0.797213	0.57453	1.51552	1.09791	0.615191	0.972058	0.687526	0.187193	1.12519	1.27069	0.51347	0.452978	0.512526	0.54266	0.443415	0.279726	0.383311	0.639637
0.836388	0.574342	0.416143	0.107442	0.366965	0.674233	0.377837	0.382226	0.328636	0.364211	0.690864	0.560516	0.249551	0.475277	0.932836	0.2727	0.143093	0.33739	0.399483	0.592745
0.477043	0.34043	0.226935	0.713603	0.298267	0.546962	0.220173	0.828806	0.490801	0.427872	0.355589	0.540644	0.529099	0.146666	0.246315	0.325784	0.156882	0.241656	0.309969	0.634281
1.23978	0.94936	0.328113	1.29838	1.36989	1.63098	0.322017	0.287426	0.173551	0.462384	0.262608	0.416814	0.741572	1.00794	0.44318	0.387547	0.350148	0.255401	0.429324	0.147658
1.06797	1.03129	0.540983	0.313395	1.00369	0.826838	0.601593	0.555091	0.441635	1.03898	0.514341	0.608277	0.53267	0.437628	0.642975	0.159373	0.415958	0.494616	0.424483	2.03008
0.346165	0.449975	1.64007	0.301402	1.44104	1.20235	1.61449	0.210043	0.206251	1.27459	0.646009	1.05842	0.400078	0.468083	0.692026	0.130614	0.0860046	0.432606	0.964972	0.543292
1.02163	0.672893	0.260661	0.596081	0.477494	0.582559	0.79982	0.829329	0.853873	0.505603	0.439561	0.251038	0.408081	0.358778	0.193028	0.620337	0.0757513	0.441815	0.312148	0.519096
0.370686	0.314949	0.385937	0.296694	0.781305	0.431403	0.211535	0.457074	0.596827	0.173816	0.50727	0.395877	0.294714	0.236021	0.232519	0.0918722	0.375141	0.705281	0.265206	0.269567
0.678421	0.356125	0.129647	0.538005	0.434448	0.733805	0.226729	0.874163	0.514387	0.275624	1.30004	0.412896	0.398828	0.205711	0.469161	0.481252	0.831647	0.253457	0.951804	0.511062
1.02708	0.606158	0.374766	0.443831	0.354476	0.544358	0.220846	0.466712	1.0448	0.649185	0.712973	0.486379	0.329559	0.420057	0.207238	0.268826	0.475547	0.336793	0.549114	0.371408
0.61102	0.553733	1.02675	0.494466	0.823474	0.616959	1.12276	1.01942	0.710455	0.414479	0.718478	1.01728	0.678219	0.604922	0.360493	0.220771	0.268454	0.0769179	0.411519	0.324038
0.561166	0.523799	0.731228	0.293349	0.244278	0.556908	0.40062	0.267118	0.660514	0.472411	0.597167	0.205194	0.396799	0.960434	0.601351	0.267471	0.676769	0.853546	0.475456	0.572073
0.75151	0.218395	1.5	0.303313	0.95178	0.554663	0.306694	0.607388	1.4897	0.494211	0.663369	0.958247	0.547249	0.710422	0.284765	0.960084	0.962605	0.24459	0.470636	0.937745
0.929751	0.56697	0.174383	0.331298	0.31692	0.533228	0.26205	0.645763	0.296007	0.295666	0.323781	0.516673	0.532278	0.760306	0.685242	0.291208	0.335553	0.367304	0.277864	0.317569
0.834349	0.233483	0.42049	0.942014	1.04598	0.86783	0.311457	0.344481	0.320922	0.296497	0.36474	0.440853	0.509903	0.397337	0.397831	0.273565	0.300967	0.351513	0.347495	0.29461
0.328428	0.311816	0.245121	0.527992	0.85616	0.261597	0.469327	1.38586	0.999605	1.54928	0.770587	0.790216	0.461706	0.397868	0.313372	0.517946	0.345224	0.563126	0.374498	0.441975
0.574739	0.378106	0.496833	0.778921	0.398654	0.27787	0.144433	0.231272	1.09616	0.295647	0.271332	0.564654	0.393377	0.288931	0.216591	0.414934	0.350556	0.268791	1.0732	1.46098
0.503512	2.19448	0.191783	0.350593	0.476387	0.35776	1.552	2.20679	2.3879	2.11211	0.619923	0.73693	0.334454	0.718187	0.473982	0.669743	0.672021	1.74238	0.955665	1.62791
0.468082	1.60246	0.61209	0.417143	0.552533	0.281104	1.17208	1.66138	2.56531	1.82717	0.613175	0.439663	0.565431	1.03968	0.726691	1.22305	0.70361	1.76729	0.695671	1.03447
1.04723	0.609019	0.407744	0.298593	0.404551	0.239313	1.06951	0.526448	0.261676	0.620988	1.01375	0.947663	0.953476	0.653554	0.830748	0.364286	1.33578	0.376577	0.888717	0.42787
1.22843	0.563868	0.513663	0.221795	0.412666	0.630834	0.348432	0.19082	0.740522	0.265427	0.711128	0.34994	0.757077	0.261011	0.523056	0.717944	0.608146	0.397932	0.457711	0.133843
0.952029	0.264547	0.65084	0.938564	0.280167	0.343589	1.01174	0.370218	0.500453	0.941448	1.25751	1.36221	0.519691	0.92255	0.300222	0.403582	0.368441	0.695789	0.576581	0.860172
0.459346	0.495523	0.319637	0.249881	0.272441	0.277563	0.398948	0.458872	0.812068	0.65088	0.413818	0.546553	0.258094	0.282131	0.228979	0.280045	0.572471	0.830404	0.176738	0.411908
0.548537	0.151297	0.296746	0.692983	0.507995	0.657982	0.215694	0.62704	0.367454	0.549126	0.705095	0.783715	0.41114	0.538744	0.29779	0.556861	0.449652	1.14326	0.211234	0.288698
0.3325	1.03489	0.432316	0.594197	0.834079	0.14905	0.396093	1.00306	1.04801	0.257292	0.166243	0.441615	0.386243	0.625538	1.20984	0.652881	1.03513	0.308105	0.683282	0.875116
0.473114	0.473208	0.463313	0.265514	0.131357	0.350517	0.289995	0.331531	0.501755	0.737293	0.803486	0.873827	0.282186	0.280011	0.422491	0.275944	0.449297	0.437442	0.25805	0.401812
0.84488	0.504167	0.501085	0.39606	0.730188	0.597854	0.451189	0.401844	0.569339	0.472319	0.272071	0.415008	0.322007	0.280958	0.335783	0.111711	0.333291	0.188997	0.294054	0.403665
1.43691	0.776103	0.45009	1.33086	0.166143	0.355547	0.494101	0.737211	0.304418	0.746762	0.883467	0.217094	0.359743	0.375289	0.777915	0.462212	0.636003	0.433733	0.31164	0.152052
0.895457	0.406671	0.396518	0.208663	0.62984	0.278609	0.459001	0.124112	0.373474	0.322548	0.271495	0.474991	0.355808	0.455782	0.315566	0.594282	0.353931	0.200257	0.226496	0.910294
0.426944	0.195696	0.284995	0.403229	0.18887	0.510417	0.149423	0.229722	0.383243	0.352216	0.351707	0.652556	0.240404	0.299321	0.136267	0.264129	0.504454	0.171444	0.395031	0.276302
0.100251	0.265534	0.429221	0.134925	0.485844	0.296323	0.325835	1.08415	0.276041	0.508627	0.407117	0.522036	0.292703	0.52132	0.275102	0.681119	0.11936	0.683999	0.385609	0.487906
0.971078	0.925499	0.334573	2.17711	1.42467	0.856585	0.329049	0.219008	0.40464	0.705157	1.12215	1.63966	0.67428	0.420024	0.419845	0.924197	0.288011	1.10114	0.503318	0.239791
0.835278	1.83086	1.11751	1.4711	1.71654	1.29449	2.45959	2.09396	2.05795	1.84918	0.652333	0.322618	1.49855	0.810977	1.34562	2.14199	1.46102	2.24428	2.02563	1.92981
0.321578	0.270897	0.727827	0.854885	1.48492	0.54403	0.537829	0.818406	0.752106	0.834304	0.425879	0.830175	0.625945	0.83102	1.20303	0.781486	0.966917	1.32994	0.152277	0.363369
0.778529	0.633454	0.360383	1.37595	1.47991	0.502082	0.431246	0.395429	0.212025	0.275182	0.830606	0.268789	0.699474	0.695631	0.47749	0.922944	0.70821	1.31727	1.38968	1.08427
0.64036	0.714825	1.41541	1.35859	1.0054	1.3127	0.503116	0.339359	0.225541	0.722526	0.813164	0.488127	0.466773	0.275629	0.426352	0.316674	0.398269	0.416693	0.471881	0.379547
1.48277	0.32443	1.37232	0.494193	0.447744	1.38571	0.645189	0.717099	0.354723	0.588149	0.711268	1.1756	0.388564	0.525923	0.29979	0.469845	0.470364	0.228246	0.396523	0.336861
0.738947	1.53463	0.763114	0.908499	1.24186	0.344401	0.362471	0.657164	1.42207	1.11529	0.631146	0.373261	0.691744	0.677047	1.33556	1.27795	1.48239	1.33002	0.600538	0.850647
0.259669	0.344877	0.664249	0.621906	0.659771	0.94474	0.333475	0.498723	1.01533	0.361079	0.835363	0.421303	0.220783	0.601069	0.335316	0.402571	0.415747	0.460016	0.359946	0.757409
1.04756	0.370937	1.26535	0.312079	0.677579	0.553115	0.401309	0.503783	1.37587	0.202217	0.300205	1.73498	0.591471	0.859909	0.235464	0.622933	0.626059	0.663557	0.773721	0.878193
0.743042	0.845593	0.282953	0.501243	0.535759	0.844704	0.73792	0.661433	0.235211	0.761392	0.729041	0.502793	0.689954	0.233682	0.396319	0.308812	0.459722	0.426422	0.497774	1.23682
0.364645	0.888086	0.28125	0.757651	1.43139	0.693227	0.769586	0.829924	0.969163	0.484678	0.540279	0.758431	0.374634	0.499922	0.203646	0.566261	0.438184	0.732118	0.806868	1.11656
1.21912	0.520972	0.732281	0.17975	0.250349	0.145417	0.544773	0.60189	0.49864	0.783907	0.364374	0.446765	0.544297	0.728725	0.767778	0.563743	0.244344	0.253168	0.39814	0.209658
1.10114	0.688902	0.427487	0.116141	0.395077	0.643655	0.319995	0.230633	0.487065	0.746455	0.164837	0.273713	0.507593	0.256879	0.356917	0.315306	0.45799	0.391532	0.18231	0.166197
0.832165	0.363539	0.366449	0.990037	0.815025	1.12354	0.943853	0.37652	0.378559	0.269732	0.325228	0.24379	0.260773	0.237511	0.420627	0.347774	0.170426	0.216818	0.238075	0.501004
0.829667	0.569504	0.0918533	0.650117	0.323081	0.636849	0.270145	0.331069	0.284668	0.139591	0.569999	0.390597	0.26658	0.108467	0.311638	0.298696	0.315136	0.331653	0.692677	0.650591
0.369079	0.293374	0.353066	0.313062	0.380694	0.311695	0.718233	0.297703	0.731117	0.409212	1.06285	0.432821	0.290222	0.33398	0.318325	0.357084	0.163265	0.315395	0.471683	0.227569
0.697481	0.247614	0.330696	0.233239	0.397795	0.338939	0.693039	0.340765	0.918539	0.370588	0.601184	0.750183	0.120128	0.24651	0.248959	0.448024	0.157924	0.383734	0.137203	0.437879
0.48712	0.381409	0.62942	0.547976	0.189985	0.941471	0.576172	0.312269	0.623047	0.447255	0.820667	0.416793	0.163211	0.338692	0.40561	0.551485	0.326814	0.719203	0.406586	0.47421
0.696239	0.277897	0.402712	0.24768	0.424673	0.735124	0.497292	0.154522	0.515125	0.232107	0.825594	0.424551	0.369641	0.110833	0.31226	0.271403	0.431247	0.50692	0.299753	0.727254
0.598356	0.141423	0.398363	0.825701	0.405413	0.301753	0.77195	0.424324	0.721452	0.565653	0.817911	0.437554	0.248207	0.266679	0.497868	0.102264	0.375924	0.191249	0.299367	0.274553
0.82047	0.349525	0.287318	0.54309	0.149119	0.262788	0.489102	0.380542	0.625347	0.260299	0.408459	0.21721	0.331875	0.339806	0.16755	0.793286	0.913476	0.766115	0.511748	0.394908
1.06463	1.24973	0.423291	0.38446	0.434741	0.451388	0.361642	0.290534	0.333508	0.401693	0.46003	0.272799	1.35749	0.218361	0.496649	0.852399	0.2852	0.734935	0.504743	0.918275
0.718507	0.19641	0.729107	0.755049	0.622611	0.493059	0.462287	0.302109	0.138253	0.394694	0.377691	0.313501	0.580272	0.124775	0.133842	0.339217	0.214586	0.417876	0.421549	0.594078
0.399266	1.42502	0.322976	0.521665	0.304449	0.477146	0.459564	0.890094	2.16654	0.780734	0.419337	0.650723	0.342486	0.207308	0.438311	0.643132	1.02375	0.801173	0.341265	1.0874
0.284635	1.93744	0.988446	1.79225	1.54425	1.19632	2.08626	2.30161	1.63607	1.36676	1.30808	0.240079	2.23119	1.32327	2.04331	3.09974	2.48965	2.57498	2.64322	2.25742
0.810154	0.637385	0.26945	0.357834	0.572755	0.614588	0.511507	1.06477	1.13911	0.880905	0.750273	1.37776	0.320138	0.903614	0.248011	0.310123	0.188085	0.417807	0.359187	0.761088
0.702178	0.299577	0.189495	0.400659	0.608384	0.371001	0.378595	0.459652	1.97978	0.639924	0.621857	0.662304	0.312541	0.488593	0.221488	0.656425	0.63752	0.316868	0.528553	0.446344
0.219549	0.176832	0.0920942	0.654627	0.90512	0.490258	0.812507	0.795413	1.46165	0.283642	0.426391	0.201799	0.587426	0.522557	0.365573	0.547038	0.58457	0.417683	0.986095	0.780905
0.0917263	0.963532	0.693268	0.99091	1.67327	0.318749	0.339444	0.488238	0.473209	0.126225	0.738171	0.343176	0.580293	0.771134	0.788417	0.938359	0.914017	1.31233	0.868987	0.997775
0.608592	0.69019	0.446575	0.554998	0.675077	0.557053	1.32117	1.53265	0.186382	0.739919	0.90918	0.9025	0.397921	0.660605	0.373681	0.537474	0.417752	0.419822	0.320788	0.259874
1.39039	1.2898	0.307962	0.480367	0.228533	0.696766	0.255136	0.629531	1.17459	0.499178	0.785522	0.539132	0.460477	0.32201	0.377076	0.43947	0.381988	0.153081	0.88941	0.451285
0.353677	0.19627	0.343192	0.664771	0.288513	0.514609	0.448736	0.256353	0.276463	0.639593	1.46531	0.125207	0.677168	0.607527	0.421861	0.703992	0.547187	0.694508	1.12912	0.175702
0.395686	0.177074	0.536162	0.420491	0.460112	0.394321	0.315579	0.310565	0.72447	0.771131	0.2229	0.454367	0.383429	0.311376	0.199654	0.270595	0.227057	0.494126	0.444075	0.431602
0.69727	0.517679	0.531301	0.780578	0.436535	0.342799	0.154176	0.349542	1.25457	0.486329	0.314508	0.975296	1.21725	0.424197	0.45046	0.463076	0.482808	0.489943	0.309979	0.351663
0.522637	0.113569	0.620269	0.131266	0.367712	0.099724	0.135556	0.345651	1.4432	0.300241	0.627217	0.103299	0.450314	0.338148	0.277335	0.52872	0.874955	0.678663	0.563466	0.266521
0.754642	1.37416	0.63866	2.15438	1.55031	1.23676	0.318987	0.811323	0.320936	0.369326	1.26147	1.94159	0.241829	0.386054	0.630269	1.29849	0.218955	0.821991	1.20731	0.881672
0.733363	0.899869	0.279209	0.328563	0.500693	0.706477	0.356411	0.631947	1.8178	0.749194	0.210636	0.241842	0.421042	0.249775	0.413366	0.415233	0.580874	0.289465	0.481914	0.948598
0.1762	1.51862	0.209904	0.640803	0.602821	0.840529	0.220288	1.12639	1.58877	0.497193	0.684621	0.462525	0.325647	0.639272	0.880782	0.732827	0.733342	1.31114	0.859292	0.522127
0.837377	0.361857	0.334175	0.407762	0.925758	0.173133	0.663495	0.264337	1.23892	0.944477	0.295949	0.750121	0.579135	0.361081	0.239417	0.747603	0.217068	0.467986	0.436511	0.285627
0.301937	0.251383	0.383538	0.479881	0.687533	0.733245	0.258308	0.727277	0.812067	0.515116	0.726361	0.414395	0.559047	0.384391	0.387149	0.369439	0.794512	0.285255	0.556942	0.208435
0.444563	0.337934	0.805051	0.722013	1.16421	0.884767	0.577857	0.341268	0.544734	0.500055	0.279762	0.381897	0.639757	0.393384	1.27433	0.462399	0.255771	0.315024	0.145685	0.850633
0.637043	0.840872	0.687908	0.35899	0.242329	0.90469	0.418645	1.78377	0.346445	0.187574	0.767635	0.741167	1.06304	0.285267	0.181218	0.196986	0.463057	0.184005	0.46988	0.436421
0.725967	0.200386	0.685784	1.09849	0.470698	0.821814	0.0414016	0.336105	0.414646	0.858621	1.03852	0.507738	1.06045	0.491228	0.122097	0.634838	0.244072	0.614099	1.00044	0.182634
0.939681	0.431966	0.53184	0.823533	0.199174	0.939112	0.719779	0.817757	0.81108	0.840489	0.462736	0.403776	0.716526	0.293262	0.225603	0.292505	0.577998	0.450514	0.292458	0.491613
0.770137	1.04831	0.423727	0.396091	0.373014	0.38136	0.935705	0.564657	0.740636	0.89995	0.461954	0.314	0.435488	0.907069	0.744147	0.560739	0.27063	0.266499	0.674541	0.819463
0.294538	0.360982	0.386115	0.220939	0.525138	0.671151	0.564934	0.494518	1.33459	0.364771	0.285518	0.886979	0.538647	0.713411	0.0877517	0.518805	0.397491	0.40415	0.146065	0.650621
0.855733	0.509004	0.37421	0.561082	0.296901	0.401403	0.257846	0.359701	0.513259	0.263389	0.72321	0.510503	0.276492	0.260812	0.370258	0.362758	0.386858	0.349351	0.471215	1.06565
0.591245	1.06278	0.33797	0.271026	1.1092	1.46528	1.24877	0.849784	0.80393	0.41218	0.36558	0.831757	0.713994	0.263864	0.424189	0.489799	0.350929	0.593452	1.08386	0.278679
1.15888	1.71506	0.474553	0.117292	0.594242	0.246078	0.575455	0.444306	1.20748	0.836124	0.36778	0.658498	0.818075	0.693387	1.01782	0.947675	0.714432	0.691373	1.4434	1.08518
0.763044	0.741878	0.202201	0.381269	0.581638	0.668573	0.320262	0.37589	1.75215	0.254666	0.362815	1.59365	0.390368	0.736592	0.399318	0.532305	0.624289	0.388867	0.347598	0.461622
0.521641	0.635902	0.283679	0.504116	0.78235	0.839829	0.510874	1.60864	0.612908	0.422141	0.752728	0.76247	0.287054	0.627354	0.417566	0.232253	0.463069	0.167224	0.336955	0.656282
1.10778	1.08391	0.67919	0.380482	0.952794	0.680747	0.217866	0.569603	0.581584	0.648914	1.07198	0.437179	0.868924	0.380895	0.371893	0.744063	0.9124	0.610392	0.882543	0.332744
1.2131	0.821522	0.278567	0.310682	0.257759	0.354052	0.416781	1.71676	0.905406	0.407841	0.89597	0.400686	0.478069	0.279436	0.228693	0.28297	0.325084	0.24619	0.36097	0.36377
0.452854	0.792397	1.37375	1.41717	0.742717	0.688506	0.724121	0.243631	1.24202	0.473505	0.34653	0.203096	0.975286	1.0644	1.23581	0.130268	0.416391	0.125371	0.670348	0.612363
0.969556	0.669586	0.248296	0.269039	0.815492	1.19257	0.479946	0.293459	0.313403	0.309402	0.565661	0.587685	0.675029	0.631499	0.320515	0.162922	0.226763	0.431688	0.738382	0.419467
0.402793	0.502811	0.146557	0.171055	0.941671	0.445299	0.211826	0.863182	0.650829	1.33887	0.812893	0.859875	0.412824	0.62182	0.517289	1.40523	1.05958	0.537765	0.230071	0.269012
0.646539	0.844872	0.242775	0.527066	0.358454	0.42253	0.508737	0.553401	1.17117	0.825601	0.489411	0.972683	0.291969	0.383331	0.255085	0.308761	0.255894	0.312283	0.354813	0.401106
0.95084	0.612017	0.391896	0.255223	0.209586	0.293509	0.319633	0.921564	0.69042	0.889053	0.11182	0.195201	0.379068	0.726428	1.01928	0.617605	0.425662	0.249727	0.30531	0.284606
0.747292	1.26741	0.269801	0.980965	1.28555	1.34908	1.47491	0.902493	0.691832	0.759495	0.567459	1.09119	0.263149	0.351681	0.594352	0.475297	0.584516	0.418399	0.313037	0.353952
0.617665	0.677112	0.998958	0.539843	0.604745	0.510499	0.712555	0.318136	1.18536	0.219552	0.999861	0.745407	1.06962	0.205458	0.267175	0.348199	0.794295	0.104305	0.596719	0.259529
1.13379	0.684003	0.437962	0.248556	0.466012	0.38158	0.456264	0.287731	0.695166	0.278755	0.499398	0.653717	0.318189	0.359173	0.702355	0.263688	0.244261	0.604028	0.402762	0.459339
0.659681	0.554763	0.769321	0.252592	0.521744	0.388759	0.427782	0.367613	0.477337	0.672131	0.619436	0.338466	0.452658	0.214661	0.225224	0.325024	0.333713	0.262373	0.55016	0.411013
1.02096	0.974135	0.639589	0.290856	0.664483	0.641204	0.466853	0.711394	0.234256	0.579085	0.352724	0.363016	0.631258	0.424122	0.366546	0.451382	0.295836	0.617328	0.310744	0.219657
0.452348	0.436047	0.591879	0.271954	0.311648	0.138629	0.584964	0.740537	0.350126	0.417384	0.295339	0.390267	0.510325	0.366167	0.216872	0.27568	0.323164	0.573821	0.32941	0.994544
0.160333	0.940606	0.475525	0.927089	1.86134	1.20258	0.352273	0.374593	0.579426	0.428711	0.200209	0.129115	0.341707	0.335308	0.435003	0.263446	0.242667	0.176513	0.327635	1.39048
1.31958	1.69246	0.210029	0.286848	0.770373	0.812713	1.03427	0.618931	0.256458	0.704514	0.328889	0.851734	0.824481	0.790678	0.821848	0.787605	0.402924	0.306586	0.942792	1.26231
0.349529	1.47223	0.697354	1.9288	1.25578	0.570203	0.646547	0.802424	0.144097	0.475293	1.57815	1.25935	0.854372	0.935582	0.604187	1.99441	1.16736	1.86228	1.56179	1.25286
0.348373	0.246383	0.518074	0.457543	1.45739	2.30255	1.11861	0.245228	0.651104	1.74295	0.335528	0.374235	0.347277	0.860643	0.391977	0.207027	1.11837	0.575741	0.806443	0.795759
0.607979	0.209619	0.227328	0.307448	0.442688	2.19323	1.34668	0.395632	0.327587	1.40136	0.359654	1.15304	0.348209	0.0943695	0.50233	0.756601	0.491696	0.430501	0.378735	0.28882
0.956055	0.812214	1.2034	1.09871	0.426542	0.413375	0.372145	0.483972	0.834015	0.876532	0.447848	0.59691	0.852676	0.962466	1.07609	0.629089	0.323286	0.804509	0.194252	0.900303
0.689092	0.454637	1.23274	1.55262	1.60842	1.1477	0.969839	0.745392	0.277148	0.32875	1.20005	0.471638	0.748321	0.2974	0.485925	0.358651	1.21291	1.1922	0.628699	0.739731
1.4893	0.927682	0.540636	0.381383	0.478994	0.295084	0.166778	0.211476	0.976063	0.138416	0.523218	0.616644	0.122208	0.270463	0.928269	0.969854	0.626077	1.1712	0.836762	1.68023
0.76489	0.400287	0.616392	0.906292	0.620833	0.331425	0.683842	0.271092	0.753093	0.896047	0.610544	0.374359	1.2799	0.325092	0.367591	0.285552	0.103416	0.533276	0.390787	0.576922
0.662144	0.950927	0.401704	1.15904	0.987132	1.57704	1.33569	1.0281	0.63206	0.542073	0.389288	0.657407	0.542024	0.658937	0.502006	0.285279	0.563256	0.730459	0.555192	1.06732
0.598688	0.561974	0.766062	0.469073	0.367688	0.804021	0.878071	0.275854	0.250948	0.419503	0.960899	0.67759	0.537708	0.859902	0.534046	0.384007	0.156941	0.163899	0.24512	0.298807
0.316164	0.636111	0.506834	1.4383	0.878428	0.691261	1.29828	0.796385	1.04054	0.417286	0.285371	0.29231	0.627157	0.729613	0.40782	0.323938	0.274292	0.773325	0.152588	0.783841
0.740164	0.919436	0.251333	1.31457	0.41268	0.365725	0.232581	0.699397	0.322981	0.489602	0.529612	0.765333	0.490705	0.636779	0.19618	0.463024	0.463142	0.617752	0.620552	0.4024
0.335605	0.466509	0.352195	0.190177	0.642658	0.803676	0.397073	0.473983	0.21999	0.314551	0.583957	0.226292	0.247015	0.315824	0.43709	0.278736	0.32987	0.27348	0.317038	0.486415
0.688541	0.269526	0.489236	0.326701	0.742059	0.259993	0.713473	0.546822	0.222981	0.295846	0.634325	0.0906029	0.640361	0.3876	0.318065	0.292419	0.608487	0.514066	0.460494	0.477972
0.408668	0.449121	0.755173	0.433466	0.342807	0.499576	0.468751	1.3965	0.436348	0.302646	0.405363	0.513146	0.957479	0.45921	0.405021	0.388933	0.693369	0.387921	0.476101	0.443273
1.43603	0.914378	0.537233	0.375247	0.201169	1.08244	1.00002	0.113861	0.542635	0.796524	0.911529	0.62388	0.339557	0.823652	1.10464	0.925587	0.220553	0.504617	0.0514153	2.55043
0.23232	1.22418	1.04514	1.46135	0.210683	0.417109	0.56816	0.478013	0.865652	0.429432	0.484991	1.40012	1.39648	1.2367	0.929277	1.50723	1.04886	1.14392	0.503916	0.727933
0.273335	0.810407	0.38077	0.85978	0.573818	1.25398	0.535744	1.08074	0.97747	1.59657	0.602546	0.527556	0.807513	0.795626	0.167989	0.169094	0.323226	0.467052	0.523878	0.922105
0.165731	0.291294	0.566241	0.852482	1.63378	0.4934	0.251921	0.555	0.682656	0.219996	0.731548	0.405054	0.575727	0.414543	0.83005	0.686194	0.913192	1.02494	0.452722	0.471798
1.39477	1.4878	0.277758	0.152065	0.526932	0.62719	0.514363	1.33556	0.184523	0.262739	1.25877	0.736398	0.295843	0.325931	0.263255	0.499861	0.267739	0.70257	0.591433	0.501967
0.444931	0.319879	0.381729	0.192646	0.731686	0.292456	0.721436	0.92296	0.347406	0.464393	0.337346	0.413627	0.78537	0.211921	0.452848	0.457546	0.675128	0.214107	0.544674	0.538991
0.33436	0.253681	0.278919	0.677323	1.54094	1.3346	0.444838	0.737457	0.322856	0.523579	0.885383	0.256379	0.800893	0.24024	0.399622	0.376338	0.158874	0.152343	0.518001	0.379298
1.05256	0.591622	0.304062	0.243108	0.139735	0.419837	0.211341	0.27185	1.35912	0.644162	0.665502	0.558462	0.454833	0.304443	0.0451894	0.322325	1.13566	0.431069	0.27007	0.780009
1.10648	0.973776	0.255036	0.936102	0.282954	0.55032	0.434094	0.405322	0.918055	0.267947	0.377511	0.319659	0.785074	0.387767	0.295466	0.359135	0.226316	0.830438	0.425901	0.516594
0.785405	0.949926	0.296997	0.374673	0.310468	0.346933	0.30458	0.120426	0.590918	0.394763	0.323695	0.128054	1.18787	0.480213	0.458215	0.31858	0.577953	0.714963	0.28431	0.602746
0.762868	0.788909	0.470802	0.244343	0.113833	0.313836	0.535884	0.11395	0.403861	0.849816	0.698959	0.690795	0.745201	0.518493	0.364444	0.412086	1.26766	0.27406	0.371688	0.293628
0.671277	0.101159	0.363609	0.523983	0.335549	0.663287	0.54873	0.623654	0.602758	0.51587	0.49716	0.54189	0.203847	0.200869	0.252373	0.486732	0.382206	0.187071	0.393767	0.355515
0.462935	0.449831	0.376509	0.155031	0.260226	0.393839	0.629445	0.597395	1.92137	0.549355	0.317867	0.74147	1.08376	0.331087	0.259903	0.23156	0.504745	0.41647	0.68316	1.05791
1.10594	0.751707	1.19414	0.806596	0.559905	0.764805	0.535753	0.413541	0.0997156	0.744472	1.07308	0.693412	0.0829926	0.564306	0.487049	0.366401	0.259594	0.312869	0.313812	0.508853
0.638103	0.777908	0.487732	0.16178	0.719407	0.295625	0.297811	0.428108	0.752517	0.149616	0.492479	0.318853	0.5097	0.561614	0.370282	0.536372	1.1399	0.421901	0.826955	0.207873
0.800629	0.734897	0.421916	0.488994	0.744235	1.69277	1.09536	1.09442	0.648179	0.824534	1.05161	0.394206	0.385057	0.424352	0.382281	0.314586	0.318136	0.343905	0.896149	0.891937
0.869119	0.501195	0.29542	0.229715	0.560552	0.625849	0.631974	1.22834	0.400325	1.20583	0.316755	0.367849	0.435048	0.3993	0.337831	0.212967	0.374955	0.960515	0.189451	0.344987
1.81526	1.13399	0.349581	0.3348	0.54878	0.333388	0.261463	0.364325	0.636492	0.296363	0.265501	0.492998	0.550943	0.416317	0.498667	1.0949	0.974468	0.981773	0.817165	0.971043
1.32061	0.988499	0.786594	0.486635	0.669357	0.450049	0.40167	0.279827	0.231108	0.401819	0.798207	0.695286	1.0071	0.738465	1.25994	1.62062	1.71355	1.16697	1.18061	1.53245
0.334804	0.287605	0.710189	0.576214	0.192034	0.267415	0.481953	0.798691	0.13042	0.233716	0.287827	0.413928	0.560192	0.374976	0.409298	0.3765	0.253052	0.494943	0.321557	1.13247
0.95208	0.909375	0.401165	2.00779	1.49988	1.39038	0.420746	0.418208	0.328939	0.779639	0.79383	1.07746	0.800156	0.345143	0.641146	0.492365	0.301165	0.410056	0.181704	0.344887
0.24239	0.318249	0.364571	0.0502265	0.450096	0.630057	0.449099	0.250257	1.14415	1.19636	0.325309	0.545298	0.621177	0.432483	0.757154	0.813105	0.367784	0.457556	0.351221	0.515022
0.241024	0.243645	0.505235	1.09499	0.1843	0.429661	0.709002	0.54165	0.350098	1.22188	0.181105	0.234375	0.40076	0.116805	0.333146	1.33818	0.495853	0.639641	0.47963	0.400191
0.978556	0.425905	0.192383	0.351648	0.203735	0.136424	0.697078	0.854173	0.840702	0.805216	0.538123	0.233458	0.657732	0.315361	0.23783	0.48023	0.599752	0.407584	0.347896	0.436259
0.27023	0.340361	0.346958	0.806156	0.504548	0.413909	0.291815	0.576029	0.447583	0.714978	0.1997	0.96798	0.685019	0.430047	0.335475	0.137343	0.67838	0.215721	0.235435	0.380201
0.352471	0.688871	1.06901	0.518254	0.484462	0.173267	0.447146	0.388134	0.324815	0.417213	0.823988	0.831361	0.474558	0.513109	0.423815	0.323408	1.22392	0.301193	0.29201	0.648778
0.617665	0.235388	0.4702	0.308529	0.380844	0.0549224	0.371385	0.725735	0.725233	0.329049	0.553387	0.225256	0.188293	0.371549	0.213112	0.4059	0.325851	0.28308	0.595756	0.211941
0.865419	0.65725	0.236766	0.758557	0.698397	0.395012	0.689039	0.41189	0.473628	0.939825	1.45467	0.315589	1.35406	0.482433	0.310232	0.351809	0.118812	0.336093	0.237129	0.329045
0.518184	0.28466	0.72787	0.252284	0.334367	0.514697	0.575244	0.138851	1.08116	0.374816	0.537476	0.316506	0.367801	0.316576	0.431148	0.48877	0.936503	0.355872	0.7425	0.576769
1.09415	0.388249	0.302954	0.278787	0.336551	0.387397	0.241355	0.495027	1.00026	1.36591	0.228068	0.690211	0.304584	0.47969	0.305844	0.275732	0.420073	0.670098	0.511343	0.0659677
1.15482	0.368915	0.39415	0.759314	0.346306	0.445934	0.386772	0.809269	0.886122	0.595286	0.501784	0.156473	0.826705	0.564195	0.700642	0.313376	0.792933	0.561543	0.206592	0.295327
0.53184	1.17272	0.357378	0.877353	0.756345	1.61697	1.26558	1.30263	0.526805	0.908445	0.321867	0.613441	0.813146	0.680233	0.550841	0.960284	0.77074	0.880842	1.15806	0.361484
0.665118	0.282063	0.584622	0.214494	0.304068	0.366732	0.35772	0.357932	0.768879	0.612026	0.483342	0.177377	0.208739	0.39969	0.365968	0.329818	0.263975	0.760969	0.32694	0.308014
0.881234	0.466448	0.260056	0.462089	0.511243	0.433261	0.51778	0.290897	0.262455	0.398954	0.0363275	0.46512	0.259876	0.336332	0.477083	0.456247	0.377576	0.878025	0.535481	1.1885
1.17328	1.32535	0.491534	1.17993	1.30967	0.720666	0.502042	0.654141	0.411811	0.517137	0.608894	1.20437	1.0179	0.964445	1.31458	1.48519	1.5388	0.966019	2.00246	1.35596
0.42521	0.537362	0.594097	0.775224	0.531783	0.289057	0.407331	0.0934022	0.347155	0.167684	0.672672	0.400591	1.08267	0.286901	0.425966	0.234784	0.110386	0.72152	0.477426	0.575554
0.450356	0.426802	0.259003	0.587792	0.668794	0.843019	1.4224	0.949941	2.80846	2.09719	0.244149	0.725493	1.57831	1.4113	0.983125	1.50269	1.07103	1.37288	0.774758	1.21737
0.347154	0.524161	0.414573	0.891153	0.885022	0.422012	0.376781	0.510681	1.96105	1.0464	0.685336	1.08319	0.454591	0.226036	0.463859	0.197734	0.239693	0.0578875	0.141015	0.396137
0.236006	0.423112	0.565048	0.582913	0.382217	0.410675	0.313513	0.39257	1.48236	1.23877	0.723257	0.444327	0.536625	0.681769	0.142673	0.480548	0.256214	0.978302	0.479257	0.546965
1.07186	1.51356	1.03536	0.368951	0.772456	0.337302	0.882355	0.988146	1.12314	0.666448	0.809075	0.447926	0.734548	0.235894	0.763961	0.71342	0.451332	0.736871	0.55294	0.149709
0.947183	0.767268	1.3584	0.867463	0.394797	1.27185	1.74159	1.29743	0.644406	0.192934	0.164732	1.49904	0.225948	0.201861	0.783686	0.764373	0.161614	0.47478	0.435985	0.484954
0.613229	0.426185	1.08716	1.06151	1.0107	0.600909	0.217466	0.318795	0.196698	1.03971	0.801524	0.276464	0.54742	0.774993	0.56642	0.432627	1.09635	1.19099	0.350157	0.181425
0.536459	0.459351	0.409201	0.300854	0.513961	0.583961	0.186468	0.367486	0.312119	0.268752	0.0360535	0.398684	0.941019	0.403589	0.33554	0.658414	0.745712	0.339965	0.296175	0.698073
0.312779	0.444997	0.305816	0.493802	0.528089	0.768074	0.345	0.378443	0.254253	0.83813	0.496756	0.586651	0.855631	0.480989	0.168323	0.416946	0.393554	0.349747	0.585714	0.324723
0.778266	0.512444	1.12112	0.852956	0.444242	0.960566	0.268166	0.244096	1.70359	0.450088	1.11431	0.569461	0.645847	0.342354	0.228357	0.50943	0.949963	0.390463	0.257527	0.187459
0.906488	0.701728	0.658369	0.896958	0.410127	0.685997	0.399026	0.330714	0.366073	1.02231	0.735196	1.09072	0.478404	0.335807	0.395289	0.503029	0.240163	0.239223	0.576608	0.674741
0.511522	0.923387	0.206122	0.269688	0.541064	0.96329	0.916613	0.530112	1.09774	0.815622	0.840993	0.531201	0.65641	0.109773	0.13443	0.225759	0.323822	0.315556	0.189833	0.539754
1.03965	0.878213	0.273725	0.98481	0.510941	1.10521	0.890097	0.533905	0.375854	0.937916	1.04092	0.790039	0.378931	0.397464	0.441936	0.246562	0.366108	0.400153	0.205663	1.07674
0.295567	0.418765	1.32108	0.549266	0.31506	0.203448	0.520999	0.338032	0.411295	0.901293	1.08923	0.225933	1.10312	0.369508	0.363797	0.289682	0.553775	0.436927	0.499718	0.205036
0.660451	0.365568	0.399343	0.435974	0.494486	0.591421	0.351226	0.53448	1.04846	0.24491	0.231504	1.09799	0.640064	0.244361	0.728354	0.137956	0.522826	0.631303	0.233634	0.703234
0.799915	0.294835	0.249837	0.685312	0.501806	0.288885	0.211807	0.316853	0.45051	0.461709	0.691016	1.34368	0.706828	0.235265	0.109494	0.338726	0.198681	0.468914	0.417395	0.305726
1.07822	0.37803	0.450074	0.325682	0.321234	0.389463	0.418205	0.304569	0.557406	0.378554	0.808633	0.278039	0.657206	0.291213	0.263417	0.299507	0.387037	0.401823	0.825841	0.352372
0.868187	0.906535	0.927379	0.0514425	0.306762	1.87072	0.414295	1.65531	1.71658	0.993129	0.873775	0.517285	0.583724	0.562188	0.394185	0.331806	0.297163	0.178366	0.850515	0.396165
0.698835	0.375428	0.275289	0.398441	0.176207	1.29741	1.8237	1.2752	0.677617	0.688913	0.355785	0.923095	0.259646	0.325261	0.370477	0.731826	0.426233	0.149968	0.345385	0.597773
0.606356	0.383331	0.639691	0.30899	0.659499	0.479921	0.877982	0.15291	0.356519	0.947497	1.17303	0.293902	0.516146	0.24546	0.213192	0.153539	0.431271	0.198611	0.355291	0.594953
0.72094	0.271101	0.212806	0.62596	0.608503	0.809033	0.355735	0.538445	0.184621	0.596744	1.06032	0.4713	0.601714	0.322782	0.266706	0.351302	0.449232	0.33228	0.592799	0.585173
1.04337	0.702314	1.61053	0.356744	0.22131	0.660721	0.223997	0.358667	1.21021	0.454635	0.618535	1.1271	0.756692	0.268755	0.295911	0.209519	0.591738	0.894298	0.180259	1.09557
1.09133	0.426507	0.359669	0.150067	0.176367	0.714552	0.730592	0.755704	1.33036	0.519964	0.856108	0.625958	1.28875	0.380006	0.519805	0.256056	0.095773	0.333257	0.372319	1.15525
0.555838	0.452362	0.345162	0.534829	0.179189	0.765727	0.199324	0.567725	0.233219	0.539122	0.92184	0.274653	0.728684	0.122115	0.326282	0.402037	0.381567	0.364038	0.579466	1.12599
0.544048	0.302877	0.386528	0.700786	0.281063	0.388968	0.291842	0.718021	0.316235	0.462288	1.0213	0.388875	0.32474	0.293794	0.253205	0.207801	0.185255	0.685434	0.636212	0.774885
0.399018	0.958526	0.478365	1.00258	1.36012	1.00408	1.14123	0.970328	0.534238	0.432789	0.580753	0.33588	0.601947	0.669048	0.634271	0.559575	0.691189	0.934194	1.07785	1.59903
0.839295	0.981412	0.553697	0.825146	0.181968	0.410623	0.659263	1.13596	0.421367	0.344183	0.340986	0.204263	0.234856	0.49915	0.779432	0.133081	0.583427	0.453894	0.205558	0.516503
0.658663	0.383067	0.453413	1.49772	0.873947	0.704766	0.630983	0.351856	0.192256	0.365034	1.29275	0.317894	0.0568811	0.276301	0.397098	0.582337	0.355919	0.384829	0.358045	0.469263
0.423476	0.403643	0.796206	0.711522	0.186624	0.462779	0.166118	1.08676	0.225306	0.35185	0.361879	0.653331	0.694338	0.589505	0.253489	0.530634	0.556002	0.306906	0.13495	0.901551
0.309659	0.280831	0.728346	0.554425	0.235633	0.309762	0.418571	0.88569	0.0304912	0.242928	0.341637	0.453469	0.640385	0.40063	0.46106	0.426648	0.28378	0.465781	0.300914	1.13165
0.695644	0.56495	0.517485	0.577103	0.552671	0.699239	0.678809	0.688681	0.426117	1.1652	0.652661	1.51154	0.524797	0.471886	0.804487	0.337658	0.400336	0.617592	1.1149	1.00046
0.481097	0.277194	0.838106	0.748082	1.01959	1.14613	0.540223	0.219179	0.479474	0.436193	0.57315	0.165406	0.404203	0.852812	0.111821	0.281598	0.233141	0.354767	0.509799	2.3516
0.17769	0.346858	0.686436	0.360466	0.548762	0.419499	0.464774	0.625138	0.489272	0.257729	0.668379	0.545679	0.394251	0.660313	0.440267	0.316921	0.311575	0.594633	0.225857	0.486969
0.760245	0.794249	0.298788	0.209444	0.379238	0.832788	0.656773	0.353453	0.664537	0.539202	0.296715	1.51726	0.748522	0.362943	0.527025	0.486158	0.474809	0.238538	0.700362	0.675071
1.03452	0.859545	0.56822	0.618743	0.529879	0.591729	0.286506	0.46487	0.762242	0.539259	1.45361	0.532385	0.238341	0.194599	0.238946	0.180696	0.301436	0.593171	0.484645	0.605591
0.685632	1.08053	1.7007	1.01443	1.08321	1.53838	0.395341	0.387981	0.931505	0.811439	0.511175	1.32109	0.587029	0.309108	0.210078	0.369533	0.944084	0.26111	0.509203	0.36278
1.39148	1.42018	0.591995	0.779175	1.4014	0.164636	0.518827	0.828302	0.112395	0.0992932	0.518007	0.314178	0.376513	0.499854	0.695172	0.621972	0.405308	1.05638	1.24896	0.509362
0.152157	0.293587	0.783879	1.29533	1.92844	1.67993	1.47587	0.584373	0.383723	1.15726	1.16036	0.200726	0.23274	0.267293	0.313221	0.257467	0.179344	0.972571	1.0807	0.419221
0.794024	0.453251	1.54561	1.2041	0.843129	0.427658	0.820959	0.764135	1.57592	0.977431	1.19618	0.844181	0.861705	0.35397	1.02978	0.88462	1.38483	1.04113	1.17943	1.33895
0.580618	0.467434	0.205449	0.384824	0.173456	0.684227	0.374929	0.26331	0.342937	0.50143	0.362865	0.64438	1.78817	0.312225	0.432063	0.22761	0.612405	0.381275	0.488604	0.529231
0.921745	0.245859	0.284102	0.378716	0.429385	0.578583	0.382864	0.314945	0.27433	0.503637	0.420161	0.200749	0.351792	0.563167	0.198956	0.625675	0.739713	0.0928317	0.356928	0.567837
1.26029	0.496998	0.315962	0.229057	0.181475	0.546612	0.733649	0.643531	1.20139	0.623308	0.899215	0.67384	1.06006	0.449137	0.598594	0.209922	0.314514	0.175234	0.300309	0.866334
0.432653	0.731623	0.769072	0.876123	0.695181	0.72746	0.40352	0.463254	0.594039	0.586835	0.613533	0.696776	0.554338	0.502276	0.465688	0.681839	0.620657	0.758059	1.04615	1.32878
0.948376	0.699275	0.663638	0.778222	0.563734	1.03497	0.325791	0.356249	0.219274	0.44386	0.972879	0.251875	0.367374	0.156188	0.794805	0.805423	0.905059	1.2389	0.589015	1.01363
0.701669	0.593212	0.217282	0.700615	0.407096	0.543902	0.16251	0.379709	0.432463	0.220828	1.00209	0.452647	0.0925465	0.432747	0.234818	0.293639	0.369223	0.52919	0.760717	0.901718
1.66319	0.448434	0.364714	0.11476	0.59842	0.375264	0.545985	0.277746	0.669788	0.443612	0.258675	0.337162	0.112353	0.265534	0.395956	0.443304	0.636672	0.618275	0.815946	0.606305
0.935093	0.769543	0.594144	0.602646	0.340675	0.412972	0.584867	1.44554	0.395903	0.189534	1.00193	0.35264	0.89475	0.303629	0.562304	0.380047	0.418649	0.401437	0.364053	0.649049
0.344363	1.13071	0.297667	0.612286	0.356646	0.869218	1.5626	1.65437	2.50878	2.28525	0.830568	0.236544	1.37545	0.91719	0.933963	1.13914	1.27289	0.894802	1.33476	0.612526
0.70942	0.662455	0.700432	0.170876	0.345156	1.90175	0.293975	1.3314	0.829352	0.443137	0.592981	1.12495	0.47162	0.698536	0.465267	0.585567	0.398728	0.435425	1.06123	0.506173
0.791267	0.564124	0.655701	0.791771	0.704327	0.245771	0.205749	0.463075	0.401783	0.69769	0.103502	0.737682	0.733867	0.307987	0.346339	0.525708	0.519935	0.275021	0.402352	0.329684
0.814583	0.490838	0.30079	0.625796	0.530258	0.644207	0.343898	0.186975	0.286626	0.215444	0.278606	0.500342	1.10562	0.264695	0.416642	0.374007	0.27411	0.576972	0.287357	0.40118
1.28372	1.16673	0.573425	0.58038	0.310944	0.541939	0.526613	0.751956	1.44766	1.07725	0.350866	0.664288	0.412854	0.0541702	0.764462	0.222188	0.118609	0.252685	0.811075	0.223407
1.12845	0.332765	0.275252	0.864198	0.430998	0.786477	0.602209	0.662628	0.939906	0.240289	0.509701	0.538865	1.23172	0.266424	0.603524	0.340725	0.348446	0.361142	0.458055	0.668264
0.963361	0.541321	0.611097	1.11642	0.194326	0.656691	0.0737678	0.125378	1.71034	0.605854	0.694509	0.542789	0.536265	0.372406	0.149007	0.449748	0.499003	0.800726	0.998114	1.18379
0.708288	0.584326	0.317343	1.60108	0.251266	0.299461	0.235886	0.556797	0.396525	0.592499	0.521259	1.1482	0.44569	0.321559	0.205563	0.225294	0.241748	0.747943	0.616774	0.583879
0.489094	0.648632	0.755541	0.414543	0.558576	0.54744	0.857983	1.79549	1.4013	0.93752	0.420356	0.734952	0.199914	0.250292	0.378879	0.0742477	0.208671	0.650111	0.365835	0.625699
1.33052	1.07142	0.308762	1.40791	1.274	1.19177	0.83426	1.2653	1.03274	1.10984	0.944986	1.22178	1.84606	1.11187	1.52959	1.53013	1.03425	1.71155	1.89453	1.11928
0.773961	0.934231	1.30446	1.08848	1.6738	1.22963	1.33533	1.24932	0.471692	0.61527	1.22731	1.39291	0.700128	0.662644	0.803115	0.986711	2.07065	2.26599	2.06288	1.97355
0.562865	0.351074	0.952171	1.478	0.587099	1.47955	0.958138	1.82136	0.0512121	0.74919	0.186406	1.31119	0.316421	0.334333	0.140204	0.553211	0.844303	0.610341	0.25706	0.426742
0.66511	2.22978	0.922054	1.27113	0.302386	1.18739	0.677002	0.667578	1.19558	0.343356	0.50351	0.470527	1.2305	0.677221	0.562945	0.165393	0.120814	1.1089	0.756608	0.376487
0.33831	0.27199	1.07381	0.902311	0.341153	0.569221	0.728915	0.830944	0.968519	0.476371	0.801161	0.212171	0.226193	0.251658	0.75058	0.696307	0.673147	0.585751	0.625201	0.277897
0.482979	0.437943	0.853536	0.334747	0.315242	0.494768	0.72238	0.40369	0.293977	0.955784	0.273357	1.13733	0.23574	0.514928	0.293292	0.487437	0.710869	0.220373	0.208706	0.544784
0.610991	0.359178	0.305999	0.883551	1.61508	0.650425	0.268517	0.46566	0.60531	0.560921	0.248488	0.266254	0.226187	0.287857	0.700261	0.298182	0.585528	0.769661	0.449228	0.171697
0.713712	0.697572	0.373345	0.663096	0.98444	0.450147	0.521686	0.150627	1.37125	0.273615	1.37077	0.443269	0.234163	0.326941	0.323367	0.653676	0.477863	0.455488	0.0527018	0.735448
0.839611	0.195028	0.562702	0.309186	0.390685	0.248453	0.188657	1.3748	1.52247	0.688707	1.48823	0.77629	0.451853	0.674963	0.297708	0.302387	0.261816	0.302653	0.314314	0.228603
0.659313	0.274154	0.643972	0.261084	0.361465	0.385243	0.612372	1.38903	0.58857	0.468401	1.36776	0.783798	0.716255	0.580169	0.231026	0.186279	0.557349	0.352328	0.692928	0.446023
0.785738	0.185021	0.390233	0.860685	0.512177	0.820101	0.982087	0.631174	0.694872	0.253896	0.370678	0.2743	0.414086	0.391224	0.177353	0.406279	0.263736	0.520077	0.229024	0.615398
0.875713	0.709267	0.439022	0.301795	0.424985	0.694752	0.458253	0.328054	0.710197	0.0180149	0.381329	0.0534552	0.983405	0.400927	0.259126	0.414792	0.193322	0.162026	0.355921	0.858151
1.2194	1.27968	0.232581	0.674718	0.56068	0.4611	0.631143	0.731229	0.927912	0.83713	0.321353	0.3679	1.0703	0.276138	0.170943	0.393093	0.178619	0.298961	0.503161	0.146114
1.08444	0.622612	0.175946	0.688067	0.416512	1.58167	0.915526	0.395181	0.724557	0.127606	0.809881	0.516256	0.354358	0.169163	0.139356	0.378498	0.482484	0.446057	0.120119	0.974528
0.989456	1.19013	0.394957	0.313636	0.487549	0.196545	0.557833	0.499392	0.29844	0.858602	0.718981	0.71047	0.576242	0.252278	0.251728	0.664203	0.679289	0.538012	0.816875	0.228714
0.560744	1.71668	0.436758	0.740924	0.537532	0.216037	0.388105	0.506716	0.925651	0.489796	0.185611	0.468548	1.13513	0.379468	0.756001	0.644649	0.757908	0.181483	0.527015	0.288824
1.29499	0.29613	0.435906	1.3002	0.551004	0.420819	0.216891	0.151552	0.242866	0.612529	0.531344	0.565008	0.785051	0.565096	0.25089	0.217248	0.335151	0.565496	0.423366	0.510444
0.814186	0.483175	0.651216	1.238	0.570967	0.515346	0.221415	0.432132	0.649043	0.551819	0.911363	0.850326	0.528315	0.494528	0.44708	0.649116	0.331603	0.761429	1.15635	0.875214
0.827592	1.04121	0.506962	1.10337	0.856298	0.934885	0.701865	0.507523	0.132947	0.257175	1.36074	0.929688	0.46387	0.610729	0.576903	0.525084	0.720281	0.78945	1.143	0.999234
1.03406	0.937929	0.492992	0.639079	0.781944	0.817116	0.754841	0.494284	0.946036	0.332085	0.72734	0.762965	0.519972	0.384905	0.1649	0.349105	0.32011	0.42712	0.680988	1.08601
0.784472	0.422842	0.283981	1.15249	0.38114	0.14784	0.899128	1.02128	0.799019	0.441637	0.397819	0.543553	0.304015	0.340605	0.258189	0.333153	0.444018	0.726304	0.400306	0.648516
0.716672	0.481319	0.33665	0.224726	1.04567	0.728869	0.357441	0.495439	0.626838	0.561563	0.185884	0.356309	0.0783931	0.492075	0.420847	0.262383	0.235074	0.493465	0.505491	0.494048
1.10881	0.741328	0.789951	0.73862	1.1925	1.14663	1.1206	1.94565	1.77641	1.94104	0.720261	0.710395	0.76215	0.769407	0.914556	0.265459	0.256275	0.309776	1.19476	1.05206
0.298295	0.498945	0.986218	1.02264	0.36212	0.232562	0.407216	0.934075	0.431266	0.226944	0.417314	0.539243	0.607429	0.169927	0.235579	0.285579	0.370774	0.232486	0.618414	0.304253
1.07508	0.823092	1.34432	1.58703	1.37393	1.12855	0.296547	0.600591	0.716027	0.397635	0.391775	1.17822	0.794229	0.284046	0.246567	0.349553	0.32152	0.385776	0.170375	1.33382
0.898692	1.26798	0.21777	1.20774	0.702537	1.48655	1.02648	0.952747	0.594268	0.28577	0.324749	0.284473	0.232744	0.593138	0.396198	0.240091	0.729572	0.381461	0.539629	1.72632
0.75127	1.76383	0.582396	0.367441	0.175435	0.92624	1.9247	1.99271	1.51722	1.08187	0.100991	0.714839	1.20177	0.709	0.652742	1.63373	1.51493	1.64779	1.39345	2.03906
1.16703	0.400189	0.147216	0.370052	0.337097	0.660757	0.67133	0.186242	0.457642	0.309081	0.349637	0.429373	0.219727	0.359689	0.770394	0.285385	0.344555	0.660621	0.340244	0.766683
0.550046	0.580833	0.485933	0.985625	0.414463	0.694897	0.827558	0.163172	0.958239	0.759908	0.483114	0.273791	0.303274	0.307157	0.993016	0.393821	0.355192	0.50171	0.588539	1.43327
1.09089	0.390699	0.343586	0.352281	0.950634	0.363671	1.4842	1.38143	0.891624	0.878166	0.481027	1.06185	0.430394	0.476546	0.229365	0.208573	0.395731	0.518049	0.704904	0.157174
0.877352	0.350837	0.417215	0.872221	0.412605	0.665843	1.22571	1.41046	1.24352	0.776957	0.394426	0.411851	0.424329	0.439814	0.615089	0.251115	1.03031	0.371939	0.476519	0.461801
1.30978	0.877697	0.277927	0.264985	1.9886	1.22086	0.31314	0.413292	1.04972	0.36738	0.865656	0.240079	0.371055	0.313677	0.244488	0.235362	0.713017	0.877238	0.425853	0.215178
0.747061	0.395559	0.948398	0.420036	0.507356	0.518526	0.844886	0.423832	0.638508	0.43482	0.66012	0.154602	0.184406	0.299572	0.245601	0.985457	1.15315	0.75443	0.28826	0.730277
0.396795	0.63901	0.74058	0.406007	0.405238	0.336851	0.164062	0.318341	0.709912	0.214324	0.578165	0.486523	1.05135	0.395182	0.270995	0.624386	0.276521	0.452433	0.777579	0.218768
0.987624	0.8464	0.194985	0.402775	0.275692	0.998901	0.223762	0.526967	0.155638	1.06788	0.223123	0.744992	0.568376	0.259139	0.910215	0.291974	1.21463	0.320407	0.407208	0.401036
0.789514	0.890602	0.422051	0.13242	0.169074	0.313824	0.341784	0.259253	0.934919	0.585337	1.33257	0.673591	1.63245	0.345369	0.410911	0.320605	0.648766	0.283751	0.230666	0.94472
1.28635	0.434621	0.383942	0.287183	0.218113	0.359473	0.602682	0.726828	1.40841	0.56858	0.874519	0.674653	0.804006	0.328236	0.655312	0.161829	0.42614	0.0914489	0.407307	0.788134
1.24832	0.325273	0.458064	0.584457	0.543185	0.874403	0.224677	0.73336	1.73908	1.08373	0.385358	0.270916	0.185319	0.410885	0.509403	0.264447	0.462671	0.420004	1.29001	1.09967
0.565732	0.582529	0.469795	0.353839	0.770568	0.453936	0.603108	0.544166	1.19932	0.265569	0.717411	0.763458	0.691723	0.293974	0.255676	0.290816	0.169729	0.243447	0.492396	0.672175
0.704121	0.713783	0.630262	1.97564	0.473456	0.269628	0.651153	1.11876	0.26536	0.351793	0.161155	0.754541	0.591949	0.684521	0.428859	0.468489	0.452611	0.721182	0.124977	0.213362
0.613426	0.565091	1.15464	0.788949	0.822781	1.29471	1.06078	2.72818	1.71042	2.47549	0.612227	0.174744	1.03223	0.694776	0.512044	0.300667	0.381915	0.407383	0.470363	0.0832109
0.776493	0.698339	0.248415	0.491041	0.842032	0.510698	0.363659	0.514295	0.213697	1.05407	1.08161	0.416199	1.62954	0.188194	0.405525	0.971098	0.457834	1.65347	0.896277	1.53067
1.60709	1.51809	0.953923	1.73361	1.31587	1.03273	0.555179	1.1607	1.16892	1.15927	0.54117	0.333664	2.17519	0.824283	0.729113	2.24933	0.539921	1.28282	2.44593	1.29166
1.18963	1.93868	1.28315	0.491595	1.03514	0.0871693	0.427184	0.327293	0.849502	0.154324	0.499681	0.28618	1.18119	0.719689	0.883406	0.865979	0.650842	1.49818	1.41572	0.478472
0.318981	1.97403	1.46258	0.985533	1.163	0.796631	0.362778	0.324025	0.292313	1.04557	0.289998	1.02135	0.294207	0.326074	0.519534	0.83849	0.289192	1.6017	1.08872	0.7319
0.761227	0.881395	0.143275	0.224973	0.213714	0.272518	0.427775	0.428625	0.211492	0.416554	0.404062	0.252374	0.871132	0.23668	0.505358	0.19042	0.217498	0.843218	0.132869	0.245809
0.643525	1.72556	1.35012	0.381953	0.539021	0.454031	1.06553	0.978287	0.383231	0.418441	0.125697	0.341093	1.29749	1.1281	1.40224	1.75327	1.62101	1.65082	1.70747	1.7275
0.340493	0.81006	0.558639	0.240405	0.551306	0.387729	2.40216	1.87567	1.1791	0.627961	0.522315	0.323452	0.100771	0.424957	0.427528	0.102083	0.348921	0.82786	0.668369	0.493033
0.802098	0.939766	0.457479	1.00836	0.75245	2.01834	0.625917	0.565577	0.478494	1.58928	0.365837	0.327624	0.545662	0.387044	0.135727	0.344136	0.923304	0.697239	0.767606	0.580284
0.601674	1.22351	0.376426	1.02288	0.732148	2.76634	0.441129	0.627132	1.07625	1.3435	0.789273	0.327083	0.555232	0.452462	0.305964	0.420783	0.464186	0.714175	0.456951	0.270714
0.153123	0.167686	0.464371	0.788154	1.01258	0.395412	0.80003	0.557976	0.433404	0.538905	0.526215	0.234636	1.07718	0.969067	0.964322	1.01486	1.44043	0.137327	0.555722	0.545886
0.695264	0.724483	0.260028	0.413779	0.372889	0.342599	0.269353	0.47975	0.189322	0.296004	0.708871	0.797983	0.663319	0.333345	0.305815	0.197382	1.57391	0.244331	0.358634	0.626019
0.602526	0.351445	0.334639	0.428776	0.0868359	0.311794	0.216218	0.246694	0.451159	0.570672	0.468201	0.843335	0.401773	0.469411	0.444639	0.670886	1.45113	0.334432	0.742404	0.16104
0.356877	0.596221	0.50762	1.48381	0.998493	1.1737	0.699771	0.596761	1.64861	0.157086	0.354193	0.745887	0.669471	1.14475	0.785515	0.260733	0.292807	0.2495	0.25434	0.281002
0.666978	0.412146	0.170327	0.16	0.304791	0.479627	0.326659	0.830029	0.225757	0.578245	0.684139	0.355704	0.297492	0.196507	0.149455	0.345075	0.386169	0.311307	0.535312	0.635929
0.862185	0.568026	0.373355	0.415532	0.334374	0.219512	0.327865	0.230033	0.208718	0.24162	0.426139	0.838228	0.118588	0.13131	0.259174	0.370147	0.350392	0.246992	0.929749	0.534082
0.239348	0.301485	0.588604	0.475034	0.291277	0.347894	0.289689	0.272497	0.684172	0.449651	0.0882841	0.123096	0.244609	0.407088	0.340725	0.403385	0.376651	0.488378	0.423971	0.569345
0.769579	0.145642	0.426039	0.52097	0.453469	0.510143	0.522252	0.556996	0.508752	0.143047	0.523773	0.683012	0.330921	0.347089	0.250767	0.888886	0.353088	0.363644	0.576384	0.938124
1.56306	0.84486	0.141794	0.641647	1.38048	0.885272	0.324099	0.380795	0.218316	0.541472	0.291174	0.377032	0.811655	0.373586	0.257215	0.717978	1.29734	1.40707	0.371946	1.52396
1.21897	1.41229	0.495779	1.03605	1.38968	1.67871	0.738165	0.601169	0.0623332	0.770178	0.583381	0.693541	1.18866	1.12393	1.28299	1.06147	1.57627	2.06487	0.670432	1.30016
0.822441	1.3646	0.851407	0.453578	1.07647	0.892149	0.745765	0.820909	0.196066	0.226254	0.618067	0.978071	0.540165	0.428164	0.979243	1.40925	1.70969	1.87467	1.67179	1.74843
0.413699	0.379802	0.732992	0.143766	1.55124	0.735221	0.384762	0.853447	0.358708	0.632378	0.258671	1.03609	0.508957	0.480829	0.512225	0.79412	1.06387	1.88928	2.1118	1.60997
1.00124	0.295263	0.543782	1.22401	1.31574	0.713606	1.20972	1.60875	1.44536	1.20296	0.568514	0.361878	1.27374	1.27768	0.946893	0.764329	1.15159	2.27268	2.56297	0.352627
0.971855	0.370934	0.918979	1.37166	0.74626	1.43115	0.786997	1.64599	0.29142	0.280744	0.287612	0.718941	0.570923	0.745155	0.595968	0.506163	1.1184	1.12565	0.755884	0.456888
0.92177	1.94545	1.20556	0.452993	0.736546	0.578946	0.394947	0.420859	0.226117	0.250946	0.560057	0.831192	0.510958	0.354655	0.573776	0.589965	0.278126	1.19797	1.68951	0.609826
0.289182	0.975754	0.488838	0.555904	1.03326	1.0594	1.71627	1.5379	0.25692	0.664998	0.906429	0.790323	0.87091	0.561333	0.579952	0.74432	0.488659	0.396137	0.584591	0.654475
0.525304	1.62319	1.78704	0.353784	1.58988	1.43428	0.749367	0.461095	0.531053	0.210982	0.43764	1.78201	1.2041	0.386731	0.349962	0.418926	0.813805	0.596914	0.834077	0.214355
0.624462	0.256349	0.233775	0.574109	0.283095	0.166054	0.492274	0.111044	0.956856	0.332344	0.419298	0.101307	0.704791	0.433653	0.381607	0.112857	0.439055	0.256492	1.08858	0.831159
1.61721	1.50904	0.868579	0.1256	1.72555	2.07851	0.891306	0.857237	0.497154	0.830883	0.439442	1.32672	0.864787	1.41254	1.11026	1.09936	1.8113	1.47705	0.468815	1.10645
0.876971	0.0636965	0.482483	0.449683	0.514365	0.181385	0.580785	0.709679	0.317453	0.252951	0.192022	0.152922	0.788096	0.371685	0.567017	0.762143	0.651507	0.311911	0.803905	0.650893
0.339531	0.643584	0.268365	1.03386	0.946751	0.858408	1.52139	1.4448	1.38642	1.23366	0.894171	0.856149	0.409205	0.289761	0.26674	0.289662	0.454114	0.241588	1.01186	0.177379
0.855645	1.30086	0.978652	0.325444	0.421999	0.457759	1.26576	0.48653	0.508598	0.318477	0.407756	1.11337	1.32897	0.265514	0.491258	0.281097	0.598468	1.03591	0.678381	0.432907
0.632855	0.228898	0.208627	0.574874	0.377657	0.294972	0.728924	1.03632	0.619456	0.877318	0.347774	1.12696	0.419284	0.681825	0.273789	0.559991	0.231623	0.13518	0.406008	0.429496
1.24768	0.47671	0.346884	0.225485	0.180839	0.508276	0.797841	0.721774	1.30688	0.568852	0.883311	0.672396	1.09842	0.407962	0.565482	0.212903	0.345884	0.198002	0.317093	0.863848
1.26717	0.644745	0.519	0.809078	0.245639	0.375264	0.651122	0.156377	0.440118	0.568767	0.266727	0.346865	0.376366	0.249971	0.935197	0.719231	0.141949	0.212686	0.111286	0.538519
0.916989	1.4368	0.324305	1.79159	0.530281	0.543125	0.83689	0.805329	0.977152	0.23228	0.381254	0.150032	0.319137	0.368249	0.34158	0.35038	0.120838	0.241637	0.153937	1.45577
0.452408	0.666082	0.386877	1.08892	0.951784	1.38344	0.746937	0.733059	1.20013	0.122254	0.987293	0.540765	0.816699	0.330798	0.408354	0.270516	0.324894	0.265067	0.400825	0.998537
0.532842	1.05171	1.04867	0.725787	0.170137	0.590951	0.341189	0.8487	0.211595	0.348433	0.119279	0.757424	0.228122	0.327544	0.524155	0.529657	0.386668	0.491839	0.328823	0.376904
0.527856	0.379786	0.274479	0.101711	0.348092	0.213844	0.225149	0.183811	0.51977	0.23509	0.37209	0.516582	0.443615	0.190982	0.304862	0.214871	0.662578	0.114198	0.579143	0.61206
0.899491	0.53978	0.196442	0.210504	0.775867	0.531939	0.461933	0.375384	0.312484	0.432843	0.507739	0.36289	0.362383	0.322414	0.379111	0.639206	0.640855	0.543233	0.605119	0.752832
0.698721	1.3173	1.6576	1.7218	2.00304	1.59629	1.38827	1.27258	0.801923	0.883619	1.65121	1.56163	0.961398	0.504396	0.940934	0.562004	2.29126	1.96966	2.21685	1.50964
0.728116	1.29224	1.69914	1.84238	1.73767	0.899462	0.445398	0.238172	0.348207	0.581238	0.112771	1.17507	0.273079	0.23676	0.500796	0.366085	0.742105	0.420433	0.422754	2.23596
0.217153	1.82399	1.03709	0.376688	0.527084	0.395309	0.844534	0.36383	0.731818	0.521442	0.842705	0.115951	0.561866	1.06473	1.35717	1.27209	1.42283	1.65243	1.3143	1.32621
1.03989	0.488207	0.918172	0.686672	0.399489	0.897157	0.515514	0.626327	0.568471	0.666017	0.707987	1.28617	0.510047	0.41957	0.17661	0.294059	0.408638	0.283459	0.14022	0.725482
0.389095	0.455208	0.392062	0.996176	1.12304	0.26897	0.132901	0.237797	0.324608	0.087929	0.664103	0.460086	0.280175	0.424408	0.25337	0.551142	1.76325	0.191997	0.412137	0.447842
0.770275	0.219335	0.280907	0.95501	0.818251	1.08286	0.174072	0.45959	0.374902	0.195526	0.416873	0.07132	0.420117	0.732387	0.529252	0.655979	0.513725	0.459041	0.751283	0.912544
1.11182	0.7392	0.72309	0.376067	0.243566	0.50436	0.298741	0.0986617	0.678838	0.443103	0.344706	0.499996	0.610014	0.0969251	0.383141	0.296891	0.836869	0.604753	0.267181	0.165683
0.737585	0.606236	0.476824	0.626356	0.480683	0.294482	0.584879	0.653134	0.980192	0.360931	0.420325	0.350161	0.291674	0.396362	0.568007	0.388888	0.383185	0.286427	0.796445	0.400331
1.11853	0.873336	0.462551	0.300017	0.383588	0.255121	0.521842	0.546867	0.519828	1.1153	0.497454	0.302646	0.275931	0.412969	1.03678	0.217374	0.348605	0.110309	0.448184	0.438283
0.770539	1.33999	0.168789	0.990139	0.600566	0.754718	0.409155	0.674769	0.702353	0.646987	0.985551	0.461685	0.244768	0.433449	0.265522	0.325059	0.404786	0.252455	0.28972	0.772996
0.54157	0.532154	1.06466	0.259536	0.300176	1.21971	1.07274	0.954954	0.400536	0.185044	0.694472	0.268798	0.671137	0.333633	0.31811	0.233706	0.442263	0.0653838	0.23905	0.197806
1.43362	0.749506	0.777379	0.411101	1.18683	1.11984	0.437189	0.222247	0.461283	0.628416	0.463793	0.76278	1.00997	1.14	0.237614	0.240722	0.898555	1.20963	0.378927	0.288395
0.855038	0.990444	1.10622	0.918314	0.722144	0.411896	1.40848	1.6412	1.35182	0.496058	0.059129	0.285527	0.209883	0.252144	0.464953	0.140428	0.312212	0.464215	0.458636	0.365113
0.512739	0.250327	0.387879	0.225443	0.835111	0.315429	0.140068	0.813275	0.302661	0.504535	0.493989	0.313673	0.391345	0.788515	0.664564	0.633358	1.13751	0.969423	1.35562	1.29268
0.619587	0.226827	0.336778	0.794325	1.4598	0.497198	0.373344	0.503723	0.572779	1.57821	0.907053	0.588272	0.736442	1.15456	0.751599	1.28271	0.577993	0.996035	1.87594	1.19547
0.641588	0.748007	0.576275	1.53308	1.5313	1.53721	1.70999	1.84545	1.49101	1.39389	1.41837	0.940834	1.08586	0.768263	0.333228	0.780973	1.84632	1.69267	2.64149	0.326409
0.232162	0.928285	1.69337	1.86544	2.19012	2.26113	2.01815	2.00471	1.50535	1.59083	1.98085	1.47514	0.933873	0.714041	0.85869	0.744616	2.36696	1.64796	2.69741	0.914171
0.947237	0.918022	0.417297	0.806648	0.680956	0.274107	0.350347	0.334868	0.52198	0.996263	0.787498	1.06702	0.552292	0.337141	0.211714	0.338832	0.180358	0.450661	0.42364	0.432011
0.544421	0.370524	1.31008	0.30612	0.153829	0.633347	0.345326	0.403437	0.386578	0.268413	0.718423	0.882949	0.242922	0.803757	0.357927	0.251861	0.314073	0.186266	0.697603	0.270775
1.01217	1.04534	0.323605	0.621869	0.37438	3.20663	0.735616	1.41929	1.1009	0.361621	1.13803	0.498497	0.750458	0.316519	0.944988	0.780253	0.171272	0.853271	0.407059	0.901429
0.649679	1.49456	1.10052	0.689102	0.447335	0.0988906	0.557909	0.283673	0.370871	0.641037	0.43487	0.250775	0.248058	0.0935978	0.272959	0.261074	0.595688	0.51052	0.194998	0.155815
0.764	0.549092	0.575267	0.397267	0.698114	0.525911	1.67786	1.37308	0.290886	0.778964	1.11226	1.12225	0.411438	1.12265	0.387821	0.519245	0.776543	0.687251	0.488571	0.915462
0.664846	1.461	1.91959	1.0266	0.83177	1.41147	0.344644	0.614486	1.27809	0.858806	0.496465	0.554352	0.939004	1.08315	0.770774	1.06029	1.12248	1.05385	1.11521	0.481343
0.946607	0.375873	0.517166	0.989589	0.355062	0.551703	2.11604	1.91886	0.720933	0.273655	0.446407	0.230046	0.735706	0.253491	0.433291	0.350196	0.319389	0.49877	0.610677	0.40154
0.666927	0.572339	0.572722	0.649317	0.368261	0.699515	2.6155	2.0023	0.835381	0.449873	0.411298	0.472866	0.993145	0.502122	0.939751	0.566525	0.843305	0.445979	0.421667	0.252398
0.404985	1.24519	0.0827594	0.484309	0.541567	0.543513	0.128375	0.615564	0.112835	0.984229	0.68999	0.94201	1.10761	0.950274	1.11255	0.865628	0.356786	0.533065	0.286703	1.22724
0.766012	0.400006	0.012794	0.311186	0.886189	0.759627	0.842933	0.354678	0.325353	0.241998	0.618775	0.454328	0.750335	0.364042	0.539604	0.838034	0.765691	0.633391	0.742743	0.584074
0.788688	0.138468	0.709502	0.036906	0.327323	0.583385	1.62436	0.516102	0.259015	0.249273	0.501397	1.05849	0.404477	0.303573	0.184267	0.244555	0.304684	0.29765	0.48504	0.215895
0.928749	1.18701	0.380299	1.3844	0.560846	0.41383	0.521061	0.835498	0.40754	0.226393	0.958711	0.691426	1.54741	1.29416	0.913067	0.775221	1.52687	1.36619	0.424176	0.435691
0.79291	0.786629	0.368311	1.07017	0.740716	0.406248	1.10434	0.779144	0.706419	0.389876	0.545137	0.314466	0.29453	0.234148	0.219805	0.519926	0.33129	0.524625	0.230649	0.197781
0.327977	1.42012	1.0802	1.19975	1.21913	0.654935	1.35472	1.43737	0.51519	1.21375	0.729047	1.25495	0.939637	0.980532	0.822518	0.374194	0.635625	1.23896	0.284856	0.956306
0.54391	1.36953	0.907413	0.672499	1.30479	0.541936	0.968892	0.497704	0.913821	0.144051	0.886032	0.802164	0.772519	0.524733	0.526677	0.706219	0.669085	0.640906	1.09954	1.24275
0.481797	0.302486	0.745472	1.82262	1.12967	0.62697	1.05845	1.938	0.483786	0.825964	0.453189	1.50761	1.13987	0.391607	0.189456	0.12187	0.785548	0.297558	0.431599	0.398193
0.564912	0.196264	0.887036	1.41895	1.12935	0.556949	0.734385	0.78678	0.811482	0.866549	0.280288	0.974865	0.468949	0.558239	0.390196	0.427671	0.38388	0.233915	0.4385	0.268201
1.00172	0.374008	0.871914	0.646224	1.17194	1.38048	0.489173	1.31438	0.552224	0.30952	0.313094	0.322779	0.612838	0.667396	0.731904	0.273459	0.393468	0.221688	0.285929	0.148944
0.437568	1.24451	1.71648	0.411703	0.460366	1.01407	0.206173	0.414177	0.374038	0.709013	0.902382	0.966457	1.23968	0.812586	1.01033	1.15953	0.90458	0.931415	0.456977	0.889391
0.835261	0.374715	0.278853	1.03776	0.172539	0.179285	0.436173	0.520366	1.34901	1.62905	0.260009	0.259492	0.319191	0.172437	0.345031	0.550033	0.44714	0.173258	0.709853	0.29771
0.801347	0.369265	0.760299	1.1046	1.03023	0.104193	0.242294	0.265738	1.52136	0.706267	1.30089	0.358445	0.130939	0.483161	0.378589	0.264849	0.319926	0.0658481	0.848871	0.939561
0.480813	0.155389	0.302235	0.140664	0.261073	0.427445	0.29558	0.465381	0.493178	0.678228	0.172397	0.162701	0.307916	0.256343	0.547151	1.01345	1.64839	0.288787	0.143794	0.738017
0.780731	0.248929	0.220478	0.399536	0.220107	0.269963	0.400914	0.349922	0.494893	0.740689	0.813099	0.490644	0.628415	0.473913	0.196202	0.593862	1.04415	0.53967	0.344427	0.770913
0.858082	1.33279	1.20525	0.285008	0.509618	0.41196	0.299969	0.890421	0.476241	0.247603	0.504523	0.43814	0.328112	0.563282	0.333267	0.533679	0.657725	0.276547	0.142457	1.14172
1.92274	1.12061	0.227957	1.25251	0.588062	0.450663	0.602595	0.349809	0.3172	0.780094	0.317579	0.128262	1.16174	0.909457	0.293283	0.348384	0.137454	1.20948	0.268576	0.760416
1.67641	1.37589	0.211918	1.04877	0.96554	0.752785	0.48066	0.380709	0.335643	0.815565	0.431665	0.40827	1.05356	1.01518	0.673103	0.35548	1.31656	1.89602	0.211914	1.55603
0.999056	0.679438	0.843629	1.70999	0.494806	0.441042	0.549224	0.784379	0.309882	0.474079	0.0830921	0.939367	0.467018	0.885148	0.413707	0.560913	0.31246	0.286308	0.494339	0.385003
0.916607	0.269235	0.374294	0.543306	0.701383	0.820032	0.284819	0.252141	0.508445	0.227767	0.759071	0.969402	0.622267	0.330011	0.100309	0.36493	0.38726	0.258884	0.337855	0.66417
1.48095	1.69484	0.832232	0.822906	1.82529	1.51051	1.52938	1.41517	1.5764	1.42078	0.250972	0.483361	1.35408	1.10016	0.881802	1.15694	1.47925	0.965283	1.7064	1.67213
0.540839	1.00298	0.59519	0.957471	1.76751	1.88326	1.91477	1.69507	1.02602	1.17014	1.08446	1.55653	0.17314	0.150807	0.131988	0.259994	1.54437	1.83067	1.92725	1.47652
0.362887	0.368119	0.387425	0.923648	0.591235	0.623573	2.2158	2.33414	2.03601	1.92018	0.44398	0.299431	0.658679	0.577675	0.26343	0.339294	1.15078	1.50701	2.59539	0.246949
0.59618	0.710907	0.525683	0.158939	0.497896	1.26192	1.73184	0.989513	1.66889	1.96761	0.983935	0.84291	0.556783	0.289611	1.13979	0.82605	0.509607	1.16351	1.25114	0.742999
0.457042	0.8377	0.299436	0.33479	0.215072	1.49956	0.328854	1.20049	0.310467	0.656861	0.526303	1.19655	0.568685	0.29965	0.333465	0.422572	0.470556	0.603634	0.566818	0.255363
0.873518	0.875203	0.620494	0.595948	0.259201	2.3067	0.759207	1.14934	0.47305	0.435164	0.405954	0.608314	0.162591	0.792727	0.428716	0.643189	0.464937	0.944697	0.70292	0.31875
0.669523	0.548565	0.206716	0.631858	0.981378	0.361676	0.582423	0.654818	1.32867	0.153116	1.21618	0.780271	0.434653	0.322635	0.302224	0.366665	0.338771	0.594558	0.0837757	0.203963
0.814818	0.399116	0.463936	0.0930282	0.315105	1.13163	0.757452	0.97594	1.61276	0.144405	1.79912	0.987631	0.589523	0.366411	0.294914	0.248076	0.388989	0.237581	0.483513	0.320537
0.772743	0.306424	0.463304	0.870142	0.600304	0.56321	0.491745	0.515425	0.63652	0.358908	0.198425	0.744633	0.270967	0.374252	0.596614	0.31055	0.157453	0.474719	0.385431	0.234911
0.901997	0.556192	0.268965	0.553596	0.579839	0.847146	0.154367	0.563406	0.721424	0.363068	0.742221	1.32568	0.384362	0.25461	0.304194	0.249067	0.361631	0.472951	0.57288	0.8939
0.80589	0.674271	0.267972	0.474985	0.61929	0.290696	0.363637	0.962466	0.557616	0.206653	0.457119	1.58268	1.71593	0.722411	0.163326	0.972601	2.01914	0.487688	0.19528	0.241601
0.499421	1.36581	1.06847	1.23012	0.302321	0.857863	0.609385	0.321763	0.607911	0.516672	1.27552	0.373669	0.261964	0.323546	0.519418	0.167661	0.80312	0.3112	0.248607	1.30539
1.03605	1.11142	0.15331	0.157349	0.48268	0.356615	0.312071	0.727297	0.548637	0.720491	0.71411	0.460686	0.34377	0.178499	0.437992	0.368526	0.270289	0.964068	0.61194	0.341774
0.286859	1.53502	0.211587	1.24101	1.12406	1.11019	0.790991	0.777197	1.45274	0.513602	0.174222	1.46543	1.34817	0.393665	0.323533	0.569235	0.528658	0.392293	0.315494	0.681658
1.05153	1.66259	0.216135	1.01511	0.918796	0.278385	0.445332	0.746192	0.451166	0.436093	0.179584	0.21117	1.09858	0.965832	0.333469	0.730005	1.16153	0.299605	0.615258	0.557622
0.73436	0.896095	0.179998	0.215988	0.559272	0.979514	0.999261	0.52236	0.430261	0.730038	0.733629	0.842628	0.542022	0.305268	0.317617	0.461911	0.339202	0.306554	0.300941	0.409656
0.58424	0.915699	0.705164	0.724813	1.03177	0.607446	0.772255	0.939004	0.668869	0.453936	1.12909	0.457688	0.550581	0.656759	0.524522	0.569254	0.712272	0.885487	1.26353	1.21646
0.906214	0.683906	0.47854	1.46513	1.19417	0.908851	0.397586	0.513978	0.262574	0.129789	0.124366	0.284203	0.251633	0.395865	0.610722	0.524296	0.718811	0.782122	0.496277	0.455111
0.577324	0.916959	0.653104	0.701442	0.779419	0.909719	0.239533	0.680465	0.951832	0.245847	0.544236	1.09065	0.637908	0.197077	0.282431	0.350262	0.361583	0.543422	0.371624	0.388686
0.511568	0.825439	0.520698	0.211754	0.726998	0.739153	0.33526	0.412936	0.839265	0.99722	0.408763	0.917842	0.584959	0.644943	0.280997	0.542107	1.11066	0.704545	1.39476	0.971996
1.13316	1.42353	0.456719	0.90949	1.16547	0.952589	0.550342	0.576635	1.16296	1.07464	0.457055	1.00524	0.464481	0.787654	0.547547	0.949455	1.16571	0.913864	1.53801	1.15911
0.647795	0.645984	0.774692	0.933126	1.98125	2.38034	2.37033	3.41266	3.07172	3.20409	1.62244	0.587641	1.86336	0.512573	0.904279	0.422606	0.248895	0.125222	0.887153	0.862466
0.658318	0.955263	1.08668	0.514717	0.724357	1.60416	1.7008	3.54976	2.62113	2.79612	0.30694	0.512715	0.822727	0.307196	0.259313	0.269792	0.245142	0.240095	0.291079	0.27112
0.699678	0.337539	0.490307	1.0207	0.574553	0.172009	0.409449	0.837327	0.602533	0.615208	0.124304	1.75805	0.625612	0.172735	0.512417	0.461255	0.144643	0.267076	0.237565	0.594805
1.01976	0.428508	0.251113	0.281538	0.098302	0.373051	0.258052	0.278114	0.409139	0.606475	0.38513	1.05715	0.896309	0.513084	0.39887	0.590073	0.0891371	0.272542	0.350273	0.921034
0.5695	0.837419	0.669268	2.19847	1.20195	1.45775	1.47495	1.70463	0.805469	0.312944	0.302709	1.08789	0.40921	0.59755	0.40439	0.450364	0.767499	0.553937	0.364764	0.384738
1.47516	1.34432	0.605058	0.526695	0.734224	1.36414	0.534326	0.73448	0.167013	0.617084	0.605171	1.44933	0.288953	0.303752	0.175843	0.179944	0.0824375	0.333763	0.42541	1.29593
0.808458	0.954615	0.738421	0.279559	0.788461	1.14633	0.938821	0.40633	0.407348	0.125447	0.327533	0.753719	0.898494	0.396002	0.399807	0.221574	0.572509	0.217213	0.342523	1.00367
1.26346	0.823816	0.31314	0.349523	0.639829	0.81532	0.632852	0.343537	0.93954	0.377661	0.223827	0.395171	0.429062	0.218061	0.644739	0.631582	0.323344	0.643235	0.290297	1.42171
1.17509	0.207507	0.422809	0.653854	0.0559464	1.14592	1.12692	0.383154	0.773311	1.35626	1.11879	0.484594	0.170967	0.487646	0.338595	0.404459	0.333198	0.957734	0.444658	1.14606
0.256615	0.556879	0.643076	0.206164	0.209948	0.826332	0.581821	0.920467	0.851574	0.704223	0.246618	0.237898	0.485204	0.52677	0.264034	0.48795	0.507041	1.0702	0.434436	0.880006
0.658815	0.69259	0.182712	0.921976	0.916924	0.452865	0.15421	0.654668	0.848006	0.29909	0.759053	0.829882	0.405739	0.361154	0.761141	0.327767	0.48625	0.658295	0.29968	0.0908121
0.810119	0.797174	0.336221	0.166953	0.0823882	0.251371	2.52734	1.71094	0.235864	0.294319	0.50665	0.656249	0.520515	0.203284	0.812699	0.41626	0.383269	0.729706	0.311812	0.32871
1.01935	1.20836	1.31228	0.649723	1.16695	1.24137	1.1887	1.86147	1.30059	1.45765	0.520774	0.429098	0.275266	0.414816	0.232342	0.433727	0.825723	0.353879	0.665451	0.300378
2.52391	1.87384	1.17183	1.1022	1.1452	0.970962	0.369891	0.449707	0.330918	0.402309	0.53601	1.72775	1.86325	1.54742	1.23798	1.04413	1.32642	0.354331	0.685625	0.921183
0.630788	0.36721	0.385173	0.433373	0.224994	0.590878	0.350832	0.190407	0.528014	0.410534	0.711066	0.522784	0.884222	0.581078	0.483409	0.464109	0.807609	0.397579	0.264313	0.287993
0.998842	1.84547	0.596816	0.449729	0.422709	0.848604	1.23474	0.29196	1.20782	1.02432	1.24696	1.06458	0.394055	0.293632	0.20345	0.555996	0.259837	0.338791	0.884715	0.560374
0.485823	1.68636	0.61197	1.98012	1.39544	0.508425	0.783667	0.118328	0.704094	0.486127	0.742406	1.25445	1.69868	0.810262	0.395112	0.294329	1.4345	0.44002	0.369714	1.15475
1.03182	1.12376	0.26342	0.0842463	0.544113	0.108843	0.413871	0.400311	0.682332	0.343017	0.938981	0.321981	0.226256	0.362293	1.01346	0.454016	0.56823	0.534878	0.620227	0.418145
1.58413	0.567826	0.306041	1.53075	0.922036	0.943461	0.604231	0.364171	1.48951	0.740737	0.197288	0.865451	0.365186	0.372371	0.319532	0.235544	0.411941	0.670098	1.23874	1.5514
0.754099	0.559018	0.36726	0.338765	1.14855	0.271512	0.373734	0.456563	1.09288	0.614343	0.845733	0.251764	0.336629	0.500879	0.25357	0.406364	0.200958	0.595697	0.373761	0.15113
0.713508	0.246727	0.126477	0.231743	0.522911	0.58311	0.175468	0.522362	0.137398	0.804714	0.284531	0.14367	0.335406	0.314047	0.327662	0.25504	0.273418	0.224578	0.877676	1.07457
0.92663	0.699669	0.350974	0.676142	0.83282	0.41946	0.797737	1.00907	0.753208	0.350401	0.555512	0.273776	0.543788	0.563845	0.446644	0.521919	0.497391	0.495196	1.15656	1.05211
0.718232	1.03604	0.853197	0.955139	0.902643	0.937905	1.46622	1.30397	0.649703	0.192576	0.164788	0.967829	0.813764	0.552718	0.491972	0.431	0.444838	0.3391	0.699421	0.623964
0.812616	0.787931	0.855026	0.597093	0.700158	1.40028	2.00006	3.48391	3.16873	2.04224	0.317805	0.524853	0.221943	0.435407	0.312851	0.332601	0.222329	0.419989	0.215527	0.355396
0.427202	0.455725	1.17044	2.58665	2.17991	0.830286	0.493347	0.847521	0.687429	0.136935	0.417892	1.10907	0.436144	0.345421	0.716933	0.111641	0.160654	0.0830742	0.271602	0.968111
0.671175	1.93691	0.845158	1.63368	1.7221	0.521157	0.782178	1.16749	0.221199	0.693958	0.506877	1.19214	0.410691	0.427739	0.173472	0.31907	0.693123	1.08272	0.218937	0.310328
0.856595	0.385974	0.108572	0.227384	0.229493	0.590698	0.344368	0.458791	1.1401	0.632214	0.384947	0.520594	0.266304	0.308192	0.188194	0.333877	0.475477	0.393008	0.439835	0.422716
1.3396	0.282012	0.778707	0.992322	0.418881	0.409227	0.582692	0.491813	0.0925241	0.41528	0.261277	0.381102	0.527725	0.162039	1.18612	0.388025	0.409799	0.539745	0.686547	0.554118
1.45561	1.25198	0.744159	0.43936	0.546651	1.97502	1.28229	1.43279	0.770472	0.517005	0.406393	0.798515	0.349871	0.492234	0.358794	0.521352	0.34869	0.390671	0.187425	1.36645
1.42048	0.670908	0.366271	0.318888	1.28645	0.595572	1.38888	1.18123	0.173208	1.69619	0.239554	1.07261	0.440712	0.189099	0.529772	0.215967	0.107061	0.821831	0.572704	0.540527
0.738994	0.364861	0.511666	0.401876	0.383404	1.22841	2.45455	1.70231	0.332645	0.576946	0.93192	0.413064	0.597777	0.429559	0.151575	0.257917	0.469164	1.17717	1.0633	0.362855
1.53749	1.76749	0.236203	0.703344	0.807707	0.460007	0.507018	1.17683	0.236098	0.889351	0.360358	1.0804	1.21289	1.2918	0.744251	0.60956	1.23404	0.794372	0.511131	1.08539
0.91395	0.471568	0.749343	0.4622	0.355015	0.749981	0.262261	0.535952	0.81039	1.01243	0.265479	1.18488	0.342787	0.318787	0.238404	0.354676	0.703798	0.434864	0.273684	0.504239
0.980755	0.255619	0.258276	1.11329	1.07569	1.23188	0.837836	0.479844	0.412166	0.64562	0.481979	0.420954	0.55729	1.107	1.03685	0.439398	0.5421	0.257338	1.56041	0.98905
0.717016	0.828084	1.25517	0.876477	1.34196	1.12546	1.42072	0.359272	0.571344	0.197898	0.244152	0.732988	0.646347	0.467966	0.15764	0.420389	0.800709	0.86516	1.15749	0.951829
0.425662	0.921086	0.736324	1.17277	0.886333	1.18461	1.30664	1.05845	0.932237	0.30481	0.281227	1.16836	0.631708	0.630544	0.396128	0.481322	0.401781	0.357201	1.18785	1.19328
1.45993	0.88252	0.266728	0.361957	1.40793	0.845495	0.31175	0.331758	0.758375	0.50838	0.926645	0.591994	0.710083	0.986901	0.472076	0.31352	0.330174	1.06984	0.457182	0.164434
0.717381	0.137104	0.414273	0.35374	0.946322	0.303367	0.638681	1.343	1.38375	1.07366	0.62432	0.746631	1.07905	1.24041	0.978324	0.564735	1.18474	1.58986	1.66773	1.79857
1.13106	0.728761	0.615962	0.655885	2.71295	2.71897	2.48067	2.82464	2.87818	2.15723	0.994671	0.494536	2.22123	0.81029	1.60413	0.334261	0.921401	0.342246	0.622534	0.855885
1.13215	1.51279	0.587919	1.47962	0.696167	0.415112	0.266377	0.811299	0.937087	0.187171	0.317867	1.36076	1.3212	1.67817	1.33339	1.50791	1.35752	1.35328	1.72788	1.16773
0.247583	0.25557	0.11433	1.43491	2.24548	2.55641	2.60402	2.46986	1.58302	1.6599	1.52811	1.1152	0.469391	0.0997145	0.488235	0.324393	2.37017	1.17142	2.36874	1.25235
0.448301	0.351452	0.952936	1.33882	0.558949	1.05621	1.7992	1.02677	0.350554	0.980098	1.55325	1.07051	0.305442	0.954485	0.452494	0.517122	0.593773	0.52457	1.016	0.882399
0.813126	0.243358	0.711372	0.802683	0.214189	0.455844	1.91442	1.13244	0.403696	1.8045	1.36172	1.03727	0.325432	0.667228	0.377902	0.393618	0.466572	0.655872	0.438689	0.791082
0.64795	0.278761	0.947035	0.76588	0.52755	0.984362	1.12227	1.4319	1.20577	0.506383	1.47387	0.933635	0.827529	0.595842	0.401443	0.361689	0.769824	0.35151	0.796376	0.507914
0.420944	1.21801	1.50849	0.941702	2.13892	2.38842	0.937279	1.14503	0.390269	0.155701	0.44193	1.43429	1.96796	0.706461	0.775228	0.785108	1.28354	1.07449	0.825503	0.673944
0.53254	0.944472	0.424027	0.517318	1.10592	1.82346	2.04442	1.69421	0.377843	0.926155	1.24907	0.750635	1.76944	0.520563	0.511123	0.461813	0.259862	0.290469	1.09138	0.767517
0.596959	0.779242	0.333971	0.926485	0.789854	0.943299	2.51554	2.04619	0.686816	0.839876	0.610961	0.135067	1.54698	0.774045	0.472037	0.23792	0.460771	0.465652	0.362247	0.617075
0.295142	0.494885	0.911844	1.27561	0.711869	0.552695	0.414591	0.673711	0.731204	0.659592	0.408596	0.54333	0.176663	0.817827	0.641387	1.69244	2.00322	0.409489	0.0834355	0.640969
0.632015	0.261779	0.201239	1.06723	0.268169	0.613896	0.50115	0.460737	0.705528	0.313317	0.574273	0.644086	0.362077	0.730622	0.270286	0.325999	0.239774	0.479068	0.623151	0.374962
0.911685	0.291882	0.595692	0.283521	0.851277	0.283027	2.20727	0.534421	0.439915	0.38153	0.346756	0.766098	0.404064	0.265099	0.440189	0.239494	0.367073	0.468155	0.247767	0.783808
1.67221	0.647003	0.454186	0.401424	0.232462	0.536771	0.369622	0.366876	0.609501	0.946098	0.575731	0.245109	0.262855	0.301513	0.462587	0.120536	0.367176	0.980072	0.349288	0.618986
0.384822	2.54197	0.687633	1.70361	0.725702	1.14758	0.659653	0.453925	0.702846	0.419438	1.09642	1.37269	0.93266	1.12838	0.237228	0.381265	1.72018	0.259065	0.491305	0.276886
1.00145	0.588931	0.456646	0.613003	0.467842	0.527224	0.687982	0.957716	0.594552	1.16776	0.689374	1.20774	0.0976175	0.649909	0.446992	0.74815	0.439432	0.425762	0.391516	0.319118
1.0277	1.08405	0.196871	0.501791	0.287372	0.305907	0.612901	0.450463	0.749932	0.284276	0.283529	0.948253	0.303672	0.429032	0.19157	0.379482	0.42328	0.341787	0.927946	0.719017
0.483349	0.652567	0.926232	0.743223	0.533653	1.30495	1.5038	1.03041	1.16038	0.682558	0.412797	0.868771	0.385794	0.434544	0.173142	0.342076	0.622124	0.469699	1.54226	1.35711
0.684106	1.23948	1.28443	0.906295	0.968674	1.22846	1.8908	1.04089	0.729662	0.522359	0.390529	0.814317	0.315815	0.418427	0.283339	0.38229	0.21587	0.579279	1.24574	0.737288
0.917062	0.281417	1.20207	1.62527	0.267329	0.617506	0.0770609	0.581155	0.578268	0.291182	0.592177	0.499773	0.511484	0.382316	0.490854	0.698012	0.65732	0.741461	0.192531	0.286962
1.11182	1.08148	0.811786	1.71998	0.727243	0.640923	0.527737	0.338897	0.372347	0.445254	0.678706	0.814785	0.707142	0.567364	0.201444	0.604092	0.653584	0.229552	0.474167	0.360155
0.66114	0.973123	0.921825	1.1808	0.570678	1.19947	0.878844	1.21034	1.7258	0.660931	0.716774	0.943892	0.853963	0.762775	0.867231	1.03459	1.17876	1.18651	1.1865	0.691674
0.858217	0.405839	0.582988	1.73363	0.998132	1.44828	1.14782	1.06434	2.22299	0.750364	0.639408	0.536683	0.86758	0.786207	0.951621	0.561121	1.60973	1.8389	2.1107	1.3304
0.668086	0.465719	0.183617	0.34948	1.91865	2.79332	3.11716	3.53352	3.96954	3.64089	0.980251	0.751702	2.17336	0.248781	0.377075	0.28048	0.340064	0.655071	0.727329	0.939732
1.11237	0.861539	0.357101	1.40622	0.971332	0.604635	0.220845	0.461504	0.623291	0.598838	0.626229	0.818964	0.894373	0.497013	0.140046	0.966594	0.471853	0.297704	1.44485	1.37226
0.652628	0.71177	0.837052	0.450484	0.275866	0.299012	1.74875	1.24737	1.66245	1.97457	0.260301	0.643019	0.651936	0.741817	0.947799	1.1383	0.100048	0.788096	2.17541	0.917464
0.799091	0.19142	0.194289	0.932784	0.901672	0.522982	0.494889	1.51474	0.381806	0.914101	1.11011	1.46931	1.74058	0.516905	0.996521	0.88954	0.407912	0.744277	0.382003	0.63132
0.602273	2.00233	1.70983	0.485579	0.782155	0.394727	0.985166	0.510295	0.381533	0.744544	0.43401	0.96733	0.521878	0.567824	0.480255	0.544706	0.927748	1.02883	0.367216	1.1184
0.589089	0.894456	0.663611	0.560737	0.449677	0.324605	0.533834	0.412876	0.333491	0.773106	0.333643	0.105653	0.612752	0.823878	0.691158	0.233281	0.646912	0.360164	0.306001	0.221055
0.70484	0.595585	1.01331	0.562371	0.441126	2.04116	0.296955	1.03334	0.232358	0.303452	0.434063	0.220041	0.337462	0.713445	0.389125	0.494879	0.244943	0.57038	0.187855	0.710094
1.2949	1.38988	0.282537	0.314504	0.512319	2.53756	0.633965	1.15614	1.34724	1.05243	1.21702	0.978797	0.751759	0.845639	0.99079	0.67016	1.02054	0.533	0.168224	0.71082
1.05408	0.941955	0.136937	0.58015	0.290723	0.436162	0.288462	0.581093	1.02577	0.406104	1.06866	0.773902	0.50116	0.633393	0.452684	0.311504	0.429309	0.43464	1.23361	0.337431
0.912747	0.773969	0.370043	0.796641	0.801716	0.800267	0.774882	0.27422	0.489469	0.102037	0.722877	0.470016	0.423901	1.1067	0.525137	0.332642	0.48346	0.57126	0.727909	0.483583
0.424814	1.13548	1.3029	0.898269	0.117089	0.279571	0.983607	0.306121	0.451319	0.141864	0.427438	0.141927	0.166415	0.129846	0.579413	0.528213	0.580442	0.448622	0.341602	0.151473
1.24356	0.916429	0.327151	1.26153	1.14129	0.420326	0.24103	0.769776	0.41339	0.382807	1.3099	0.243802	0.300014	0.241364	0.635241	0.627258	0.690994	0.986891	0.260187	1.44112
0.756495	0.471141	0.935184	0.867791	0.71903	1.21044	0.694785	0.603064	0.169829	0.414197	0.778864	0.146606	0.76451	0.38146	0.154134	0.506222	0.357909	0.408426	0.211865	0.409245
0.611955	0.970093	0.577256	0.384708	0.644267	0.752359	1.35219	0.723193	0.93872	0.42227	0.580747	0.802862	0.745598	0.270142	0.550646	0.680648	0.950942	0.7384	0.971812	1.07513
0.699382	1.06111	0.971045	0.315274	1.16778	0.892691	1.19284	0.299736	0.541007	0.488576	0.435671	0.477892	0.529205	0.0902969	0.432517	0.170529	0.579663	0.336786	0.952526	1.1592
0.915939	0.755511	0.838934	0.185697	0.866549	0.233932	0.408633	0.388236	0.18363	0.321937	0.417002	0.805042	0.239907	0.608541	0.848233	0.909602	0.454954	0.198114	0.304744	0.504922
1.76224	0.921798	0.726856	0.948159	0.171801	0.626324	0.533525	0.608799	0.411834	0.342384	0.626968	0.398563	0.656027	1.52012	0.866442	1.2707	1.06582	2.06268	0.429229	1.18607
2.58875	1.90918	0.604709	1.71464	1.51392	0.669911	0.351846	0.381465	0.777046	0.268166	0.248552	1.05749	1.35647	1.47126	1.43923	1.40677	1.39494	1.46085	0.397779	2.03891
0.418078	0.360443	0.397502	0.165779	1.43555	0.639768	0.353158	1.58959	1.06102	1.16641	0.17042	0.651775	0.904649	0.839723	0.373206	0.339246	0.784692	1.75538	2.12445	1.51253
0.75624	0.295389	0.817155	0.962915	0.585075	0.215952	0.153985	0.267255	0.242834	0.475416	0.42875	0.519014	0.291641	0.352327	0.346934	0.261165	0.124813	0.382067	0.561523	0.533783
0.734667	0.229063	0.408277	0.246771	0.403535	0.220781	1.42396	0.941006	0.461411	1.1326	0.494699	0.442752	0.681787	0.54669	0.105576	0.212406	0.25168	2.02545	1.66905	0.566568
1.01573	1.47616	0.48526	0.873874	0.270659	0.304675	0.315938	0.584007	0.912631	0.695792	1.77078	0.471526	0.353929	0.389768	0.319138	0.512296	0.540256	0.83465	0.496883	0.723048
0.830291	1.37787	1.73659	1.08852	0.740433	0.481544	0.539041	0.427422	0.183326	0.774473	0.593923	0.610141	0.5182	0.776878	0.637478	0.744413	1.12036	0.78792	0.865712	1.58502
0.271046	0.867378	0.225855	0.849728	0.746782	0.300647	0.611353	1.40011	0.869611	0.0764046	0.388572	0.85847	0.231738	0.262693	0.316879	0.445204	0.451607	0.321573	0.306817	0.701338
1.25782	1.18375	0.456923	0.529206	0.429136	0.645063	0.443975	0.748333	0.665765	0.22937	1.11301	0.949694	0.29776	0.114314	0.111991	0.416778	0.0998108	0.45751	1.03281	0.436064
0.815213	1.18814	0.588508	0.752023	0.296284	0.811913	0.333556	0.254062	1.02333	0.365242	1.57017	0.436738	0.37653	0.364189	0.418575	0.523729	0.220002	0.795081	0.762807	0.564817
0.459568	0.768862	0.241335	0.287331	1.33714	0.660141	0.904643	0.841714	0.643677	0.853724	0.28051	0.993139	0.553206	0.714524	0.467864	1.02157	0.960258	0.575707	1.17565	0.111329
0.626406	1.00938	0.330578	0.152151	0.414396	0.392932	2.55934	1.94893	0.481169	0.278819	0.336566	0.237928	1.21937	0.873555	1.00228	0.305873	0.341574	0.452175	0.821839	0.309686
0.307162	0.186158	0.300881	0.314169	0.41944	0.403212	0.924318	0.936867	0.661564	0.359676	0.548321	0.603184	0.453707	0.0410404	0.271031	0.827057	0.210808	0.568292	0.617768	0.547904
1.28344	1.34232	0.53456	0.55995	0.590711	0.752223	0.343093	0.394317	1.21229	0.430469	1.36942	0.765624	0.394692	0.255474	0.168476	0.184907	0.433551	0.313646	0.767104	0.864598
0.839318	0.270939	0.343461	0.635933	0.680388	0.884865	0.883855	0.705189	0.456425	0.448644	0.315994	1.11312	0.279711	0.389825	0.646677	0.135304	0.420272	0.326338	0.333927	0.619775
0.998606	0.838776	1.06103	0.28296	1.10257	0.459654	0.166252	0.441345	0.199002	0.452291	0.686707	0.662036	0.38985	0.22634	0.457998	0.456825	0.522106	0.709212	1.14251	0.989738
0.703062	0.353962	0.454898	0.489826	0.790638	1.0415	0.485584	0.185029	0.412758	0.749922	0.433246	1.22434	1.13368	0.325043	0.579239	0.598354	0.66572	1.38699	0.162525	0.831611
0.55307	0.501988	0.239203	0.840591	1.66562	1.09569	0.808181	1.50481	0.940855	1.39589	0.515316	1.02276	0.122267	0.375369	0.291117	0.262599	0.727904	1.6947	1.61623	0.845437
1.05247	0.53807	0.330373	0.195678	0.355434	0.405494	0.422513	0.58281	0.166557	0.270837	0.7106	0.139322	0.774547	0.790693	0.411367	0.253913	0.214197	0.107742	0.497539	0.33858
1.29506	0.228361	0.54642	0.600122	0.263776	1.04591	1.06746	0.7612	0.254686	0.456865	1.15881	0.466803	0.534935	0.736236	0.525952	0.296387	0.600707	0.255922	0.802021	0.85839
0.477194	1.49535	1.00235	0.582978	0.351041	0.338411	0.154006	0.36824	1.1411	0.593627	1.00206	0.338472	0.245272	0.22209	0.396382	0.211546	0.320938	0.663015	0.490229	0.324429
0.484917	0.482433	0.647122	0.400813	0.548454	1.1542	1.40911	1.45899	1.59745	0.411179	1.70312	1.06102	0.517653	0.4037	0.374703	0.371689	0.514293	0.616188	0.632435	0.611168
0.454622	1.77816	1.90526	1.60761	1.488	2.00655	0.176585	0.433885	0.601591	0.95804	0.505284	0.832639	1.27901	0.907724	0.959727	1.01436	1.99322	2.10682	1.49446	0.880411
0.6638	1.15096	0.394182	0.761462	1.17086	1.28186	0.363101	0.241472	0.646706	0.434527	0.537766	0.650216	0.198954	0.810402	0.727774	0.467655	0.725155	0.886699	0.595925	0.956194
0.550168	0.546641	0.685679	0.686906	0.478059	1.01682	1.58042	1.25302	1.35217	0.979821	0.472054	0.185623	0.727626	0.613294	0.2818	0.70463	0.503663	0.958466	0.781569	0.657105
0.627916	0.623301	0.109188	0.528971	0.504667	0.603691	0.248571	0.402858	0.756413	0.793048	0.224883	0.912913	0.514301	0.676764	0.37604	0.258342	1.867	0.140307	0.650915	0.349665
1.02724	1.22666	0.579798	1.15703	1.61983	0.170118	0.462039	1.36415	0.362672	1.01476	0.356665	1.62082	1.55439	0.776595	0.155007	1.69803	2.18173	0.595664	0.498136	0.475181
0.620915	0.291393	0.654146	0.25739	0.390255	0.30281	1.07438	0.361566	0.363006	0.258425	0.965029	0.574395	0.717032	0.805393	0.555363	1.04595	0.562793	0.779314	0.481672	0.607229
0.577043	0.244577	0.270838	0.244023	0.238548	0.19744	2.16433	0.280797	0.327074	0.204988	0.274882	0.270865	1.26399	0.448662	0.508365	0.237047	0.247218	1.06637	0.614577	0.400155
1.08137	1.16874	0.581523	0.0472265	0.21204	0.616451	0.446133	0.349632	0.359671	0.276674	0.149492	0.617155	0.465964	0.943563	0.255458	0.403762	0.246463	0.776482	0.911569	0.479731
1.31269	0.773183	1.31811	0.37891	1.03196	0.551429	1.27302	1.2117	0.426021	0.424583	0.186713	0.366191	0.229052	0.373682	0.437525	0.275314	0.335789	0.604649	0.187498	0.289752
0.654404	0.623084	1.00482	0.434563	0.39119	2.25213	1.97184	1.92987	0.774766	0.233483	0.968268	0.304047	0.0615201	0.395362	0.336006	0.276851	0.550122	0.796466	0.554626	0.466856
0.756854	0.717207	0.96244	0.881734	1.32547	0.773775	1.92469	2.45809	2.30167	2.01997	0.364929	0.404228	0.242701	0.225137	0.333331	0.304606	0.314303	0.211944	0.337257	0.110247
0.832557	1.04933	1.30019	0.998259	1.50159	0.959501	1.01991	1.77379	1.59434	1.62763	0.321246	0.209625	0.246501	0.309938	0.51547	0.145335	0.456207	0.584705	0.493929	0.267042
1.09035	1.19581	0.435324	1.28223	0.32752	0.666522	0.515573	0.216263	0.412855	0.184744	0.22406	0.907863	0.56645	0.550057	0.22424	0.307199	0.209992	0.23399	1.25421	0.304917
0.557925	0.99351	0.162117	1.04196	0.225029	1.18912	0.587105	0.432479	0.931051	0.242422	0.244671	0.898795	0.748036	0.261151	0.255192	0.369396	0.376394	0.367878	0.281247	0.249889
0.833144	0.5598	0.247543	0.832189	0.352471	0.709934	0.259176	0.410583	0.588804	0.27632	0.343201	0.550975	0.483332	0.536093	0.193358	0.360309	0.318859	0.25848	0.339588	0.224606
0.628963	0.36652	0.091857	0.287874	0.451767	0.243765	0.380869	0.362679	0.323757	0.290476	0.348757	0.67078	0.516362	0.271702	0.140046	0.333414	0.171301	0.381791	0.418873	0.653253
0.619209	0.477396	0.275499	0.419594	2.27866	1.61746	2.48533	2.00815	2.70835	1.82112	0.325937	1.05721	1.14384	0.193567	0.689161	0.507168	0.645572	0.949602	0.540376	0.375581
0.709169	0.544192	0.382164	0.946779	0.233678	0.32374	0.638003	1.96569	0.518339	0.146802	0.427853	2.15436	0.909189	0.895276	0.809699	1.31319	0.647319	1.66322	0.737059	0.231893
1.3274	1.34916	0.187978	0.460649	0.373268	0.626251	0.587672	0.261562	0.969337	0.569199	0.974291	1.14271	0.389509	0.438336	0.0552617	0.218635	0.144338	0.676247	0.383374	1.30136
1.09908	0.421008	0.527297	0.418391	1.15924	0.359662	0.19742	0.142437	0.923815	0.948706	0.691147	0.264389	0.26854	0.450421	0.672397	0.806796	0.40554	0.446859	0.327789	0.430683
1.03126	0.343128	0.427555	0.782016	1.5138	0.328282	0.815557	0.65488	1.37238	0.666133	0.37578	0.634793	0.316279	0.502299	0.367586	0.235318	0.180812	0.276237	0.609157	0.238627
0.331829	0.259406	0.584472	0.359725	0.624687	0.221701	0.843903	0.500753	0.411735	0.198142	0.535832	0.351112	0.495207	0.345903	0.567985	0.66841	0.611516	0.513109	0.250639	0.255356
0.820364	0.813553	0.512272	0.382627	0.25971	1.12596	0.588993	0.835077	0.392447	0.464938	0.352308	0.321846	0.507213	0.400207	0.298952	0.295187	0.340964	0.719247	0.328784	0.471857
0.683221	0.821961	0.367451	0.497821	0.3203	0.82248	0.797324	0.749042	1.89403	0.572175	1.3759	0.738589	0.399318	0.392307	0.246913	0.326513	0.344069	0.30812	0.395627	0.370768
1.5583	1.18468	0.463904	0.373104	0.395516	0.585261	0.314425	0.780418	1.06222	1.07984	0.20025	0.173533	0.409013	0.193613	0.111054	0.441423	0.201285	0.476168	0.169498	0.373537
0.301676	0.272553	0.467081	0.656858	0.585986	0.244613	0.835883	0.678537	0.538312	1.3907	0.378556	0.872495	0.420939	0.717598	0.131876	0.525733	1.5661	0.364905	0.401776	0.399319
0.546468	0.164082	0.605412	0.540249	0.377457	0.42883	0.624755	0.328704	0.451735	0.220701	0.300501	0.418382	0.406159	0.808026	0.249727	1.77764	0.884008	1.14559	0.824578	0.219696
0.70337	0.135363	0.12812	0.40436	0.489968	0.287276	0.420222	0.445829	0.849778	0.577457	0.237817	0.357658	0.237163	0.847401	0.136931	0.257249	0.458223	0.292624	0.637665	0.827532
1.31124	0.279437	0.943252	0.284852	0.591306	0.252393	0.861377	1.45578	0.415721	0.0730363	0.673074	0.683552	1.27364	0.365083	0.135114	0.862436	1.10164	0.825897	1.36798	1.36996
0.856801	0.924341	1.00762	0.215096	0.498247	0.516461	0.726989	0.970873	0.334693	0.776913	0.828828	0.270839	0.348395	0.581733	0.194055	0.439243	0.297893	0.656207	0.338104	0.445835
0.734335	1.07306	1.38325	0.832296	1.10195	1.78302	2.08908	1.43943	1.36623	0.75355	0.627465	0.790675	0.792243	0.218636	0.268911	0.582724	0.357195	0.408946	1.22537	0.671032
1.27032	1.43999	1.18809	0.453177	0.234712	0.38035	0.420259	0.973256	0.193284	0.182177	0.368067	0.842768	0.331286	1.12067	0.875231	0.765673	0.379756	0.159806	1.05339	1.7105
0.374564	0.991217	0.160355	0.240839	0.704808	0.719729	3.01318	2.75426	2.45469	2.02509	0.580268	0.312339	0.393856	0.269819	0.382085	0.388362	1.3759	0.930602	2.74018	0.959608
0.982714	0.668252	0.122778	0.574888	0.618281	0.516967	0.435681	0.717621	0.393223	0.779589	0.834562	1.0282	0.154317	1.01564	0.185495	0.387659	0.496544	0.780496	0.892329	0.741558
1.25484	0.65605	0.709301	0.578247	0.36885	0.321537	0.371472	0.53145	0.275399	0.201137	0.294548	0.447666	0.925888	0.562758	0.218339	1.16069	0.264896	1.01288	0.276744	1.26156
1.49029	0.052347	0.384864	0.32059	1.50409	1.85011	0.634403	0.402466	0.184021	0.204329	1.10306	0.620569	1.17289	1.28638	0.8404	0.883009	1.24762	1.04818	0.807417	0.455487
0.711555	1.32278	0.478818	0.366375	0.453559	0.130056	0.992981	1.02815	0.370337	0.0717987	0.343305	0.591693	1.38796	0.900348	0.946531	1.07958	0.63954	0.401307	0.479082	0.82953
0.238139	0.994049	0.675957	0.464965	0.714838	0.348674	0.47804	0.141039	0.429357	1.3411	0.27147	0.254293	0.35424	0.12085	0.480552	0.711477	0.914475	0.77766	0.430529	0.9139
0.954274	0.775218	0.499887	0.478647	0.596063	3.32332	1.00165	1.24741	0.273077	0.397076	0.599479	0.243349	0.568733	0.28916	0.706717	0.902715	0.342757	0.349161	0.338641	0.288149
0.427007	1.7659	0.411072	0.557346	0.243673	0.695469	0.363517	0.600675	0.934219	0.462214	0.28632	0.201008	0.887993	0.253646	0.283155	0.343158	0.32595	0.211082	0.214623	0.402514
1.29515	1.26973	0.296594	0.530473	0.529489	0.160707	1.16088	0.953728	0.370671	1.29965	0.866161	0.679001	0.565355	0.380843	0.896582	0.55233	0.768923	0.510178	0.464471	0.392738
0.734942	1.41538	1.16263	1.37739	1.23091	0.911234	0.459516	0.361607	0.398845	0.673541	0.422753	0.558336	1.38453	1.31656	1.41748	1.6142	1.70945	1.39105	1.32498	1.23375
0.898967	1.05968	0.260374	0.510087	0.790012	1.43417	2.67981	1.91473	0.468172	1.35646	0.194072	0.599564	0.669221	0.441383	0.777674	0.960476	0.458898	0.481939	0.679147	0.563668
1.08383	0.402864	0.364028	1.09474	0.305448	0.427861	0.30901	0.25501	0.437367	1.44027	1.0742	0.965477	0.255779	0.418442	0.672785	0.363897	0.162022	0.783419	1.18673	0.352135
0.571286	0.436183	0.0905255	0.202172	1.81013	0.805161	0.641771	1.50078	1.32492	1.1921	0.497659	1.63642	1.9585	1.50455	0.672732	1.97647	2.27565	0.723836	1.13102	0.832967
0.92264	1.07015	0.30588	0.676029	1.3464	1.20265	1.15399	0.528402	0.795571	1.44678	1.43114	0.40115	0.218899	0.409912	0.281014	0.391965	0.108003	0.318115	0.24787	0.15262
0.285818	1.19056	1.2993	1.70746	1.3113	1.79657	1.58244	0.919055	0.718068	1.17031	0.874067	1.47544	1.10337	1.2324	0.750847	0.796805	0.704102	0.853278	0.569954	0.308012
0.633775	0.362942	0.207986	0.492402	0.536492	0.183605	0.279794	0.628824	0.550333	0.191687	0.323508	0.285586	0.516507	0.152122	0.307092	0.287308	0.468068	0.202137	0.679758	0.491344
0.706936	0.751837	0.517784	0.376115	1.76451	2.49115	3.63605	4.80278	4.77697	3.89252	1.39747	0.539699	0.292111	0.234003	0.405378	0.0826071	0.160298	0.280436	0.297849	0.469835
0.135917	0.239148	0.471769	0.54504	0.582648	1.41754	1.80436	0.921768	1.58337	0.685109	0.361861	0.459359	0.906725	0.417736	0.316975	0.342732	1.38868	1.54143	1.57934	0.980073
0.275029	0.84813	0.54286	0.57046	1.93152	0.974919	1.64899	1.56429	3.11011	1.43818	0.557293	0.938739	0.650269	0.337389	0.317368	0.330309	0.618936	1.0533	0.470771	0.462851
0.805948	1.44972	0.856194	0.825628	1.65564	2.73852	3.40386	3.67904	4.40581	3.76365	0.984183	0.532294	1.35079	0.455828	0.214366	0.183191	0.348563	1.00093	0.525437	0.478437
0.594667	0.382795	0.234028	1.09426	0.907698	1.91917	2.21576	1.74424	1.80457	1.97139	0.414279	0.704513	0.456666	0.479469	0.28284	0.293585	1.70771	0.717491	1.96658	0.703965
0.135864	0.589876	0.567955	1.31817	1.81876	1.87261	3.1504	2.78275	2.33387	2.303	1.42682	0.67034	0.499193	0.242186	0.342829	0.631388	2.00441	0.374117	2.75082	0.448713
0.317674	0.24141	1.31881	1.07282	0.27959	0.639996	0.404585	1.13395	0.270096	0.949626	0.317147	1.235	1.53916	2.0618	0.230944	1.70249	1.73561	0.547153	1.36429	0.743301
0.74061	0.327877	0.293298	0.93235	0.220523	0.333367	0.655645	1.98935	0.500849	0.127403	0.499988	1.98055	0.999863	1.04518	0.894135	1.30817	0.848057	1.62811	0.977211	0.116034
1.41082	0.331969	0.337142	1.27179	0.223936	0.366499	0.945729	1.31137	1.35477	1.19187	0.993916	0.0875385	0.30526	0.403969	0.427937	0.440161	0.579834	0.334325	0.681879	0.48568
0.485569	0.137053	0.541361	0.229177	0.374272	3.18788	0.348795	1.14426	0.440866	0.206716	0.379179	0.752939	0.248273	0.449152	0.48661	0.559721	0.22003	0.0617921	0.612269	0.655023
0.556436	0.963397	0.295546	0.296213	0.609971	0.278009	0.293632	0.219395	1.1135	0.389609	0.533913	0.660788	0.31163	0.270343	0.29456	0.457442	0.508809	0.684498	0.346618	0.443543
1.67096	1.19957	0.389361	0.650725	0.304556	0.464581	0.61471	0.473473	0.74115	1.22051	0.769177	0.355273	1.12889	0.530419	0.973084	0.554911	0.627431	0.71027	0.336434	0.970055
0.963919	0.413888	0.21829	0.272468	0.443465	2.17827	2.53943	1.8817	0.213991	1.40526	0.880075	0.0525839	0.206727	0.811715	0.635725	0.945538	0.705852	0.801453	0.656911	0.132951
1.57685	1.10057	0.79599	0.548068	0.29246	0.656846	0.508205	0.898269	0.947879	0.0880545	0.552485	0.755733	0.882372	0.702548	0.277191	0.302836	0.311154	0.449461	0.296171	0.280272
0.968315	0.272697	0.274651	0.306759	0.217871	0.210777	0.478992	0.935027	1.73411	0.550885	0.586623	0.437217	0.0980906	0.498357	0.230268	0.486176	0.81947	0.432425	0.45399	0.442952
1.57264	0.364845	0.341556	0.372084	0.385483	0.21396	0.253792	0.778007	1.81874	0.639691	0.60258	0.701989	0.640975	0.608627	0.373822	0.276457	0.428537	0.142782	1.06011	0.427244
0.184336	0.36034	0.249896	0.469797	0.874462	0.170811	1.06464	0.277233	0.299387	0.449105	0.689827	0.157637	0.311821	0.548649	0.283094	0.456567	0.5492	0.744338	1.44862	0.507385
1.266	0.153726	0.248719	0.304219	0.217369	0.294363	0.279762	0.40389	0.462327	0.627276	1.12309	0.351135	0.721817	0.333087	0.600856	0.377159	0.386617	0.432792	0.591551	0.187059
0.63093	0.842946	0.516333	0.325111	0.683086	0.647234	0.707971	0.85442	0.852318	0.289791	0.568969	1.02267	0.845041	0.590965	0.601964	0.685577	0.865864	1.0375	1.34878	1.18239
0.568126	0.434077	0.638321	0.33937	0.691236	0.443859	1.01077	0.968617	0.858367	0.353482	0.336941	0.238972	0.186342	0.282796	0.295217	0.0683369	0.29434	0.368493	0.750036	0.916744
1.39634	1.27537	0.586378	0.825848	0.255353	1.5254	1.44316	0.867907	2.94712	0.229233	0.758542	0.469036	0.369212	0.328902	0.292178	0.451804	0.421535	0.989753	0.737931	1.37196
0.277277	0.367315	1.6966	0.809436	0.328159	2.51583	2.68801	2.00276	1.73232	0.819029	1.53938	0.203527	0.660758	0.390886	0.421977	0.578405	0.473767	0.411251	0.647989	0.38536
0.699323	0.332287	0.909115	0.718343	0.612809	0.242088	0.80248	0.8793	0.26385	0.654133	0.373327	0.341545	0.319496	0.345306	0.190381	0.779705	0.51867	1.62159	0.191093	0.450544
0.655584	0.322702	0.252822	0.731933	0.620967	1.10305	1.12389	1.36903	1.41404	1.91204	0.407218	0.556803	0.531707	0.258189	0.253585	0.422135	0.890197	1.03647	1.29091	0.631891
0.971317	1.43965	0.608941	0.556411	0.533839	0.921218	0.503521	0.73023	1.21041	0.122471	0.695696	1.32326	0.980421	1.07869	0.743469	1.3717	1.05423	0.804916	0.733188	0.545402
1.17603	0.920795	0.931346	0.487009	1.4413	1.63289	1.70604	1.91128	1.80656	0.857974	0.554344	0.516202	1.65701	0.963268	1.06061	0.468766	1.86116	1.23404	0.882877	0.350065
0.825536	1.48303	0.273362	0.669223	1.24304	1.49407	1.45306	1.26048	1.32139	0.645173	0.345661	0.350888	1.03414	0.78164	1.15598	0.226566	0.93826	0.891467	0.608395	0.705903
0.952681	0.917372	0.438902	0.666246	0.723208	0.225429	0.820792	0.59486	0.55335	0.879134	0.331258	0.411917	1.16303	0.768613	0.743314	1.02409	0.594662	0.786731	0.0981881	0.195804
0.729075	1.13508	0.285663	2.67342	2.41097	0.33856	1.2846	1.31218	0.305231	0.204552	0.42739	0.506491	0.589913	0.44683	0.709515	0.489461	0.848879	0.443773	0.694672	1.04244
1.07251	1.11747	0.23652	2.32545	1.7038	0.536353	1.35902	0.941158	0.302678	0.728014	0.513916	0.477666	0.807564	0.269104	0.274637	0.277172	0.842103	0.365638	0.897898	1.24356
0.695496	0.300515	0.10974	0.345385	0.396223	1.19463	0.83111	1.07955	0.771847	0.231466	0.389154	0.413095	0.970764	1.24735	1.33588	1.18893	0.871321	0.301871	0.270155	0.38917
1.03686	0.400303	0.732508	1.55775	0.453276	0.389286	0.325617	0.414949	0.577887	0.403137	0.166922	1.31775	0.447644	0.191857	0.382803	0.672379	0.388348	0.6343	0.812838	0.808713
0.461122	0.39711	0.822243	0.981207	0.258235	1.00257	1.66858	0.924881	0.200985	1.36074	1.86915	0.885639	0.24685	0.607156	0.37362	0.623406	0.679596	0.71027	0.934071	0.738013
0.783205	1.04261	0.818677	0.512267	2.42425	3.00257	1.98831	1.68449	0.447435	0.879827	1.17257	0.630814	1.02167	0.824972	0.16434	0.407441	0.898776	0.259984	0.884259	0.590939
0.71471	0.53988	0.875935	0.412975	0.50461	0.49657	1.40866	1.38443	0.90919	0.341607	0.390322	0.535437	0.292536	0.183741	0.70162	0.281382	0.392777	0.88227	0.837678	0.692421
0.873246	1.06657	1.16727	0.561917	0.34756	0.405684	2.18113	2.32527	0.650069	0.636348	0.545751	0.240606	1.02464	0.276756	0.400226	0.951679	0.310242	0.366803	0.212169	0.833712
0.927219	1.0914	0.84711	0.656629	1.19309	0.202671	0.129728	0.13731	0.904235	0.364482	0.520203	0.38193	0.392998	0.569273	0.914056	0.666471	0.268981	0.624775	0.463969	0.359124
1.21494	1.51065	0.23076	0.262742	1.23027	0.826462	0.438006	0.527763	1.4026	1.00499	0.457109	0.862143	0.518312	0.196699	0.271003	0.230296	0.379198	0.480904	0.204864	0.795187
0.378012	1.81147	1.85779	1.1443	1.47463	1.66494	1.83752	1.14707	0.436714	1.14386	1.40116	1.39208	0.276472	1.21134	0.848356	0.494193	1.84499	0.307322	1.05358	0.471711
0.658957	0.633078	0.496626	0.913048	0.162442	0.592642	0.192147	0.897158	0.472948	0.993117	0.495901	0.425027	0.408853	0.380298	0.324372	0.873036	0.613334	0.330459	0.227681	0.183459
1.2167	0.588284	0.53295	0.574718	0.762521	1.32376	0.3143	0.286977	0.874635	0.412721	0.749462	1.02475	0.173764	0.40191	0.324583	0.293666	0.454464	0.673087	0.994389	0.454676
0.452912	1.0803	1.23476	0.339413	0.441753	1.41837	1.36355	1.08597	0.829552	0.76566	0.308167	0.879298	0.445206	0.169997	0.150893	0.406498	0.304731	0.29588	1.30582	0.660673
1.62599	0.649725	0.40928	0.0857839	0.354108	1.37285	1.9509	1.25113	0.465721	0.176168	0.474388	0.372114	0.73335	0.864937	0.998113	0.32583	0.971648	0.738897	0.683493	0.86126
1.95204	1.13926	0.702257	1.01664	1.14848	0.297014	0.233797	0.487096	1.45849	0.256193	0.156329	0.729351	0.357189	0.740983	0.497207	0.70049	0.420792	0.665722	0.541494	1.7629
1.0272	1.35986	1.27993	0.621048	1.6453	1.33977	1.72505	2.1124	1.90989	2.40178	0.958224	0.971871	0.312473	0.462278	0.842298	0.453864	0.379588	0.470691	0.600064	0.334944
0.879111	1.15717	1.17458	1.04196	1.22903	0.540965	0.718929	0.785754	0.586674	0.726829	0.839875	0.6309	0.155394	0.390416	0.616542	0.271585	0.389434	0.610532	0.406503	0.691174
0.44805	0.213911	0.252522	0.791613	0.8328	1.47221	2.22164	1.84447	2.28196	2.54169	0.639421	0.344438	0.448511	0.393058	0.0523017	0.510566	0.836499	0.217767	2.34427	0.591119
0.440274	0.364645	0.425662	0.794871	0.663402	0.39227	0.566419	0.187612	0.273827	1.29119	0.585458	0.42139	0.421819	0.118167	0.446536	0.394747	0.556945	0.722473	0.738428	0.690449
0.722575	0.306985	0.273101	0.885023	0.286319	0.28011	0.738425	1.93186	0.613431	0.175821	0.423522	2.02597	0.891072	0.999659	0.854754	1.30321	0.829395	1.62225	0.977498	0.143844
0.667987	0.357244	0.269686	0.868626	0.179643	0.426904	0.681598	1.85987	0.540155	0.352261	0.415027	1.70509	0.884741	1.0143	0.801107	0.896686	0.645888	1.85465	0.764776	0.530877
1.13645	0.514731	0.715395	2.20183	1.63872	0.770226	1.12999	0.317745	0.443974	0.660213	0.246624	0.331313	1.33388	0.751395	0.304567	0.905248	0.364494	0.669784	0.384405	0.304589
0.743324	0.793014	0.346011	1.71304	0.646718	0.559364	0.424179	0.459417	0.637102	0.921678	1.00725	0.403077	0.479706	0.298798	0.438037	0.65742	0.805525	0.687068	0.27742	1.16517
0.694188	0.184686	0.413817	0.731183	1.10266	1.21296	0.469854	0.569627	0.74571	0.58172	0.684661	1.07307	0.704835	0.582106	0.485848	0.45639	0.747116	0.859121	0.537909	0.932886
0.957946	0.590374	0.340624	0.489933	0.956755	1.22697	0.291266	0.145323	0.403675	0.652657	1.04029	0.137217	0.587638	0.656191	1.24491	0.217693	0.842372	0.606173	1.37915	0.269952
1.18919	0.234786	0.565414	0.557193	0.250092	2.24908	1.40157	1.74732	0.678923	1.00666	1.43243	0.481431	0.866994	0.299439	0.713539	1.1289	0.115922	0.37073	0.579429	0.368975
0.59357	0.508815	0.654162	0.752493	0.287783	2.91119	1.58041	1.65582	0.300454	0.650867	1.12148	0.834847	0.674434	0.425132	0.245948	0.755842	0.345375	0.486965	0.550293	0.46453
0.975325	0.131777	0.405383	1.09161	1.73754	1.74958	2.36023	1.98188	0.48121	1.17606	1.53871	0.592062	0.909958	0.245996	0.413375	0.159035	0.735126	0.195454	0.229524	0.376161
0.797117	0.135685	0.580939	0.930294	1.08239	0.467205	2.02899	1.60327	0.77291	0.91249	0.84044	0.366519	0.370436	0.443317	0.0637376	0.26579	0.271484	0.580096	0.354583	0.445478
1.02517	0.60954	0.518246	0.560681	1.19071	1.37257	0.996134	0.783056	0.419885	0.529342	0.526879	0.546429	0.454075	0.498401	0.46794	0.407064	0.664282	0.940124	0.243517	1.08533
0.392694	0.132758	0.634563	0.284255	0.682347	0.0822082	0.96485	0.849675	0.293096	0.942143	0.79574	0.224092	0.933404	0.636015	0.13702	0.817475	1.05001	0.450769	0.543063	0.48207
1.34965	0.673154	0.158926	0.997575	0.992026	1.07504	1.46349	0.941967	0.28482	0.172372	0.199756	0.865036	1.16619	1.1681	0.951839	0.809944	0.262438	1.11148	0.982331	1.7844
0.431321	0.442465	0.630324	0.480109	0.322068	0.711864	0.263297	0.764256	0.221162	0.28663	0.308342	0.673621	0.364806	0.256842	0.133295	0.677158	1.03091	0.759814	0.371671	0.344911
0.401366	0.406827	0.488149	0.76002	0.232916	1.24127	2.64742	1.12524	0.861004	0.503887	0.551453	0.764265	0.909715	0.193854	0.196803	0.744902	0.880277	0.186249	0.418726	1.09725
0.291167	2.07344	1.27005	0.629938	0.40394	0.231496	1.57783	1.06075	1.08128	0.875985	2.14039	0.501339	1.01618	0.764932	0.576513	0.13424	0.299563	0.584808	0.770447	1.00615
1.04671	0.320913	0.360686	0.553042	0.493403	1.34484	1.00226	1.28052	1.1016	0.350644	0.503736	1.01788	0.506774	0.878475	0.579404	0.728508	0.288391	0.285213	0.395062	0.637311
0.819253	0.951704	0.520122	0.674871	0.532123	0.4376	0.356739	0.361553	0.759266	0.490739	0.864496	0.882462	0.470721	0.483779	0.331011	0.442213	0.363484	1.0208	1.05443	1.34174
0.727881	1.3374	0.359537	0.849505	0.440792	0.270813	0.559285	0.269553	0.399689	0.291453	0.558255	0.951012	0.35108	0.468218	0.316919	0.313503	0.379498	0.811916	0.725235	0.772985
0.844385	0.779266	0.806687	0.627457	1.29059	0.91487	0.295135	0.31989	0.464434	0.372426	0.496684	0.339723	1.00656	0.848835	0.588198	0.383956	0.228889	1.30756	0.434898	0.491906
0.331139	0.0718946	0.604884	0.38757	0.969217	1.20062	0.853362	0.659277	0.602195	0.69596	0.656463	0.371705	0.133065	0.67512	0.269226	0.0503562	0.66757	1.02521	0.386661	0.282715
1.25887	1.19973	0.557817	1.98946	0.835421	0.214111	0.342027	0.728803	0.397314	0.556104	0.472969	1.63572	0.620853	0.385897	0.356596	0.437648	0.976178	0.772529	1.12222	0.637562
0.550437	0.352672	0.510397	0.848431	0.892381	0.103048	0.248559	1.26434	1.08563	1.7785	0.444795	0.527791	0.403668	0.38086	0.494517	0.313048	0.295037	0.802722	0.897732	0.696668
1.42126	0.863091	0.278939	1.04881	0.624084	0.697444	0.407383	0.340293	0.101205	0.209655	0.483018	1.02685	0.57443	1.102	0.642293	0.964741	0.922217	0.437903	1.23678	1.30439
0.5557	0.25965	0.805613	0.580988	0.514544	0.422615	0.797346	0.239798	0.339877	0.366163	0.769213	0.561118	0.285426	1.3802	0.967827	0.542949	0.358525	0.456095	0.451829	1.48351
0.691951	0.301659	0.567232	0.946776	0.837005	0.468222	1.38127	0.681765	1.44918	2.18515	1.25472	0.266202	0.220996	0.365734	0.271314	0.39202	0.461388	0.427448	0.688099	0.448626
0.141776	1.08604	1.37457	1.96447	2.74801	2.00519	1.05269	1.17165	0.364709	0.05696	0.346073	1.05843	0.565925	1.28715	1.05319	0.683361	1.24817	1.47008	0.851673	0.46254
0.558594	0.229292	0.179388	1.37715	3.13551	2.40198	2.63864	2.6145	0.532302	1.15466	1.65914	0.735868	0.181189	0.812275	0.435303	0.428284	1.09536	1.18311	0.33869	0.559969
1.0451	0.801866	0.59708	0.397814	0.311645	0.395458	0.45091	0.490212	0.812914	0.163572	0.881707	0.546642	0.711135	0.643706	0.536242	0.865522	0.834215	0.272725	0.860069	0.208763
1.40658	0.34552	0.46179	0.317901	0.377326	0.278504	0.520137	0.349147	1.89129	0.297797	0.115444	0.483033	0.882556	0.586533	0.662327	0.757487	0.760417	0.772449	0.763687	0.457807
0.471332	0.383844	0.360433	0.701703	0.568607	0.418707	0.517238	1.4632	0.978007	0.486939	0.482119	1.38961	1.57797	0.999818	1.01485	0.42292	0.324425	0.761883	1.95112	1.19586
0.509588	0.266172	0.791001	1.08833	0.538265	1.53057	1.83975	1.23356	1.26151	1.14134	0.314084	0.678908	0.405439	0.349227	0.159401	0.378999	0.868168	0.325838	0.719572	0.303046
1.813	0.591715	0.838808	0.304881	0.383172	0.78575	1.47942	1.18521	0.587095	0.23861	1.21958	1.09132	1.92647	1.20053	1.28706	0.149945	1.62167	0.514859	1.1788	0.677683
0.492295	2.64778	0.986728	0.331044	0.547543	1.95966	1.80435	1.43225	0.653962	0.987953	1.83948	1.23307	0.257777	1.3249	0.679949	0.362877	1.93736	0.456497	1.02102	0.32825
0.230212	0.706514	1.26211	0.924973	0.592502	2.22742	0.679566	0.269158	1.07365	0.31224	0.765562	0.30148	0.336009	0.225428	0.609794	0.820966	0.407769	0.394398	0.176482	0.256228
0.671867	0.358511	0.431795	0.299316	0.43951	0.209843	0.437815	0.606896	0.207327	0.465626	0.654435	0.37567	0.408897	0.827296	0.422024	0.873868	0.0881016	0.5792	0.177634	0.377454
0.32684	0.316033	1.54513	1.01629	1.0469	1.8025	1.66456	0.969142	2.27539	0.443002	0.586552	0.483871	0.580148	0.446583	0.436677	0.59026	0.395903	0.388025	0.572436	0.395245
1.10875	0.143494	0.173765	0.380251	0.196656	1.3069	1.68083	1.45854	1.95879	0.337853	0.477226	0.713478	0.294155	0.10175	0.252984	0.149379	0.231519	0.193606	1.16109	0.499052
1.83104	1.0353	0.716192	0.422094	0.293218	0.750971	0.723292	0.355652	0.673453	0.450723	0.332723	0.241128	1.09897	1.22532	1.54761	0.866511	0.158809	0.875292	0.78574	1.64215
1.22832	0.477421	0.308859	0.140416	0.345483	0.409923	0.829115	0.932144	0.728773	0.379783	0.502664	0.22471	0.743187	0.721316	0.949738	0.386217	0.415878	0.935256	1.41657	1.28682
0.675604	1.27895	0.726066	1.00699	1.53631	1.53838	1.95172	1.3275	0.990284	1.67638	1.73565	1.74195	1.39038	0.408044	0.890553	0.493376	0.433667	0.55413	0.573157	0.445275
0.70076	0.471743	0.651914	0.421655	0.0900719	0.404488	0.179662	1.45379	1.48672	0.347225	0.210442	0.682936	0.599913	0.834881	0.739485	0.42689	0.508241	0.937393	1.51295	0.950693
1.26165	1.33678	0.35832	0.231452	0.312745	0.361504	0.266856	0.344248	0.692949	0.601126	0.224412	0.792711	1.10327	1.39022	0.851255	1.37019	0.613482	0.411144	0.355554	0.96466
0.17996	0.362845	0.435296	0.461987	0.313516	1.1613	1.44522	0.973843	1.22099	0.782311	0.303951	0.704597	0.351856	0.127756	0.237426	0.547955	0.52265	1.08303	0.983091	0.672673
0.627296	0.175693	0.427193	0.845712	0.817283	1.15223	0.988801	1.16902	1.00612	0.387214	0.473049	0.450742	1.08867	0.378397	0.484815	0.342467	1.53541	1.26049	1.43815	0.644069
0.633779	0.570198	0.247451	0.405892	1.77183	1.22072	2.28222	2.45726	4.32563	2.04917	0.487535	0.626779	0.399438	0.236446	0.308558	0.142327	0.182189	1.01302	0.467499	0.704428
0.488515	0.682216	0.133901	0.939454	0.286673	0.191684	0.353527	0.310027	0.671273	0.366437	0.493179	0.787753	0.262065	0.577564	0.623038	0.439584	0.420796	0.316545	0.235678	0.235509
0.572582	0.662898	0.945803	0.335398	0.449446	0.42485	0.167004	0.415555	0.536693	0.374028	0.190014	0.709882	1.00083	0.439395	0.201503	0.62695	0.236655	0.478925	0.353295	0.577126
0.510664	0.13368	0.566984	1.16559	0.872551	0.616376	0.614818	0.25269	0.484555	0.117658	0.595625	0.178359	0.306398	0.333396	0.830373	0.317941	0.571847	0.598104	0.585155	0.43263
1.1455	1.21467	0.285924	1.0944	0.511148	1.02455	1.17678	0.434642	0.668185	0.125497	0.273412	0.359356	1.18942	1.10749	0.912286	1.31986	1.19269	0.65535	0.786513	0.874036
0.568441	0.397313	0.455816	1.39276	1.05073	0.339967	0.334667	0.226578	1.292	1.63962	0.354708	0.687281	0.287439	0.461897	0.562017	0.756881	0.402902	0.48368	0.457526	0.439123
0.62569	0.271826	0.214253	0.191128	0.263472	1.07523	1.09437	0.750674	1.94127	2.44737	0.202384	0.260046	0.869338	0.273163	0.395801	0.352675	0.869002	0.383088	1.44986	0.159562
1.53771	0.692701	1.91007	1.26324	0.624052	0.262024	0.574203	0.611525	0.470813	0.51554	0.164652	0.777852	1.57582	1.39546	1.24629	1.50366	1.18315	1.32216	0.858896	0.500893
1.59421	0.581475	0.0677544	0.703934	0.718241	0.668123	1.14649	0.419473	1.03896	0.522401	0.485958	1.1723	0.521906	0.454346	0.326779	0.283213	0.177707	0.272686	0.225618	0.857122
0.715458	0.341103	0.500886	0.245883	0.876773	0.355489	1.23529	0.861418	1.04507	0.282285	0.846118	0.310697	0.462897	0.799389	0.75399	0.718023	1.08643	0.715707	0.808654	0.0818365
0.749023	0.301814	0.440968	0.473372	0.293554	2.37515	0.624629	0.989384	0.435113	0.417676	0.270298	0.43083	0.222761	0.306679	0.392079	0.494574	0.346814	0.201377	0.124406	0.476651
0.620333	1.04561	0.33097	0.535577	0.317686	0.667904	0.384956	0.605132	1.31912	0.69245	0.639272	0.812782	0.815333	0.244057	0.277124	0.294756	0.314576	0.299597	0.272698	0.41277
0.694345	1.14014	0.226242	0.69989	0.137228	0.426119	0.155108	0.445368	1.4901	0.606484	1.40874	0.19059	0.286224	0.241702	0.476264	0.203268	0.194022	0.265887	0.842205	0.190029
0.907195	1.38244	0.600298	0.905791	1.22408	1.08421	0.537388	0.653066	1.02789	0.702067	0.38055	0.426979	0.613253	0.819264	0.798495	0.732806	0.668635	0.863403	0.617513	0.768544
0.430334	0.413667	0.450542	0.333346	0.267403	0.924435	1.67609	1.36548	1.02748	0.255343	1.65969	0.76541	0.453798	0.540795	0.281387	0.493387	0.61278	0.399136	0.687694	0.242627
0.675719	0.555695	0.602059	0.407862	0.407578	0.234914	0.400773	0.166117	1.40206	0.387622	0.218991	0.392742	0.410863	0.494724	0.434781	0.4543	0.516983	0.206949	0.891491	0.290446
1.46027	1.9445	0.956543	1.88056	0.634503	0.0898751	0.220269	1.2408	1.01286	0.624448	0.73245	1.60774	1.11447	0.147843	0.856595	1.09047	1.32691	0.490439	1.61137	1.96584
1.0299	0.972702	0.469441	0.802032	0.336017	0.365582	0.716108	0.234487	1.09597	0.357327	0.482399	0.264725	0.362136	0.694393	0.843001	0.469504	0.50861	0.51298	0.576321	0.716478
0.33433	0.197226	0.280413	0.859606	0.254879	0.95558	0.372102	0.231468	0.141374	0.920128	0.763107	0.71096	0.677602	0.236172	0.267288	0.498389	0.696687	0.441436	0.263581	0.623733
0.758048	0.842192	1.1001	0.511847	0.457047	0.388534	0.744215	0.301392	0.491819	0.64407	0.993184	0.453386	0.59704	0.577414	0.172048	0.152417	0.507156	0.337925	1.21735	0.385119
0.465329	0.575943	0.475352	0.461029	0.245227	1.05354	0.270505	0.274735	0.564506	0.548182	0.183127	0.553681	0.167791	1.06925	1.22533	0.975684	0.722866	0.913621	0.436828	0.802217
0.946527	1.50686	0.748225	0.41886	0.911104	2.13295	2.29354	1.71665	1.52885	0.776397	1.37911	0.73906	0.299755	0.195332	0.369221	0.300944	0.322884	1.14533	1.6326	1.22172
0.782403	1.43952	0.715693	1.07336	1.53395	0.844295	1.68406	1.13387	0.563858	0.88077	0.493387	0.377944	0.315292	0.174143	0.349633	0.191433	0.222646	0.645791	1.33376	0.885275
0.817322	0.350015	0.597536	0.467043	0.84959	0.812368	0.755504	0.589053	0.401243	0.132141	0.468237	0.274743	0.347022	0.411355	1.1857	0.646297	1.20349	0.851751	1.76712	1.76026
0.239268	0.66086	0.225019	0.297541	1.37605	1.26304	0.604793	0.653793	0.634152	0.572043	0.464011	1.24186	1.3978	0.443177	0.394133	0.659569	0.434031	0.548236	0.195119	0.37107
0.790164	0.60771	0.0992997	0.670695	1.28816	0.851905	0.611243	0.483197	0.393904	0.657	0.390853	0.299593	0.518021	0.512285	0.483573	0.420359	0.191181	0.27909	0.272203	0.508388
0.786766	0.436231	0.86828	0.203819	0.395835	0.142699	0.600139	1.30536	1.3168	0.842217	0.354592	0.274314	0.640279	0.171125	0.440361	0.33027	0.296486	0.831737	1.36287	0.693319
0.887065	1.97154	0.774836	0.658326	0.316762	0.286458	0.238788	0.444943	0.604964	0.688052	1.2598	0.37873	0.130257	0.862944	0.781228	1.2267	1.48208	1.38141	0.560175	1.84974
0.822165	0.669297	0.130098	1.73677	0.747838	0.462033	1.3165	1.22864	0.596419	0.799291	0.470136	0.553959	0.48522	0.664791	0.683499	0.825994	0.685437	0.549841	0.262692	0.862883
0.466114	1.0552	1.83621	1.35091	2.09822	1.60476	0.434053	0.964089	0.410131	0.445164	0.463006	1.38845	1.75625	1.08363	0.985338	1.36728	1.73075	2.16442	1.13106	1.23194
0.778374	1.68739	1.66723	1.43903	1.44392	1.36286	0.663951	1.06254	0.691208	0.49614	0.549863	1.87946	1.17204	1.73007	1.54216	0.963534	1.22225	1.27942	1.54462	1.20213
0.653212	0.605552	0.142766	0.42512	0.214016	0.358385	1.43972	1.71885	1.40034	0.23417	0.538438	0.63881	0.259883	0.272167	0.442512	0.591949	0.725134	0.94851	0.0811374	0.192975
1.23073	0.83035	0.886805	0.662959	1.00416	0.192315	0.546292	0.421862	0.585662	0.481099	0.580112	0.901158	0.239961	0.53244	0.477343	0.514452	0.364939	1.23181	0.78702	0.788021
0.608959	0.556587	0.909457	0.221253	1.16495	2.17129	1.3907	1.18418	1.9992	2.20609	0.989029	0.43803	0.325105	1.30592	0.837707	0.335625	1.37834	0.69765	0.730831	1.41099
0.342474	0.583397	0.577163	0.289027	0.275865	0.194815	0.187722	0.172829	0.26392	0.474613	0.442297	0.369698	0.340263	0.355331	0.495574	0.485877	0.498948	0.279936	0.600888	0.251673
0.383666	0.92382	0.665028	1.04991	2.47884	1.31345	1.11751	1.99813	1.16941	1.12775	0.795339	1.36724	2.30228	1.16998	0.940136	1.41885	2.88008	1.54957	1.69764	0.165041
0.575914	1.13897	0.278317	0.338786	1.57536	0.276338	1.00048	1.69667	1.08642	0.851077	0.641506	1.40948	2.2226	0.968859	0.566911	0.881395	2.38446	1.18954	1.6872	0.814539
0.837054	1.45782	1.76473	0.425694	0.373254	0.335174	1.34601	1.19893	0.544689	0.299519	1.11795	0.670638	0.504652	0.663137	0.564881	0.294034	0.729402	0.359182	1.4405	0.3608
1.18656	0.90194	0.927284	0.439041	0.677157	0.575214	0.379632	0.590168	1.76803	0.25405	1.13336	0.261988	0.183367	0.255813	0.413	0.100298	0.221376	0.284401	0.283461	0.257456
0.149877	0.267052	0.592794	0.380616	0.377034	2.07777	0.769857	0.979952	0.23745	0.627041	0.915884	0.34098	1.07792	1.07305	0.759212	1.11311	0.482393	0.431692	0.639733	0.669287
0.459914	0.364177	0.17249	0.711992	0.297964	0.28706	0.36471	1.00492	0.43729	0.339947	0.248896	0.287365	0.381959	0.509643	1.18493	0.312567	0.135643	0.939785	0.829603	0.511499
0.732991	1.08387	0.400657	0.657179	0.841922	0.188973	0.640931	0.541669	0.897452	0.687878	1.11207	1.13721	0.433172	0.579686	0.829732	0.796178	0.552035	0.779014	1.30168	1.39291
0.517178	0.513763	0.764104	0.469784	0.622023	0.616054	1.37363	0.849015	0.785198	0.453924	0.590789	0.246328	0.515048	0.438779	0.495208	0.505856	0.718682	0.755396	0.925094	1.21989
1.1854	0.676022	0.757486	0.184085	0.411469	0.810261	1.58631	1.66073	1.40442	0.994883	0.244593	0.644286	0.550349	0.982179	1.00422	0.610915	1.45563	1.04202	1.08407	0.864792
1.31505	0.0780505	2.38041	1.09303	0.536799	0.156774	0.440684	0.595764	0.27638	0.281595	0.52234	1.64686	1.89258	0.774305	1.77864	1.36781	0.666014	1.3591	0.837718	0.293871
0.716453	0.486808	0.605648	0.460885	0.431747	2.26949	0.960638	1.4534	0.243274	0.507352	0.454407	0.479544	0.244379	0.374913	0.513563	0.484411	0.230002	0.143386	0.187571	0.889489
0.272324	1.29502	0.436665	0.454746	0.425724	1.46681	0.427718	0.720551	0.649075	1.0852	0.281372	0.445414	0.328523	0.52454	0.332886	0.235696	0.433943	0.303457	0.36073	0.576567
0.626277	0.422304	0.971672	1.62671	2.55917	1.34081	2.49977	1.91896	1.23049	0.841515	1.29245	0.369056	0.390681	0.328592	0.253081	0.360263	0.558833	1.30518	0.175018	0.305874
0.314898	0.977188	1.08007	0.746387	1.75931	1.11759	1.5832	1.19103	0.88194	0.46	1.33193	0.202322	1.18923	0.870383	1.93553	1.95938	1.76371	1.87039	1.45098	0.792972
0.507114	0.786459	0.840606	0.342973	1.47178	1.38345	1.00178	0.477248	1.21098	0.751189	0.177808	0.372523	1.33593	0.222456	0.880808	0.275619	0.58842	0.396469	1.90231	0.605311
1.9532	1.45688	0.554306	0.195597	1.43033	0.56905	1.44628	1.95594	1.5193	1.21863	0.913107	2.04211	2.54192	1.05788	1.02848	0.269007	2.17904	1.36961	0.44385	1.3544
0.479733	0.200109	0.261537	0.450093	0.511074	1.92701	1.11817	0.805812	0.852953	0.334014	0.298818	0.488987	0.201614	0.788863	0.708728	0.876271	0.334034	0.584506	0.657103	0.543156
0.398065	1.46072	1.19624	0.73649	1.01229	1.7472	1.14495	0.201364	1.23443	0.77068	0.912529	0.606934	0.261543	0.462238	0.222234	0.312882	0.418032	0.437123	0.657388	0.343837
0.317305	1.21669	0.594493	0.976824	0.340886	0.123009	0.848759	0.952925	1.09177	0.272733	1.40059	1.13588	0.415662	0.573733	0.76149	1.05355	0.385085	1.02468	0.914841	0.759426
0.897883	0.917699	1.01157	0.744671	0.506929	0.920606	0.714484	0.281776	0.872831	0.310866	0.589414	0.507504	0.289323	0.556227	0.361807	0.305872	0.550709	0.331806	0.306281	0.974161
0.476377	0.594417	0.244872	0.23194	0.776133	0.226373	0.409109	0.551314	0.507447	0.210817	0.413497	0.638026	0.347502	0.719392	0.902645	0.820756	0.0238878	0.193414	0.476645	0.916657
0.531664	0.778345	0.46369	0.802672	0.736981	0.265535	0.270243	0.592321	0.417472	0.286665	0.728201	0.270246	0.476537	0.407632	0.209959	0.104334	0.738426	0.637598	0.216402	0.380074
0.454392	0.443089	0.330971	0.340816	0.355688	0.708551	0.62653	0.714675	0.426948	0.303482	0.49671	0.354895	0.765332	0.329156	0.421356	0.204013	0.358926	0.278369	0.341999	0.321362
0.749601	0.519771	1.16402	0.264724	1.32793	0.455117	0.973426	0.73722	0.259934	0.319506	0.671098	0.410334	1.00903	0.884587	0.44954	0.545561	0.95091	0.528213	1.11388	0.195831
0.717663	0.829994	0.772318	0.831794	2.56828	2.29138	3.10593	4.02112	3.97365	3.74306	0.661744	0.360639	0.647446	0.433986	0.447268	0.299599	0.395377	0.429622	0.787376	0.34188
1.02856	0.962847	0.429046	1.11729	0.581735	0.708023	0.311066	0.441129	0.454718	0.157037	0.240398	1.60382	0.221154	0.426404	0.371886	0.321166	0.317722	0.254452	1.14768	0.394152
1.12587	0.898316	0.279756	0.760655	0.746374	0.711853	0.461304	0.281118	0.501483	0.456604	0.235936	0.68435	0.389135	0.306318	0.518073	0.432269	0.414018	0.302795	0.290794	0.449696
0.322541	0.567512	0.968513	0.0959982	0.808586	0.243064	0.914734	1.86337	0.390263	0.271976	0.159198	0.517572	0.667753	1.00348	0.667673	1.16148	0.581494	1.2258	1.42854	1.59874
0.365868	0.357259	0.510519	0.397278	0.937241	1.53115	1.45779	1.93155	0.418578	0.133976	0.303734	0.457198	0.769726	0.731323	0.362844	0.726925	0.496177	1.65967	1.49894	0.435374
0.538734	1.2426	0.372212	0.171227	0.163183	0.417372	0.630556	0.282939	0.298132	0.248089	0.420331	0.201885	0.780076	0.36382	0.375757	0.878277	0.454719	1.46397	0.41945	1.31223
0.580682	1.58879	1.90308	0.553492	0.147709	0.79545	0.306401	0.367966	0.53323	0.511625	0.288198	0.908866	1.03738	1.46159	2.2041	1.56795	1.34209	2.0861	0.559724	0.915373
1.01452	0.740631	0.660516	0.924481	0.917924	0.968888	0.85458	0.368356	0.792171	0.797549	0.962128	0.671274	0.119558	0.123834	0.51291	0.970283	1.03265	0.912926	0.517559	1.03937
1.44533	0.436728	0.609408	0.334581	0.446086	0.527281	0.963339	1.38776	0.206405	0.441514	0.300226	0.569011	0.672164	0.427141	0.282772	0.440625	0.309425	0.403763	0.652888	0.869605
1.16739	0.553241	0.962547	0.981363	1.46506	0.0573747	0.0566055	0.414507	0.244846	0.374838	0.322416	0.813894	0.199473	0.322992	0.330458	0.523196	0.345323	0.272298	0.784553	0.419192
1.21173	0.683856	0.924349	1.0278	0.481154	1.44465	0.586408	0.243775	0.276597	0.933424	0.875712	0.352432	0.772329	0.260025	0.58535	0.422489	0.342205	0.263569	1.40667	0.111415
0.224214	0.821715	0.887351	1.50902	2.70571	3.17313	1.9451	1.63329	0.240866	0.935422	1.02208	0.289427	0.224688	0.703327	0.370136	0.312937	1.18173	0.856692	0.433888	0.421486
1.23968	0.792818	0.996766	0.261108	0.597764	1.55321	1.7245	1.83896	0.11622	1.47527	0.257001	0.930758	0.64067	0.594496	0.59341	0.726955	0.534477	0.626009	0.669957	0.695113
1.19076	0.460893	0.407685	0.480504	0.304338	0.477317	0.280749	0.104743	0.636802	0.494502	0.628679	0.260102	0.386474	0.39289	0.316554	0.658931	0.652443	0.525283	0.922984	0.242582
1.61717	1.57372	0.398821	0.378382	0.805874	0.274174	0.406539	0.191839	0.55779	0.136418	0.412813	0.547681	0.548327	0.756462	0.915363	0.326717	0.41353	0.318644	0.981708	1.21636
0.254912	0.946652	0.612186	0.882578	2.25036	2.05319	1.8377	1.35431	2.08722	1.29848	0.74028	0.460557	2.15961	1.37089	1.16936	0.959557	1.28664	1.44376	2.8458	0.706514
0.461827	0.188206	0.233452	0.53899	0.439939	0.839186	2.21598	0.300711	0.760508	0.582103	0.826716	0.71774	1.20937	0.353271	0.468637	0.534476	0.433251	1.3098	0.986653	0.299232
1.18732	0.672104	1.43213	0.485087	0.304126	0.577906	1.30671	0.212939	0.557703	0.42527	1.52598	1.19621	1.40777	1.07786	1.26758	0.10121	0.969085	0.527176	0.775774	0.379147
0.536355	1.09166	0.620055	1.25361	0.943254	0.809621	1.34546	0.980417	1.13751	0.409063	0.52201	0.510898	0.498833	0.595371	0.583445	0.696948	0.718923	0.649527	1.2094	1.66759
1.22965	1.09275	0.198938	0.431955	0.328148	0.255193	0.293843	0.445734	0.383784	0.180937	0.727127	0.488871	0.312974	0.285355	0.240414	0.435819	0.504249	0.385336	1.61378	0.984323
0.923492	1.11383	0.321902	0.91494	0.890494	0.395138	0.804366	0.32285	0.292485	0.427552	1.35975	0.65944	0.190004	0.365317	0.609793	0.575395	0.355742	0.67055	1.66143	1.16815
0.566323	0.884639	0.417102	0.265965	0.940536	1.35373	1.21529	0.872256	0.73832	0.535817	0.237652	0.128305	0.258436	0.302229	0.344743	0.340725	1.40365	0.0560732	1.49764	0.646323
0.691999	0.625706	0.245409	0.211936	1.19533	2.00577	3.16973	3.30912	4.4819	2.55315	1.36543	0.636707	1.11189	0.372216	0.461307	0.451586	0.248756	0.186981	0.457	0.651545
0.847163	0.434012	0.304494	0.31273	0.109757	0.141784	0.334949	0.417657	1.04387	1.99905	0.105376	0.337847	0.831321	0.589097	0.451221	0.462955	0.358723	0.183325	0.285658	0.618389
1.02039	0.850738	0.680803	0.147144	0.973337	0.705011	1.34324	0.573305	1.67167	0.946688	0.432187	0.732263	0.388792	0.214781	1.27721	0.663418	0.951393	0.993659	1.02181	1.18611
0.225019	0.30295	0.551199	0.810813	0.910348	0.309942	1.35328	0.919065	0.438766	0.213174	0.818335	0.35946	0.522265	0.369438	0.653532	0.422504	0.381224	1.578	1.65063	0.428267
0.806627	0.252151	0.174085	0.257529	0.263451	0.583488	1.19517	0.754675	0.377022	0.271879	0.165986	0.73265	0.402466	1.01937	0.997489	1.10915	0.975248	1.32252	0.673933	0.522033
1.43788	0.374247	0.630627	0.301536	0.269543	1.00631	1.42099	1.6387	0.348442	0.57661	0.478835	0.930177	0.361971	0.340858	0.259546	0.292201	0.276822	0.577	0.376485	0.357841
1.79091	0.142302	0.352058	0.443214	0.305515	1.21519	2.12649	2.06704	0.190882	0.232232	0.32303	0.558807	0.268332	0.413955	0.973415	1.08824	1.08191	0.517807	1.12723	0.277863
0.859885	1.13048	0.944188	1.23337	1.97694	2.10065	1.32594	0.285616	0.295392	1.09372	0.751252	0.473206	1.01557	1.28676	1.58014	1.32364	1.56196	1.45407	1.4535	1.95308
0.862829	0.597591	0.42116	0.53027	0.43202	0.330166	0.908006	0.810064	1.94146	0.258486	0.800318	0.758049	0.389486	0.282082	0.432886	0.177432	0.216903	0.366891	0.304943	0.388998
0.541016	0.329489	0.598346	0.976728	0.631404	0.430455	1.8113	0.750018	0.576312	0.990461	0.373495	0.7668	0.491226	0.569927	0.306386	0.588715	0.792782	0.354463	0.906841	0.816241
0.483335	0.888209	0.778987	1.73014	2.47588	0.701428	2.22454	0.99486	0.941316	0.763162	0.584728	1.26349	0.535708	0.445852	0.242215	0.266553	0.262196	0.631369	0.413148	0.235641
0.852244	0.577059	0.249822	1.00344	1.37723	0.405301	1.26796	0.800424	0.837376	0.190226	0.463259	0.685447	0.343682	0.586922	0.232015	0.249824	0.285512	0.187237	0.438297	0.569286
1.5242	0.615908	1.19346	0.880103	0.393433	0.628376	0.633365	0.94178	0.652769	0.465483	0.361698	0.565008	0.193632	0.610093	0.336436	0.380369	0.373544	0.98581	0.408998	0.641392
0.577817	0.592856	0.970514	0.711266	0.835647	0.190107	0.808793	1.05211	0.62143	1.25334	0.949011	0.872538	0.243303	0.170511	0.715083	0.562673	0.320121	0.425512	0.613872	0.479135
0.817965	0.74483	0.813517	0.665502	0.513415	0.447182	0.554318	0.284923	1.36993	0.019475	0.588006	0.52363	0.485104	0.446378	0.554908	0.546528	0.431317	0.373419	0.810623	0.427121
0.791301	0.541771	0.479128	0.279391	0.64368	0.444589	0.321107	0.539421	0.912424	0.611107	0.427966	0.250348	0.897046	0.760227	1.10004	0.533905	0.624784	0.970978	1.48559	0.510083
1.02621	1.57125	0.558734	0.771585	0.361903	0.434979	0.302349	0.360739	0.146052	0.599607	0.440387	0.422928	0.532278	0.498187	0.698978	1.042	0.615835	0.771684	0.339615	0.95853
0.648828	1.14412	0.550661	0.550372	0.576957	0.220841	0.268712	0.0970562	0.222596	0.750435	0.681512	0.468021	1.00557	0.939024	0.659214	0.520561	0.908298	0.593354	0.884091	0.632271
0.154805	0.623146	1.10174	1.37902	2.09714	1.38256	1.79217	2.04936	1.62399	1.0193	0.812456	1.73632	2.71932	2.34177	1.62687	2.2613	2.8281	2.08878	2.05591	0.973396
0.987552	1.9147	2.02292	0.393401	0.30512	1.58619	1.26424	0.689632	0.557059	0.31421	1.20833	0.388521	1.98653	0.398889	1.01208	1.01324	1.01547	1.02359	1.15019	1.49951
0.742619	2.10576	1.16843	1.00825	0.223889	1.26809	0.630061	0.219967	0.173755	0.86524	0.607223	0.795354	0.401242	0.296218	0.411922	0.318068	0.77838	1.67799	0.330709	0.79017
0.26122	0.460854	0.313233	0.707136	0.378169	0.386353	0.841126	0.862864	0.558406	0.541109	0.288611	0.45018	0.961052	0.207018	0.882467	0.38057	0.462603	0.363713	0.493328	0.6864
0.972849	0.217048	0.264062	0.590423	0.625146	0.356905	0.315863	0.253224	0.503474	0.614189	0.272019	0.308363	0.383806	0.310499	0.284602	0.456923	0.230052	0.685935	0.909413	1.01307
0.529317	1.19476	0.304263	1.39204	0.56544	0.598551	0.405378	0.750483	0.589983	0.796565	1.34516	1.09881	0.890685	0.414459	0.800889	0.664181	0.379782	0.884185	1.32953	0.827952
0.415757	0.464194	0.357955	0.269831	0.324153	0.225416	0.570582	0.528571	0.355155	0.321692	0.150311	0.313847	0.4195	0.299309	0.129773	0.305203	0.471582	0.44863	0.405567	0.870905
0.496296	0.845752	0.67706	0.487862	0.591246	0.161824	0.896261	0.387539	0.539809	0.771769	0.359491	0.3781	0.37116	0.40256	0.327953	0.264514	0.253667	0.35101	0.849307	1.47003
1.23561	0.601814	0.865007	0.710934	0.886141	1.38584	1.66032	0.543341	3.49866	0.396321	0.206519	0.308026	0.148996	1.16559	0.858314	0.803554	0.262875	0.7327	0.635989	1.55812
0.812025	0.75554	0.867219	0.698819	1.28371	3.04688	4.08335	3.99308	4.57436	3.33232	1.33112	0.383907	0.975791	0.345031	0.47641	0.986218	0.463742	0.405451	0.461962	0.473432
0.631233	1.01015	0.837194	1.26609	0.670016	0.75572	0.0410141	0.437028	0.528409	1.31828	1.54357	1.74322	1.2841	0.512641	0.326547	0.676651	1.18867	1.47299	1.96308	0.655918
1.03081	1.98842	1.21091	1.33818	2.92996	2.94732	3.3231	3.63198	3.49925	4.10468	1.09783	1.37639	1.17148	0.527984	0.82571	0.891901	0.563591	1.05693	0.830789	0.345379
0.651626	0.40668	0.356987	0.566868	1.31652	0.343965	0.374966	0.742926	1.07176	0.569677	0.495866	0.555178	0.20313	0.443724	0.422601	0.513435	0.192879	0.279141	0.712445	0.829755
0.573353	0.872845	0.249605	0.244475	0.439061	0.800674	1.69148	1.75865	2.89109	0.662447	0.473658	0.898679	0.38149	0.161925	0.449077	0.269174	0.369749	0.392411	0.658796	0.781383
0.567593	0.239737	0.199736	0.164577	0.641631	0.318166	0.795739	0.49681	0.426372	0.608125	0.32555	0.291388	0.66957	0.324773	0.160666	0.190906	0.260587	0.861855	0.669337	0.415841
0.722523	0.627741	0.619619	2.12189	1.66121	0.49647	0.162948	0.716304	0.175895	1.10185	0.529854	0.539805	1.69212	0.650274	0.457195	0.264815	0.513505	0.567742	0.276198	1.52297
0.620145	0.792416	0.98901	1.26657	0.681006	0.649082	0.575685	0.920064	0.580253	1.20862	0.769502	0.617239	0.245608	0.381725	0.49461	0.621381	0.236813	0.273573	0.182917	0.703917
0.432	0.836488	1.88693	0.458875	0.985745	0.826236	0.745277	0.771016	0.705028	0.978084	1.28323	0.3426	0.380193	1.04389	1.42258	1.75582	1.51334	1.02705	0.291897	1.71542
0.379883	0.535963	0.448162	0.809556	1.35261	1.80307	0.802515	0.993305	0.281129	0.349289	1.5081	0.575039	0.795021	0.261803	0.44619	0.228559	1.37957	0.291908	0.700699	0.383179
1.54838	0.238112	0.572389	1.37566	0.844114	1.20884	0.509991	0.757534	0.424827	1.30412	1.67557	0.327011	0.328342	0.919092	0.924263	0.515527	0.287306	0.156877	1.30921	1.04948
0.946701	1.07389	0.505011	0.394562	0.771876	0.543144	0.917733	0.62802	1.16146	0.256587	0.359849	1.54511	0.586147	0.353324	0.510868	0.149042	0.495748	0.289459	0.418898	0.668643
0.331936	1.13888	1.45014	1.31011	2.40949	2.48118	1.88902	0.396656	0.635431	1.20757	0.96695	0.524676	1.27924	1.66735	1.9781	1.66445	1.97893	2.33125	2.16589	2.09983
1.50571	1.14279	0.249983	0.39347	0.398524	1.25132	0.396385	0.495078	0.381835	0.966433	0.323715	0.489501	0.761859	0.673657	0.986691	0.963197	0.64247	0.93878	0.780535	0.817082
0.436407	1.01123	0.941704	0.865768	0.446571	0.493618	1.34765	2.49023	0.867311	1.17984	0.210486	0.630177	0.10685	0.284738	0.447495	0.812234	0.252266	0.457078	0.635069	0.768485
1.16369	0.473897	0.342406	0.297254	0.214009	0.116577	0.438741	0.296833	0.311801	0.569402	1.10735	0.496465	0.253728	0.389262	0.536012	0.387864	0.35855	0.275457	0.653977	0.172584
0.345732	0.149316	1.03953	0.207395	1.56113	0.530345	1.58825	1.63282	0.633713	1.35002	0.815014	0.817393	0.83452	0.371798	0.344499	0.493335	0.321765	0.602734	0.263718	0.264302
2.16516	2.07102	0.511042	1.39048	1.26321	0.891484	0.648282	0.367836	0.446856	0.202845	0.572547	1.50082	0.925625	0.532252	1.04863	0.206351	1.02543	0.385363	1.27127	1.33407
0.29817	0.287967	0.294973	0.403311	0.49093	1.60064	1.1747	0.501689	1.04677	1.85435	1.13856	0.383181	0.103353	0.678573	0.234567	0.118962	1.64977	0.213223	0.503579	0.463948
1.06649	0.425693	1.1531	0.346442	1.75833	2.25033	2.34246	1.86077	2.0495	1.08358	0.698708	0.48253	1.51896	1.54144	0.390572	0.298471	1.07418	0.365469	0.905977	0.929883
2.04119	1.99106	0.658515	0.620364	1.45236	1.46288	2.06194	1.41831	1.15189	1.31985	1.68287	0.758748	2.95973	0.839507	0.981292	0.387593	1.48697	1.17105	0.649663	1.94856
0.775572	0.982533	0.298513	0.248403	0.829827	0.932663	0.413561	0.266838	1.5262	0.507675	1.03728	0.34541	0.19171	0.205755	0.223063	0.3736	0.420618	0.640683	0.713045	0.385867
0.507831	0.590622	0.897708	0.189923	0.730566	1.4087	0.26127	0.279014	1.19977	0.648697	0.934448	0.282783	0.453879	0.0909525	0.194853	0.395362	0.378649	0.486794	0.319785	0.329332
0.810624	1.67579	0.389751	0.276399	0.864904	1.39703	1.30717	1.02613	0.51387	1.20934	1.49445	1.59955	0.544355	1.539	0.47708	0.609488	1.64502	0.885894	1.43316	0.489887
0.944697	0.51578	0.160743	0.968811	0.352605	0.530355	0.296115	0.556468	0.335901	0.166391	0.332261	0.608548	0.494918	0.259853	0.143635	0.348435	0.190631	0.899593	0.343122	0.517328
0.904883	1.27162	0.614653	0.49029	0.53187	0.746574	1.4144	0.800472	0.835864	1.11422	0.580498	0.527377	0.313703	0.234167	0.218614	0.330497	0.291468	0.651686	1.1898	0.854232
0.637407	0.195579	0.901176	0.588188	0.524774	0.493098	0.753047	0.719283	0.268441	1.15006	0.187011	0.50532	0.449724	0.758145	0.770505	0.313161	0.485337	0.283909	0.462913	0.536892
0.250757	0.34878	0.225807	0.400115	0.570953	0.33623	0.618192	0.516393	0.506304	0.265104	0.148388	1.15368	0.217957	0.112342	0.195743	0.291788	0.188899	0.599072	0.285012	0.440237
1.48404	0.864826	0.444474	0.878973	0.668952	0.370192	0.793455	0.409982	0.393574	0.76646	0.415972	0.285798	0.466177	0.866682	0.691024	0.867547	0.694841	0.361483	0.829056	1.33021
0.613809	0.469327	0.422946	0.113078	0.278108	0.857803	1.07774	0.971217	0.711389	0.469904	0.212823	0.745418	0.349938	0.267296	0.29938	0.163269	0.974847	1.29672	1.31201	0.894089
1.32591	1.29193	0.289653	0.332567	1.08797	1.49376	0.328438	0.87124	0.518253	0.172575	0.221044	0.361127	1.54334	1.19464	1.3312	0.20762	0.718624	0.164866	0.266237	0.377042
0.978331	1.97687	0.282012	0.888	0.459066	1.62654	1.2393	0.411203	0.795659	0.929367	0.59577	0.829957	2.01887	1.12461	1.10498	0.962979	0.638224	0.232235	0.677427	1.28957
0.629051	1.77052	1.19758	0.993402	0.617007	1.50383	2.06552	0.791878	1.1629	1.53094	0.389797	0.333885	1.63079	0.534166	1.2825	1.36419	0.580904	0.635495	1.62376	1.38313
0.712539	0.714194	0.530747	0.252489	0.965879	0.426889	0.523714	0.192745	2.32021	0.283294	0.168055	0.528685	0.28315	0.201649	0.990469	0.559219	0.924207	0.754396	0.866959	1.10281
0.791906	0.558844	0.324992	0.458924	1.28646	0.279509	0.875372	0.958397	3.03031	0.360726	0.545907	1.08142	0.300619	0.214937	0.375187	0.380479	0.534359	0.668715	0.687874	0.674238
0.628609	0.427979	1.38486	1.27482	1.05845	0.932543	0.504311	0.276376	0.80415	1.18601	0.548864	0.287036	0.504415	0.880098	0.605166	0.824837	0.810929	0.441102	0.451732	0.082732
0.494301	0.274993	2.37767	0.174883	0.633155	0.424767	0.784727	0.396373	0.501501	0.815469	0.165724	0.91719	0.541244	0.40349	0.860889	0.499911	0.708963	0.906756	0.437034	0.588563
0.152136	0.543596	1.23068	2.36218	1.6354	0.619238	0.961954	0.303811	0.533877	0.322901	0.213705	0.886399	2.34487	1.08528	0.933639	0.605036	0.766948	1.15307	0.599083	0.664625
1.59483	0.555765	0.288869	1.52163	0.951975	0.728794	0.71045	0.995431	0.504258	1.94067	1.13242	0.197021	0.465456	0.330754	0.535632	0.445453	0.307812	1.00035	0.501828	1.74487
0.699766	0.833824	0.706796	0.723377	0.450686	0.370004	0.891231	0.947593	0.738623	0.669947	1.20433	0.857	0.630909	0.859357	0.54442	0.489825	0.370104	0.780532	0.930717	1.75796
0.378749	0.509681	0.874331	0.779374	0.289599	0.409277	0.452449	0.735026	0.597893	0.530306	0.32583	0.230045	0.176051	0.768371	0.492359	0.795315	0.409555	0.551909	0.928373	0.997353
0.380122	0.220224	1.35491	0.755337	0.522797	1.05535	0.916811	0.957395	0.136851	0.526422	1.12694	0.561118	0.34822	0.487101	1.13203	0.846491	0.970811	0.623059	0.20419	1.26124
0.538897	0.316442	1.27332	0.739626	0.532056	1.10052	0.999659	0.928509	0.284487	0.537411	1.02873	0.637517	0.397373	0.415069	1.11822	0.786911	0.8915	0.503091	0.143334	1.39223
0.850516	0.347726	0.212577	1.176	0.831076	0.970248	0.784217	0.796809	0.379664	1.04696	1.94695	0.58122	0.51803	0.522491	1.18204	0.623968	1.34279	0.239504	0.400292	0.28383
0.54752	0.361672	0.732592	0.416673	0.616593	0.425974	0.183344	0.728667	0.329735	0.158235	0.875517	0.786367	0.280023	0.949021	1.347	1.52758	1.23486	1.19659	0.458393	1.11861
0.740784	0.930433	0.385869	0.794622	0.691248	0.422374	0.324067	1.16567	1.2977	0.277256	0.739904	0.740693	0.289284	0.32039	0.387076	0.446841	0.246324	0.628718	0.276074	0.574426
1.25369	0.836138	0.487992	0.344325	0.365883	0.234648	0.887576	0.2767	0.559181	1.68972	0.859999	0.161138	0.268724	0.286283	0.334622	0.291879	0.257766	0.443289	0.229714	0.226566
0.985127	0.167262	0.393348	0.271892	0.330881	2.55064	1.91994	1.77941	0.328639	0.94247	1.14582	0.394819	0.330571	0.801111	0.255669	0.55887	0.591265	0.610371	0.636461	0.232013
0.259943	0.469685	1.35362	0.717513	2.60163	2.26	2.90767	0.813938	1.28577	1.8687	0.824665	1.66534	1.77103	0.936461	1.10069	1.45589	2.02707	1.45102	1.99996	0.880244
0.872103	0.728656	0.326079	0.525803	0.261462	0.461377	0.473253	0.227552	1.38919	0.359683	1.09978	0.258564	0.722475	0.902556	0.810557	0.758259	0.708963	0.572545	0.61312	0.79931
0.247485	0.0283325	0.680334	1.00914	1.32981	1.46025	2.18189	1.20616	1.38351	0.325077	0.326594	0.22936	1.11408	0.399007	0.266068	0.404501	0.466124	1.63607	1.88808	0.254825
0.835042	1.46222	0.341065	0.631699	1.24744	0.815904	1.13244	0.415787	0.56941	0.777073	1.34772	0.602835	0.463547	0.595641	0.727694	0.258261	0.60466	0.948738	1.74334	0.445086
0.434051	2.1295	0.546803	0.334044	1.05472	1.03778	1.3201	0.441087	0.185346	0.552104	1.25037	0.209793	0.459087	0.320966	0.321204	1.0933	1.40182	1.46202	1.74052	0.204417
0.310006	1.15596	1.20334	0.69077	0.664757	1.80112	0.543722	0.250533	1.37753	0.316625	0.778225	0.444703	0.359143	0.323551	0.234397	0.367383	0.415079	0.452859	0.202116	0.0681449
0.413878	0.273459	0.633365	0.459564	0.36273	2.70381	0.578537	0.58419	0.423111	0.285011	0.559878	0.264986	0.247153	0.155083	0.21867	0.378153	0.322794	0.399484	0.739444	1.15017
0.539517	1.32346	1.07553	0.179144	0.269475	0.511386	0.371683	0.337599	0.597299	0.851257	0.549948	0.379839	0.601895	0.235927	0.577171	0.418853	0.52953	0.37014	0.372523	0.470981
0.46861	0.61116	0.587924	0.475062	0.34284	0.225304	0.223965	0.189303	0.459479	0.387781	0.297232	0.544284	0.41019	0.27902	0.339646	0.362874	0.329928	0.806551	0.635349	0.729366
0.635902	0.648169	0.604507	0.427975	0.24462	0.390478	0.237696	0.401608	0.367519	0.362749	0.696455	0.166388	0.201994	0.602678	0.416209	0.448169	0.22311	0.302245	0.509918	0.224814
0.459196	0.743656	0.367264	0.226449	1.15146	1.8613	1.56254	1.23919	1.52868	0.508895	0.618159	0.158591	1.29257	0.876148	0.589514	0.404578	0.320064	1.70611	1.82233	1.00126
0.50301	0.397479	0.155268	0.380674	0.573091	0.93983	0.444859	0.369675	2.75514	0.476424	0.443827	0.384888	0.294139	0.491906	0.514763	0.504909	0.525805	0.834411	1.013	0.363991
0.634222	0.45925	0.453063	0.770419	0.23054	0.36473	1.41549	0.547814	1.13045	0.346951	1.15366	0.849436	0.631813	1.23126	0.258902	0.270304	0.690494	0.699976	0.552626	0.157788
0.953896	0.888588	1.02262	0.227089	0.527577	1.06982	0.380215	0.279995	0.332317	0.229073	0.788172	0.464223	1.36307	0.346112	0.175372	0.35479	0.446138	0.397149	1.2949	1.14411
1.03036	0.538459	0.246984	1.07659	0.432258	0.445806	0.419237	0.427517	0.959253	0.532892	1.16186	0.722925	0.32245	0.36826	0.509881	0.363919	0.202378	0.929241	0.494801	0.301949
0.155591	0.98507	0.841177	2.41887	1.95176	1.48739	1.08585	1.43673	1.08537	1.79208	1.86096	2.52424	1.49355	0.405785	0.38888	1.53131	1.36374	1.64778	1.61616	0.667648
0.740095	0.487748	0.928153	0.451871	0.578571	0.193539	0.575749	0.405678	0.55049	0.603317	0.200784	0.394911	0.453849	0.449254	0.397502	0.394921	0.407809	0.334781	0.262998	0.32752
0.746739	0.382861	0.759717	0.641411	0.937539	0.793684	0.159365	0.680482	0.506218	0.38737	0.622936	0.68672	0.724041	0.527152	0.509401	0.975972	0.67762	0.339979	0.783467	0.639782
0.700985	0.811199	0.550891	0.979787	0.33894	0.63808	0.815343	0.47762	0.565949	0.854253	1.05526	0.529688	0.870199	0.28854	0.442929	0.661975	0.769784	1.17667	0.836747	0.710874
1.0197	0.963861	0.738472	1.39772	0.381358	0.651343	0.804927	0.663852	0.213352	0.408918	0.198443	0.800529	1.59623	0.834987	0.628981	0.73462	0.69684	1.2541	0.239565	0.90568
1.5015	0.229721	0.427708	0.255478	1.6122	2.21658	1.13502	1.08012	0.407189	0.170114	0.205337	0.873336	0.415429	0.660851	0.181294	0.400729	0.39484	0.323335	0.185208	0.506442
0.787734	0.221535	0.380147	0.489234	0.420659	1.20929	1.53184	1.52169	0.520622	0.36027	0.388769	1.09124	0.477284	0.451658	0.285768	0.318474	0.749599	0.480295	0.997014	0.655015
0.557819	1.99469	1.38349	1.03753	1.11005	1.38696	0.450696	1.07083	0.223709	0.641951	0.301524	1.26801	0.251671	0.757471	1.0491	0.273361	0.543949	0.631848	0.661027	1.11776
0.203677	1.17363	0.562719	0.324987	1.90551	2.08054	2.03677	2.31374	0.201185	0.840975	1.54449	0.512188	0.419331	0.498596	0.889121	0.951372	0.417092	1.06657	0.353916	0.236566
0.706487	0.55125	0.242265	0.752125	0.450028	0.252475	0.920842	1.3414	0.85835	0.646502	0.406322	0.926342	0.500245	0.116036	0.443229	0.46225	0.241038	0.796519	0.63995	0.274993
0.453184	0.344121	0.595079	0.665368	1.97724	1.28064	2.18303	1.85348	1.8929	2.15127	0.143274	2.0692	1.22623	0.163151	0.354269	0.529397	1.27606	0.971898	1.02567	0.227635
1.34282	1.00017	0.55734	0.605814	0.79431	0.90729	0.305918	0.295391	0.58018	0.483869	0.348909	0.326091	0.892118	0.293281	0.109315	0.251457	0.782407	0.197846	0.842552	0.178919
1.17873	0.65698	0.711113	0.18896	0.75789	0.726659	0.440848	0.703439	0.288765	0.785866	0.800017	0.516932	0.247124	0.382	0.238672	0.410016	0.275399	0.260037	0.744575	0.437675
1.42012	0.88451	0.507914	0.275886	0.370716	0.357467	0.721368	0.985529	0.304768	0.249755	0.520735	0.453596	0.396013	0.17502	0.537904	0.44394	0.387446	0.439294	0.568265	0.569397
1.28753	1.47172	0.483096	0.322621	1.9256	1.07268	1.25444	1.42404	1.34174	1.27092	1.4013	1.60512	1.38826	1.97922	1.40717	0.964799	2.39294	2.3036	1.32007	1.53787
0.818014	1.41204	1.25409	0.646852	0.593267	1.24367	1.05931	1.42372	0.475801	0.79192	1.16908	0.924886	1.69915	0.72206	0.515546	0.569183	1.95171	1.12763	1.75897	1.61065
0.841645	1.40497	0.426435	0.843189	0.798005	2.28374	0.628268	0.181851	1.27791	0.223106	1.04776	0.47641	0.339363	0.302877	0.251127	0.221105	0.412427	0.191691	0.840203	0.71119
0.683534	0.132529	0.60595	0.314719	0.170587	0.935043	1.08697	0.497936	1.53001	0.26632	0.911884	0.178653	0.256556	1.12755	0.750648	1.28008	0.608933	0.346958	0.471407	0.367963
0.874176	0.559593	0.321315	0.523418	0.358405	0.277837	0.262609	0.509313	0.605946	0.33495	0.588674	0.565892	0.254541	0.306601	0.104195	0.306392	0.554094	0.398823	0.883918	0.835226
1.00828	1.00782	0.998072	0.663944	0.0825067	1.66369	0.975738	0.873946	2.54579	0.272027	0.289816	1.57283	0.289918	0.283369	0.230172	0.270854	0.228187	0.546519	0.91978	1.23881
1.17059	1.02165	0.256089	0.154651	0.397697	0.42397	0.724922	0.908978	2.40783	0.285726	0.795446	0.396817	0.255749	0.6157	0.147642	0.335011	0.84511	0.853428	1.06794	0.447808
1.33533	0.846977	0.625554	0.518518	0.884784	0.259509	1.82475	0.521622	0.0502887	0.484383	1.05875	0.833865	1.15625	1.45994	0.666564	0.261895	0.398497	1.25171	0.167257	0.594929
1.09845	0.39642	1.0571	0.328515	0.348663	1.11758	1.47568	0.248014	3.6042	0.638636	0.43065	0.383104	0.871754	1.08658	0.674837	0.862061	0.364701	1.26734	0.309503	0.565723
0.643221	0.262748	0.544933	0.382559	0.702233	1.11236	0.864432	0.527492	0.696186	0.270753	1.41701	0.720001	0.560434	0.293291	0.217226	0.734513	0.353444	0.470749	0.54828	0.905952
0.951832	0.251685	0.587824	0.690741	1.05184	0.253436	0.506206	0.584813	0.754883	0.233535	0.833432	0.413462	0.503349	0.218845	0.23291	0.400325	0.255729	0.588931	0.290645	0.62471
0.832391	0.919374	0.181747	0.426653	0.675826	0.229195	0.219724	0.327299	0.270331	0.574107	0.404016	0.543317	0.759142	0.709456	0.675738	0.555889	1.25925	1.26464	0.994065	0.820646
1.26426	1.15878	0.233407	0.36882	1.14265	1.11784	0.209114	0.80877	0.340552	0.257641	0.349386	0.160926	1.30268	1.08927	1.21372	0.236019	0.729881	0.326668	0.163386	0.367172
1.3103	1.5148	0.264833	0.58982	0.79802	1.32964	0.313176	0.502676	0.284714	0.353229	0.263864	0.496847	1.70395	1.1913	1.53109	0.40348	0.549128	0.269572	0.18275	0.5656
0.558924	0.585605	0.985821	0.224064	1.41543	0.728209	2.16829	1.6843	1.12181	0.179196	1.12273	1.09405	0.369531	0.269543	0.271139	0.198096	0.587156	1.25048	0.896126	0.189772
0.77317	0.841018	1.79084	1.65019	1.27007	0.16399	0.5044	0.216126	0.661324	0.195335	0.456135	0.859026	1.45662	0.324556	1.01515	0.970102	0.462232	0.847986	0.943643	0.702718
0.131836	0.52982	0.196831	0.185948	1.15074	0.309348	0.201629	0.196909	0.289972	0.154576	0.620457	1.00512	0.873441	0.870058	0.258125	0.514286	0.569667	1.47243	0.40417	0.896427
0.481346	0.661963	0.342069	0.238608	0.144506	1.83721	0.33171	1.14215	0.302111	0.639799	0.385826	0.155842	0.386842	0.280968	0.325057	0.30848	0.386593	0.352892	0.456802	0.364776
0.722007	0.998357	0.562426	0.665992	0.232737	0.944317	0.254514	0.64184	0.762835	0.83691	0.770786	0.298837	0.627506	0.443028	0.423909	0.411723	0.264344	0.398779	0.383501	0.541952
0.265477	1.05934	1.26695	1.1118	1.79372	2.40081	1.14328	1.03627	0.253487	0.206923	0.317452	1.00708	0.354209	0.83397	0.525737	0.330024	0.76807	1.14254	0.509587	0.537328
0.67339	1.02613	0.966193	0.480456	2.39067	2.21203	2.36305	1.94367	0.362559	1.2419	2.15839	0.31171	0.777453	0.458288	0.514535	0.500759	0.762501	0.862208	0.718182	0.762114
0.463217	0.322938	0.226196	0.571301	1.8634	0.821665	1.81399	0.592026	0.357579	0.535832	0.652212	0.748482	0.496968	0.406598	0.536219	0.408344	0.333864	0.45793	0.49923	0.183665
1.7	1.6864	0.476145	0.520172	0.366906	0.37643	0.304433	0.586197	0.906643	1.2522	0.246169	0.358696	1.28144	0.343454	0.654319	0.434505	0.558285	0.393379	1.13646	1.10268
0.995358	1.07931	0.663956	0.405677	0.216669	0.404581	0.579869	1.23126	1.29287	0.813193	0.260228	0.302573	0.394212	0.265615	0.41173	0.767793	0.551104	0.91793	0.898135	1.3703
0.60847	0.878324	0.593165	0.603771	0.77944	0.990289	0.867797	0.649668	1.05305	1.63565	0.87734	0.274322	0.413643	1.02364	0.569916	0.254431	1.81492	0.675448	0.902848	0.663724
0.83406	0.865525	0.585123	0.35694	0.347278	0.950442	0.173028	0.330715	0.575147	0.274745	1.14431	0.501604	0.210711	0.205684	0.29584	0.220733	0.751844	0.557492	0.188215	0.926676
0.844584	0.483981	0.592908	0.362597	0.774178	1.31534	1.21998	0.184686	1.76025	0.351838	0.198455	0.595075	0.657498	0.336817	0.336484	0.595875	0.629086	0.597536	0.220314	0.696323
0.735676	1.0553	0.321595	1.38598	0.904579	1.09687	1.12259	0.975173	1.21207	0.720961	1.17894	0.883944	0.543499	0.526672	0.812582	0.897681	0.640102	0.721251	1.40626	1.16973
1.22507	1.07168	0.35443	0.308357	0.885786	1.00657	0.634524	0.844249	0.887708	0.713479	0.707803	0.233406	0.483741	0.445755	0.589806	0.497028	0.619869	0.366681	1.30689	1.52857
1.25571	0.64972	0.763651	0.387575	0.169714	0.630353	0.557159	0.31209	0.122165	0.550862	0.782823	0.395317	0.860131	0.322496	0.808206	0.766857	0.39897	0.258848	0.663262	0.227674
0.64201	0.323015	0.437193	0.65676	1.08938	0.938032	0.957311	0.76552	0.650929	0.49199	0.657454	0.339133	1.31333	0.440239	0.150759	0.347068	1.13416	0.670217	1.00329	0.629706
0.710171	0.568447	0.473746	0.609773	1.46624	0.640814	0.24813	0.191898	0.161497	0.330907	0.882804	0.380615	1.17422	0.59554	0.345013	1.11064	0.377034	0.536371	0.411561	0.594309
0.288402	1.67844	0.896847	1.89953	2.79765	2.94726	2.92203	2.88614	2.5275	3.30661	1.97127	2.51238	1.08779	1.35405	1.22631	1.05709	1.03177	1.25364	1.66222	0.95409
0.991784	0.716999	0.204911	0.688696	0.49063	0.242669	0.625274	0.410275	0.219484	0.293237	0.197541	0.395108	0.218064	0.334912	0.35477	0.398515	0.565204	0.106263	1.23253	0.454806
0.737596	0.305504	1.0633	0.741069	1.17535	0.601289	0.575777	0.964582	0.653098	0.280826	0.318421	0.809417	0.316553	0.418348	0.554199	0.483104	0.370387	0.295615	0.789239	0.430358
0.758971	0.393088	0.35085	0.306638	0.598811	0.618375	0.839173	0.818262	0.554209	0.696807	0.152268	0.898986	0.398988	0.845053	0.439639	0.329133	0.424961	0.809128	0.612398	0.332207
1.30558	1.28035	0.318241	0.508571	1.01262	0.764711	0.325077	0.478218	0.280591	0.395786	0.362305	0.270186	1.14457	1.19275	1.19503	0.555507	0.683381	0.582025	0.141023	0.639547
0.671231	1.30276	1.17547	1.2568	0.796229	1.36315	0.371324	0.137388	0.244418	0.912653	0.860235	1.09213	1.7106	1.23955	1.10264	0.933174	0.680287	0.298398	0.257064	1.10444
0.415683	0.259446	0.711008	1.34859	0.846207	0.855927	0.608822	0.284882	0.402457	0.925705	1.01072	0.278348	0.219229	0.394764	0.393195	0.410617	0.350574	0.441999	0.847227	0.304214
0.534902	0.753443	0.425531	0.194643	0.58338	0.609384	1.01348	0.254319	0.314023	0.270888	0.237395	1.2901	0.898255	0.976793	0.869166	1.17825	0.0598893	0.698194	0.49351	0.47074
1.1932	0.756707	1.24798	1.05251	0.552363	0.192809	0.494559	0.743415	0.522053	0.581144	0.293482	0.818864	0.779908	0.603254	0.166422	0.208591	0.26941	0.198571	0.333999	0.655699
1.45889	0.255131	0.488559	0.333994	1.05552	1.09794	1.14269	0.971566	0.304855	0.50867	0.770787	0.495951	0.3802	0.391024	0.430592	0.540917	0.361926	0.21329	0.564717	0.737408
1.19271	0.11172	0.431597	0.492097	1.46618	0.774195	1.40319	1.65579	0.606059	0.314605	0.305248	0.404041	0.223605	0.499357	0.413454	0.328095	0.193701	0.303528	0.464363	0.690083
0.963385	1.31306	1.25414	0.238095	0.885106	1.02874	1.32911	0.855819	0.36235	0.871349	1.00123	1.00978	0.952708	0.178225	0.350013	0.363575	0.310339	0.218967	0.393325	0.924803
0.5452	1.03295	1.01592	1.24315	1.31386	1.24262	0.587382	1.01615	0.564308	0.342878	0.304346	0.506883	0.728609	0.783745	0.862021	0.930405	1.25049	1.25028	1.1176	1.10673
0.774738	0.531503	0.397334	0.446663	0.845891	0.64826	1.94696	0.332788	0.3212	1.64291	0.0908566	0.57255	0.300733	0.770722	0.247237	0.482051	0.393794	0.302722	1.02848	0.421759
0.190591	1.7221	0.704789	0.68844	1.25538	1.62954	1.18423	1.5526	0.55344	0.396027	1.17607	0.716583	0.497117	0.670268	0.397989	0.902838	0.273347	0.567883	0.224716	0.578023
1.48725	1.03418	0.328087	0.329824	0.167238	0.529421	0.791864	0.324112	1.23546	0.653561	0.497827	0.0995982	0.831247	0.926979	0.695353	0.373845	0.220279	0.225635	1.0177	1.28937
1.31867	0.375638	0.649447	0.457919	1.13351	0.532031	0.645441	0.167898	1.09282	0.287145	0.364856	0.774997	0.234009	0.731287	0.307313	0.887646	0.355108	0.213059	0.359993	0.779015
0.382953	0.852752	1.15025	0.974419	1.67285	0.902624	1.28426	0.769279	0.339128	0.701958	0.848105	0.37373	0.816728	1.43738	1.15319	1.01354	1.35153	1.38486	0.995958	1.29396
0.257199	0.119605	0.717666	0.549557	0.794275	1.17658	0.3004	0.296186	1.45117	0.922363	0.629857	0.618452	0.454677	0.341546	0.0919358	0.404766	0.368921	0.272955	0.778637	0.283497
1.22836	1.42335	0.522982	1.50017	0.703969	0.472649	1.2087	0.691181	1.1256	0.385077	0.972909	0.844837	0.997991	1.03324	0.648057	0.629835	0.571249	0.197412	0.197271	0.794848
0.597133	0.520488	0.653148	0.31245	0.446916	0.491961	0.143328	0.25281	0.455496	0.107589	0.616528	0.140521	0.447513	0.568937	0.469003	0.566559	0.259066	0.781125	0.820369	0.666873
0.338899	0.508808	1.34592	0.599962	0.233073	0.191284	0.547005	0.431151	0.168976	1.10944	1.43872	1.96441	0.757408	0.903626	0.442304	0.960951	0.638669	0.807281	1.98464	1.16321
0.72165	0.815528	0.226026	0.872445	0.686288	0.207343	0.501579	0.411723	0.650807	0.283654	0.712039	0.897109	0.621979	0.161443	0.464565	0.310261	0.258737	0.352895	1.00728	0.205019
1.18934	1.12696	0.458072	0.488285	0.758767	0.573237	0.400233	0.401521	0.207942	0.390213	0.427337	0.147914	1.00387	1.25027	1.16034	0.465978	0.806757	0.895119	0.303056	0.673407
0.304785	0.401007	2.15384	0.325656	0.373301	0.363067	0.263128	0.434959	0.505037	1.08005	0.622508	0.541786	0.445161	1.31046	1.68076	0.779658	1.57519	1.85953	0.618232	0.153965
1.01878	0.212873	0.703616	0.336632	1.32375	2.00381	2.00892	1.16534	0.238234	0.321062	0.252244	0.572086	0.775444	0.531636	0.314412	0.458683	0.573343	0.370791	0.338452	0.437081
0.969469	0.981403	0.232025	0.421522	1.8339	1.6887	1.90349	0.272319	0.461998	0.613145	0.404967	0.537333	1.58329	0.469319	0.575583	0.287496	0.56135	0.243453	0.733356	0.309577
0.467805	1.73703	0.578714	0.824632	0.298501	0.871738	0.388089	0.278804	0.818965	0.72829	0.390456	1.11944	0.954591	0.570474	0.55802	0.644175	0.501864	0.530543	0.26727	0.205897
0.709103	0.801297	0.246434	0.458325	0.609743	0.468479	1.07592	0.394663	0.460735	0.315452	0.339379	0.355447	0.285704	0.585701	0.270429	0.294724	0.396918	0.794971	0.398772	0.529539
1.61438	1.56163	0.424319	0.160065	0.31665	0.700262	0.378912	0.899438	0.283973	0.277443	0.166602	0.111592	0.583553	0.442825	0.406422	1.41825	0.572632	0.575618	0.403467	0.942625
1.65676	1.17033	0.472731	0.44679	1.9718	1.74562	1.55774	1.99799	1.74588	1.9359	1.13674	0.967237	1.5942	1.33661	0.389373	0.653053	1.81404	1.01603	1.18456	1.16151
1.30471	1.766	0.211809	0.714074	0.899205	1.86735	2.08308	2.33529	1.49621	1.45879	1.24943	0.91148	1.81009	0.763413	0.211208	0.333498	1.19933	0.973666	0.978015	1.20132
0.547827	0.465361	0.322982	1.38318	2.59888	2.37131	2.23044	2.46715	2.27209	1.52902	1.78487	0.941901	0.999881	1.73609	1.16499	1.04202	1.33059	1.85742	2.26767	1.41204
1.10064	1.03802	0.325244	0.449515	0.82089	2.66223	0.990849	0.587026	0.662214	0.576515	0.306404	0.535352	0.496985	0.609273	0.58925	0.172007	0.544071	1.05682	0.717259	0.996869
1.6662	1.45612	0.356791	0.339449	0.385942	0.835016	0.659775	0.931389	0.0938286	0.807137	0.104507	0.58683	0.170209	0.450485	0.385359	0.440652	0.104249	0.185863	0.424469	0.351605
0.770744	1.58588	0.350434	0.401695	0.447306	0.190734	0.35104	0.504421	0.881624	0.228508	0.2933	0.397285	0.778792	0.407092	0.404666	0.278461	0.290047	0.606296	0.511165	0.417886
0.894096	0.33801	0.0969124	0.749877	0.670168	0.820894	1.13744	0.988568	2.78823	0.529584	0.437679	0.887826	0.176428	0.717142	0.713679	0.724332	0.912404	1.86668	1.35919	1.19711
0.801609	0.299174	0.283447	0.402625	0.218743	0.320837	0.913163	0.232772	3.26521	0.288628	0.237421	0.846144	0.357658	0.313001	0.666561	0.570392	0.382049	0.795476	0.467851	0.329603
0.478446	0.341427	0.43463	0.652033	0.335457	0.786523	1.16984	0.180914	3.11082	0.467097	0.382323	0.340685	0.577922	0.460588	0.199806	0.375395	0.266138	0.540244	1.13355	0.433818
0.745582	1.25168	0.48995	0.177003	0.429886	0.441363	0.584941	0.433469	0.281854	0.161323	0.489826	1.58261	0.311219	0.359479	0.276922	0.162888	0.389325	0.197845	0.996786	0.521311
0.861067	0.62954	0.142687	0.748206	0.280413	0.159105	0.568409	0.566997	0.492791	0.197116	0.510112	0.379808	0.220482	0.244872	0.278595	0.260891	0.395805	0.829912	0.768232	0.545653
0.754457	0.498855	0.389005	0.259512	0.231081	0.268005	0.356376	0.458377	0.314289	0.596696	0.227906	0.436571	0.495374	0.325511	0.338967	0.395231	0.847868	1.3153	1.01957	0.842782
1.0004	0.615972	0.142269	0.303338	0.257312	0.461195	0.932076	0.27423	0.429373	0.510695	0.552262	0.49468	0.310626	0.599328	0.682915	0.544073	0.62017	1.17307	1.15524	0.748632
0.220335	1.11389	0.587909	1.1793	1.421	1.17643	2.06361	1.26564	1.84104	1.27356	0.303337	0.250305	1.18819	0.420315	1.23997	1.44555	0.96615	1.2591	1.82736	1.29216
0.419973	0.607673	0.996381	0.421836	0.926478	0.703154	1.18153	1.03104	2.00265	0.577094	0.417573	0.273307	1.15121	0.219555	0.912147	1.04381	0.99592	1.24343	0.964032	1.31501
0.374931	0.249489	0.371784	0.663896	0.330444	0.31556	1.40977	0.591163	0.847277	0.276792	0.78688	1.0872	0.902023	0.545912	0.197476	1.1783	1.18673	0.882413	1.07763	0.822835
1.54759	1.02786	0.621018	0.351875	0.981424	1.57598	2.0419	1.44066	0.871769	0.845222	0.772402	0.0192099	0.419296	0.365831	0.328894	0.296477	0.440071	0.390916	0.594117	0.625527
1.19118	0.778014	0.250494	0.697498	0.316292	1.26354	3.19048	2.46563	1.11931	0.821552	0.255016	0.730287	0.144202	0.732063	0.791432	0.828169	0.968321	0.565461	0.484985	0.117363
1.30386	0.305904	0.83895	0.122176	0.153264	0.74517	2.15988	1.63831	0.63138	0.214141	1.10151	0.218836	0.606912	0.311116	0.492178	0.438311	0.792958	0.559451	0.34787	0.15215
0.914764	0.337502	0.780596	0.462269	0.917287	1.50865	1.60027	0.424369	0.743318	0.609	0.602982	0.643779	1.30902	1.0849	0.260435	0.448067	0.44184	0.205931	0.439913	0.214259
0.242232	0.950777	0.313686	0.250295	0.459801	1.45306	0.319409	0.86194	0.311198	0.920459	0.463929	0.404719	0.317024	0.468916	0.424562	0.542034	0.919231	0.573015	0.526864	0.281506
0.853505	0.336892	0.358751	0.375928	0.21311	0.272731	0.810262	1.55842	0.885208	0.462118	1.02628	0.952194	0.334533	0.337044	0.268348	0.122692	0.319193	0.5382	0.296784	0.36755
0.812385	1.38688	1.13833	0.943105	1.08327	1.02794	0.359939	1.18601	0.544685	0.866825	0.0489465	1.30813	0.913812	1.30806	0.919962	1.00887	1.09286	0.868487	1.14656	1.17073
0.749724	0.493057	0.274842	1.0847	0.236183	0.554734	1.01052	0.283418	0.426326	0.22308	0.605301	0.687613	0.238538	0.499143	0.376949	0.456393	0.556449	0.299084	0.249336	0.278911
0.97088	0.91525	0.371496	0.311858	1.55662	0.147656	1.60451	1.29294	0.903976	1.2114	0.323304	0.853845	0.603129	0.384985	0.424908	0.235515	0.506094	0.267021	0.402719	0.407256
1.38592	1.14241	0.207601	0.526697	0.267444	0.803968	0.676033	0.420338	0.939654	0.345978	0.760151	0.32385	0.479838	0.775794	0.571058	0.298978	0.309694	0.227675	0.376598	0.80615
0.83761	0.937352	0.754869	0.146597	0.172699	1.06632	0.571517	0.253082	0.328101	0.324856	0.376445	0.398217	0.168444	0.307869	0.412755	0.380829	0.157343	0.257455	0.223527	0.44082
1.07224	1.22513	0.391453	0.235294	0.817124	0.322771	0.207096	0.467955	0.566056	0.322466	0.539436	0.734017	0.171426	0.225653	0.564819	0.439033	0.301291	0.610169	0.641915	0.208771
1.44265	1.49339	0.367557	0.520418	0.412439	0.183907	0.48266	0.732655	1.19132	0.415313	0.728282	0.421264	0.40201	0.366729	0.277406	0.562718	0.308314	0.319835	1.09392	1.04847
0.569603	1.1931	0.635439	1.57489	1.61845	1.6059	1.9448	1.43491	0.294006	0.391529	0.676026	0.946085	2.32401	1.96424	1.61825	1.61603	2.17927	2.2716	1.99108	1.0713
0.377368	1.10389	1.8744	1.38502	1.17063	0.632404	1.58239	0.0913214	0.314955	0.186485	0.284456	0.799419	0.244603	0.855515	0.657054	0.954742	1.12318	1.17665	0.707252	1.31773
1.63626	2.176	0.876717	1.46595	1.37322	1.44707	1.92385	0.205444	0.43166	1.41195	1.62128	0.798202	2.55635	0.727279	1.08897	0.578843	2.05365	1.69814	1.40456	1.39697
0.458376	1.76077	0.655383	0.388886	0.494673	0.37288	0.373293	0.394661	0.89088	0.286016	0.739658	0.594033	0.714132	0.377173	0.441415	0.0366267	0.388402	0.450877	0.602975	0.766869
1.29078	1.16492	0.6655	0.189523	0.255404	0.444946	0.233337	0.309583	1.4468	0.630425	0.663965	0.576765	0.264915	0.546118	0.2756	0.213225	0.65015	0.262194	0.334431	0.69801
1.34053	1.07733	1.02623	0.155786	0.353357	0.528604	0.456426	0.296402	0.88642	0.893474	0.2942	0.182396	0.255756	0.482985	0.317238	0.076724	0.927373	0.604156	0.543805	0.669607
0.364015	1.51711	0.351471	0.824703	0.843387	0.493665	0.930442	0.704921	0.937267	0.450409	0.644158	0.415031	0.458308	0.530593	0.609761	0.588793	0.596958	0.644928	1.1706	1.47296
0.84405	1.09936	0.223043	0.192566	0.46475	0.365747	0.255293	0.558117	0.344756	0.661226	0.478711	0.312363	0.460314	0.5173	0.357231	0.421676	0.419198	0.361382	0.606229	0.598836
0.810493	0.786253	0.160284	0.266529	0.287429	1.03267	0.837377	0.275692	2.95297	0.659979	0.301006	0.499108	0.462044	0.336346	0.386531	0.457058	0.662509	1.00497	1.15652	0.68761
0.668633	0.482191	0.723594	0.295425	0.376975	0.298736	0.763205	0.356575	0.603544	0.98849	2.13273	0.770851	0.422897	0.233727	0.478216	0.258253	0.458229	0.283127	0.924276	0.301898
0.713619	0.277978	0.44432	0.622651	1.37966	1.29524	0.787776	0.169964	0.313495	0.693306	0.664413	0.383097	1.30908	0.429967	0.438337	0.446775	0.846452	0.312617	0.441052	0.792798
0.51004	0.787366	0.581783	0.261135	0.57886	2.06204	2.68154	2.3015	2.82714	1.7685	0.322357	0.41536	0.487999	0.271797	0.344744	0.371728	0.370107	0.304795	0.51229	0.510361
0.54615	0.847379	1.51517	1.5101	2.04619	3.9907	4.01248	3.99305	3.58003	3.69517	1.67293	1.30748	1.35972	0.701245	1.06879	1.51885	1.14354	1.35474	1.17116	0.804307
0.573289	0.111069	0.525424	0.317304	1.1192	0.84163	0.896928	0.935773	2.40118	0.843107	0.943328	0.623266	0.400105	0.16661	0.768676	0.700615	0.833666	1.0883	0.399083	1.08172
0.765189	0.4564	0.516604	0.317091	0.889149	0.85492	0.895626	0.833579	2.20156	0.6559	0.696869	0.816518	0.447008	0.349997	0.840884	0.457346	0.739219	0.650224	0.619017	0.487081
0.621509	0.474146	1.20188	0.668238	0.366876	1.07965	0.878779	0.87958	0.263865	0.597244	1.07853	0.608084	0.523531	0.269109	0.891826	0.700312	0.83197	0.570122	0.184481	1.10977
0.259881	0.37167	0.711444	0.940081	0.689528	0.241956	0.267367	0.387749	0.406373	0.853758	0.597194	0.412687	0.580343	0.264836	0.547121	0.804416	0.177534	0.686554	0.377774	0.426615
0.266257	0.352578	0.443416	0.738914	0.285363	0.381878	0.238042	0.424622	0.963794	1.7115	1.46567	0.138928	0.539049	0.298489	0.437856	0.66526	0.985685	0.562737	1.05864	0.619458
1.22864	0.330081	0.668354	0.444188	0.411949	1.18944	2.80762	1.52045	0.611207	1.4736	0.591588	0.751176	0.509966	0.100615	1.02411	1.37205	1.73234	1.04398	1.23984	0.243204
0.947345	0.273662	0.588954	0.715012	0.358228	2.37815	1.42062	1.96598	0.638061	0.463828	0.494675	0.661167	0.209241	0.282668	0.34191	0.637186	0.27291	0.401681	0.141708	0.81895
0.600951	0.383798	0.292346	0.135898	0.243462	1.58658	0.534799	1.38192	0.417603	0.318275	0.623275	0.365638	0.308768	0.224627	0.274567	0.478631	0.13042	0.390683	0.299204	0.577679
0.453313	0.454345	0.648844	0.573817	0.548983	0.138074	1.14722	1.02778	0.373378	0.871928	0.345581	0.302109	0.495611	0.597613	0.498976	0.436259	0.329511	0.0719252	0.300979	0.461445
0.633209	0.286737	0.577084	1.14665	0.216591	1.14934	1.1579	2.41637	0.384628	1.40808	0.595337	0.630383	0.25281	0.213137	0.644172	0.640574	0.817631	0.720886	0.674094	0.164409
0.484227	0.102263	0.543492	0.783156	1.19314	0.951749	2.08799	1.98711	1.94924	1.87902	0.188417	1.65043	0.709283	0.582505	0.1149	0.547158	0.490764	0.690961	0.0725343	0.199854
0.917755	0.435125	0.34858	0.262248	0.503094	0.292052	0.356152	0.396363	0.14573	0.535012	0.399353	0.767055	0.169317	0.673923	0.23673	0.646134	0.419199	0.860926	1.23365	0.975753
1.47306	1.81765	0.392274	0.271809	0.876058	0.627587	0.90485	0.948237	0.733019	0.48091	0.151789	0.180232	0.997009	0.994185	1.11291	1.40569	1.55517	0.842494	1.20851	1.30566
1.14996	0.707563	1.01562	0.885544	0.853871	1.4309	1.70721	1.92415	0.913612	0.143925	0.588101	0.696707	2.13251	2.02509	1.19809	1.44183	1.96554	1.81992	1.91587	1.77257
0.644539	1.2343	1.0364	1.88541	1.60232	1.75702	1.54683	2.03674	1.75669	0.866757	1.0536	1.05663	1.13738	2.56514	1.83837	1.86295	2.84618	2.59436	2.59064	2.18922
0.68123	1.19054	0.927063	0.694817	1.30358	0.540623	0.643001	0.622727	0.61981	0.276729	1.27231	0.945418	1.02038	0.915727	1.63285	1.7457	1.5182	1.3647	0.870064	0.813493
1.085	0.870602	1.41269	0.0700755	2.10938	1.517	1.2218	1.96435	1.3009	1.47585	0.99584	1.19988	1.2554	1.64783	1.87422	1.39291	0.891794	1.43095	2.32939	2.02936
0.949747	1.35585	1.30088	0.973141	1.55472	2.67778	1.26525	0.971782	0.172203	0.16971	0.896104	0.520082	2.14115	0.241206	0.565511	0.300342	0.936202	0.962366	0.686354	1.15562
0.738004	0.978782	0.548022	1.63365	1.7764	2.21366	2.81587	1.07074	0.715612	1.48174	2.34459	0.122466	1.87009	1.08535	0.949788	0.604701	1.26808	1.35758	1.28657	0.99474
0.509368	1.13977	0.107389	0.322167	0.644545	1.34791	0.227438	0.481337	0.232857	0.3476	0.791243	0.536562	0.158651	0.14655	0.287398	0.269148	0.330945	0.399652	0.363159	0.35503
0.67755	0.483658	0.719625	0.878597	1.01785	0.529979	0.489658	0.616088	1.53876	0.722958	0.497911	0.423486	0.387933	0.177362	0.342689	0.227079	0.335033	0.914724	0.486167	0.674132
0.484978	0.761332	0.307022	0.45531	0.529044	0.538207	0.751709	0.526186	0.66674	0.304458	0.493033	0.543424	0.366053	0.291802	0.238747	0.419739	0.322171	0.34222	0.949704	0.522807
1.03688	0.691245	0.240529	0.525083	0.288732	0.145076	0.386055	0.287628	0.387459	0.183746	0.784929	0.771021	0.352977	0.38142	0.228416	0.18945	0.201257	0.944025	1.63377	0.838784
0.761294	0.420034	1.29681	1.32412	1.60973	1.26578	0.558642	0.82098	0.88703	1.44725	1.95388	1.79996	0.788725	1.329	1.08852	0.972918	1.08184	1.211	1.61238	1.84185
1.52307	0.37238	0.407894	0.926444	0.919531	0.426093	0.761235	0.75671	0.377022	0.368677	1.2316	0.797154	0.561722	0.265987	0.542786	0.332048	0.542298	0.158273	0.220821	0.30109
0.508302	0.865512	0.715637	0.343833	0.266248	0.458565	0.654493	0.286628	0.694559	0.737299	0.34801	0.265906	0.766219	0.271512	0.917523	0.676837	0.195712	0.889737	0.408187	0.494156
0.647054	0.186594	0.93696	0.421834	0.876638	0.429454	0.213403	1.19584	0.411325	0.322749	0.907643	0.736817	0.223466	0.334481	0.514429	0.270326	0.443335	0.855977	0.92015	0.482743
0.586894	1.24882	1.24847	0.986771	0.604439	1.99206	2.21193	0.545047	1.43424	1.6347	0.25201	0.199176	1.46086	0.855551	0.711092	1.10946	1.3366	1.25256	1.70861	1.61582
0.431763	0.655505	0.487762	0.313221	1.09427	1.58487	1.60036	1.72857	1.83747	1.50168	0.254774	0.887969	0.327224	0.238732	0.452585	0.648729	0.888746	0.715325	0.916985	0.838492
0.538688	0.328498	0.965377	0.650372	0.639668	0.715169	0.376375	0.473871	0.689876	0.359423	0.62516	0.306648	0.520477	0.84044	0.999431	0.659863	0.731208	0.388573	0.563458	0.16222
0.822827	1.22023	0.91115	0.746246	1.17378	1.61073	2.37773	2.19662	1.05485	0.228221	0.598371	0.875617	0.411533	0.117337	0.296087	0.451394	0.371296	0.736408	0.813724	0.950293
0.911095	0.793584	0.904685	0.912168	0.466022	0.418359	1.55731	1.04319	1.53989	0.374301	1.08187	0.361749	0.520933	0.634096	0.397146	0.532217	0.621602	0.398753	0.832009	0.547732
0.785623	1.52498	1.66853	1.57805	0.871541	1.11802	0.163625	0.497666	0.23689	1.45953	0.751038	0.646875	1.51402	1.48801	1.93181	1.16902	1.53632	1.73348	0.693609	1.80565
0.539022	0.403289	1.08262	0.366039	0.128673	0.347657	0.870772	0.118289	0.604044	0.632662	0.420249	0.578216	0.631629	0.564096	0.739828	0.0999096	0.364648	0.586596	0.243974	0.283936
0.543056	0.265289	1.20831	0.650726	0.568028	1.18001	0.994588	0.955103	0.142287	0.469373	0.967234	0.798446	0.598409	0.334701	0.908274	0.697497	0.827192	0.447519	0.0937921	1.4147
1.62203	0.307726	0.502222	0.621417	1.10378	2.17373	1.97915	1.32269	1.02399	0.246055	0.307454	0.335945	0.627672	1.04914	0.422825	0.613632	0.709676	0.933485	0.58521	0.356361
0.831936	1.08157	0.609798	0.620737	0.298457	1.31107	0.443435	0.578734	0.499025	1.77193	0.912168	0.47201	0.383927	0.635014	0.608536	0.140899	0.0556732	0.243363	1.28392	0.596905
0.981522	1.23087	0.891327	0.910317	0.294296	0.369813	0.944215	0.594598	0.732761	0.947718	0.919195	0.713136	0.21389	0.3027	0.444167	0.45309	0.701702	0.27787	0.193523	0.825928
0.492908	0.526845	1.07875	0.906144	0.0582871	0.112158	1.11743	1.80214	0.568632	1.58006	0.839066	0.573753	0.40758	0.597779	0.568405	0.67432	0.402435	0.398451	0.633793	0.448783
0.188229	0.946979	0.124056	0.778156	1.79339	2.3627	3.25341	1.16018	1.78831	1.87903	1.0015	1.61677	1.21099	1.6651	1.24039	1.54692	1.83168	2.19182	1.74868	1.11372
1.07935	0.806025	0.543625	0.37306	0.616069	0.334743	0.510472	0.242064	0.229146	0.557304	0.179555	0.30055	0.285741	0.359465	0.358088	0.456486	0.5783	0.901676	0.503107	0.445224
1.18026	1.04532	1.14876	0.456956	2.09371	0.90904	1.03482	1.72782	0.696282	1.06713	0.787631	0.918587	1.04138	1.11514	1.77345	1.5527	1.31564	1.93174	1.89703	2.21779
0.823965	1.05657	1.32002	1.19965	0.831879	0.748074	0.347736	0.763822	1.15401	0.921184	1.44848	0.548066	0.166224	0.930218	1.23156	1.39489	1.14278	1.01795	1.04764	1.11411
1.14031	0.879027	0.524688	1.13507	0.8681	0.568818	0.580023	0.672212	0.356384	0.607573	0.209672	0.323974	1.19762	0.608159	0.279559	0.350151	0.295726	0.41727	0.368984	1.30702
0.436293	0.669015	0.59408	1.3182	0.772949	1.22709	0.478938	0.513381	0.32325	0.855623	0.441301	0.202054	0.613274	0.279036	0.158689	0.686898	0.251555	0.198649	0.453064	0.413877
1.29789	0.436296	0.647347	0.87935	0.303083	0.497789	0.120813	0.528811	0.296479	1.23942	0.222766	0.986445	0.937816	0.253448	0.129956	0.262986	0.408631	0.652253	0.727449	0.312682
1.01535	0.540446	0.577684	0.267219	0.582539	0.842473	0.468151	0.722661	0.750695	0.416735	0.52337	0.128975	0.291595	0.386193	0.213395	0.316226	0.258858	0.737935	1.14126	1.09635
0.620274	0.645301	0.146553	0.436969	0.362587	0.426601	0.54412	0.28373	0.652019	0.375264	0.403569	0.891071	0.248173	0.149676	0.19577	0.163225	0.379159	0.306491	1.07677	0.782142
0.823057	0.777327	0.521046	0.978139	0.838371	1.50334	1.09866	0.839289	2.19627	0.87885	0.240581	0.845538	0.336024	0.433646	0.368196	0.556746	0.781821	0.545823	1.06908	0.989743
0.817238	0.587907	0.125239	0.982913	0.752631	1.02437	0.980258	0.883239	2.60856	0.282284	0.381603	1.55311	0.147046	0.540458	0.479553	0.470477	1.1116	0.911273	0.960026	1.19456
1.0097	0.635686	0.229868	0.579935	1.01894	0.852594	0.219939	0.475686	0.932312	0.366243	1.31867	0.911841	0.355186	0.1268	0.57694	0.226799	0.373989	0.145304	0.471806	0.687188
0.44482	0.850404	0.521412	1.01355	1.70703	2.03471	1.96046	1.5421	1.11513	2.04303	1.46498	1.8075	1.3314	0.916743	0.880631	1.22684	1.40876	1.55345	1.65402	1.41609
0.176383	1.37943	1.54674	0.443036	0.90064	0.634867	0.364802	0.331332	0.458664	1.37756	2.25849	1.41547	1.02846	1.33498	1.36733	1.3068	1.42209	1.90769	2.12591	1.65184
0.595802	1.45042	1.04402	0.859639	0.349488	1.69261	1.42343	0.462054	0.687009	1.18071	1.17227	1.01284	1.88703	0.90653	0.589496	1.11775	1.58767	0.837526	0.908798	1.24723
0.2667	0.601796	0.991095	1.56638	1.2002	2.10942	2.75171	1.46328	1.97012	2.41079	0.500839	0.542657	0.726124	0.711145	0.519434	1.12279	1.28649	1.50455	2.43173	1.66009
0.711506	1.39588	0.584282	0.772282	0.578343	0.745079	0.43527	0.404392	0.54283	0.38366	1.10573	0.860458	0.749266	0.303644	0.488055	0.549409	0.717982	1.80817	0.785803	1.62209
0.519965	0.413604	0.506732	0.674598	0.690486	0.523368	0.806468	1.06922	0.913433	0.106205	0.261694	0.294736	0.761996	0.603123	0.3203	0.30085	0.225296	1.4666	0.540148	0.210243
0.739725	0.623723	1.35762	0.379248	0.585767	0.700191	0.314001	0.703948	0.396324	1.39861	1.32433	0.34252	0.585771	0.818739	0.450598	0.612832	0.986001	1.01066	1.35704	0.544427
0.878099	0.847149	0.859583	0.533745	0.406886	0.860563	0.457295	0.0962614	0.500887	1.13927	0.92788	0.762446	0.336632	0.320032	0.26141	0.414234	0.882158	1.57145	0.491842	0.440391
0.831032	0.442029	0.390238	0.701282	0.364411	0.503785	0.992429	1.19281	0.77196	0.940021	1.23267	0.297238	0.560217	0.467555	0.251843	0.16213	0.163798	0.97463	0.397147	1.31345
1.45761	0.389614	1.15727	0.215782	0.274305	1.33827	0.997582	0.695176	0.746903	0.64556	0.612833	0.511649	1.1329	0.255541	0.239405	0.0785655	0.25388	0.172346	0.309261	0.959402
1.71913	0.305298	0.494407	0.561047	1.41127	2.23203	1.64523	1.1999	0.412628	0.858272	1.46831	0.609286	0.419523	1.28212	0.803405	0.822364	1.04703	0.817739	0.533911	0.389392
0.792166	0.508872	1.04381	1.5194	1.47467	1.74356	2.25073	2.09079	1.11434	0.308195	0.611269	0.242927	0.187388	0.280664	0.313759	0.458033	0.484217	0.881921	0.272646	0.765312
0.265827	1.47428	0.672722	0.314789	0.227537	2.21773	0.368436	0.370256	0.191839	1.19391	0.469785	0.276462	0.430364	0.213852	0.218797	0.462223	0.776694	0.473831	0.443059	0.943159
0.80545	0.262107	0.246796	0.382815	0.980619	0.676181	0.450766	0.310326	0.227394	0.441899	0.83836	0.38078	0.40315	0.303212	0.365129	0.485244	0.933391	0.773705	0.494399	0.636599
0.869918	0.35463	0.390468	0.260252	0.678949	0.334818	0.442535	1.08675	0.392608	1.46325	0.775129	0.647923	0.202258	0.338224	0.37122	0.312482	0.486718	0.26861	0.264052	0.402262
0.730882	1.23047	1.05237	0.416746	2.21326	2.34015	1.86998	0.31733	0.194762	0.61814	1.13191	0.661994	1.20004	1.69103	1.80795	1.67365	2.19074	1.64561	1.6952	1.69846
0.791324	0.271203	0.36669	0.6138	0.351498	0.562782	1.05074	0.905866	0.618654	1.63727	0.680638	1.20919	0.267681	0.507693	0.285788	0.813637	1.03543	1.01824	0.609967	0.262656
1.15767	0.978418	0.481817	0.397073	0.470863	0.748918	0.68248	0.525828	0.142601	1.06191	1.69535	0.51416	0.756568	0.602009	0.420713	0.823562	0.613688	1.02289	0.470555	0.156265
0.71002	0.607443	0.320115	0.380258	2.86898	2.20427	2.1039	1.20213	0.371974	0.680246	1.46603	0.746093	0.225216	0.685405	0.544404	0.405594	0.310026	0.930449	0.141011	0.0868961
0.762166	0.468433	0.270158	1.59839	0.468063	1.09194	0.832954	2.52429	0.159042	1.05137	0.616045	0.312118	0.372667	0.332605	0.338093	0.545142	0.258367	0.251681	0.449067	0.560001
0.736075	0.400422	0.457051	0.393357	0.585008	0.518291	0.949	0.577051	0.367974	0.348642	0.768323	0.834678	0.231186	0.38554	0.36615	0.205542	0.475556	0.473796	0.370078	0.175972
1.80601	0.383623	0.370528	0.305613	1.1472	0.738538	0.267089	0.188891	0.258935	0.704556	0.482129	0.265883	0.128597	0.214414	0.541496	0.392749	0.728821	0.385072	0.920672	1.04648
1.04568	1.04894	0.503839	0.658248	0.256854	0.275361	0.844351	0.563002	0.675248	0.261156	1.05953	0.343732	0.146338	0.653024	0.565604	0.335071	0.408673	0.140213	0.663448	0.590858
1.42354	1.15302	0.394939	0.522094	1.38065	0.847189	0.194525	0.756001	1.57923	0.209012	1.44536	0.465768	0.275208	0.387848	0.321438	0.246066	0.34085	0.293695	0.327848	0.460633
0.926289	1.81003	0.293243	0.53944	1.06273	2.03643	0.656367	0.478411	0.733818	0.514616	0.923528	0.392264	0.591117	0.919562	0.767853	0.294595	0.369238	0.908404	0.666666	0.786072
0.690595	0.656396	0.601609	0.537245	0.3615	0.250436	0.380021	0.239073	0.185158	0.44935	1.33646	0.640076	0.39101	0.28459	0.593253	0.133116	0.37777	0.758405	1.2638	1.36193
0.452317	0.876254	0.225256	1.03299	0.725828	0.652685	0.833728	0.633297	1.15082	0.599458	1.30463	0.907938	0.872501	0.583767	0.813822	0.787929	0.794457	0.651382	0.831289	0.960663
0.632051	0.360752	0.325463	0.521344	0.361643	1.37705	1.33699	0.387418	2.97236	0.22058	0.636135	0.762531	0.346542	0.290528	0.395169	0.439493	0.49099	0.634323	0.497664	0.388339
0.75566	0.274476	0.503095	1.32078	0.172712	0.375292	0.565862	1.00768	1.2086	0.566645	0.407059	0.575751	0.387951	0.804183	1.05437	0.437839	0.907551	0.872134	1.27247	0.126457
0.394543	0.526516	0.91818	0.401459	1.19418	3.0895	3.68579	2.82087	3.10518	2.72962	0.19696	0.667846	0.382966	0.139312	0.282384	0.668671	0.445704	0.81221	0.843099	0.441368
0.512561	1.71406	1.0257	0.946081	2.76617	3.06249	3.67102	4.28238	4.11112	4.2968	0.785357	0.884879	1.21056	0.741875	0.289111	0.915915	0.538953	1.00661	1.19134	0.948714
0.390843	0.692163	0.991416	0.987709	0.833817	1.5678	0.953337	0.568743	0.728578	1.56851	1.74328	1.25458	1.08185	0.626182	0.626421	0.476639	1.12514	0.771925	0.168906	0.748427
0.685708	0.170423	0.327523	0.407771	1.01432	0.353427	0.258449	0.794172	0.37724	0.327312	0.528678	0.67559	0.60569	0.520392	0.0858399	0.374995	0.795216	0.290781	0.515489	0.754368
1.17811	1.66437	0.126921	0.791692	0.284953	0.811967	0.371333	1.02699	1.04667	1.26159	0.342299	0.482883	1.06689	0.783531	0.713464	0.350196	0.311602	0.649404	0.393743	0.529501
1.01143	0.737764	0.220374	1.26353	0.535548	1.34536	0.73235	0.798181	0.800409	1.61617	0.891202	0.667067	0.806453	1.119	0.577039	1.13185	1.26453	1.28605	0.508254	0.697067
0.895525	1.05895	1.3584	1.19498	0.711939	0.615136	0.42216	0.435468	0.329612	0.524085	0.710217	0.43166	0.171066	0.39413	0.331835	0.621883	0.208428	0.525402	0.382221	0.381448
0.429639	0.541271	0.43401	0.453481	0.716842	0.0652985	0.490434	1.32545	1.73839	1.56887	0.295241	1.0577	0.327549	0.376257	0.355187	0.816947	1.20455	1.29484	1.56872	1.17531
1.50279	0.844419	0.450212	0.880646	0.542006	1.88809	0.576146	0.892487	0.568636	0.411441	0.124949	0.317115	1.01214	0.729028	0.6349	1.05685	1.28453	0.13617	0.559369	1.47861
1.34114	1.16622	1.57123	0.892493	0.699768	1.71242	1.88709	1.66967	1.68078	0.64233	0.346012	0.664493	0.702893	0.517783	0.69278	0.587967	0.757013	1.15503	0.253535	1.70816
0.972873	0.569337	0.912827	0.484518	0.375215	1.80212	1.18877	1.07171	1.78027	0.840258	0.245352	0.262958	0.372916	0.347787	0.263828	0.535104	0.870545	0.756938	0.725561	1.73552
0.856821	0.734947	0.510745	1.28561	1.15808	1.36504	1.77538	1.46121	1.10497	0.858672	0.958201	0.48635	0.819869	0.139079	0.518304	0.28916	0.549495	0.468126	1.03265	1.04323
0.54698	0.560943	0.371844	1.04054	1.34397	0.689705	0.527113	0.334849	0.342111	0.402563	0.325992	1.61076	0.974139	1.09779	1.35806	1.27578	1.08766	1.16527	1.44866	1.21213
0.527823	0.88021	0.967266	0.386407	0.38703	0.409118	0.435072	1.06584	1.74983	0.553945	0.585676	0.1678	0.387566	0.657635	0.422853	0.438336	0.523845	0.727606	0.478181	0.349025
0.331819	0.170109	0.66298	0.438874	0.589101	0.611877	1.51184	1.10229	0.826502	1.76773	0.899989	0.162889	0.209741	0.626573	0.161904	0.654914	0.50923	0.156509	0.312831	0.111716
0.465393	0.25447	0.405062	0.624674	0.224246	0.232649	0.274662	0.292374	2.52452	1.07004	0.365742	0.613838	1.07651	0.497425	0.450544	0.286518	0.371244	0.265061	0.605531	0.153848
1.37377	0.982752	0.305546	0.345436	0.512395	0.228309	0.482026	0.482344	0.947528	0.9535	0.256871	0.717218	0.476028	0.389133	0.710661	0.483986	0.14054	0.176063	0.295416	1.25454
0.941319	0.351913	0.314195	0.385872	0.376861	0.376232	0.621323	0.454271	0.289261	0.452301	1.20512	0.212299	0.337476	0.554222	0.474098	0.528732	0.387319	0.541883	0.245659	0.230038
1.0203	0.571289	0.365018	0.619378	0.965276	0.384244	0.622759	0.464702	0.457275	0.285769	1.61399	0.668092	0.302768	0.505766	0.69731	0.738661	0.756586	0.714085	0.299702	0.784371
0.917445	0.185857	0.483779	0.688097	1.21826	0.800349	0.60568	0.688106	0.510359	0.376905	1.21355	0.601285	0.38276	0.356959	0.693949	0.511655	0.372309	0.513805	0.394413	1.1397
0.526033	0.541461	0.413094	1.25307	0.37476	0.354593	0.609866	0.377957	0.164004	0.0437908	0.969977	1.68201	0.3209	0.495919	0.295344	0.410336	0.216949	0.343172	0.856092	0.347728
0.413386	0.1216	0.151985	0.352579	0.176899	0.398652	0.340229	0.759675	0.432925	0.574243	0.817723	0.383179	0.120969	0.308867	0.340629	0.249021	0.216464	1.16796	0.247625	0.566675
0.663874	0.42859	1.29446	0.975164	0.389696	0.59412	1.24354	1.49141	1.02659	1.09598	0.224708	0.936478	0.852405	0.562005	0.213033	0.23034	0.656466	0.580193	0.936553	0.376991
0.577789	0.726902	1.53033	1.39343	0.639968	0.881662	0.412577	0.359873	0.486289	0.992321	1.06572	1.41534	1.14379	0.963825	0.914425	0.501517	0.306216	0.318776	0.551011	0.183264
0.625607	1.19467	1.34544	1.31141	0.703022	0.887321	0.548869	0.3491	0.239277	0.590989	0.513883	0.73658	1.33581	0.330222	0.707347	0.670658	1.01556	1.66102	1.22261	1.57339
1.28301	1.72574	1.73382	1.38085	0.293698	0.568572	0.225713	0.820486	0.524951	0.360606	0.838897	1.06236	1.35874	1.36624	1.05888	1.2894	1.17006	1.73044	0.998397	1.42948
0.283849	1.26223	1.85664	1.53698	1.81415	0.287999	0.659942	0.363976	0.467636	0.587269	0.341446	0.410586	1.55212	1.01707	1.41527	1.7344	1.21572	1.21969	1.52308	1.45503
0.333858	0.154913	1.34562	0.683133	2.73327	3.0538	1.79678	0.362612	0.282864	0.346142	0.88719	0.684477	1.36058	0.181448	0.591731	0.152905	0.591915	0.552442	0.644631	0.949272
0.470256	0.473883	0.240001	0.911352	1.0832	1.59271	0.617619	1.2303	0.463268	0.20135	0.631468	0.829238	0.175225	0.237348	0.306479	0.322332	0.202613	0.268011	0.320468	0.251722
0.962864	0.73826	0.477311	0.599528	0.247301	0.992107	0.2893	0.322105	0.203487	0.844789	1.03146	0.465879	0.266781	0.331183	0.0575272	0.327836	0.599206	0.20909	0.247995	0.36614
1.0846	1.03369	0.963573	0.471331	1.50689	1.30101	0.494628	0.454933	0.649464	0.299931	0.399978	0.349943	0.894524	1.07281	1.22515	1.05445	1.31324	0.978392	0.629353	1.26279
0.618443	0.301775	0.566204	0.391005	0.370107	0.1943	0.357721	1.85053	0.31455	1.409	0.885539	0.91058	0.292355	0.577287	0.43413	0.633465	0.509004	0.326467	0.516372	0.340228
0.552908	1.75909	0.792433	0.216098	1.10844	0.82785	1.22974	1.79241	0.268733	0.573377	1.16576	0.643151	0.697092	0.553456	0.795298	0.401932	0.524695	0.615802	0.705108	0.869148
0.49217	0.106782	0.256039	0.795931	0.302863	0.454019	1.21314	0.296715	0.406641	0.415197	0.280445	0.842534	0.295144	0.593647	0.524729	0.649782	0.583702	0.256353	0.238579	0.460093
0.376151	0.646124	0.288938	0.2618	0.415293	0.683416	0.457699	0.242405	0.663604	0.17508	0.409206	1.1014	0.377728	0.379643	0.369586	0.533954	0.441651	0.458603	0.14914	0.624274
0.811601	0.556153	0.523233	0.371814	0.18077	0.264186	0.531043	0.193788	0.290133	0.43913	0.480547	0.562427	0.471733	0.666889	0.539865	0.538394	0.397965	0.279258	0.261494	0.345707
0.86152	0.982631	0.845935	0.372515	0.691983	1.07935	0.417429	0.277351	0.509246	1.42394	0.373485	0.409168	0.608149	0.342439	0.429545	1.00064	0.805816	0.22102	1.12644	0.732634
0.56665	0.884561	0.803471	1.79144	0.366557	2.01099	2.48003	2.31725	0.615139	0.847301	2.02276	0.952357	1.25335	1.36911	0.338521	0.491209	0.320736	1.74997	0.952138	1.05608
1.36347	1.6332	0.322176	0.812177	1.13584	2.09616	1.04001	0.56493	0.794426	0.389801	0.210912	0.978087	1.20835	1.11644	1.26612	0.17377	1.16232	0.682049	0.434531	0.61498
1.11908	0.987251	0.114151	0.796301	0.400747	0.489937	0.542956	0.553957	0.11021	0.28113	0.21634	0.380267	0.323389	0.561295	0.718058	0.807404	0.389928	0.254757	0.244397	0.521401
0.72986	0.157445	0.278604	0.816239	1.02654	0.798541	1.20788	1.23547	2.10248	0.843973	0.332068	1.24358	0.454758	0.219847	0.462071	0.507137	0.867898	1.38347	0.779809	1.02943
0.921137	0.890203	0.0947037	0.49304	0.91464	0.525899	0.536286	0.0958163	1.76431	0.803867	0.196934	0.207126	1.0638	0.94193	0.290122	0.306298	0.513506	0.415546	0.284655	1.19813
0.684381	0.191616	0.877645	1.23967	0.899428	0.889795	1.18399	0.709857	2.15059	0.263368	0.541422	1.32537	0.76515	0.566995	0.290022	0.233283	0.213033	0.366513	0.739854	0.327745
0.696429	0.278033	1.17233	0.365173	0.233643	1.07092	0.115642	0.647515	0.470901	0.591229	1.84582	0.493913	0.443371	0.560337	0.305574	0.259627	0.323937	0.382314	0.52425	0.343052
0.537675	0.441076	1.25659	1.21901	2.04942	3.13663	3.4098	2.29841	2.46921	2.22529	0.678658	0.620707	0.47999	0.566812	0.923686	0.629169	1.12973	1.31447	1.37229	1.13265
0.523243	1.03845	0.28011	0.810634	1.78879	2.04775	2.22158	2.51797	2.26412	2.74668	1.1677	1.48843	0.510752	0.694066	0.793597	0.604213	1.05325	1.15438	1.24116	1.02856
0.996333	0.732429	0.316154	0.636365	0.464622	0.165762	0.750541	0.399617	0.871074	0.306274	0.343843	0.326887	0.093597	0.268523	0.271298	0.173567	0.440232	0.391754	0.44392	0.262168
1.06095	0.111656	0.360589	0.274844	0.176228	0.270574	0.624177	0.452758	0.424087	0.79345	0.375522	0.318009	0.424108	0.338266	0.345752	0.208984	0.721383	0.310188	0.683112	0.874626
1.5284	1.0322	0.962058	0.650782	0.251759	0.319021	0.254338	0.508654	0.349852	0.404505	0.355498	0.285911	0.773196	1.06304	0.959997	0.697354	0.773356	0.564173	0.373187	0.93712
0.754276	0.641853	0.35664	0.420222	1.06531	1.06197	1.74448	1.64213	1.77131	1.17033	0.382482	1.01116	0.253113	0.256845	0.436517	0.398014	0.999685	0.881354	1.25489	0.713015
0.786795	0.457502	0.278408	0.859976	0.791485	1.02676	1.01377	1.11568	2.52723	0.832503	0.458894	0.501814	0.426687	0.310272	0.712032	0.617134	0.87642	1.44788	0.896251	1.19603
0.932604	1.06715	0.874854	0.470192	0.243068	0.534338	0.393075	0.539096	0.170036	0.281992	0.855298	0.111125	0.424564	0.141256	0.523206	0.696243	0.36993	0.815501	0.547359	1.46432
0.682697	0.491076	0.726312	0.570364	1.8538	1.97413	2.95327	2.50248	1.67998	0.446727	0.449149	0.533431	0.247972	0.365401	0.286436	0.0995304	0.209502	0.707576	0.327568	0.441681
0.661638	0.249248	0.336829	0.207841	0.859604	1.06461	0.516675	0.218063	1.32877	0.550564	0.623486	0.365873	0.416221	0.430054	0.255482	0.272097	0.197247	0.425819	0.394427	0.352868
0.596308	1.9788	0.584765	1.13821	1.18385	0.654628	0.142455	0.423438	1.19195	0.631317	0.353085	0.2496	0.998091	0.423266	0.201897	0.367289	0.236306	0.289567	0.408864	0.355384
0.386293	0.408922	0.329659	0.380393	0.224941	0.322577	0.411754	0.812488	0.838313	0.352517	0.831528	0.531739	0.954472	0.46135	0.378655	0.433303	0.203636	0.272664	0.798817	0.285389
1.36394	0.577753	0.827013	1.59914	2.50624	1.89009	2.85487	2.60751	1.84567	1.39199	1.09166	0.355286	0.492033	0.737999	0.568691	0.689142	0.665528	1.45711	0.411003	0.410306
1.20766	1.26558	1.18199	1.30296	0.887821	2.42185	0.719281	0.0530663	0.45227	0.33386	0.262597	0.33871	0.206253	0.497802	0.215559	0.492757	0.830709	0.466594	0.632229	0.786468
0.30554	0.882315	0.469047	0.735179	0.29161	0.472982	0.590005	0.990293	0.46152	0.486632	1.04118	0.738577	0.356498	0.088547	0.44221	0.28834	0.228841	0.44882	0.29923	0.310359
0.526087	1.30222	1.08934	0.778102	0.38358	0.268659	0.503749	0.785083	0.701103	0.900582	0.134601	0.9362	0.540904	0.840337	0.30377	0.214193	0.4967	0.0947244	0.693584	0.670448
0.986259	0.481626	0.382208	0.232775	1.00122	0.301446	1.42278	0.285079	0.703759	0.33528	0.743356	0.739591	0.507139	0.449924	0.224095	0.324303	0.365977	0.39357	0.256752	0.695502
0.627901	1.13019	0.249519	0.136729	0.425237	0.678508	0.780601	0.129878	1.20285	0.412633	0.86753	0.348817	0.403986	0.459517	0.657486	0.276194	0.294243	0.618634	0.739248	0.440261
0.572632	1.05898	0.399833	0.393692	0.168441	0.213581	0.106559	0.329439	0.598196	1.23945	0.648007	0.420557	0.381161	0.244341	0.534399	0.458289	0.681711	0.905366	1.14889	0.974196
1.38452	1.8304	0.803169	1.02475	1.27309	0.484533	0.330763	0.777534	0.195985	0.604249	1.07416	1.1871	1.18012	0.429138	0.986148	1.34713	1.13166	1.35475	1.47033	1.23896
0.805862	1.58711	1.13398	0.862882	0.902784	1.0087	0.51623	0.697373	0.280996	1.23235	0.349896	0.676794	0.431014	0.906685	0.265273	0.2725	1.06659	0.639769	0.165927	1.10078
1.36788	1.87114	1.38749	0.340226	1.19191	1.17825	1.58815	1.07253	0.890716	0.802538	1.12838	0.593312	1.17223	0.884437	0.40016	0.312499	1.00305	1.09437	0.744575	0.42315
0.591242	2.04272	0.400978	0.494154	0.149252	0.592382	1.03398	0.251184	0.210893	0.209221	0.666097	0.314389	0.946573	0.264044	0.500175	0.222774	0.194892	0.510608	1.09572	0.174583
1.26552	0.752934	0.211809	0.512404	0.953028	1.61569	0.966642	0.21994	0.551974	0.609609	0.823712	0.132739	1.1315	0.570361	0.516518	0.496184	0.657513	0.623314	0.441231	0.223829
1.16587	0.753969	0.646939	0.335174	0.573738	0.230307	0.237826	0.382048	0.130813	0.92676	0.240779	0.866858	0.424434	0.374709	0.210515	0.226392	0.574007	0.903488	0.707126	0.635039
0.500539	0.241424	0.348613	0.150432	0.247625	0.418564	1.61726	0.863436	1.97628	0.222019	1.07546	0.271832	0.423485	0.3197	0.345025	0.236814	0.283979	0.392559	0.618378	0.239061
0.0953801	0.621678	0.733847	1.07374	0.79022	1.16148	1.39605	0.919659	2.14511	0.614756	1.6309	0.984421	0.597675	0.494421	0.870577	0.608976	0.554841	0.570532	0.366946	0.178863
0.37176	0.65816	0.420987	1.15531	1.94282	2.88711	3.09063	2.21852	2.06297	1.38219	0.60636	0.295264	0.40893	0.196902	0.409606	0.489161	0.531909	0.548542	1.01779	0.703584
0.998991	0.956602	1.40669	0.567498	1.31923	1.14131	0.841872	0.639294	0.806412	0.291836	1.17426	0.568033	0.841498	1.85989	1.31972	0.912783	1.39102	1.00916	1.99282	1.61504
0.506031	1.05226	0.199123	0.898943	0.489087	0.532177	0.483954	0.699387	0.217989	0.64042	1.91655	2.10331	0.686352	0.557876	0.647232	1.23971	0.559065	1.1569	1.92268	1.44755
0.702695	0.126799	0.640801	0.302279	0.18124	0.300737	1.04674	1.53004	0.46382	0.230907	0.602077	0.932976	0.511149	0.737388	0.798588	0.433459	0.592596	0.314008	0.179083	0.391361
1.01059	0.0875886	0.750924	1.07085	0.53784	0.410415	1.34787	1.35189	0.7197	0.405645	1.21224	1.19752	0.940101	0.380972	0.381275	0.208876	0.197175	0.420687	0.833154	0.288271
0.863663	0.180063	0.379108	0.485317	0.477033	0.240655	0.780705	0.394442	0.316761	0.353634	0.360276	0.44754	0.484252	0.527682	0.640018	0.453587	0.418826	0.62938	0.290829	0.750488
0.420864	0.487687	1.09146	1.32331	1.06226	1.16132	0.705277	0.438089	0.625464	1.63537	1.60065	1.42928	0.79782	0.77609	0.849001	0.10754	0.362605	0.206724	0.179583	0.299448
1.01975	1.0547	0.500908	0.562624	1.49214	2.06857	2.55109	1.30277	0.372723	0.843229	0.193703	0.317854	1.38901	0.210355	0.612737	0.645475	0.29376	0.280859	0.945057	0.70757
1.08372	0.39805	0.329146	0.637654	0.549001	1.44724	2.83231	1.27596	0.3517	0.532723	0.441991	0.266165	0.600761	0.59951	0.613173	0.861162	0.743779	0.795583	0.672863	0.693822
1.57595	1.31301	0.716107	0.696026	1.39917	0.919413	1.2208	1.89058	0.214606	1.01598	0.941085	0.74797	1.17362	0.379616	0.372444	0.220027	1.13697	0.385807	0.441612	0.315383
0.679311	0.66423	0.50148	0.580317	1.86175	1.42518	1.76501	0.685519	0.47401	0.19238	1.05745	0.56644	0.734087	0.345897	0.413025	0.261831	0.260077	0.566798	0.583025	0.690766
0.988753	0.0855112	0.175248	1.25338	0.622544	1.49558	2.73939	2.31938	1.23598	2.19499	1.41603	2.07432	1.53907	1.30332	0.611984	1.08079	0.194188	0.924709	0.554996	0.789697
0.903094	0.859842	0.554641	0.481357	0.480254	0.26862	0.396114	0.732642	0.38515	0.400679	0.0773741	0.266018	1.202	0.723106	0.362182	0.639983	0.157135	0.22809	0.675312	0.22263
0.415288	0.574889	1.1569	0.628373	0.360844	0.217122	0.28344	0.40452	0.27716	0.342444	0.565637	0.367594	0.522791	1.20147	0.769282	1.01809	1.18715	0.438009	0.159791	0.563859
1.21369	0.99972	0.70051	0.22386	0.593152	0.44049	0.300759	0.862173	0.98868	0.300346	0.0784399	0.933037	0.183311	0.303128	0.441383	0.0522439	0.187799	1.12115	0.856527	0.24966
0.675274	1.69132	1.72091	1.41406	1.17581	0.667278	0.446423	0.526855	1.10858	1.10364	0.875874	0.421181	1.15079	1.284	1.17853	0.857424	1.10155	1.00969	0.974235	2.24067
0.781715	1.41087	1.36311	1.70765	0.846698	0.455017	1.21426	0.216478	0.394716	0.306854	0.447291	0.391631	0.199067	0.249681	1.25925	1.18182	0.684139	1.10914	0.926662	1.09758
1.37599	1.43843	1.32436	1.93964	0.981396	1.22396	0.590068	0.871308	0.675889	0.981294	1.14593	1.26507	0.744224	1.44913	2.25337	1.72591	2.31314	1.5117	1.89536	2.04458
1.9528	1.48251	0.171604	0.336024	1.66947	1.43394	1.32603	1.15762	0.57384	0.995517	1.83156	0.482956	1.16507	0.438711	0.378189	0.175131	1.55601	0.592808	0.756508	0.788232
0.287915	1.84108	0.352153	0.667838	1.38866	1.66918	0.78622	0.325384	0.351419	0.342014	0.444436	0.906389	1.04336	1.05998	1.40582	0.985361	1.35904	1.25632	1.39355	0.590457
0.665341	0.506825	0.629221	0.221524	0.827074	0.496045	0.293269	0.191069	1.41275	0.837329	0.49894	0.343461	0.509972	0.491385	0.347451	0.306534	0.572466	0.424378	0.842248	0.630251
0.718224	0.590374	0.353803	0.299764	0.220799	0.216494	0.118285	0.910222	0.648432	0.724033	0.763808	0.302843	0.208881	0.265424	0.371791	0.186121	0.222075	0.331339	1.16068	1.03707
0.499149	0.535067	0.671794	0.63228	0.606479	0.35602	0.532196	0.0488316	0.401414	0.523664	0.450556	0.522179	1.00409	0.522095	0.39675	0.431864	0.563602	0.771665	0.675482	0.811305
0.792257	0.694572	0.293831	0.67959	0.45582	0.601312	1.37897	0.28382	1.99899	0.192266	0.500626	0.355256	0.186057	0.332636	0.567341	0.438888	0.762607	1.21458	0.830987	0.827657
0.401862	0.70257	1.31867	0.948923	0.151963	0.968747	1.34181	0.807284	1.31329	0.380833	1.49473	1.1993	1.07664	0.432446	0.285709	0.429713	0.396457	0.482472	0.644262	0.25018
0.897209	0.246072	0.703752	0.887321	1.07543	0.506219	0.470964	0.625351	0.702173	0.514282	1.03768	0.67542	0.9541	0.655521	0.612634	0.655441	0.606261	0.190012	0.690768	1.29951
0.795944	0.901304	0.807477	1.04513	0.769608	0.505267	0.638461	0.509718	0.126038	1.2452	1.54421	1.55704	1.07053	1.62595	0.809922	1.446	1.50506	1.86213	1.98912	1.68606
0.651336	0.479965	0.129706	1.00283	1.01778	0.809464	1.83681	0.945661	1.88098	0.533794	0.382706	0.617378	0.339071	0.284973	0.754133	0.989984	1.08222	1.51556	1.1704	1.08902
0.801119	2.35352	1.36822	0.679118	0.523317	1.28124	0.238396	0.233196	0.535607	0.384386	0.751846	0.703208	0.569039	0.790564	0.150517	1.0134	1.1399	1.52163	1.55772	1.33965
1.90082	0.464965	1.06024	1.19519	0.262016	0.74073	0.522832	0.616212	0.338051	2.11404	0.274854	0.505401	0.334073	0.52921	0.638752	0.709703	0.458656	0.685657	0.102487	1.54401
0.718764	0.785384	0.854957	0.386356	0.91855	1.68073	2.21168	1.59813	0.957125	1.99453	0.909081	0.293318	0.559258	0.589552	0.328217	0.593738	1.24598	0.396386	0.989229	0.669714
0.253381	0.512214	0.421512	0.185532	0.435887	1.19427	0.318871	0.811263	0.275574	0.25547	0.557175	0.321878	0.355399	0.378696	0.28561	0.457565	0.339328	0.197082	0.501159	0.380228
1.25991	0.643738	0.366165	0.669598	0.769556	0.508467	1.17449	1.49036	0.663904	1.19944	0.369862	0.670002	1.28261	0.526141	0.452947	0.910636	0.559051	0.728961	0.444431	1.33206
0.511551	0.420373	1.12221	0.963464	0.841855	0.695154	0.613266	0.877813	0.770285	0.493135	0.429012	0.586737	0.573551	0.825109	0.746578	0.672687	0.934812	0.479952	0.355997	0.340633
1.13619	0.900113	0.25075	0.192378	1.06347	0.230551	0.222577	0.848634	1.22831	0.403063	0.347293	0.451186	0.813933	0.334084	0.45632	0.656061	0.408541	1.21768	1.17645	0.380013
0.415584	1.07112	0.225174	0.344258	0.236559	0.670621	0.577038	0.505087	1.4732	0.892886	0.230621	0.278506	0.38623	0.0851894	0.547983	0.487489	0.354551	0.422694	0.855309	0.207762
1.34983	1.24357	1.30709	1.03697	1.13293	0.606827	0.43317	0.580686	0.660119	0.325722	1.17298	0.357988	0.349723	0.439871	1.10644	1.09282	0.829561	0.693753	0.733493	0.997747
1.49921	1.2808	1.61953	1.86992	0.319571	0.608479	0.340021	0.786275	0.400686	0.40416	0.645951	0.337733	0.408894	0.817759	1.44217	1.36187	1.65387	1.87017	1.35895	1.90109
1.15158	0.475835	0.432469	0.450873	1.10226	0.614619	0.392696	0.806135	0.31897	0.646348	0.147275	0.361091	0.245109	0.777	0.466628	0.294645	0.586921	0.385271	0.247258	0.375939
0.669854	0.916965	0.375969	1.24494	0.684218	1.226	0.423614	0.302634	1.27293	0.810658	0.6228	0.683198	0.529738	0.484767	0.322993	0.405341	0.403113	0.248773	0.456846	0.80489
0.704853	0.640372	0.442223	0.768797	1.36963	2.10096	2.01457	1.70408	1.95342	1.6522	0.613435	0.648619	0.386487	0.226476	0.36091	0.675897	1.18046	1.31417	1.55403	0.853332
0.746566	0.828105	0.870946	1.40235	0.658314	0.669878	0.932535	0.7321	1.66698	0.253738	0.661646	1.03523	0.402345	0.202589	0.551548	0.558013	0.626216	0.510708	0.783002	0.264304
0.462799	0.370911	0.314629	0.445274	0.983236	1.04988	0.541759	0.277693	0.668433	0.361442	1.29992	0.215928	0.539959	0.617098	0.279327	0.338183	0.958999	0.375221	0.413759	0.760226
0.702667	0.270387	0.589132	0.233108	0.302627	0.543396	0.571067	0.945086	1.46058	0.789583	0.458669	0.385312	0.632779	0.798101	1.18625	0.427281	0.887674	1.114	0.981178	0.348055
0.475689	0.7392	0.855051	1.34245	1.49527	2.49682	2.78345	1.5743	2.10226	1.66238	0.232008	0.355303	0.88973	0.573133	0.75894	0.426624	0.755924	0.695172	0.587903	0.583543
0.515707	1.01444	0.736906	0.903222	1.27124	2.31401	3.23688	3.22225	3.91869	2.69396	1.4118	0.389336	1.26906	0.408373	0.443254	0.962348	0.620961	0.467914	0.693859	0.821326
0.861267	1.24984	0.659387	0.696188	0.4368	0.448887	0.645956	0.594433	0.151505	0.909246	1.86216	1.47142	1.46029	0.944746	1.21522	1.46364	1.25034	1.54134	1.78029	1.82362
0.885183	0.447114	0.221292	0.742431	0.403288	0.335781	0.366161	0.342559	1.21071	0.55906	0.775492	0.353604	0.240126	0.410549	0.603303	0.399631	0.711128	0.459729	0.363648	0.735153
0.698593	0.783043	0.855456	0.473671	1.88058	1.75092	2.95358	2.12488	1.74614	0.568125	0.340375	0.160246	0.384552	0.392635	0.379317	0.355915	0.0947842	0.250387	0.451824	0.483757
0.696666	2.4241	1.67244	0.865367	0.640385	0.350666	0.340038	0.332675	0.403661	0.950566	0.671818	0.247824	0.562176	0.548487	0.77224	0.943651	0.486411	0.328377	0.886367	0.644793
1.47579	0.436556	0.264513	0.353071	0.493363	0.477157	1.07247	0.974355	0.411694	1.39807	0.587491	0.664964	0.236227	0.48293	0.606739	0.368006	0.351352	0.304994	0.42696	0.250924
0.604857	0.594963	0.899393	0.741627	0.726821	1.49251	2.66784	2.15985	1.70404	2.61596	1.36676	1.01712	0.360563	0.968171	0.695172	0.565391	0.678889	0.879086	0.225926	0.44246
0.643044	1.44373	0.300563	1.34268	1.40308	1.80694	3.56841	3.12637	2.49003	1.67918	1.36902	0.32877	0.520455	0.700385	0.652032	0.444269	0.88155	0.406358	0.748464	0.286761
0.656385	0.304393	1.15774	1.35072	1.95659	2.85101	1.25508	0.338534	0.407554	0.565118	0.845401	0.855424	0.998703	1.1021	0.129174	0.540439	0.888954	0.256886	0.535044	0.59435
0.69283	0.413117	0.257617	1.45303	1.62345	1.59818	1.08934	2.10722	0.546038	0.469628	0.153486	1.27567	0.287891	0.191599	0.140977	0.321891	0.939991	0.526285	0.316969	0.562167
0.865125	0.351546	0.519915	0.426464	0.284194	0.319031	0.486673	0.690441	0.47442	2.20422	1.85671	0.763768	0.430069	0.589008	0.417173	0.615457	0.422659	0.261872	1.09366	0.920079
0.931619	0.293648	0.351262	0.384595	0.363635	0.236995	0.588747	0.25226	0.629947	0.615274	0.709959	0.905551	0.522022	0.385253	0.454616	0.269467	0.287616	0.21188	0.665595	0.432183
0.962857	0.291516	0.621148	0.222725	2.87366	1.73778	1.71229	0.274495	0.679516	0.714531	1.06437	0.359988	0.574933	0.618404	0.497671	0.384724	0.414602	0.494415	0.577502	0.521035
0.47446	0.658364	0.278975	0.952679	0.378519	0.948165	1.70877	2.44473	1.01294	2.02102	0.749184	1.60746	2.04227	0.275956	0.820315	0.341067	0.286511	0.235761	0.758828	0.534748
0.728462	0.330855	0.369973	0.282967	1.06852	0.49099	0.865836	0.876754	0.604703	0.80683	0.729202	0.164077	0.450732	0.638286	0.951696	0.526315	0.242136	1.3643	0.208038	0.379708
0.57602	0.950249	0.193833	0.192587	0.295005	0.121552	0.342076	0.352036	0.256019	0.173766	0.807873	0.977168	0.380324	0.207356	0.353779	0.333019	0.275333	0.75578	0.592298	0.135196
1.42371	1.45914	0.26707	0.439946	1.64273	0.0784048	0.214363	0.398864	0.424756	0.613934	0.491171	0.907781	1.20638	0.549546	0.915368	1.22021	0.922427	0.787253	1.36068	1.02488
1.17998	1.03408	1.28169	1.36399	0.283236	0.986432	1.22011	1.38153	0.501322	0.797659	0.307197	0.604533	1.47743	1.3252	0.87321	1.27935	1.38902	1.29783	1.85454	2.00389
1.3709	1.3625	2.22606	1.11419	0.329019	0.20609	0.368542	1.12619	0.967037	0.307067	0.0766896	0.341862	0.542814	1.57783	1.30138	1.2987	1.5953	1.54234	1.74103	2.30844
0.863339	0.467321	1.04296	1.09383	0.607169	1.54618	1.31423	1.17345	0.58974	1.04868	2.22058	0.44935	1.23629	1.00712	0.652802	0.713261	1.20391	0.680057	0.343238	0.89978
0.586833	1.49601	0.386348	2.13283	2.63113	2.70759	2.22308	0.988387	0.832511	0.765431	1.60882	0.190736	2.17912	0.872539	0.494244	0.375292	1.10078	1.28793	0.10289	0.375257
0.449576	0.359442	0.609168	2.64877	1.44169	2.6435	2.96172	2.24741	0.793906	0.4781	2.9545	0.340204	1.13847	1.20734	0.361086	0.250107	0.226818	1.17	1.17438	0.271838
0.643891	0.770669	0.401694	0.93033	0.191993	0.134142	0.233936	0.374462	1.53853	1.24441	0.633839	0.656453	0.590354	0.393861	0.566158	0.455213	0.385306	0.595511	0.18486	0.782712
1.0365	0.444563	0.95092	0.276835	0.364718	0.683421	0.609914	0.404341	0.214452	1.15503	0.523097	1.21444	0.318941	0.666999	0.391097	0.572536	0.851721	1.12407	0.980951	0.342453
0.591361	0.411519	0.25264	0.56969	0.489042	0.384865	0.761587	0.216602	0.463912	0.41432	0.522038	0.330783	0.620177	0.278358	0.224454	0.248916	0.318016	0.32402	0.911295	0.722996
0.840425	0.573427	0.641188	0.307045	0.549702	0.439229	0.296837	0.782934	0.453483	0.251905	0.353479	0.337126	0.553253	0.47649	0.235354	0.210212	0.217368	0.514881	1.12627	1.2268
0.445612	0.669093	0.401801	0.309507	0.405205	0.465991	0.167403	0.753595	0.310004	0.350738	0.705115	0.474905	0.215239	0.330904	0.482769	0.265264	0.348584	0.24219	0.795159	0.782106
0.693076	0.253104	0.283527	0.0589339	0.830798	0.186406	0.389756	0.373331	0.464182	0.593901	0.897668	1.1417	0.499935	0.153163	0.523321	0.137445	0.378137	0.777604	0.332148	0.437678
0.775266	0.317957	0.405502	0.277183	0.186655	0.528502	1.08605	1.42102	0.283702	0.74064	1.84299	0.109434	0.349344	0.537055	0.298532	0.323038	0.529079	0.401351	0.576564	0.321542
0.231869	0.307608	1.04439	2.12222	2.48961	1.84702	2.07943	1.43808	1.8261	1.08325	0.563807	0.349089	0.869025	0.494571	1.26981	0.680373	1.30072	0.916608	1.5067	0.816258
0.942979	1.02621	0.293779	0.223791	1.52805	1.3317	1.83566	0.85002	0.633433	1.64091	1.16208	1.87654	0.818901	1.12582	0.478899	0.897533	0.581567	0.800523	1.74103	1.52513
1.03534	0.820307	0.0632983	0.716515	1.66525	1.45455	0.863342	0.858157	1.17757	0.250878	0.77664	0.408023	0.61448	1.71443	1.25776	0.530627	0.967991	0.240823	1.58375	1.70668
0.36175	0.344325	0.911369	1.25272	1.36897	2.41476	3.03345	1.50088	2.24796	2.72461	1.12706	1.12864	0.664777	0.143552	0.261528	0.619405	0.36906	0.70929	1.12851	0.581506
0.62247	0.481141	0.467983	1.20522	1.17575	1.22711	2.0067	1.08688	1.87336	1.38694	0.22631	0.239644	0.341649	0.548361	0.599407	0.830828	1.36382	1.19626	1.77151	0.966136
1.06271	0.854288	0.355262	1.05063	1.9188	2.24357	2.53899	2.00887	1.79262	0.842933	0.494442	0.612975	0.338218	0.105459	0.488864	0.607169	0.781678	0.868735	0.858506	0.492453
0.875068	0.537234	1.31525	1.6864	1.54255	1.17548	0.597903	0.690371	0.822176	0.984559	0.872129	0.855119	1.11403	1.12692	0.804526	0.99762	0.62879	1.78543	0.514076	0.530447
0.841016	2.37617	0.380462	0.28134	0.575998	0.972904	0.877372	0.793771	0.85788	1.61342	0.967368	0.232307	0.648057	0.230335	0.176506	0.372274	0.464692	1.36335	0.351033	0.358357
0.596247	0.474897	0.933827	0.214295	0.613038	0.411037	1.20005	0.632512	0.864193	0.660248	0.544534	0.560009	0.539811	0.619133	0.430944	0.309226	0.328944	0.670338	0.242146	0.202519
1.32611	0.478225	0.512134	0.869172	1.87017	2.29122	2.10071	1.52914	0.41386	1.01264	1.32842	0.462563	0.455581	1.48942	1.25315	0.390786	0.884402	0.751522	0.975604	0.590625
1.3163	0.828309	0.365744	1.09456	0.615271	1.86304	1.47689	0.829752	0.946357	0.351859	0.35393	0.453328	1.26708	0.527426	0.583982	0.77951	0.540083	0.725166	0.0897906	0.269474
0.158052	0.592124	0.84212	0.42893	0.562735	1.80031	0.532196	0.355583	0.345156	1.19458	0.371015	0.47064	0.664344	0.799311	0.901315	0.909794	0.116975	0.193642	0.682283	0.620545
0.896535	1.18019	0.78397	0.880906	1.1366	2.03512	0.273889	0.297924	0.327802	0.437862	0.363359	0.732793	0.615815	0.119732	0.24414	0.392706	0.529196	1.19058	0.353626	0.584685
0.81192	0.558431	0.398904	0.888622	1.36469	2.63117	2.85759	1.38009	0.822085	1.67649	1.5323	1.86861	1.64278	1.95673	1.25935	1.89983	1.44007	2.1768	1.76484	1.31963
0.962904	0.311313	0.938302	1.08761	1.07789	2.70016	2.91323	1.81253	0.731268	1.98676	1.49148	2.04112	1.92699	2.18153	0.948414	1.27988	1.12253	1.81712	1.62481	1.3543
1.22308	0.729698	0.219212	1.21355	1.89375	2.89999	1.95091	1.36905	0.13657	1.26689	0.848003	1.84889	1.97306	2.17579	2.06108	2.2301	1.77556	2.24887	1.85331	1.93601
1.17584	0.716022	0.363742	0.556439	0.404102	0.214684	0.841885	1.16604	0.245674	0.578791	0.316235	0.573506	0.383452	0.361802	0.316852	0.967515	0.382912	0.26879	0.808724	0.677812
1.03904	0.185062	0.477717	0.229548	1.66673	0.34766	1.53812	0.568741	0.737901	0.444463	0.475084	0.335318	0.488997	0.335943	0.177695	0.479707	0.348276	0.671422	0.361863	0.405977
0.723133	0.353421	1.03852	0.545718	0.17006	0.648852	1.16337	0.930451	0.349137	0.451842	1.07652	0.540311	0.156588	0.852295	0.627534	0.591141	0.651061	0.359505	0.250746	0.434573
1.21148	1.18913	0.894441	0.331006	0.464324	0.589964	1.33388	1.03272	0.150003	1.00902	0.706647	1.23134	0.55248	0.137364	0.264974	0.340584	0.453146	0.392966	0.41482	0.235498
0.623076	0.24269	0.869091	0.536779	0.74475	1.54987	0.967165	0.65519	0.590513	0.423457	0.861006	0.371598	0.40835	0.393773	0.112919	0.197225	0.409335	0.259625	0.24326	0.590226
0.606909	0.900178	0.140078	0.331942	0.487168	0.627159	0.41354	0.839846	0.616947	0.345991	0.20317	0.696981	0.280641	1.11553	0.635594	0.421984	0.427606	0.941	0.867222	0.673481
0.600103	0.482505	0.127378	1.63125	1.46206	0.828069	0.78207	1.09273	0.708734	0.918124	0.247686	0.814525	0.208981	0.585573	0.370595	0.112135	0.159259	0.56577	1.10952	0.417419
1.10261	1.80984	1.5629	1.51406	0.864627	0.528523	1.06415	0.179566	0.441526	0.545051	0.565656	0.426705	0.261466	0.261013	0.895832	0.942677	0.696752	0.450909	1.13165	1.0085
0.156325	0.773819	1.17701	0.1682	1.17149	2.42723	1.22659	0.597239	1.13086	0.453767	0.405878	0.462012	1.25699	0.35754	0.455553	0.341169	0.61184	0.402504	0.253206	1.36621
0.4375	0.240012	0.274619	0.858847	1.11737	1.41814	0.744002	0.308073	0.253499	0.482626	0.366937	0.747488	0.129826	0.61808	0.560675	0.475444	0.420714	0.526194	0.439716	0.433684
0.0917478	0.310378	0.605731	1.47674	0.606941	0.348956	1.10185	0.445473	0.120691	0.49719	0.809264	0.428588	0.25821	0.652611	0.224684	0.347945	0.893939	0.557655	0.613595	0.760712
0.653598	1.00626	0.57818	0.819448	1.01222	0.501399	0.503107	0.338436	0.915265	0.692242	1.35009	0.674942	0.604256	0.610707	0.808035	0.670344	0.681561	0.732921	0.807427	1.00621
0.785174	0.434716	0.380594	0.20982	0.800149	0.49328	0.508807	0.810296	0.44894	0.305451	0.40377	0.247989	0.717049	0.302062	0.243398	0.328035	0.243547	0.248979	1.35465	1.27844
0.467521	0.753713	1.49073	1.12311	1.10761	1.24044	0.678393	0.992384	1.70628	1.13496	1.05571	1.6093	1.10337	0.447658	0.235944	0.246348	0.324981	0.275415	0.248082	0.300018
0.776212	0.278676	0.551625	0.22871	0.29282	0.318092	1.14298	0.924261	0.13976	1.8593	1.15955	1.12928	0.752651	0.431464	0.454184	0.212283	0.166002	0.893308	0.112491	0.321333
0.793378	0.639316	0.449459	0.14166	0.722696	0.765041	0.181981	0.207008	0.215646	0.508053	0.30768	1.09547	0.242213	0.96289	0.67881	0.499692	0.682791	0.610041	0.31454	0.637055
0.48604	1.09152	1.1421	0.859041	1.22299	1.05141	0.594555	0.269805	0.575362	0.396476	1.20461	0.543125	0.193244	1.33217	0.945555	1.34663	1.37422	1.37763	1.15637	1.36592
0.734852	0.634474	0.108089	0.458221	1.1284	1.17993	1.38831	1.54169	1.30321	1.77683	0.712493	1.14684	0.431113	0.738433	0.426297	0.867151	1.44686	1.50533	1.4525	1.15705
1.09803	1.59632	1.0821	1.67631	0.744351	0.640414	0.553929	1.28213	0.782249	1.21208	1.08018	0.395556	1.91053	1.94924	1.19547	1.83641	1.6423	2.33993	1.94202	2.08582
0.737254	0.930874	0.451417	0.749097	2.19626	2.55043	3.77371	4.87906	4.6513	3.62187	1.0589	0.287518	0.700317	0.414385	0.291716	0.65797	0.392372	0.536473	0.651297	0.388517
0.485515	0.434683	1.02523	0.45117	0.376103	0.355868	1.0665	1.48612	0.692774	0.454238	0.212312	1.08073	0.354515	0.829546	0.522411	0.261558	0.628251	0.733773	0.322586	0.508731
0.561831	0.352959	1.02268	0.460554	0.78378	0.417083	1.31849	1.27958	1.40371	1.53387	0.525085	0.828446	0.152416	0.184136	0.416521	0.481508	0.661029	0.663361	0.898605	0.296911
0.0598235	0.123501	0.302585	0.528853	0.464535	0.148785	0.539516	0.318348	0.361297	0.39546	0.541061	0.255208	0.339984	0.421103	0.473392	0.273388	0.317728	0.459424	0.548557	0.70371
0.995	0.961221	0.247955	0.257066	0.597654	0.704713	0.402816	0.485053	0.369091	0.859827	0.734633	0.316258	0.359676	0.470025	0.729834	0.773962	0.468557	0.3402	0.330961	0.220661
0.550405	0.716047	0.490854	0.161664	0.249677	0.543947	0.0793456	0.128534	0.129447	0.679459	0.119724	0.311414	0.248546	0.230462	0.218519	0.425534	0.504628	0.290045	0.387281	0.383178
1.52724	1.80585	0.387464	0.298418	0.166702	1.72008	0.977734	0.338726	0.261267	0.933229	1.42634	0.658007	0.35836	0.390224	0.209598	0.173899	0.428933	0.350273	0.246739	1.32951
0.823417	1.95395	0.402588	0.800219	0.40473	0.395403	0.305065	0.267462	0.106221	1.52946	0.730481	0.889598	0.310128	0.356142	0.309331	0.218658	0.232374	0.86696	0.404865	1.2806
1.50343	2.10586	1.16335	1.19828	0.225397	1.0205	0.359348	0.295321	0.528872	1.77958	0.272784	0.309581	1.22299	0.915498	1.09658	1.31346	1.17193	1.3853	0.957304	2.1082
0.920585	0.79484	0.738947	1.27949	1.91114	2.18603	1.71669	1.25304	0.760854	1.90592	0.63511	0.152361	0.294498	0.929055	0.883193	1.06423	0.957602	0.95329	1.43087	0.847734
1.51414	0.69272	1.05851	1.72468	2.23281	2.20281	3.33365	3.21602	2.47595	1.70888	1.90083	0.295883	0.274139	0.342275	0.317866	0.237219	0.431706	0.430474	0.986566	1.01808
0.419252	0.545817	0.32833	0.366779	0.836179	1.28203	0.356378	0.305023	0.587632	1.64778	0.837705	0.749384	0.221804	0.310023	0.609312	0.293057	0.972445	0.1664	0.756533	0.33379
0.424547	0.345854	1.21793	0.205238	2.1107	2.62983	2.10252	0.82633	0.634217	1.49463	1.37085	0.456401	1.9383	0.544409	0.697457	0.8395	0.887556	0.382466	0.584367	0.778602
1.27809	0.396329	0.133298	0.496413	0.961291	0.425487	0.970012	0.328639	0.418816	1.29051	1.63515	0.428102	0.512596	0.222507	0.382455	0.245347	0.191367	0.224486	0.52758	0.39821
0.820877	1.33495	1.07715	1.32129	2.92595	2.82141	1.14186	1.71836	0.601129	0.840551	0.355148	1.83668	1.89107	2.33335	2.40089	2.40402	2.37271	2.48155	2.04577	2.31102
1.17078	1.37812	1.14377	1.15822	0.28278	0.401782	0.375518	0.774447	0.968216	1.33305	0.956119	0.258972	0.457815	0.590292	0.559304	0.403326	0.587629	0.382044	0.341341	0.438305
0.282976	0.656234	0.0366723	0.510871	0.372162	1.49972	2.96731	3.34428	1.35619	2.70546	1.78186	0.73287	1.93103	1.46952	0.299075	0.348858	0.146942	0.438662	0.588293	0.50475
0.33092	0.272558	0.166055	0.237957	1.00874	0.581961	0.446774	1.49833	1.62627	1.29989	0.381558	0.409442	0.921729	0.655574	0.811625	0.817767	0.2479	0.279322	0.626083	0.91837
0.998579	1.10605	0.92316	1.16662	0.935006	0.246989	0.388199	0.469929	0.912722	0.264095	0.929408	0.95726	0.592009	0.097285	0.418526	0.322699	0.571743	0.648132	0.716943	0.656378
1.35387	1.32344	1.67306	1.56845	1.16212	0.558163	0.355002	0.457764	0.47725	0.513302	0.953401	0.943392	1.42643	0.833375	1.13357	1.37877	1.74085	1.12553	1.11179	1.15482
0.619359	1.47039	0.30313	0.58985	0.559699	0.714358	0.510155	0.649798	0.176741	0.433106	0.245864	0.844696	0.173113	0.585943	0.117377	0.424086	0.498543	0.365529	0.256769	0.346788
0.654175	0.177825	0.42508	1.30055	0.359873	1.87177	1.05676	0.868852	0.482528	0.638863	2.77249	0.421818	0.978072	0.6471	0.231356	0.452101	0.387663	0.822834	0.251215	0.43492
0.297368	0.417396	0.173708	1.15992	2.44756	2.53851	2.11876	1.60259	1.44907	0.261207	1.6274	0.522101	2.47729	0.728209	0.12082	0.632094	0.326476	0.718556	0.675244	0.554458
0.588806	0.499069	0.577943	0.471896	1.00314	1.7266	0.954169	0.161414	0.479356	0.477235	0.329301	0.657417	0.284036	0.238924	0.372455	0.261633	0.178648	0.343031	0.244194	0.72995
1.00554	0.202229	0.322026	0.468059	0.845801	1.19409	0.137842	0.329028	0.297873	0.931257	0.329775	0.309009	0.294997	0.656685	0.315604	0.413565	0.102868	0.23312	0.553827	1.5983
0.897548	0.676587	0.362642	0.260256	0.782801	0.185099	0.29842	0.226345	1.04788	0.727827	0.466887	0.375004	0.311639	0.567799	0.327267	0.299684	0.6025	0.607608	0.886222	0.162394
0.895716	0.935874	0.430062	0.21138	0.403958	0.70997	0.221505	0.605039	0.432098	0.257589	1.22818	0.395004	0.403077	0.536295	0.625253	0.583881	0.584124	0.665178	1.0871	1.04496
0.945322	0.400808	0.696851	0.577098	0.58586	0.466719	0.628206	0.372265	0.403195	0.442544	1.12041	0.0622733	0.58993	0.534695	0.524481	0.547248	0.601192	0.599924	0.643898	0.578697
0.563381	0.866417	0.316115	0.181189	0.463191	0.454886	0.316059	0.534141	0.176149	0.358098	0.794397	0.339479	0.554683	0.352618	0.388991	0.392066	0.484291	0.325807	0.921725	1.00662
0.921948	0.878132	0.392742	0.521951	0.318966	0.408769	0.320078	0.491999	0.436293	0.556671	1.13753	1.12494	0.692497	0.523743	0.283985	0.155864	0.403656	0.598369	0.430737	1.14521
0.942396	0.644092	1.18031	0.717846	1.12869	1.28594	1.49027	1.60419	1.63561	0.259267	0.833251	1.19337	0.225263	0.549662	0.528662	0.660001	0.490411	0.566113	0.370185	1.25408
1.08944	0.45844	0.585079	0.342254	0.393909	0.59291	0.387371	0.530717	1.5802	0.787841	0.715219	0.332287	0.974998	0.619719	0.283103	0.735493	0.476102	0.867205	0.300044	0.782071
1.06758	0.216703	0.430689	0.439202	0.412556	0.290714	0.672448	0.584973	1.95716	0.353262	0.487071	1.17489	0.538298	0.225718	0.179257	0.254679	0.0582596	0.375068	0.629681	0.667911
0.768631	1.30514	1.52869	0.816576	0.294134	1.0908	0.615219	0.328988	1.51688	0.203878	0.660694	0.685174	1.17605	0.718836	0.3018	0.31541	0.397422	0.430986	0.233161	0.901257
0.566589	0.484293	0.343645	0.231534	0.429517	0.293302	0.48645	1.38947	1.2824	1.2804	0.332531	0.374863	0.270007	0.581077	0.453618	0.0642581	0.519265	0.0949832	0.479362	0.145149
1.25854	0.264231	0.87289	0.338248	0.290577	0.772297	0.144563	0.404862	1.09625	0.444326	0.432806	0.467973	0.994303	0.210985	0.395435	0.210921	0.33393	0.41115	0.200625	0.20337
0.683836	0.169228	0.323711	0.990943	1.8851	1.32544	2.38929	3.15663	2.76477	2.515	0.59256	0.717966	0.456691	0.681959	0.323162	0.781024	0.604587	0.836922	1.10379	0.640952
0.966944	0.354029	1.01502	0.374682	0.437666	0.311392	1.258	1.74914	1.21891	1.20855	0.963079	1.25496	0.497772	0.354717	0.477175	0.228584	0.477853	0.604513	0.976731	0.373488
0.603839	0.172144	0.325664	0.471689	0.937482	0.511033	1.28609	0.576712	1.50136	1.14081	1.34526	0.538319	0.24396	0.317363	0.458319	0.129962	0.29571	0.126758	0.458575	0.270258
0.237434	0.536146	0.399656	1.00199	1.33708	2.48565	2.535	1.31064	1.65863	2.16597	1.59392	0.955797	0.970879	0.572349	0.408442	0.470779	0.678278	0.388234	0.761992	0.830298
0.429273	0.238157	0.234269	0.27899	0.570823	0.445695	0.990416	0.614531	0.252057	0.163041	0.362386	0.206084	0.957341	0.595371	0.655489	0.493202	0.442959	0.385795	0.115811	0.808917
1.36885	0.891434	0.705367	0.324722	0.339267	0.110036	0.655129	0.626882	0.431128	0.275833	0.399171	0.147063	0.381398	0.711364	0.680924	0.830474	0.58198	1.40435	0.488109	1.48929
1.32026	0.693898	1.078	1.27168	0.764168	0.547835	2.01725	1.29406	2.38207	0.788732	0.38818	0.816597	0.853854	0.24909	0.185322	0.113598	0.363259	0.688956	0.30345	0.294434
0.712661	1.14985	1.2182	0.742038	0.275763	0.456969	1.1239	0.604064	1.57446	0.366244	0.869212	0.630915	1.29888	0.36873	0.288143	0.547291	0.404218	0.311629	0.158069	0.181636
0.664122	2.029	0.915482	0.732657	0.299622	0.232	0.222995	0.817323	1.07574	1.11951	0.201163	0.314226	0.422162	0.949816	1.10722	0.825897	1.08281	0.391207	1.05905	0.840531
0.683175	0.309769	1.12153	0.571851	1.34837	0.947269	0.19394	0.515445	0.965897	0.436311	0.531444	0.070372	1.41632	0.646457	0.309696	0.587964	0.745367	0.597509	0.406974	0.37701
1.2166	0.373022	0.64086	2.02068	1.63861	1.35189	0.869352	0.431452	0.669262	0.70781	0.743091	1.23255	0.120794	0.262341	1.23434	1.12049	1.0636	1.3638	0.233927	0.56591
0.473316	0.303321	0.455711	0.727875	0.132829	0.526293	0.836672	0.246012	0.290076	0.543663	1.31539	0.21346	0.45548	0.202741	0.280006	0.401922	0.720091	1.19175	0.17588	0.596768
0.316506	0.330543	0.274682	0.987945	0.755732	0.871683	0.324954	0.632692	0.181343	1.0236	1.26557	0.254808	0.292451	0.127928	0.331882	0.216897	0.300217	0.492459	0.388109	0.255869
0.759733	0.740499	0.853298	0.356049	0.72002	2.40854	3.25408	2.46478	1.0956	2.49224	1.99776	1.51171	1.22443	1.70347	0.183482	0.502784	0.654746	1.43576	1.53651	0.46014
0.229526	0.313904	0.258752	1.81951	0.885566	2.33517	1.75932	1.78149	0.447266	0.243946	3.66241	0.507508	1.2057	0.787945	0.786751	0.754756	0.232728	1.98694	0.337778	0.591054
1.00689	0.442677	0.26489	0.454548	0.24204	0.911657	0.104767	0.225969	0.469699	0.161305	0.577095	0.624096	0.314076	0.220674	0.291374	0.344993	0.322501	0.279429	0.71756	0.670136
0.974268	1.10091	0.424171	0.287016	1.12739	0.730943	0.375643	0.316223	0.374121	0.83324	0.774622	0.343803	0.322905	0.573829	0.24338	0.292449	0.425185	0.520418	0.425879	0.621808
0.350797	0.401196	0.332668	0.491226	1.3792	1.92379	0.981424	0.124649	0.177703	0.396057	0.172812	0.473178	0.369572	0.771261	0.412177	0.331972	0.921649	0.843555	0.903401	0.515249
0.697523	0.433871	0.269588	1.16844	0.694697	0.382126	0.277099	0.333952	1.41868	1.16123	0.661215	0.384663	0.306636	0.552235	0.349709	0.525403	0.473903	0.317665	0.755247	0.925698
1.22162	1.2061	1.23387	0.459442	1.05592	0.435352	0.26752	0.321508	0.363512	0.688278	1.10425	0.509316	0.551313	0.547457	0.611114	0.620864	0.279645	0.331951	0.711876	0.712181
0.753826	1.14915	0.688889	1.21517	1.65286	1.84544	1.8859	0.957626	1.26678	0.397665	0.314644	0.600716	0.356808	0.892255	1.1813	1.14161	1.38554	1.62519	1.09983	1.24632
0.433737	1.38718	1.76548	0.778396	0.92347	1.00048	0.94453	0.210548	1.02192	0.88273	0.524036	1.55382	1.05827	0.951636	0.343115	0.667246	0.51299	0.501511	0.386457	0.676913
0.678426	0.347739	0.259682	0.344698	0.617626	0.372817	0.488352	0.391451	0.248851	0.51254	1.52988	0.521123	0.33772	0.314269	0.289147	0.351923	0.301105	0.683295	0.382408	0.214516
1.04592	0.314732	0.116072	0.873501	0.864784	0.948108	0.454657	0.523601	0.305597	0.304829	1.04853	0.60888	0.328815	0.37671	0.122208	0.736388	0.965418	0.177487	0.552108	0.76211
0.878116	0.432292	0.257857	0.334259	1.0198	0.934724	0.600384	0.268808	0.872536	0.601494	1.05364	0.513423	0.263977	0.541927	0.651686	0.329791	0.323931	0.574095	0.646147	0.674651
0.990006	1.3451	0.969474	1.44988	0.971509	1.19717	0.839112	1.04258	0.684575	0.346853	0.417608	0.166391	0.821941	0.662171	0.901322	0.556719	0.254245	0.0955646	0.735984	0.368342
0.697749	0.411178	0.254425	0.90591	1.34637	0.945905	1.43828	0.802887	1.27701	1.06069	0.4807	0.345757	0.623365	0.385646	0.530153	0.314142	0.680003	0.608213	0.221354	0.344342
0.966442	0.279649	0.596374	0.426398	0.668755	0.273183	1.36664	1.42968	0.816412	0.459384	0.864777	1.19582	0.445509	0.37701	0.169976	0.378511	0.329928	0.429367	0.817678	0.607726
1.4806	0.928743	0.702347	0.0740192	0.47576	0.435942	0.187776	0.585533	1.24677	0.518643	0.15182	0.280673	0.653206	0.924906	0.643137	0.380311	0.689626	0.377098	0.216669	1.02821
0.701286	0.567917	0.468027	0.252297	0.703131	0.886599	1.58353	0.722401	1.41362	1.6865	1.36376	0.212784	0.491086	0.319216	0.284621	0.459734	0.57126	0.359689	0.908878	0.397962
0.764775	0.145197	0.404664	0.850608	1.15817	0.812766	0.71843	0.538587	0.262515	0.902104	0.392173	0.389832	0.629147	0.63317	0.663139	0.330853	0.605936	0.47861	0.275308	0.530462
1.14822	2.3353	2.11624	1.41482	0.444439	1.03212	0.448315	0.228963	0.329601	0.125884	0.831771	1.12158	1.10736	1.23885	1.65593	1.68022	1.8024	2.36701	1.0014	1.95095
0.829631	0.293152	0.540441	0.458374	0.467487	0.244911	0.632328	1.03382	1.19457	0.642758	1.06784	0.580705	0.769379	0.157408	0.596404	0.391828	0.295776	0.530981	1.03915	0.297877
0.551331	0.166265	0.74283	0.565625	1.47307	0.7228	0.245224	0.317406	0.32591	0.915659	0.756021	0.962483	0.58056	0.300576	0.367946	0.817912	0.692091	0.435418	0.881047	0.687618
0.481441	0.129208	0.960883	1.90892	1.5169	2.23904	2.29574	1.54547	1.05125	1.10081	0.974699	0.327923	0.884489	1.3442	1.42814	1.6959	0.85619	1.00739	0.990801	1.07625
0.636486	0.419376	0.309358	1.55114	3.55763	2.35965	1.16841	0.56625	0.437013	1.39682	2.57512	1.16749	2.42014	0.414091	0.721749	0.538482	0.560029	0.46355	0.82005	0.879813
0.636135	0.174537	0.9243	2.25017	3.4604	1.90022	0.890073	0.204457	0.296898	1.39	2.18918	1.19086	1.60112	0.77222	0.212451	0.301842	0.337327	1.07477	0.501689	0.838251
1.01897	1.32823	0.665654	1.23565	2.09855	2.60985	0.636546	0.125256	0.617972	0.732855	1.37364	0.488194	1.33111	1.36336	1.01913	0.395847	0.212138	1.73314	0.494513	0.647039
0.897159	0.37583	0.228383	0.552372	0.591063	0.331688	1.2547	0.75595	0.408908	2.36109	1.5954	0.882414	0.389601	0.705394	0.683482	1.00695	1.00238	0.549522	0.852088	0.871493
0.917179	0.727075	0.456062	0.291731	0.268551	0.339463	1.34193	0.582628	0.201418	2.19891	1.63824	0.984038	1.18808	0.898603	0.335774	0.533704	0.725061	0.408333	0.694084	0.757451
0.85746	0.534765	0.264454	0.365279	0.44911	0.371351	0.838328	0.186691	0.810047	0.189315	1.16728	0.961667	0.144828	0.330604	0.434593	0.35528	0.317104	0.496301	0.784633	0.311771
0.558874	0.413656	0.174999	0.274404	0.685033	0.310551	1.28626	1.68977	0.573363	1.24561	0.492907	0.656546	1.17693	0.671833	0.484289	0.519323	0.319593	0.324877	0.42735	0.531515
0.956465	0.767181	0.39064	0.254834	0.392195	0.227163	0.513119	0.574224	0.795913	0.931246	0.277732	1.05063	0.155535	0.508727	0.17553	0.237648	0.120684	0.163581	0.786058	0.194686
0.739487	0.671334	0.329557	0.377062	0.279129	0.372508	0.327279	0.726513	0.892288	0.937344	0.236586	0.393324	0.287171	0.289625	0.750997	0.444919	0.699642	0.577818	0.22787	0.305538
0.634962	0.512669	0.519727	0.794032	0.668804	0.489713	0.911827	2.01295	1.362	0.530581	0.55695	0.291255	0.589075	0.714924	0.51736	0.175487	0.132126	0.718748	0.361765	0.386325
0.723127	1.40153	1.3429	1.0571	1.02066	1.02238	1.67454	1.06172	0.585759	0.23255	0.897813	0.381925	0.182921	0.152727	0.58794	0.245427	0.356346	1.24588	0.742571	0.275566
1.07884	0.918096	0.87299	0.590631	1.10798	0.224422	0.353792	0.943459	0.324078	0.492027	0.85305	0.436412	0.338213	0.258132	0.144846	0.476771	0.468893	0.5337	0.314625	0.498269
1.33411	1.42532	0.967109	0.407662	0.109361	0.279575	0.398067	0.30696	0.227061	0.209669	1.06965	0.446279	0.564849	0.352876	0.303648	0.40699	0.30475	0.262929	0.231508	0.167789
1.30364	0.888558	0.357415	0.467486	0.6886	0.248453	0.379311	1.05152	1.09768	0.922094	1.16203	0.850927	0.464053	0.34082	0.583604	0.724314	0.324303	0.642656	0.59287	0.685536
0.25066	0.408392	0.173179	0.0912721	1.21734	1.84803	0.820887	0.27517	0.466176	0.466474	0.455644	0.56043	0.990627	0.512609	0.301499	0.50647	0.930347	1.13775	0.432346	0.223816
0.185263	1.17113	0.423558	0.417733	1.10446	0.575003	1.17083	0.467328	0.429749	0.700731	0.111607	0.216123	0.787178	0.643133	0.154608	0.263752	0.19952	0.211323	1.35756	0.277468
1.18017	1.19935	1.56863	0.544344	1.58133	0.481822	0.670106	0.470548	0.38521	0.277554	0.678428	0.260304	0.839803	0.444017	0.42499	0.462134	0.455345	0.927178	1.15639	1.45761
0.655497	1.06088	0.504994	0.504365	0.534895	0.406943	0.470955	0.269241	0.690164	0.92382	0.88911	0.178161	0.231463	0.152439	0.575878	0.2649	0.37751	0.346879	0.838227	1.44127
0.687351	0.7365	0.834683	0.97645	0.648785	0.305909	0.869302	0.609566	0.167535	0.184879	0.481021	0.738081	1.71054	0.451525	0.160404	0.304269	0.983372	0.809301	1.09401	2.02798
0.916319	0.974367	0.941411	0.267358	0.828316	0.199514	0.624927	0.310836	1.01266	0.28804	0.429328	0.633658	0.277015	0.352238	0.630295	0.416123	0.613806	0.497127	0.830579	0.101736
0.468246	0.328385	0.303269	0.741874	0.939782	1.11886	0.298214	0.423354	0.350183	0.697828	1.18557	0.692844	0.988569	0.541805	0.488269	0.175583	0.539926	1.17238	0.614278	1.1012
0.335992	0.343177	0.364747	0.527367	0.534016	0.551832	0.368726	0.286912	0.403111	0.504459	0.361039	0.409186	0.451494	0.277481	0.340137	0.236723	0.348507	0.458429	0.397995	0.262648
0.750963	0.857082	0.615689	0.803321	1.50587	1.02173	1.60353	0.800198	0.807524	0.654901	0.399956	0.368551	0.451387	0.261131	0.790351	0.239241	0.32149	0.623574	0.810532	0.331625
0.677985	0.863731	0.767626	0.469111	0.316262	0.281059	0.547261	0.358899	0.499345	0.295642	0.861234	1.01134	0.104867	0.0308196	0.251972	0.417445	0.475837	0.550798	0.52447	0.26388
0.447583	0.461571	0.383967	0.16254	0.407139	0.392869	0.68046	0.73268	0.203294	0.118233	0.441036	0.396051	0.324395	0.536177	0.619196	0.227341	0.288599	0.271736	0.330949	0.58145
0.711665	1.60819	0.939878	0.438861	0.215304	0.785361	0.232831	0.577025	0.512899	0.221782	0.395428	0.273324	0.394588	1.22266	0.762272	1.54417	1.46696	1.7807	0.883579	0.782761
1.02083	0.276694	1.27593	1.75802	1.50669	2.0438	3.38014	3.09201	2.97301	1.82955	1.19133	0.909881	1.19014	1.07404	0.929906	0.827511	0.7331	0.73816	0.455638	0.276477
1.08157	0.666529	1.3357	1.0987	0.126504	0.520284	0.299507	0.511977	0.425819	0.286729	0.119094	0.573122	1.51439	1.07377	1.02941	1.08885	0.973086	0.909536	0.57091	0.413238
1.2404	1.13407	1.69269	2.59106	1.92014	2.24914	3.54599	2.82822	3.1781	3.04556	0.95417	0.75838	0.862351	0.723988	0.223731	0.388659	0.403137	0.301456	0.768602	0.599769
0.512182	1.46076	0.345174	2.56174	2.80073	2.41671	3.45938	2.00075	1.906	3.22329	1.76611	1.39453	0.282488	0.387856	0.542442	0.671106	0.833569	0.204457	0.602305	0.31778
0.651993	0.756626	0.192916	1.64233	1.71619	1.70574	2.54176	1.74583	1.39095	2.94452	1.61741	0.546286	0.351166	0.359911	0.490683	0.392241	0.554508	0.551404	0.223059	0.263927
0.248029	0.645906	0.302854	0.664558	1.8779	3.07031	2.47318	1.75196	0.207323	1.6831	1.90277	2.68866	1.21985	1.09992	0.97707	1.00945	1.6797	1.58361	2.67769	1.61045
0.667407	0.698083	0.697996	1.12831	0.581089	0.30476	0.328104	0.314983	0.950246	0.895077	0.316891	1.24024	0.403	0.195532	0.219588	0.162718	0.185088	0.238555	0.853996	0.326915
0.862678	0.552912	0.386578	0.211026	2.82911	1.5832	1.10253	0.340113	0.206358	0.80374	1.2276	0.373943	0.48283	0.348676	0.346286	0.280144	0.335188	0.250717	0.294967	0.888474
0.768166	0.411967	0.452945	1.01649	1.80604	1.07687	1.86346	0.968038	0.311099	0.878021	1.37143	0.338681	1.85904	0.0657545	0.288487	0.461217	0.617468	0.618439	0.346397	0.396575
0.656795	0.335086	0.426075	0.381341	0.290657	0.635872	0.804084	0.235895	0.323958	0.330448	0.779443	1.22762	0.35925	0.445718	0.318272	0.289685	0.0977808	0.70986	0.826776	0.736386
0.444803	0.384577	0.705841	1.28548	0.648778	1.056	1.03467	0.354967	0.625285	0.456835	0.497536	0.684961	0.307272	0.589222	0.356143	0.471565	0.299188	0.300978	0.324372	0.877144
0.763748	0.369059	0.943238	0.140766	0.23621	0.212709	0.761522	0.296945	0.670683	0.554212	0.976976	0.151851	0.568899	0.981355	0.471559	0.444763	0.568582	0.409818	1.27373	0.730548
1.13033	1.27082	0.4437	1.28357	0.361422	0.202702	0.374495	0.29613	0.746891	0.430945	0.922684	0.726112	1.78806	0.471581	1.31241	0.921181	0.860799	0.860911	0.886545	1.14932
1.32252	0.845667	0.943188	0.9159	1.13998	0.711503	0.642675	0.622748	0.715771	1.28403	0.720256	0.268027	0.286841	0.318499	0.675999	0.312297	0.774678	0.692482	0.434997	0.303317
0.894402	1.30975	0.322748	0.454455	0.270566	1.04966	1.17917	0.530414	0.320537	0.312013	0.543559	0.512611	0.608392	0.358573	0.57584	0.662627	0.392315	0.397028	0.168902	1.26172
0.994844	1.04108	0.755614	1.66345	2.34907	2.96644	2.15226	2.39263	1.90277	0.541687	2.66515	0.533203	1.28052	0.37539	0.401798	0.477965	0.651078	0.820809	0.353343	0.377526
0.792138	1.30115	0.619806	0.986685	1.73898	1.77669	1.1908	2.47763	2.46238	1.20437	3.09962	0.541075	1.48177	0.183316	0.350267	0.302767	1.20039	0.692669	0.528973	0.333879
0.455765	0.254204	0.742698	0.454085	0.993601	0.435333	0.514269	0.432151	0.411602	0.595521	0.568152	1.01863	0.559864	0.552162	0.243898	0.626121	1.02568	1.11858	0.245312	0.356766
0.618842	0.551111	0.276951	0.388817	0.189557	0.229215	0.957791	1.2901	0.654542	0.577882	0.27593	0.200421	0.357519	0.320843	0.657863	0.295381	0.203939	0.516917	0.904881	0.307951
1.24663	1.72338	0.188166	0.946519	0.294291	0.719745	0.754579	0.148931	0.1658	0.456944	0.440958	0.432203	0.240332	0.289287	0.315653	0.0867003	0.392326	0.576975	1.08424	1.55282
0.943517	1.17546	1.09481	0.655936	0.655213	0.553579	1.18808	1.13245	0.745452	0.0906075	0.433671	0.725452	0.28714	0.950077	1.15533	1.20248	1.62213	1.13072	0.83831	0.98122
0.840032	0.346468	0.618	0.730303	0.413222	0.389136	0.706585	0.408199	0.727285	0.963971	0.190997	0.759244	0.41557	0.201448	0.329031	0.45278	0.276394	0.62048	0.524509	0.403496
0.662708	0.816073	0.280549	1.22618	1.84069	1.38645	1.87793	0.942254	1.21758	0.307352	0.453506	0.801969	0.83982	0.710859	1.05635	0.947528	0.763449	0.970457	0.813393	1.00146
0.850202	0.905728	1.21168	1.02573	0.810978	1.46578	1.42148	0.962681	1.72154	1.0406	0.428625	0.110201	0.631545	0.176635	0.406605	0.188794	0.40228	0.434584	0.255287	0.310828
0.847612	0.582727	0.28519	0.658461	0.417671	0.389513	0.787867	0.444004	0.695989	0.305831	0.890361	0.293728	0.342022	0.320222	0.447426	0.309759	0.407274	0.369051	0.0857937	0.48095
0.576083	0.300872	0.559831	1.26262	0.984667	0.36575	0.921478	0.718216	0.781728	0.697219	1.32957	0.761863	0.670125	0.390098	0.505559	0.374993	0.148246	0.39838	0.762828	0.115239
0.483582	0.446096	0.372411	0.221503	0.46537	0.561719	0.565827	0.1311	0.348965	0.283855	0.421763	0.2948	0.313369	0.356762	0.38979	0.275121	0.428995	0.503192	0.358095	0.624849
0.322234	1.35137	0.122758	0.385254	0.573661	0.373097	0.53319	0.409425	0.755455	1.6256	1.14324	0.942096	0.451934	0.394775	0.592644	0.0384095	0.22499	1.07662	0.496955	0.486793
1.02765	1.77262	1.16099	0.256808	0.518844	1.80398	1.5544	0.640052	0.719474	0.865467	1.44106	0.897845	0.273695	0.581108	0.337211	0.391838	0.331236	0.624273	0.345981	0.3347
1.41065	1.28072	1.00656	1.25504	0.238355	1.67952	1.01725	0.150343	0.547325	1.35262	0.931841	0.191208	0.510846	0.57988	0.454276	0.316273	0.253315	0.269437	0.694472	0.636176
0.679877	1.08667	0.346593	0.495017	1.51898	1.42637	1.74784	0.976066	1.30042	2.46023	1.33595	0.606314	0.302991	0.196596	0.462238	0.509508	1.01896	0.960614	0.272427	0.661753
0.669526	0.502612	0.345287	1.27665	0.925101	0.887551	0.732501	2.01501	0.141189	0.660728	1.10145	0.595831	0.454058	0.291195	0.445283	0.385712	0.183769	0.130541	1.42679	0.113936
0.55846	0.759161	1.28899	0.637294	0.554151	0.417359	1.74113	0.344282	0.451659	1.8639	1.48064	0.93352	0.915323	0.757903	0.4372	0.428982	0.70782	0.539291	0.745145	0.771026
0.705004	0.474767	0.676595	0.434009	1.8371	1.16241	0.921746	0.49314	1.35243	0.4313	0.962686	0.28829	0.509003	0.459815	0.235551	0.30008	0.360916	0.942124	0.349863	0.755669
0.637749	0.550735	0.431546	0.971659	1.29602	1.0849	1.55791	0.904179	0.737592	0.229302	0.450984	1.17996	0.420616	0.727716	0.422498	0.908353	0.675562	0.175378	0.371373	0.199822
0.746418	0.665232	0.391722	0.255976	0.225002	0.766692	0.379631	0.376947	0.971771	0.392448	0.244017	0.303749	0.826143	0.670188	0.143536	0.423961	0.599101	0.630274	0.191081	0.201018
0.852979	0.623827	0.599677	0.403631	0.306695	0.683696	0.402562	0.172318	0.737923	0.334931	0.941858	0.467029	0.46014	0.5458	0.245446	0.718905	0.687582	0.209515	0.590735	0.65529
0.773835	0.313381	0.870685	0.243965	0.814802	0.727571	0.291889	0.227072	0.406617	0.352672	0.472041	1.18198	0.277248	0.217857	0.740977	0.816268	1.11176	0.60142	1.35601	0.523659
0.787591	0.702067	0.218015	0.612852	0.332204	0.161645	0.176495	0.559537	0.735444	0.926079	0.428	0.574879	0.581032	0.44829	0.199433	0.508219	0.304498	0.551339	0.562883	0.638764
0.449421	0.982165	0.898904	0.356018	0.238366	0.765786	0.49675	0.3254	1.59668	0.366531	0.159267	0.615323	0.673702	0.1914	0.280297	0.274262	0.482411	0.318096	0.866156	0.447403
0.806006	0.360949	0.352641	0.446791	1.19397	0.42169	0.733012	0.775868	0.880718	0.344921	0.304214	0.473117	0.267963	0.890174	0.42632	0.728303	0.354536	0.262272	1.44209	0.135315
0.674437	0.758598	0.824368	0.960365	1.77168	0.412938	0.447077	0.63074	0.26308	0.941491	0.521007	0.71985	0.970767	0.804027	0.207731	0.175972	0.600744	0.302128	0.313842	0.288285
1.92896	1.00413	0.319818	0.841601	0.332608	0.847949	0.952522	0.721941	1.06807	0.969122	0.485121	0.838249	0.216738	0.432376	0.564803	0.392905	0.305486	0.147824	0.273085	0.725759
1.43068	1.86661	0.824134	0.947423	0.110201	0.314781	0.673504	0.663386	0.645252	1.01333	0.315055	0.390375	0.881068	0.614038	0.354364	0.274501	0.312358	0.380585	0.908554	0.880281
1.65546	1.14438	1.15981	1.1632	0.303912	0.159782	0.305907	0.771333	0.283358	1.11509	0.226872	0.557372	0.959278	0.401177	0.10203	0.165223	0.37897	0.674325	0.333788	0.76514
1.84267	2.06499	0.574684	1.08237	0.162741	0.247202	0.271955	0.130073	0.385154	0.553743	0.393211	0.235399	0.376007	0.232224	1.09394	0.935144	0.976494	0.749246	0.590747	1.33798
1.13066	1.34639	0.332661	0.50766	0.590313	0.262125	0.887869	0.249562	0.811176	0.419395	0.416318	0.592289	0.623633	0.230689	0.442534	0.372513	0.223204	0.311131	0.249014	0.763083
1.00637	1.11719	0.678797	0.426798	0.777683	1.33291	1.75857	1.14252	0.655236	1.01426	0.925716	0.601613	0.611926	0.31667	0.273675	0.218787	0.473117	0.66923	0.36078	1.62015
1.55944	0.826151	0.187228	0.377485	0.720172	0.990355	0.72025	0.856903	0.532086	0.98341	2.16804	0.902185	1.38101	0.385397	0.264386	0.321802	0.502701	0.805601	0.324009	0.670242
1.02794	0.424113	0.643197	0.747661	0.990992	0.875392	0.336678	0.117579	0.884542	1.04731	0.576842	1.05457	0.888568	0.64434	0.0635627	0.797177	0.910107	0.883376	0.838615	0.586212
0.66882	0.356006	0.632204	0.346665	0.540455	0.48835	0.472554	0.662164	0.504267	0.449535	1.17642	0.363463	0.441797	0.537889	0.338828	0.37492	0.386758	0.61542	0.461871	0.411129
0.395729	0.813917	0.189506	0.524636	0.419073	0.810695	0.450534	1.06975	0.873187	0.470807	0.487483	0.34263	0.428093	0.290344	0.746292	0.147229	0.31826	0.593403	0.593019	0.793285
0.887991	0.35013	0.298549	0.649493	0.97609	0.6929	1.46596	0.667091	1.70643	0.745199	0.536415	0.735831	0.29329	0.480888	0.52198	0.625381	0.917952	0.945002	1.0855	0.842317
1.00537	0.146871	0.509818	0.410287	0.705668	0.518033	0.265377	0.972393	1.69733	1.27921	1.4285	0.320202	0.254582	0.536414	0.165216	0.462832	0.608526	0.216765	0.265314	1.04658
0.808409	0.435242	0.370376	0.576308	0.454353	0.237179	0.640442	0.757521	0.453095	0.517957	0.3174	0.319825	0.652236	0.747274	0.471581	0.455041	0.321273	0.410505	0.272687	0.472372
0.485089	0.520398	0.997511	1.61255	1.0532	0.949623	1.44457	0.38854	0.683435	0.247727	1.0431	0.792672	0.881782	0.366223	1.22245	1.15755	1.28497	1.70451	1.07435	1.06096
1.33501	1.32818	1.43842	1.22978	0.484507	0.520878	0.860405	0.645695	0.435862	0.576369	0.591826	0.219132	1.03454	1.3522	0.299178	0.984557	0.98108	1.39949	0.608455	0.725882
1.89055	2.08655	1.44378	1.80887	1.01834	1.27733	0.295516	0.331207	0.613912	0.155459	0.360675	0.267302	0.901578	1.7091	1.43259	1.11864	1.69344	1.57948	0.551912	1.83917
1.04875	0.858794	0.258666	0.345722	0.938196	1.02741	0.575282	0.593844	0.800141	0.373212	0.665041	0.499232	0.749152	0.373324	0.578166	0.517592	0.31257	0.614875	0.269812	0.316173
1.00395	0.668757	0.814485	1.4065	1.57381	1.36432	0.567923	1.1158	0.850579	0.333921	1.20345	0.545486	0.592344	1.00112	1.15287	1.18433	1.23491	0.990381	0.93968	0.88116
0.666373	0.324136	0.354774	0.4457	0.449235	0.32818	1.62306	0.210474	0.872468	0.944474	0.236143	0.397927	0.28075	0.254733	0.719792	0.473579	0.472143	0.658603	0.438438	0.401852
1.28082	1.14463	0.350389	1.05149	0.301843	0.684912	1.53559	1.50564	1.2892	1.6805	0.231039	0.57015	1.63156	1.23702	0.561204	0.696922	0.870558	0.658821	0.19387	0.778048
0.554612	0.743934	0.874447	0.253571	0.151269	0.725651	0.302916	0.892436	1.65888	0.672655	0.195516	0.416423	0.197901	0.327373	0.737506	0.227883	0.527787	0.462511	0.732435	0.302075
1.27402	1.58332	0.483153	0.33683	0.281421	0.32572	0.479592	0.764151	0.514115	1.32131	0.305832	0.497949	0.884614	0.63899	0.109614	0.248002	0.278865	0.459137	0.818942	0.150179
0.480908	0.259316	0.351635	0.489061	0.257701	0.513833	0.498553	1.54901	0.460279	1.70158	0.43306	0.561749	0.575533	0.895077	0.629506	0.414114	0.790189	0.522694	0.783167	0.790853
1.26191	0.568746	0.210971	0.499686	0.249571	0.779766	0.376615	1.0225	0.408139	1.33156	0.193575	0.736975	0.38743	0.442103	0.274881	0.684362	0.312552	0.307565	0.47742	0.290629
1.08788	0.67326	0.786676	0.386279	0.719968	0.606098	1.42147	0.575615	0.855357	0.803123	1.90563	0.484999	0.628004	0.682859	0.975949	0.744076	0.987843	0.479836	0.446861	1.5056
1.13615	1.27948	0.859266	0.63881	0.734808	0.277637	0.686996	0.246293	0.481419	0.283516	0.500496	0.307944	1.5861	0.389617	0.948735	0.99622	0.893776	0.370699	0.474502	0.720944
1.54104	1.25747	0.338302	0.579409	0.166475	0.865018	0.298992	0.447585	0.476256	0.408896	0.245879	0.902056	0.274203	0.346036	0.46912	0.230377	0.0656973	0.333567	0.429465	0.662712
0.638682	0.827213	1.0287	0.383511	0.655277	0.273492	0.348865	0.322817	0.422376	1.4961	0.581904	0.726086	0.510572	0.400893	0.660738	0.771617	0.405924	0.617224	0.649075	0.427052
0.781899	0.162425	0.278876	0.8549	1.60195	1.78322	0.334736	0.351695	0.981126	0.429027	0.689163	0.812939	0.755142	0.795338	0.524524	0.17175	0.694228	0.344538	0.602612	0.43066
0.214617	0.289301	0.677384	0.532272	1.73446	0.502276	0.275062	0.58893	0.526416	0.801557	0.294898	0.34604	1.0975	0.443947	0.142824	0.428774	0.271124	0.551377	0.56302	0.711632
0.933771	0.556628	0.0895788	0.431955	0.599941	0.519055	1.05422	0.704622	0.392728	0.413805	0.318256	0.340893	0.473196	0.157382	0.236924	0.518301	0.464031	0.277397	0.826647	0.441673
1.27493	0.688044	0.816902	0.465738	0.56876	0.413525	0.374113	0.276239	1.14912	0.608598	0.853283	0.274183	0.0636446	0.255383	0.265896	0.174511	0.448917	0.37797	0.5406	0.40921
0.434891	0.24211	0.406862	0.501587	0.578973	0.124697	0.245884	1.48339	0.64359	1.48449	0.564774	0.375684	0.299888	0.605038	0.892686	0.32899	0.476602	0.680003	0.319236	0.895687
0.785033	1.22508	0.654486	1.14098	0.763643	0.72265	0.867174	0.1314	1.07618	1.16921	0.686572	1.39706	0.29057	0.560001	0.318353	0.264844	0.16766	0.161912	0.884027	0.618414
1.03665	1.19786	1.0887	1.06404	1.57216	0.557762	0.706701	1.15998	1.35316	0.547106	0.790447	0.914712	0.833421	1.0252	0.886847	0.70208	0.200379	0.349308	0.579704	0.491249
1.25861	1.59678	1.23451	0.704167	0.222425	0.395055	0.755937	0.433123	0.446545	0.350398	0.92063	0.410407	0.961647	1.4691	1.48263	1.95134	1.76508	2.09396	1.68372	1.93635
0.702249	0.469171	0.842161	1.23587	2.45384	2.07193	2.75925	2.9443	4.14933	2.80039	1.11986	0.432479	1.06809	0.712238	0.589119	0.526648	0.500696	0.596926	0.148317	0.513714
0.663528	0.322564	0.32623	0.669083	0.404015	0.353231	0.651607	0.716665	0.58261	0.456093	0.402535	0.105332	0.416179	0.600216	0.72699	0.149187	0.523376	0.47113	0.825377	0.229308
0.327302	0.998359	0.887129	0.468404	0.975415	2.0202	1.84778	1.08804	1.37619	2.08513	2.02185	0.873127	1.37145	0.453118	0.412092	0.638827	0.994492	0.336005	1.13941	0.299068
0.805209	0.93596	0.349428	0.255486	0.803161	1.5884	1.96097	0.956259	1.50522	2.23737	1.54201	0.231794	1.26265	0.381557	0.330817	0.610191	0.989245	0.235936	1.55855	0.603372
0.838274	0.419045	0.356553	0.90643	1.18866	0.920623	0.384991	0.554038	0.151029	0.583344	0.646855	1.04132	0.50876	0.692792	0.568717	0.623126	0.6451	0.239919	0.318136	0.349268
0.393988	1.85767	0.797256	0.922715	0.307738	0.835056	0.330435	0.505401	0.619081	0.278154	0.84381	0.334796	0.831838	0.993186	1.0287	1.39238	1.36465	1.6643	1.21201	1.93816
1.4963	1.46609	1.23922	1.33507	0.645424	0.90413	0.84844	0.290836	0.524823	0.648783	0.753071	0.521231	0.504813	0.31815	0.804163	0.842015	0.648844	0.733405	0.328145	1.78791
1.31333	0.43099	0.756102	1.70803	1.28803	0.566425	0.160028	0.53575	0.670981	0.19407	0.373838	0.783283	0.448125	0.421895	0.298766	0.656935	0.574762	0.428849	0.202719	0.329463
0.492533	0.369824	0.415221	1.48374	1.60498	1.21014	0.115799	0.407087	0.34662	0.796741	0.117177	0.188066	0.833432	0.456921	0.590164	0.138219	0.13318	0.601924	1.32339	0.286014
0.202871	0.278353	0.308358	0.359982	1.58462	3.28246	2.57241	2.37595	0.737446	2.24802	2.27443	1.8015	0.266731	0.399912	0.251929	0.285729	0.90245	0.557637	2.76884	0.858953
0.72627	1.02002	1.60821	1.1445	0.313356	0.390649	0.281268	0.49838	1.01797	0.144303	0.210626	1.06901	0.280709	0.149215	0.300848	0.464628	0.345737	0.501364	0.638984	0.329761
0.648529	0.721193	0.527549	0.438552	1.06985	1.76136	0.888816	0.319752	1.07584	0.391019	0.638478	1.08457	0.478128	0.613049	0.561925	0.36167	0.430532	0.49631	0.39507	0.340729
0.282005	0.170895	0.923823	0.909979	0.426213	1.08424	2.5008	2.86936	1.49893	2.51792	1.00434	0.289342	1.84515	0.750168	0.488565	0.286554	0.295259	0.318947	0.756468	0.414249
1.29836	1.10747	0.820565	0.554622	0.982676	0.406294	0.371316	0.311415	0.477301	1.05729	0.713834	1.15094	0.782397	0.426732	0.93299	0.763837	0.330296	1.17323	1.30336	1.08825
0.963462	0.819221	0.786778	0.902123	0.575986	1.03086	0.740508	0.272554	0.244643	0.07864	0.363701	0.438542	0.450673	0.326698	0.457513	0.391844	0.285793	1.20886	0.249739	0.629651
0.572634	0.82011	0.827635	0.260978	1.12096	0.339788	0.605614	0.870834	1.20693	0.783526	0.41774	0.987588	0.233036	0.298964	0.121549	0.438615	0.478579	0.257234	0.347839	0.220054
0.464927	1.35348	0.660207	1.32789	0.334549	1.50944	1.22596	1.08253	0.351372	0.443239	1.20755	0.338924	0.49742	0.321112	0.481477	0.239603	0.658836	0.611577	0.434755	0.398307
0.888814	1.04709	0.332985	0.676339	2.06171	1.22995	1.95799	1.22523	2.09032	1.17793	1.71222	0.400295	1.46325	0.754486	0.39119	0.601836	0.470531	0.3211	0.726612	0.735355
0.673506	0.567555	0.771751	1.86707	1.6718	2.57838	1.75925	2.59358	0.753257	0.209483	3.04366	0.501133	0.673753	1.06859	0.178844	0.455862	1.11505	1.24243	0.833599	0.49632
1.1273	0.434335	0.419726	0.485149	1.51501	1.41566	0.770372	0.306698	0.128512	0.77357	0.266597	0.372504	0.643012	0.905972	0.342833	0.552034	0.36771	0.353726	0.642834	0.215273
0.619668	0.627711	0.251769	0.587379	0.408095	0.880816	0.194958	0.353646	0.386915	0.316428	0.876764	0.405494	0.843722	0.785028	0.228601	0.330539	0.525831	0.16298	1.06523	0.769725
0.27497	0.343693	0.34115	0.417537	0.576191	0.724471	0.982732	0.729657	0.652296	0.820719	0.320164	0.921566	0.258646	0.113642	0.247041	0.697013	0.276677	0.0374075	1.00134	0.474806
0.944808	0.581605	0.614056	0.264009	0.538552	0.25164	0.381799	0.461379	0.0992469	0.150166	0.641454	0.396056	0.41354	0.348694	0.466544	0.118191	0.196586	0.260878	1.29237	1.06981
0.409261	0.85265	0.738019	0.503001	0.79435	0.167838	0.266546	0.442736	0.820815	0.295143	0.71752	0.239651	0.162985	0.81711	0.716962	0.581972	0.970309	0.629536	0.86645	0.205255
0.582029	0.358532	0.351979	0.309847	0.298044	0.905008	0.314233	0.499879	0.245824	0.325255	0.954874	0.717683	0.269313	0.201114	0.605448	0.871144	0.191576	0.247599	0.715514	1.0061
1.07792	0.874116	0.805261	0.244547	0.549575	0.64213	0.947049	1.52392	1.04425	0.361141	0.819175	0.299896	0.437092	0.415043	0.597209	0.466243	0.409649	0.961	0.17162	0.197601
[truncated: 7,496 more rows]

## Sheet: Subject2
0.543709	0.30335	0.106112	0.471852	0.953331	1.09326	0.738003	0.456436	0.496743	0.244305	0.507752	0.43005	0.249157	0.412767	0.347058	0.246143	0.425928	0.108276	0.036344	0.483377
0.213021	0.253702	0.418796	0.441612	0.718893	0.766018	0.648368	0.718847	0.951689	0.575416	0.523261	0.280245	0.301824	0.406024	0.163295	0.300902	0.130252	1.19937	0.398151	0.29886
0.0332392	0.298593	0.460804	0.569504	0.849248	0.960987	1.09535	0.848408	0.750129	0.206101	0.456768	0.179238	0.380497	0.270855	0.148361	0.309267	0.287256	0.577327	0.494633	0.330405
0.356491	0.526087	0.894119	0.103405	0.545712	0.34756	0.117747	0.415642	0.238965	0.590024	0.388955	0.76685	0.348558	0.296393	0.481376	0.425786	0.488821	0.439745	0.299905	0.476403
0.375532	0.257537	0.731061	0.208693	0.209774	0.263432	0.397285	0.272547	0.491341	0.127466	0.41843	0.669695	0.559099	0.447492	0.119271	0.0873745	0.157673	1.02662	0.312436	0.365216
0.424827	0.243572	0.449567	0.175548	0.174623	0.470694	0.611163	0.614822	0.840993	0.535424	0.384999	0.351585	0.343405	0.337714	0.0803473	0.39499	0.268377	0.847614	0.359226	0.346052
0.531486	0.740376	1.02294	0.684632	0.311921	0.648265	0.354722	0.572802	0.382622	0.37098	0.383272	0.196803	0.364157	0.195898	0.289251	0.500434	0.647861	0.159423	0.191585	0.600619
0.224384	0.331279	0.287632	0.525521	0.775674	0.914902	0.560176	0.634203	0.817764	0.312116	0.585878	0.214215	0.376844	0.431271	0.180957	0.371905	0.368662	0.878787	0.475512	0.394534
0.401161	0.249725	0.375476	0.409507	0.935913	0.922197	0.510235	0.46743	0.55016	0.299458	1.40704	0.490821	0.215863	0.300309	0.257671	0.433762	0.300065	0.585124	0.410888	0.13366
0.1948	0.360429	0.0164394	0.496911	1.10034	1.11283	0.98845	0.675297	0.449159	0.363678	1.10792	0.489295	0.380549	0.205566	0.388069	0.517232	0.402037	0.396146	0.515141	0.378227
0.465026	0.20347	0.782887	1.28452	0.735481	0.924011	1.01251	0.643445	0.692794	0.94104	0.691207	0.983734	0.958316	0.538687	0.745403	0.968655	1.24711	0.527535	0.709272	0.809602
0.472415	0.418201	0.547371	0.42197	0.918211	0.360762	0.42575	0.285916	0.278986	0.789896	0.412477	0.470814	0.702022	0.45241	0.351908	0.419013	0.809653	0.172627	0.337094	0.666982
0.211692	0.237209	0.838804	0.49558	0.31958	0.250809	0.149584	0.369429	0.270253	0.549386	0.353191	0.364284	0.482556	0.167647	0.126142	0.211825	0.335211	0.292978	0.258394	0.587071
0.149828	0.479835	0.353736	0.414869	0.342995	0.640418	0.379732	0.311606	0.701563	0.514192	0.451974	0.261273	0.269216	0.425735	0.482227	0.481694	0.355261	0.58911	0.493413	0.392593
0.0355869	0.359268	0.219845	0.768245	1.01964	0.798091	0.799204	0.841858	0.6468	0.396365	0.710652	0.324152	0.318805	0.52867	0.415055	0.60418	0.447886	0.819012	0.742212	0.548162
0.84649	0.579971	0.902355	0.499647	1.23269	0.473969	0.157114	0.389174	0.361894	0.235359	1.48085	0.357982	0.289756	0.204377	0.363251	0.499613	0.27132	0.620045	0.613278	0.301397
0.250038	0.929151	0.687306	0.753082	0.862589	1.02567	0.641371	0.342157	0.345523	0.500934	0.149223	0.78307	0.598416	0.557654	0.547775	0.612723	0.920949	0.52108	0.51164	0.627276
0.243066	0.0393248	0.475558	0.340259	0.403852	0.197067	0.146586	0.420187	0.226794	0.609684	0.283537	0.612806	0.380368	0.298519	0.243982	0.218922	0.50332	0.516159	0.279704	0.482655
0.494096	0.47066	0.84549	0.38661	0.406951	0.320043	0.495052	0.256635	0.246476	0.496783	0.419221	0.728303	0.522091	0.297095	0.307862	0.359344	0.3808	0.928969	0.587857	0.457245
0.218724	0.151415	0.467607	0.324016	0.442142	0.38804	0.3214	0.251148	0.512044	0.883827	0.480864	0.506594	0.463513	0.250843	0.313011	0.314952	0.390069	0.277726	0.581318	0.32534
0.298219	0.125747	0.295454	0.426822	0.334305	0.144795	0.47057	0.143042	0.422327	0.422683	0.44042	0.393682	0.377711	0.445735	0.37664	0.364693	0.485796	0.432662	0.384465	0.516203
0.294889	0.577186	0.643604	0.336274	0.376143	0.459652	0.176276	0.206182	0.354666	0.222892	0.175762	0.645279	0.166259	0.137483	0.254267	0.249742	0.501678	0.483497	0.252522	0.470315
0.227085	0.328745	0.455569	0.360758	0.681351	0.74732	0.420657	0.536626	0.650605	0.312213	0.421137	0.111822	0.320211	0.569315	0.237435	0.333094	0.148831	0.921522	0.480826	0.297879
0.978593	0.558994	0.545738	0.448938	1.43662	1.32502	0.55465	0.278336	0.287615	0.415164	1.57031	0.249394	0.476184	0.223079	0.0749268	0.251188	0.290865	0.260568	0.83428	0.558655
0.405175	0.380576	0.671556	0.401122	1.33574	0.520447	0.215173	0.30734	0.390715	0.311615	1.95789	0.47084	0.125807	0.392145	0.679764	0.187904	0.21669	0.810178	1.20876	0.907802
0.447969	0.279168	0.281563	0.710765	2.05085	0.893938	0.792444	0.572577	0.274096	0.240255	0.693072	0.349382	0.319418	0.362216	0.339069	0.469103	0.208247	0.286491	0.847178	0.229212
0.622935	0.45673	0.780441	0.548913	0.0988113	0.232946	0.326537	0.229175	0.214763	0.392822	0.962315	0.331699	0.413224	0.321171	0.462441	0.33716	0.284652	0.463284	1.10406	0.581068
0.522152	0.734193	0.687572	0.483115	0.477651	0.42461	0.358748	0.873177	0.470592	0.264346	0.576929	0.404112	0.440292	0.276549	0.406958	0.42423	0.465643	0.235147	0.293807	0.110203
0.419155	0.48248	0.253674	0.709126	0.710473	0.683523	0.742595	0.420235	0.314899	0.696639	0.285288	0.468429	0.543651	0.443196	0.356339	0.482075	0.794368	0.296927	0.429662	0.520031
0.523206	0.201363	0.341996	0.335629	0.688886	0.233802	0.326058	0.428138	0.408771	0.494433	0.334183	0.527349	0.300736	0.280095	0.297284	0.210189	0.504094	0.323112	0.179827	0.501518
0.370835	0.472543	0.61221	0.284153	0.392657	0.342437	0.328855	0.635188	0.146811	0.647451	0.108034	0.679834	0.516759	0.259175	0.0926883	0.33337	0.546893	0.149344	0.353761	0.251578
0.348509	0.331732	0.30611	0.360035	0.235725	0.453542	0.575443	0.404251	0.319787	0.250882	0.229178	0.685025	0.51868	0.31869	0.177448	0.265073	0.195179	0.775011	0.40365	0.308483
0.275928	0.361358	0.274714	0.716509	1.5969	0.849193	0.498639	0.69843	0.449403	0.342412	0.227396	0.404177	0.335292	0.332671	0.163959	0.147067	0.232622	0.490211	0.441296	0.160764
0.432512	0.314516	0.143514	0.46999	1.34116	0.161251	0.223932	0.155348	0.256399	0.20732	1.931	0.427504	0.439698	0.334138	0.309276	0.158374	0.375283	0.242082	1.65133	0.110541
0.100867	1.01494	0.482579	0.343495	0.763033	0.945763	0.829987	0.861697	0.229272	0.366863	0.613905	0.720918	0.619794	0.354064	0.319933	0.577767	0.660238	0.525742	0.626362	0.469422
0.50093	0.954875	0.52358	0.547922	0.823643	1.14622	0.997429	0.324845	0.404551	0.694559	0.319063	1.01838	0.943044	0.576466	0.649146	0.779748	1.05364	0.520747	0.689359	0.615964
0.632712	0.243574	0.55103	0.383975	0.221043	0.29943	0.199515	0.228953	0.341799	0.422881	0.351803	0.479603	0.263524	0.475353	0.340302	0.190721	0.399836	1.00122	0.432334	0.417333
0.499612	0.105815	0.150219	0.476789	0.395184	0.139019	0.125027	0.260047	0.214719	0.331676	0.594936	0.654098	0.230561	0.331272	0.100142	0.436559	0.254516	0.756361	0.100086	0.501868
0.428053	0.401597	0.359884	0.310278	0.308958	0.0956561	0.28125	0.306139	0.202507	0.754768	0.376678	0.764889	0.523524	0.527084	0.251446	0.277449	0.280657	0.966026	0.395656	0.421015
0.573052	0.839367	0.156649	0.746738	0.158677	1.12237	0.626461	0.41524	0.745257	0.707611	0.129013	0.697283	0.553496	0.189546	0.213182	0.365503	0.549473	0.478818	0.653164	0.438184
0.542031	0.647381	0.758382	0.596872	0.38367	0.739864	0.492865	0.355096	0.519055	0.398248	0.278612	0.43756	0.17139	0.37626	0.0636829	0.450091	0.310133	0.0816828	0.348024	0.350368
0.283227	0.448829	0.394259	0.267961	0.365556	0.748942	0.731491	0.0930415	0.243463	0.369139	0.568466	0.690053	0.370408	0.28358	0.392305	0.488575	0.234898	0.501736	0.405093	0.56768
0.328901	0.697107	0.452046	0.412166	0.321428	0.438837	0.335654	0.507126	0.537059	0.375693	0.988823	0.306048	0.205049	0.137209	0.2648	0.14125	0.292631	0.316812	0.321154	0.412271
0.244074	0.385389	0.275885	0.177198	0.83461	0.865297	0.420673	0.792562	0.383825	0.293861	0.127642	0.369119	0.239846	0.241405	0.281527	0.0970323	0.368367	0.493854	0.388071	0.183766
0.364369	0.381426	0.297073	0.172326	1.67019	1.11135	0.172457	0.400192	0.268651	0.448846	1.07263	0.354549	0.305697	0.404631	0.432069	0.374074	0.419175	0.789187	1.08371	0.279738
0.162454	0.382288	0.302263	0.486087	1.35685	0.227655	0.150176	0.177053	0.17739	0.279231	1.31258	0.308997	0.4479	0.530601	0.268461	0.106544	0.386385	0.312159	1.43223	0.593463
0.254388	0.401473	0.23241	0.276761	1.45731	0.370465	0.0708566	0.286918	0.231733	0.437349	0.549918	0.321984	0.304738	0.499925	0.210421	0.462385	0.288768	0.444228	0.477676	0.152538
0.248196	0.198746	0.398199	0.444941	1.10901	0.447819	0.579117	0.395183	0.275979	0.427195	1.45088	0.312872	0.396259	0.328107	0.415035	0.542086	0.441469	0.627088	1.90441	0.579908
0.303118	0.731558	0.350883	0.269897	0.470075	0.51676	0.210087	0.917407	0.472149	0.317584	0.64974	0.465386	0.261364	0.193201	0.112216	0.413696	0.431574	0.271039	0.432131	0.308834
0.370848	0.132925	0.445371	0.719801	0.377683	0.739625	0.432835	0.365512	0.49381	0.307923	0.220946	0.647884	0.628913	0.288094	0.443247	0.461331	0.684796	0.343662	0.259028	0.525025
0.46953	0.232238	0.0639301	0.663642	0.248994	0.571778	0.331186	0.431078	0.244552	0.318328	0.146527	0.656794	0.656811	0.735706	0.306235	0.0797787	0.431196	1.34315	0.387195	0.451407
0.328958	0.170443	0.14907	0.579568	0.407909	0.635154	0.274617	0.328182	0.57806	0.418987	0.629721	0.53152	0.652128	0.486221	0.307848	0.155734	0.582656	0.439536	0.373164	0.351751
0.43968	0.243614	0.798208	0.359188	0.625374	0.910598	0.319302	0.215906	0.0515726	0.934608	0.432566	0.457246	0.327902	0.190774	0.208926	0.327589	0.580846	0.277009	0.398952	0.0792943
0.288028	0.0875798	0.137555	0.77559	0.591083	1.18754	0.763732	0.59947	0.587373	0.735216	0.332139	0.911334	0.287463	0.41347	0.195055	0.660567	0.739986	0.352058	0.597158	0.337998
0.391816	0.506633	0.606598	0.32254	0.358316	1.09443	0.600663	0.259602	0.402016	0.349657	0.19165	0.881289	0.761273	0.17215	0.171959	0.483754	0.561653	0.266148	0.564968	0.196112
0.233791	0.316909	0.433906	0.305853	0.700264	0.943163	0.389929	0.373936	0.463548	0.711669	0.783389	0.520289	0.1824	0.350774	0.321465	0.220286	0.151599	0.393627	0.401433	0.614423
0.259049	0.261441	0.481577	0.578047	0.330323	0.479201	0.598827	0.443317	0.460761	0.444602	0.454557	0.806284	0.794203	0.77137	0.410294	0.518175	0.614531	0.975066	0.236261	0.638312
0.394148	0.612683	0.647234	0.448626	0.481137	0.856738	0.291273	0.435998	0.39725	0.688376	0.40545	0.760273	0.448911	0.314344	0.475414	0.448761	0.570712	0.431067	0.272291	0.55021
0.296775	0.440554	0.454408	0.286014	0.901397	0.711551	0.36389	0.436602	0.209606	0.551125	0.388901	0.452159	0.176898	0.304757	0.24467	0.45195	0.299014	0.626773	0.339906	0.340328
0.0919656	0.507251	0.365859	0.0660728	0.8484	0.759672	0.333079	0.603148	0.190526	0.644144	0.575549	0.291457	0.473538	0.46251	0.395374	0.459764	0.538318	0.98074	0.752243	0.402289
0.298147	0.203402	0.526713	0.837292	1.3098	0.665219	0.851089	0.412293	0.440647	0.303869	1.77709	0.268471	0.662006	0.296249	0.298239	0.504463	0.3486	0.657147	1.27544	1.247
0.267317	0.9011	0.459583	0.406678	0.52678	0.901281	0.888311	0.436216	0.179004	0.303014	0.15049	0.941865	0.822064	0.355509	0.357167	0.472273	0.689368	0.276271	0.421328	0.44026
0.240476	0.267917	0.405394	0.535343	0.35373	0.406317	0.411475	0.281097	0.247912	0.524032	0.36897	0.506139	0.46774	0.343628	0.20313	0.241923	0.581248	0.961565	0.17346	0.411937
0.44551	0.371038	0.253966	0.379563	0.284355	0.55271	0.295164	0.340621	0.327278	0.204356	0.32182	0.554648	0.426087	0.485891	0.267929	0.312826	0.460625	1.10312	0.392979	0.442815
0.168552	0.0687218	0.547753	0.623038	0.343143	0.548737	0.226824	0.237446	0.296665	0.401298	0.555835	0.537652	0.507471	0.452976	0.105404	0.326005	0.506566	0.477507	0.259735	0.452788
0.365483	0.391837	0.637085	0.533608	0.703821	1.01177	0.495244	0.0937485	0.232238	0.458292	0.181308	0.372843	0.213768	0.214785	0.207515	0.3588	0.465062	0.499948	0.200186	0.770498
0.33556	0.37553	0.659777	0.302095	0.644385	0.876367	0.165743	0.423619	0.313843	0.738256	0.159607	0.619265	0.306706	0.285032	0.260687	0.316408	0.546653	0.450838	0.204591	0.749996
0.352307	0.393373	0.825588	0.747218	1.15586	1.0441	0.379531	0.162436	0.337427	0.395734	0.252127	0.336496	0.462805	0.433011	0.0893225	0.463613	0.807907	0.702069	0.345646	0.290113
0.561799	0.624254	0.465923	0.387457	0.550792	1.15849	0.58465	0.72252	0.69096	0.479358	0.181102	0.567437	0.729163	0.439522	0.606281	0.578878	0.351351	0.467408	0.51408	0.740122
0.286021	0.550885	0.411046	0.566054	0.579386	0.737506	0.43245	0.284863	0.531983	0.836769	1.06162	0.11502	0.364004	0.178635	0.265319	0.309079	0.38802	0.435348	0.633706	0.16213
0.312112	0.553417	1.00935	0.73667	0.323385	0.399158	0.520923	0.602461	0.636885	0.726006	0.338378	0.87983	0.749483	0.077283	0.500774	0.548579	0.679887	0.304028	0.447642	0.716149
0.0879451	0.369706	0.210996	0.369316	0.606359	0.895735	0.303086	0.276673	0.334783	0.624463	0.159042	0.130788	0.355269	0.798938	0.381415	0.445348	0.600383	0.669598	0.900308	0.325109
0.152974	0.114666	0.229874	0.797917	0.985586	0.858517	0.301182	0.445687	0.553749	0.269788	0.357132	0.115803	0.392669	0.524397	0.262517	0.0673868	0.17705	0.344697	0.839303	0.61767
0.425901	0.52338	0.301902	0.228201	0.853496	0.095156	0.261272	0.467868	0.31978	0.32402	0.666968	0.62102	0.283595	0.550612	0.250905	0.241679	0.237538	0.356324	0.252635	0.0452437
0.157792	0.508888	0.285322	0.282343	0.343382	0.444038	0.428698	0.45829	0.441312	0.509306	0.458477	0.624401	0.41136	0.635819	0.481612	0.479267	0.493774	0.813137	0.460005	0.49315
0.530092	0.927733	0.709312	0.910217	1.2107	0.501164	0.222679	0.772061	1.02547	1.14924	0.271416	0.774128	0.258316	0.428167	0.438135	0.573198	0.507322	0.267028	0.182514	0.776324
0.694907	0.366689	0.843506	1.25235	1.03375	1.30225	0.736681	0.872633	0.466527	0.436077	0.218914	1.09701	0.128573	0.574782	0.362566	0.860041	0.923876	0.630193	1.02699	1.0595
0.233172	0.614679	0.191639	0.692569	0.279189	0.880731	0.316556	0.77146	0.336938	0.407415	0.399778	0.402679	0.420447	0.231474	0.144553	0.307171	0.327313	0.250688	0.355423	0.326074
0.157647	0.550614	0.178154	0.840999	0.314743	0.691965	0.628394	0.410518	0.530681	0.406929	0.1378	0.685258	0.798592	0.444594	0.208406	0.258139	0.481809	0.520491	0.384474	0.389377
0.391905	0.356276	0.33257	0.596225	0.389841	0.597405	0.402379	0.380519	0.746369	0.22035	0.281816	0.537171	0.930805	0.30476	0.492183	0.437394	0.585666	0.41305	0.416674	0.244197
0.252289	0.309993	0.546709	0.772957	0.356068	0.843886	0.395126	0.429723	0.49982	0.423439	0.550541	0.76404	0.785692	0.19389	0.219176	0.362988	0.591217	0.762998	0.300357	0.555241
0.8363	0.183269	0.727745	0.404954	0.557867	0.907182	0.132254	0.427058	0.625685	0.38096	0.506136	0.645973	0.725576	0.384568	0.285479	0.20905	0.712059	0.236909	0.436994	0.709425
0.251223	0.339061	0.712112	0.341286	0.91042	0.881544	0.34951	0.355575	0.149926	0.514543	0.338947	0.27178	0.293252	0.348163	0.246981	0.231631	0.558184	0.396011	0.443268	0.656056
0.349109	0.211698	0.87412	0.667518	0.95219	0.725935	0.162645	0.326212	0.211344	0.335843	0.467874	0.342973	0.617047	0.166203	0.251253	0.427779	0.746371	0.254108	0.592323	0.14857
0.178526	0.152795	0.228016	0.293977	0.849333	1.0336	0.628599	0.833987	0.734415	0.717501	0.417359	0.146555	0.179315	0.333475	0.515224	0.236068	0.320296	0.392711	0.517468	0.527444
0.34927	0.509857	0.165602	0.430553	0.432136	0.511998	0.4589	0.245897	0.284135	0.626019	0.873453	0.346545	0.277424	0.163725	0.355645	0.226197	0.255926	0.470373	0.507145	0.299969
0.413825	0.730324	0.754981	0.602235	0.28661	0.315372	0.702528	0.507096	0.444308	0.607513	0.536697	0.858958	0.160814	0.582053	0.371172	0.502179	0.517168	0.411653	0.320593	0.444434
0.694521	0.779145	1.02539	0.850955	0.493802	0.515365	0.81229	0.588919	0.633769	1.08246	0.29389	0.909979	0.525494	0.485391	0.628877	0.549327	0.773622	0.452307	0.593825	0.865124
0.316666	0.456905	0.389486	0.380922	0.362525	0.555394	0.196533	0.53598	0.251787	0.677679	0.264724	0.53808	0.379186	0.814106	0.500902	0.484793	0.669803	0.864897	0.35228	0.46544
0.180456	0.30606	0.223166	0.890046	0.882986	0.986552	0.80139	0.744561	0.577293	0.0923935	0.698659	0.473104	0.498241	0.190813	0.254133	0.298503	0.46623	0.945927	0.446389	1.07099
0.436644	0.570695	0.338596	0.199614	0.590531	0.348668	0.173517	0.447009	0.326111	0.467648	0.31142	0.473338	0.341006	0.398556	0.356095	0.316144	0.519478	0.532829	0.251617	0.483265
0.285149	0.646421	0.338815	0.841182	0.590049	0.919733	0.558865	0.354251	0.560463	0.40898	0.361744	0.635726	0.625223	0.412889	0.0423628	0.329552	0.101733	0.305938	0.255803	0.453735
0.186602	0.344759	0.462018	0.367937	0.378241	0.778895	0.22188	0.465125	1.14817	0.31094	0.368358	0.458398	0.710384	0.113094	0.326579	0.195821	0.604838	0.188101	0.262085	0.603927
0.272315	0.38359	0.330555	0.624401	0.695431	0.429169	0.31713	0.512415	0.377806	0.678753	0.550555	0.519864	0.68793	0.215394	0.281791	0.355798	0.67464	0.350792	0.396292	0.4711
0.502457	0.423834	0.341835	0.710372	0.190255	0.663076	0.393587	0.328635	0.272722	0.458449	0.475993	0.676961	0.374794	0.262662	0.315506	0.308994	0.543567	0.630691	0.531357	0.433381
0.350458	0.469252	0.735594	0.32847	0.715365	0.938696	0.308979	0.490151	0.339387	0.634277	0.35162	0.633326	0.437816	0.218707	0.236199	0.184182	0.595572	0.562819	0.16335	0.781942
0.304613	0.554583	0.733602	0.367026	0.61606	0.928684	0.286671	0.310413	0.252141	0.625274	0.20329	0.604907	0.447634	0.222749	0.315567	0.324738	0.586953	0.616439	0.278508	0.818651
0.121008	0.898286	1.14016	1.40393	0.29502	0.916343	0.588317	0.546223	0.323376	0.53512	0.299517	0.194525	0.712351	0.463475	0.656534	0.444248	0.777597	0.6798	0.860682	1.03237
0.416758	0.376025	0.761927	0.417296	0.944329	0.806222	0.154366	0.638966	0.367459	0.177665	0.667426	0.219842	0.501843	0.35375	0.355302	0.426996	0.666716	0.660955	0.638966	0.462997
0.289293	0.159386	0.29559	0.23423	1.16548	1.12529	0.555451	0.475522	0.505165	0.525892	0.367786	0.269084	0.627218	0.335824	0.51284	0.414705	0.480797	0.438215	0.171766	0.543498
0.146673	0.274119	0.544903	0.369004	0.756832	0.942276	0.804145	0.609559	0.477659	0.944118	0.62979	0.249804	0.263447	0.119671	0.502089	0.378601	0.478384	0.555097	0.451365	0.662878
0.298442	0.606167	0.974788	0.717923	0.205463	0.851658	0.403076	0.196219	0.646148	0.96759	0.538592	0.810747	0.721762	0.506744	0.371709	0.405938	0.703906	0.531686	0.301064	0.748429
0.254424	0.312048	0.388056	0.585417	0.425833	0.624766	0.377104	0.34301	0.373692	0.249279	0.326879	0.14748	0.266647	0.52725	0.232732	0.253592	0.309694	0.198177	0.479115	0.377802
0.285152	0.541679	0.267196	0.409677	0.781022	0.436433	0.483026	0.471614	0.376575	0.460456	0.439553	0.609065	0.231478	0.412107	0.331127	0.188397	0.433887	0.688348	0.474817	0.442782
0.373734	0.564663	0.415334	0.34562	1.06884	0.455807	0.0912274	0.331901	0.334589	1.05963	0.432642	0.350157	0.485811	0.178749	0.2674	0.273496	0.40109	0.45375	0.549903	0.36466
0.232173	0.427559	0.346542	0.396898	0.292992	0.442817	0.234424	0.559067	0.383202	0.389348	0.298242	0.485576	0.147996	0.657585	0.523122	0.579309	0.695786	0.843555	0.345719	0.291062
0.221231	0.383334	0.223563	0.893447	0.963743	0.183273	0.62025	0.463928	0.951064	1.19367	0.246272	0.497684	0.391568	0.211239	0.396996	0.308765	0.728733	0.478213	1.04807	0.872583
0.123709	0.132699	0.898819	1.15736	1.22049	0.626996	0.745056	0.640659	0.74105	0.977024	0.468277	0.398228	0.402494	0.376473	0.430837	0.540599	0.88072	0.198571	0.286547	1.00674
0.423599	0.223156	0.166203	0.572573	0.18592	0.403034	0.83954	0.289485	0.629729	0.836584	0.203348	0.907079	0.478304	0.449304	0.460005	0.301542	0.383912	0.34013	0.938981	1.09691
0.475108	0.557878	0.235796	0.613368	0.380919	0.507782	0.375805	0.727323	0.294779	0.471051	0.256216	0.236412	0.292126	0.368174	0.234893	0.234492	0.1513	0.455532	0.488254	0.226291
0.107908	0.588805	0.398029	0.542922	0.390498	0.653365	0.641166	0.389168	0.977363	0.391803	0.0836665	0.578626	0.80258	0.407098	0.225037	0.231341	0.290098	0.279761	0.293599	0.404964
0.456543	0.399406	0.432942	0.550735	0.695202	0.291826	0.412901	0.322552	1.28771	0.460943	0.409397	0.443558	1.09434	0.431707	0.377011	0.411879	0.545317	0.456123	0.39114	0.465832
0.472905	0.412344	0.597487	0.540227	0.253635	1.04726	0.347469	0.314212	0.411531	0.718438	0.385649	0.623599	0.544874	0.219369	0.0214402	0.195618	0.450889	0.605072	0.415301	0.560905
0.208384	0.306704	0.579068	0.63261	0.946534	0.759391	0.444816	0.19711	0.773955	0.478521	0.351582	0.591322	0.819485	0.326432	0.228356	0.229658	0.46656	0.532689	0.37491	0.839559
1.10395	0.367765	0.509384	0.813467	0.979366	0.638764	0.300359	0.228513	0.330579	0.507862	0.403512	0.531272	0.896758	0.29077	0.214617	0.468497	0.671007	0.580663	0.36137	0.444399
0.609621	0.255079	0.87487	0.512474	0.945244	0.821313	0.218394	0.269327	0.296015	0.56952	0.676146	0.776875	0.414328	0.39531	0.563061	0.281229	0.394585	0.382466	0.593863	0.700556
0.313205	0.244465	0.875518	0.910915	0.700275	0.742272	0.382934	0.319996	0.38129	0.276996	0.501225	0.182965	0.516722	0.434108	0.144001	0.211666	0.504327	0.44786	0.642306	0.718299
0.202583	0.390036	1.18023	1.49021	0.832081	0.658505	0.876892	0.853537	0.307303	0.734185	0.809205	0.417779	1.06749	0.227584	0.517552	0.631768	0.649487	0.394485	0.173481	1.17902
0.374971	0.547149	0.689515	0.258683	1.05505	0.95907	0.227691	0.627218	0.259002	0.205734	0.529986	0.287412	0.569197	0.611006	0.282922	0.410888	0.660094	0.857403	0.515011	0.27572
0.34313	0.528895	0.226993	0.211521	0.525195	0.310097	0.87931	0.352623	0.436706	0.625634	0.526646	0.422594	0.230508	0.322931	0.353274	0.255148	0.172858	0.587714	0.797776	0.557546
0.237805	0.650473	0.880226	0.721441	0.490427	0.643215	0.809917	0.751936	0.455424	0.543004	0.346827	0.719204	0.488067	0.980797	0.45583	0.646666	0.645444	0.581376	0.488879	0.745231
0.268123	0.664792	0.764127	0.980697	0.842385	0.925878	0.799649	0.329439	0.495882	1.09778	0.423338	0.765675	0.45774	0.349844	0.570225	0.575902	0.791032	0.278258	0.832214	0.560411
0.309874	0.363139	0.501845	0.317255	0.3784	0.448906	0.281547	0.176336	0.330313	0.295904	0.203848	0.3802	0.0747294	0.616137	0.606411	0.514456	0.630492	0.446636	0.2832	0.268698
0.332967	0.330342	0.443804	0.916185	0.746319	0.826155	0.606627	0.891811	0.743343	0.174657	0.663075	0.146766	0.448478	0.214098	0.2886	0.364187	0.468788	0.695415	0.46396	1.0575
0.430823	0.733005	0.258877	0.357528	0.608039	0.273976	0.222919	0.335598	0.605616	0.43233	0.705226	0.144755	0.47196	0.164889	0.25974	0.278278	0.365416	0.215641	0.553344	0.230556
0.357508	0.376297	0.541514	0.796825	0.373147	0.573254	0.996093	0.403262	0.416094	0.682663	0.31582	0.390107	0.658514	0.292976	0.471396	0.539874	0.301599	0.713726	0.218499	0.616028
0.351119	0.651356	0.431688	0.508492	0.478068	0.94796	0.526778	0.677855	0.691552	0.547891	0.217092	0.444094	0.242811	0.336667	0.35457	0.387935	0.218786	0.506872	0.216488	0.482135
0.518924	0.418429	0.271907	0.46099	0.647341	0.34808	0.280781	0.630468	1.13576	0.185267	0.394423	0.325695	0.870521	0.229857	0.268412	0.235496	0.637846	0.5871	0.392416	0.717737
0.317429	0.263937	0.388979	0.337278	0.275544	0.482642	0.447027	0.387974	0.395432	0.683696	0.53525	0.446339	0.397688	0.246108	0.250485	0.330746	0.53648	0.333043	0.170741	0.495904
0.231631	0.111673	0.453589	0.614187	1.02837	0.227135	0.50635	0.385116	0.383382	0.679306	0.404737	0.375107	0.768125	0.224701	0.266281	0.497305	0.658868	0.582624	0.286855	0.407835
0.472178	0.229693	0.873615	0.757787	0.46796	0.733212	0.520967	0.194825	0.0898343	0.220799	0.340239	0.275703	0.529498	0.344277	0.299172	0.182671	0.229121	0.240049	0.402012	0.655541
0.157399	0.476547	1.19023	1.43049	0.837765	0.474182	0.718761	0.979857	0.72884	0.672518	0.628283	0.387153	1.1456	0.250297	0.447175	0.287005	0.464236	0.270486	0.41249	0.633847
0.474263	0.949429	1.29961	0.980192	0.522496	0.597399	0.658221	0.504295	0.22902	0.240596	0.389955	0.892992	0.685628	0.330248	0.457138	0.282068	0.560878	0.799576	0.559412	1.21819
0.242786	0.235472	0.978821	0.669521	0.467764	0.486689	0.223963	0.406005	0.398862	0.352192	0.382672	0.424182	0.33207	0.460788	0.211827	0.315491	0.600512	0.895396	0.518832	0.825847
0.250949	0.921835	0.729723	0.451496	0.916817	0.779027	0.118613	0.350347	0.186038	0.434051	0.324424	0.339377	0.912048	0.622297	0.204503	0.211238	0.369019	0.746596	0.595957	0.195618
0.411239	0.221272	0.487323	0.34098	1.03436	1.10777	0.536718	0.33862	0.43527	0.94478	0.21521	0.138314	0.509181	0.508983	0.569588	0.209991	0.553059	0.427639	0.509437	0.724371
0.371386	0.423377	0.489688	0.698139	1.17337	0.985295	1.10485	0.514754	0.393387	0.263042	0.308426	0.263695	0.226208	0.667834	0.678646	0.172118	0.274947	0.48122	1.111	0.958299
0.423057	0.439054	0.380767	0.779805	0.626403	0.796138	0.64528	0.645913	0.151575	0.728255	0.371747	0.744785	0.524521	0.502638	0.315745	0.519322	0.54463	0.659928	0.405389	0.41181
0.358695	0.47066	0.407314	0.879591	0.814928	0.884967	0.417004	0.614001	0.453625	0.0977008	0.332635	0.119891	0.322285	0.246161	0.211741	0.26553	0.298675	0.261473	0.577284	0.981388
0.311666	0.426357	0.697607	0.371847	0.620473	0.817493	0.712675	0.861529	0.520831	0.205797	0.446818	0.371779	0.63856	0.19624	0.500484	0.56377	0.621319	0.571991	0.20515	0.470764
0.25456	0.350716	0.459989	0.16648	0.493676	0.734148	0.294285	0.410039	0.455135	0.780579	0.221688	0.45499	0.363486	0.402471	0.417356	0.312059	0.426747	0.722877	0.717183	0.219371
0.461521	0.428681	0.145596	0.463402	0.749525	0.514479	0.370445	0.263569	0.370434	0.384339	0.224601	0.181862	0.387646	0.697583	0.512809	0.450167	0.351437	0.243915	0.547093	0.275608
0.265969	0.239005	0.501398	0.0605764	0.400068	0.248419	0.569658	0.192836	0.50009	0.249586	0.466357	0.396253	0.370413	0.389521	0.0550921	0.27484	0.284394	0.470908	0.318434	0.746781
0.433256	0.210106	0.5484	0.808042	0.540549	0.174808	0.497405	0.443518	0.4571	0.503231	0.554941	0.912489	0.338567	0.248173	0.232755	0.311858	0.49952	0.424399	0.62469	0.327046
0.345623	0.417741	0.758269	1.38407	0.436646	0.412897	0.940724	0.284758	0.427	0.575681	0.614251	1.05254	1.0974	0.271249	0.46054	0.486167	0.54587	0.301659	0.658255	0.392734
0.426951	0.274926	0.389505	0.617959	0.653069	0.295737	0.679708	0.63919	0.481837	0.712599	0.56903	0.699148	0.490879	0.250718	0.398579	0.312155	0.478979	0.589674	0.530299	0.350702
0.471605	0.627167	0.188677	0.403637	0.570354	0.43046	1.02972	0.28988	0.384388	0.697712	0.476359	0.168545	0.270318	0.311041	0.359369	0.288367	0.323611	0.844207	0.386985	0.194035
0.264715	0.59868	0.358343	0.596072	0.539027	0.439463	0.285676	0.483569	1.00438	0.568506	0.214081	0.567185	0.908262	0.346633	0.274277	0.494741	0.149359	0.256688	0.28483	0.413817
0.343143	0.365197	0.203309	0.61528	0.81401	0.261544	0.290373	0.712331	1.15489	0.497059	0.630643	0.403513	1.0239	0.261686	0.242271	0.303779	0.66269	0.386654	0.177927	0.335392
0.188085	0.196768	0.232768	0.54248	0.489328	1.04074	0.382293	0.310304	0.275265	0.703273	0.416194	0.594337	0.53192	0.296903	0.335057	0.373996	0.261624	0.87292	0.151092	0.26552
0.346795	0.273937	0.422846	0.471223	1.01185	0.359812	0.442527	0.341851	0.711982	0.430894	0.297807	0.374648	0.91736	0.311294	0.167571	0.10808	0.29894	0.590547	0.329902	0.468883
0.624771	0.32832	0.454123	0.582678	1.29648	0.255592	0.275097	0.108424	0.479847	0.440398	0.484337	0.483266	1.02057	0.33418	0.274902	0.357912	0.22823	0.629323	0.169292	0.236967
0.41503	0.707904	1.28689	0.914312	0.3835	0.556395	0.29536	0.262774	0.301735	0.515258	0.160233	0.313347	0.364043	0.505267	0.341102	0.259115	0.356627	0.454225	0.342075	0.599226
0.304539	0.350054	1.06589	1.13688	0.376124	0.3154	0.589253	0.28964	0.296039	0.504299	0.539505	0.42342	1.06203	0.217912	0.809497	0.322103	0.475109	0.285687	0.603932	0.249152
0.244402	0.413893	0.884462	0.49195	0.673599	0.276234	0.229531	0.331335	0.288489	0.288773	0.296276	0.284546	1.01993	0.470849	0.245636	0.202814	0.280467	0.861001	0.300207	0.162212
0.126886	0.637339	0.120338	0.503304	1.06778	0.402378	1.63903	0.25545	0.381552	0.658445	0.462232	0.181724	0.338212	0.457671	0.393663	0.341921	0.297046	0.809864	0.978777	0.713403
0.176305	0.43985	0.895685	0.784781	0.737789	0.913091	0.784299	0.774959	0.487752	0.87522	0.413237	0.225845	0.684357	0.28677	0.58307	0.557376	0.726806	0.351227	0.310922	0.377706
0.239733	0.492075	0.65856	0.767606	0.92164	0.730328	0.156122	0.334629	0.276508	1.10599	0.276048	0.306817	0.531692	0.384307	0.569774	0.539065	0.510876	0.261074	0.853316	0.415815
0.198763	0.358542	0.315637	0.743099	0.629508	0.591617	0.579773	0.478707	0.255077	0.278309	0.54127	0.229231	0.42441	0.263829	0.449258	0.404408	0.464454	0.406553	0.54122	0.952651
0.33676	0.466874	0.459059	0.717959	0.893776	1.08775	0.436965	0.914157	0.954252	0.470146	0.558897	0.267854	0.411441	0.389362	0.360036	0.616834	0.665353	0.897602	1.05306	1.10052
0.648131	0.536612	0.0572984	0.344499	0.571376	0.446663	1.02416	0.448196	0.618805	0.345022	0.341537	0.533878	0.618081	0.488036	0.712759	0.658091	0.596521	0.324804	0.417337	0.952345
0.395836	0.697763	0.315424	0.294921	0.401875	0.311015	0.967157	0.402114	0.798375	1.14007	0.445563	0.223886	0.836486	0.280637	0.595399	0.33448	0.282429	0.562201	0.436483	0.702296
0.297756	0.555704	0.680461	0.449387	0.467146	0.302869	0.45289	0.334747	0.358565	0.521429	0.465263	0.640822	0.892478	0.265161	0.586701	0.47241	0.398874	0.385484	0.464272	0.509072
0.367842	0.662904	0.366357	0.485135	0.454608	0.61263	0.638508	0.472912	0.528702	0.470875	0.267907	0.142002	0.494922	0.340667	0.320709	0.416962	0.467058	0.624764	0.444767	0.313242
0.324497	0.530076	0.24873	0.471706	0.942295	0.213443	0.233702	0.659163	0.9218	0.331376	0.431269	0.299988	1.07459	0.321371	0.249305	0.156691	0.46527	0.593506	0.235469	0.498423
0.220936	0.354076	0.453041	0.597817	0.636251	0.326911	0.348567	0.22471	0.259374	0.766972	0.513534	0.09012	0.53702	0.38969	0.430253	0.260992	0.436282	0.265258	0.395729	0.131557
0.321579	0.473525	0.328995	0.5568	0.897241	0.183667	0.317316	0.320385	0.555095	0.135028	0.520595	0.419607	0.677026	0.379201	0.473601	0.331477	0.443121	0.539995	0.373065	0.492581
0.375528	0.919804	1.26115	1.04398	0.259781	0.817237	0.0818445	0.43905	0.167765	0.383637	0.326687	1.01724	0.760556	0.200764	0.392551	0.172734	0.349057	0.642947	0.16978	0.770762
0.255785	0.262622	0.829206	0.528188	0.630394	0.309833	0.293799	0.161435	0.304356	0.480309	0.665449	0.52185	0.58301	0.38235	0.492651	0.129778	0.188923	0.398006	0.328902	0.188201
0.402884	0.460241	1.12156	1.02135	0.723613	0.900821	0.480165	0.734975	0.215255	0.468865	0.349048	0.696559	0.190543	0.316504	0.381244	0.142	0.369238	0.758866	0.405223	0.595503
0.284281	0.485647	1.18007	0.37665	0.408061	0.265037	0.189848	0.404213	0.189098	0.223351	0.370288	0.0826451	0.615202	0.439077	0.456922	0.135515	0.211696	0.586252	0.702354	0.318144
0.186826	0.484208	0.444289	0.347596	0.366587	0.390065	0.367744	0.355789	0.214048	0.297481	0.328392	0.449997	0.890755	0.402245	0.167074	0.274049	0.13746	0.380425	1.04813	0.280341
0.335068	0.491216	0.444691	0.652134	0.785026	1.01773	0.525403	0.283468	0.228785	0.26479	0.20298	0.442507	0.82489	0.269209	0.356524	0.232896	0.283875	0.863197	0.341089	1.02092
0.375782	0.871552	0.282729	0.752806	1.40124	0.581626	1.50845	0.789885	0.457385	0.829191	0.235404	0.26369	0.590697	0.528224	0.522598	0.600334	0.847813	0.915068	1.31406	0.862712
0.19789	0.404177	0.297955	0.759616	0.65898	0.965378	0.413979	0.443609	0.293961	0.523022	0.425672	0.633399	0.454844	0.439765	0.454606	0.437277	0.444409	0.300149	0.330649	0.363796
0.221085	0.391809	0.168727	0.776705	0.803703	1.03377	0.453992	0.716134	0.559353	0.211914	0.384066	0.192808	0.542506	0.212476	0.257913	0.458263	0.347343	0.153674	1.26361	0.770694
0.248522	0.410672	0.795997	0.403657	0.471407	0.836886	0.545077	0.698623	0.305906	0.20648	0.198516	0.46835	0.484423	0.429205	0.413763	0.577925	0.597689	0.551013	0.526413	0.313036
0.381728	0.336903	0.805209	0.800525	0.378814	0.986205	0.979679	1.02526	0.642674	1.10251	0.585261	0.356898	0.813247	0.306245	0.537724	0.569108	0.647348	0.303216	0.150236	0.342556
0.254601	0.314773	0.38938	0.370384	0.231687	0.609041	0.29296	0.249831	0.17636	0.336096	0.20602	0.253559	0.402905	0.540673	0.278956	0.304642	0.407964	0.329393	0.702289	0.178297
0.340074	0.413722	0.843332	0.712197	0.291858	0.457388	1.11327	0.419927	0.498313	0.52192	0.391983	0.857026	0.545208	0.727846	0.725361	0.855312	0.714746	0.297675	0.327894	0.885091
0.253785	0.370111	0.377445	0.819825	0.38093	0.275144	1.06958	0.481361	0.312126	0.390151	0.377401	0.236929	0.682452	0.471518	0.192365	0.499533	0.488201	0.281468	0.392819	0.75213
0.58341	0.702322	0.570925	0.515314	0.406879	0.122129	0.585284	0.488929	0.507446	0.548959	0.125577	0.8926	1.03322	0.185949	0.378021	0.21145	0.502787	0.522541	0.375694	0.360629
0.430502	0.587127	0.548332	0.88643	0.306107	0.387147	0.364866	0.398766	0.355512	0.130352	0.389111	0.597372	0.887895	0.389711	0.275517	0.31336	0.22349	0.319404	0.601592	0.608152
0.72004	0.450892	0.142067	0.331233	1.04284	0.665298	1.38043	0.478874	0.818426	0.420787	0.132525	0.290259	0.287295	0.402722	0.36684	0.308863	0.35073	0.933199	0.6694	0.300046
0.0714759	0.441574	0.768215	0.173349	0.500232	0.326827	1.1683	0.279594	0.515663	0.630437	0.457926	0.726947	0.255897	0.494315	0.106435	0.248204	0.270356	0.810742	0.323554	0.31364
0.323148	0.489112	0.450267	0.484494	0.486197	0.247537	0.368821	0.598975	1.04772	0.355663	0.517989	0.689147	0.937442	0.365686	0.490208	0.428383	0.473385	0.410538	0.390841	0.263188
0.175555	0.677728	0.610855	0.497883	0.73063	0.206624	0.25193	0.656179	1.12361	0.33334	0.456228	0.416857	1.22014	0.404283	0.417058	0.436734	0.639777	0.642464	0.360437	0.284714
0.242771	0.39573	0.260804	0.687202	0.844576	0.847306	0.511749	0.180365	0.170271	0.71072	0.233528	0.385528	0.698052	0.332827	0.234224	0.303653	0.559071	0.724418	0.43236	0.240385
0.329978	0.414936	0.116187	0.458324	0.951156	0.459535	0.239128	0.387782	0.795952	0.431257	0.257889	0.257989	0.663555	0.472191	0.265099	0.27317	0.510921	0.69926	0.174849	0.327335
0.163209	0.461306	0.238731	0.767682	0.975624	0.247288	0.34962	0.236583	0.866317	0.386679	0.52931	0.500835	0.966395	0.19212	0.377305	0.304375	0.292666	0.514277	0.363705	0.347691
0.308076	0.884993	1.50967	0.947425	0.454914	0.568003	0.412774	0.211788	0.260487	0.18173	0.0808645	0.72244	0.519892	0.344418	0.100406	0.238456	0.292278	0.657469	0.399854	0.320679
0.353496	0.341706	0.557625	0.512242	0.553976	0.523102	0.300914	0.532786	0.189012	0.403285	0.419426	0.885672	0.708794	0.0934455	0.332013	0.311704	0.314277	0.352319	0.534141	0.386722
0.535679	1.18295	1.09532	0.547459	0.341178	0.269595	0.450966	0.325376	0.242051	0.316796	0.429956	0.53875	0.792397	0.423433	0.457396	0.365727	0.172005	0.407238	0.362817	0.301957
0.291744	0.865349	0.62943	0.404816	0.146608	0.400293	0.280574	0.50519	0.341648	0.172988	0.214365	0.374547	1.08317	0.254084	0.263338	0.407445	0.345056	0.473853	1.06555	0.270788
0.24744	0.553027	0.419366	0.878071	0.985078	1.26503	0.836886	0.286291	0.309106	0.461016	0.558498	0.488491	0.978629	0.665612	0.749926	0.375551	0.691876	1.01759	0.527969	1.05444
0.537081	0.253047	0.43097	0.6359	0.869796	0.985211	0.273543	0.18031	0.353103	0.477082	0.308774	0.388603	0.5308	0.364268	0.389496	0.366583	0.425308	0.378296	0.528308	0.258192
0.330239	0.178944	0.841043	0.747133	0.80351	0.81084	0.563963	0.882317	0.714424	1.38175	0.21095	0.401556	0.611765	0.139382	0.383941	0.500193	0.683998	0.307561	0.173452	0.328616
0.053622	0.430221	0.446415	0.576155	0.489021	0.905391	0.552485	0.561851	0.177651	0.258915	0.401738	0.315139	0.557173	0.451903	0.484209	0.133871	0.164503	0.559497	0.900476	0.552344
0.271089	0.194685	0.312109	0.438079	0.327621	0.502076	0.715028	0.338129	0.651995	0.877309	0.245108	0.469977	0.383478	0.175489	0.328686	0.423544	0.115164	0.295987	0.363755	0.53948
0.486847	0.381065	0.265033	1.01227	0.213529	0.29618	1.28398	0.590609	0.291847	0.194111	0.132184	0.68398	0.871	0.847368	0.745373	0.92935	0.930192	0.654429	0.463004	0.934921
0.428265	0.0963232	0.289445	0.533252	0.767837	0.432419	0.581598	0.419282	0.438179	0.337275	0.545192	0.639534	0.838533	0.229536	0.426804	0.3036	0.368616	0.501617	0.159451	0.195111
0.525755	0.330995	0.506353	0.361759	0.25645	0.205057	0.438901	0.231703	0.347345	0.070972	0.329172	0.503349	0.690423	0.272983	0.229601	0.226447	0.229524	0.400007	0.378053	0.682545
0.345578	0.362526	0.48623	0.588714	0.794121	0.602971	0.324271	0.741015	0.653848	0.448837	0.465731	0.480584	0.987306	0.48505	0.257538	0.27816	0.281553	0.474872	0.516137	0.547034
0.244923	0.571074	0.12319	0.492918	0.770096	0.335481	1.1192	0.948145	1.06946	1.26236	0.264421	0.316213	0.805712	0.414302	0.421945	0.367827	0.436502	0.492336	0.416387	0.461935
0.517114	0.538131	0.314295	0.334733	0.440591	0.168303	0.88752	0.532655	0.514069	0.493046	0.554975	0.746078	1.05012	0.224489	0.397416	0.346189	0.24408	0.512402	0.435555	0.325354
0.376179	0.288865	0.613977	0.355645	0.436482	0.435492	0.521753	0.47954	0.43965	0.276869	0.407027	0.134465	0.538429	0.347887	0.38618	0.370011	0.35999	0.755659	0.539882	0.397729
0.431208	0.303116	0.204648	0.480543	0.658919	0.26508	0.0948558	0.783518	1.18496	0.334861	0.670589	0.406064	1.04757	0.192936	0.234953	0.177226	0.498947	0.493738	0.231884	0.163465
0.295605	0.362322	0.225949	0.555706	0.728395	0.386109	0.166865	0.129102	0.428962	0.697062	0.281712	0.319026	0.688546	0.350252	0.213317	0.191242	0.320668	0.404235	0.438577	0.0733966
0.49471	0.294022	0.248683	0.563567	0.66575	0.192525	0.297885	0.396946	0.672662	0.376019	0.174032	0.207817	0.748048	0.0684603	0.589088	0.425671	0.458381	0.463825	0.264402	0.342274
0.489664	0.233716	0.134608	0.709363	0.715537	0.351422	0.480887	0.37176	0.813949	0.379083	0.589893	0.459669	1.0565	0.228441	0.260473	0.131404	0.303531	0.246863	0.359611	0.175232
0.476485	0.273739	0.38007	0.0664999	0.208045	0.438993	0.156669	0.230642	0.437731	0.292796	0.348494	1.18533	0.646809	0.275794	0.297725	0.505648	0.4998	0.304285	0.469913	0.668874
0.269544	0.373522	1.0809	0.906689	0.375016	0.76892	0.38341	0.354352	0.378029	0.246665	0.251164	1.31865	0.513662	0.326879	0.240636	0.303236	0.0747089	0.618929	0.294373	0.0805067
0.30114	0.658413	0.52295	0.351904	0.136291	0.291537	0.265358	0.293136	0.766983	0.27717	0.190529	0.699957	0.849202	0.358291	0.416982	0.365313	0.355291	0.240305	0.421244	0.477927
0.0766447	0.474421	0.85085	0.0498062	0.362486	0.684297	0.316127	0.677911	0.603347	0.426784	0.303362	0.745727	1.08316	0.222459	0.289962	0.168033	0.144192	0.308747	1.19437	0.278576
0.258589	0.410231	0.296104	0.550455	0.183837	0.329292	0.316413	0.596898	0.426647	0.100079	0.205382	0.855778	0.696372	0.420078	0.355964	0.368717	0.377262	0.151664	1.04477	0.526117
0.348458	0.505949	0.344441	0.598182	0.702301	0.800932	0.374475	0.334281	0.612608	0.354255	0.150444	0.415745	0.728858	0.597923	0.221399	0.0866599	0.18227	0.800967	0.51639	0.636792
0.26962	0.969003	0.28438	0.907292	1.55832	1.28668	1.24872	0.853585	0.565868	0.972517	0.187801	0.235986	0.834096	0.491297	0.683491	0.647089	0.910658	0.926017	0.449714	1.14731
0.31498	0.740053	0.308494	0.259387	0.983356	1.27489	1.41292	1.11347	1.05827	0.897373	0.199228	0.188953	0.362207	0.426643	0.125776	0.286248	0.511342	1.00592	0.333399	0.437352
0.232508	0.276036	0.484781	0.85622	1.05262	1.0356	0.33044	0.452382	0.259251	1.04497	0.469257	0.480344	0.206091	0.503272	0.410473	0.394473	0.489338	0.724481	0.30185	0.417297
0.229803	0.29398	0.219996	0.511777	0.606568	0.875504	0.569759	0.765205	0.505936	0.384148	0.487577	0.386272	0.516726	0.20271	0.232372	0.208729	0.12581	0.238634	1.34868	0.474286
0.3158	0.490579	0.746109	0.463525	0.936563	0.730471	0.576519	0.51929	0.241989	0.506952	0.453483	0.533869	0.584778	0.862037	0.641883	0.661807	0.735666	0.757424	0.321307	0.19752
0.28184	0.70574	0.583335	0.823874	0.750209	1.01758	0.947246	0.935399	0.819641	1.41176	0.627572	0.699934	0.940833	0.590643	0.288911	0.405805	0.565692	0.581338	0.556196	0.214345
0.191656	0.188467	0.312043	0.371184	0.144051	0.46034	0.254765	0.193153	0.283993	0.670375	0.300528	0.446273	0.402326	0.732187	0.471428	0.457495	0.695007	0.598845	0.415014	0.292096
0.100093	0.168129	0.59786	0.734902	0.256248	0.148078	0.992469	0.130155	0.408571	0.5362	0.42273	0.804326	0.659682	0.647807	0.722468	0.779931	0.649028	0.342884	0.392804	1.197
0.247499	0.506768	0.489296	0.935577	0.467003	1.0425	1.21847	0.947487	0.524547	0.548848	0.522492	0.695529	0.744274	0.651959	0.357255	0.513848	0.696642	0.124476	0.941975	0.478115
0.14711	0.311649	0.42102	0.876948	0.405649	1.19096	0.728044	0.834598	0.447887	0.453669	0.223643	0.453262	0.453513	0.417479	0.416354	0.264108	0.235885	0.858084	1.189	0.428464
0.549886	0.729296	0.319966	0.0831436	0.229572	0.526352	0.920264	0.559171	0.533259	0.12443	0.707806	0.538518	1.28222	0.35039	0.171108	0.700834	0.510488	0.407366	0.200749	0.478013
0.355793	0.367535	0.295021	0.281508	0.216235	0.211043	0.615043	0.408152	0.269537	0.159714	0.461414	0.388044	0.537843	0.436799	0.169962	0.0737562	0.210489	0.369654	0.444357	0.236591
0.319515	0.30685	0.540617	0.262235	0.518842	1.13823	0.812574	0.660867	0.946053	0.255774	0.246453	0.665251	0.229851	0.295843	0.354017	0.309897	0.246234	0.755491	0.271444	0.695843
0.362184	0.441039	1.18048	0.223225	0.194404	0.932239	0.407172	0.281919	0.17305	0.220246	0.257367	0.207246	0.279928	0.438175	0.498477	0.465805	0.171154	0.775058	1.07942	0.297473
0.261586	0.317225	1.02415	0.429745	0.497237	0.4475	0.392475	0.621711	0.890304	0.452966	0.529863	0.926582	0.802618	0.408328	0.293781	0.494509	0.631994	0.817661	0.418947	0.242989
0.458332	0.397462	1.26536	0.5805	0.811394	0.345092	0.259231	0.721949	1.09607	0.653023	0.54287	0.286265	1.03231	0.302493	0.230697	0.371042	0.617027	0.690412	0.783376	0.141356
0.254576	0.75855	0.241574	0.191218	1.16547	0.595245	0.345497	0.418378	0.864234	0.25187	0.310031	0.207219	0.36973	0.60278	0.550526	0.477375	0.752072	0.923037	0.508585	0.559043
0.406274	0.248043	0.124858	0.596815	0.987445	0.780969	0.466377	0.361091	0.341589	0.761847	0.316134	0.490395	0.773997	0.486289	0.390045	0.273403	0.556643	0.570035	0.506111	0.319651
0.393649	0.471005	0.301073	0.671591	0.953618	0.815738	0.386781	0.180354	0.202889	0.574064	0.293836	0.402863	0.468314	0.346905	0.308098	0.323559	0.582577	0.360781	0.404695	0.119578
0.657088	0.382533	0.298495	0.245166	1.21469	0.719043	0.675203	0.341113	0.575115	0.62341	0.605197	0.754717	0.500941	0.104947	0.390042	0.232357	0.282833	0.237195	0.438552	0.290906
0.615588	0.490024	0.355785	0.823258	0.778079	0.57832	0.426065	0.530986	0.886414	0.183474	0.487878	0.30571	1.13685	0.360776	0.222378	0.235417	0.154034	0.380184	0.243096	0.741061
0.216471	0.479534	1.02355	0.318278	0.419925	0.286852	0.57144	0.347952	0.510504	0.239974	0.0715302	0.900537	0.689961	0.391957	0.169009	0.245742	0.388352	0.615975	0.288451	0.359762
0.403806	0.125823	0.172312	0.742538	0.531162	0.182783	0.426455	0.278766	0.598734	0.235055	0.329305	0.430561	0.671859	0.222969	0.299934	0.398861	0.250273	0.411604	0.222214	0.317649
0.152022	0.571601	0.576902	0.470902	0.368995	0.384122	0.396553	0.4608	0.307593	0.335352	0.315047	1.36751	0.731921	0.242495	0.185755	0.250087	0.312845	0.239842	0.907456	0.516625
0.431937	0.483898	0.495891	0.36805	0.19195	0.370967	0.216296	0.581415	0.540843	0.245835	0.519274	0.371778	0.665796	0.272014	0.473542	0.515556	0.243665	0.202137	1.10517	0.311217
0.362621	0.385524	0.640419	1.11216	1.08208	0.738488	0.475949	0.315481	0.37654	0.311419	0.688503	0.695142	1.21421	0.72884	0.85544	0.633831	0.841594	0.404503	0.862094	0.836883
0.295616	0.2617	0.309509	0.825838	1.08007	0.968609	0.533359	0.57307	0.744523	1.33955	0.640575	0.835531	0.737331	0.438031	0.25868	0.349088	0.550991	0.795442	0.457264	0.057151
0.358912	0.324345	0.299312	0.716202	0.633788	0.77423	0.291768	0.634647	0.500266	0.454274	0.517162	0.220302	0.369614	0.267361	0.345622	0.189524	0.382712	0.401698	1.32274	0.365605
0.226094	0.214195	0.863601	0.732328	1.12129	0.786615	0.822331	0.735373	0.567368	0.9343	0.909783	0.732394	0.896383	0.592666	0.643095	0.568925	0.65337	0.922566	0.31752	0.200214
0.413549	0.145036	0.185837	0.237594	0.374877	0.150539	0.483924	0.500299	0.473504	0.680545	0.583382	0.347689	0.309763	0.558339	0.364802	0.286562	0.539823	0.895785	0.7675	0.346153
0.329659	0.399337	0.810378	0.562288	0.227187	0.219301	0.70884	0.523407	0.646872	0.740153	0.62065	0.341665	0.262099	0.482831	0.4795	0.443372	0.377128	0.440797	0.610331	0.81518
0.155385	0.346717	0.475547	0.756859	0.4035	0.651279	0.933854	0.255586	0.369413	0.175352	0.980223	0.728035	0.767797	0.679042	0.879992	0.789464	0.634484	0.484386	0.438738	1.06122
0.840303	0.617585	0.322632	1.06009	0.551579	1.19681	1.24394	0.91434	0.594699	0.671607	1.04902	1.07314	0.692528	0.837792	0.750339	0.772847	0.960861	0.536843	0.712545	0.584995
0.352924	0.437054	0.386116	0.687084	0.294891	0.396538	0.736409	0.245469	0.326316	0.148555	0.249759	0.374823	1.16476	0.289424	0.358674	0.146678	0.274601	0.493472	0.20201	0.448077
0.23655	0.296359	0.414258	0.321783	0.420261	0.264861	0.542381	0.367153	0.669725	0.418975	0.321311	0.500725	0.643741	0.149239	0.157579	0.262314	0.183341	0.547163	0.104023	0.296719
0.146826	0.648538	0.254452	1.01437	0.475885	0.502628	1.04545	1.2345	0.841135	0.57226	0.428242	0.101543	0.887801	0.356369	0.459232	0.390278	0.578295	0.729569	0.542718	0.87549
0.296693	0.291291	0.0824375	0.149595	0.251068	0.381997	0.418699	0.75551	0.522953	0.268873	0.286266	1.08978	1.26562	0.326423	0.210286	0.176598	0.327888	0.302767	0.451801	0.483455
0.262357	0.427425	0.382323	0.370505	0.2587	0.213548	0.250326	0.438129	0.812213	0.39787	0.770197	0.548151	1.37278	0.295265	0.136333	0.263405	0.556076	0.336772	0.157578	0.337151
0.352248	0.744095	0.914448	0.439084	0.976001	0.664798	0.306352	0.608279	0.937608	0.743512	0.369782	0.858147	1.20755	0.690147	0.6396	0.651361	0.896305	0.900604	1.15422	0.437449
0.308345	0.267422	0.407908	0.443412	0.803806	0.649216	0.171517	0.268951	0.595804	0.569944	0.317277	0.364788	0.816745	0.300846	0.0306511	0.14166	0.314254	0.437174	0.602973	0.383649
0.278461	0.590796	0.693162	0.705383	0.300273	0.710207	0.222185	0.501843	0.704615	0.206995	0.27655	0.141663	0.479957	0.309288	0.369541	0.385232	0.329289	0.235439	0.232677	1.19386
0.537642	0.485904	0.305742	0.501792	0.714475	0.482375	0.494072	0.606034	0.92329	0.285044	0.545345	0.185167	1.16777	0.532015	0.317446	0.340312	0.551688	0.472072	0.450085	0.562491
0.315052	0.425291	1.32986	0.526152	0.319947	0.524197	0.638127	0.279159	0.580175	0.305806	0.173557	1.41016	0.74014	0.469313	0.238106	0.273515	0.193846	0.389727	0.292872	0.545897
0.480131	0.19029	0.406681	0.171858	0.224606	0.737591	0.512406	0.103633	0.629817	0.481295	0.247959	0.597492	0.605409	0.168518	0.344646	0.342045	0.403898	0.567415	0.241898	0.343125
0.522664	0.232299	0.857195	0.742436	0.195791	0.218837	0.468496	0.230855	0.495218	0.431509	0.120344	1.36474	0.645086	0.399136	0.142547	0.366317	0.210065	0.317296	0.185976	0.295514
0.319797	0.333154	0.568357	0.872976	0.305104	0.385999	0.565004	0.284794	0.486917	0.639732	0.264093	1.24333	0.739376	0.412739	0.0815938	0.0962682	0.261601	0.465758	0.415598	0.622461
0.175506	0.325814	0.562337	0.650914	0.229157	0.468628	0.492659	0.247292	0.379921	0.42285	0.398842	1.41655	0.737905	0.220029	0.281064	0.494541	0.385679	0.75333	0.750657	0.805361
0.129464	0.386869	0.16196	0.475615	0.429701	0.345886	0.475546	0.32124	0.276238	0.393777	0.140567	1.49508	0.4826	0.240837	0.207953	0.16854	0.21977	0.270605	0.722773	0.426048
0.256952	0.476042	0.297829	0.408316	0.367692	0.17697	0.442575	0.242691	0.0632345	0.26762	0.417581	0.86924	0.362771	0.433841	0.48935	0.361786	0.203055	0.303783	0.867631	0.415304
0.4152	0.599181	1.49097	0.696566	0.352207	0.291991	0.241394	0.477895	0.63145	0.236307	0.661892	0.573966	0.595733	0.331224	0.394678	0.37347	0.310827	0.22143	0.989757	0.42284
0.34622	1.02205	0.735474	1.14494	1.72146	0.403892	1.36938	0.978794	0.512536	1.04807	0.378212	0.328611	0.636457	0.685884	1.05592	1.13325	1.12674	1.21286	0.680431	1.32331
0.154502	0.512979	0.427202	0.364161	1.37511	1.20452	2.01397	1.47098	1.18324	1.43846	0.56363	0.511698	0.498679	0.564148	0.213679	0.242844	0.624617	0.976991	0.609602	0.517586
0.644665	0.524246	0.442043	0.458068	0.568901	2.09332	1.67917	1.26995	1.27343	1.11909	0.395213	0.579303	0.303837	0.203319	0.449928	0.497562	0.35895	0.429839	0.372428	0.832253
0.217718	0.365928	0.231155	0.723548	1.01967	0.892258	0.392132	0.337024	0.410844	0.880031	0.57596	0.428773	0.445388	0.254797	0.220631	0.43822	0.424714	0.752016	0.263601	0.388282
0.0946722	0.608231	0.380781	0.508831	0.200047	0.426584	0.263388	0.183672	0.253681	0.475207	0.492337	0.646945	0.616845	0.960098	0.830058	0.876209	1.08375	0.967863	0.936758	0.427841
0.272791	0.301173	0.708949	0.889689	0.843811	1.16192	0.736339	0.553532	0.569529	1.33154	0.255149	0.785877	0.78811	0.439076	0.308068	0.319438	0.441891	0.658182	0.688002	0.251965
0.374425	0.441088	1.25197	0.980365	1.20108	1.03969	0.851781	0.770047	0.798592	1.10544	1.40692	0.900758	0.93944	0.386349	0.6154	0.657279	0.622801	0.98632	0.613683	0.232014
[truncated: 5,870 more rows]

## Sheet: Subject3
0.627016	0.38516	0.427364	0.382391	0.865559	0.539208	0.310647	2.51798	1.66136	1.05966	1.83997	1.67309	0.101001	0.153036	0.2335	0.197402	0.30652	0.456209	0.65836	0.466972
[truncated: 7,557 more rows]

[truncated: 6 more sheets: Subject4, Subject5, Subject6, Subject7, Subject8, Subject9]
