# Supplementary material for: Assessment of transmitral and left atrial appendage flow rate from cardiac 4D-CT
Source: Commun Med (Lond). 2023 Feb 11;3:22. doi: 10.1038/s43856-023-00252-6 (PMC9922288; doi:10.1038/s43856-023-00252-6)
Supplement: Supplementary file 4 — Supplementary Data 1 [file 43856_2023_252_MOESM4_ESM.zip › SupplementaryData1/Figure2_DistanceToTarget/Info_Figure2.txt]

The data folder contains 27 csv files.
Each file consists of 20 rows, each row is one time step.
The colums are the points included in the registration.
The boxplots in figure 2 were constructed as follows:
'Left Atrium without LAA', Subject No 1 was based on all numbers in the file 'LA_Subject1.csv'
