# Supplementary material for: Assessment of transmitral and left atrial appendage flow rate from cardiac 4D-CT
Source: Commun Med (Lond). 2023 Feb 11;3:22. doi: 10.1038/s43856-023-00252-6 (PMC9922288; doi:10.1038/s43856-023-00252-6)
Supplement: Supplementary file 4 — Supplementary Data 1 [file 43856_2023_252_MOESM4_ESM.zip › SupplementaryData1/Figure3_MVflow/Info_Figure3.txt]

Part a of figure 3 is created by plotting the flow rates given in the MVflow_SubjectXCT.csv and 
MVflow_SubjectXMR.csv.
Part b is created using the files MVflowCharacteristics .txt and MV_StrokeVol.txt
The file MVflowCharacteristics contains data on the Peak flow rate during E and A wave.
Timing between the peaks was calculated by computing CT_peakAwave_time-CT_peakEwave_time.
The stroke volume values are given in the file MV_StrokeVol.txt.
The Ef/Af ratio is calculated by computing CT_peakEwave_time/CT_peakAwave_time.
