# Supplementary material for: Assessment of transmitral and left atrial appendage flow rate from cardiac 4D-CT
Source: Commun Med (Lond). 2023 Feb 11;3:22. doi: 10.1038/s43856-023-00252-6 (PMC9922288; doi:10.1038/s43856-023-00252-6)
Supplement: Supplementary file 4 — Supplementary Data 1 [file 43856_2023_252_MOESM4_ESM.zip › SupplementaryData1/Figure3_MVflow/MV_StrokeVol.txt]

Subject	CT_SV	MR_SV
1	149.566682244	118.17936
2	89.897447985	79.58073255
3	119.09465947	88.7711264
4	94.324378325	71.81868
5	96.8761847105	103.6873332
6	82.64614416945	86.095431
7	68.25972377	62.10247608
8	100.39605765	83.52946116
9	84.375015745	66.9808594
