# Supplementary material for: Assessment of transmitral and left atrial appendage flow rate from cardiac 4D-CT
Source: Commun Med (Lond). 2023 Feb 11;3:22. doi: 10.1038/s43856-023-00252-6 (PMC9922288; doi:10.1038/s43856-023-00252-6)
Supplement: Supplementary file 4 — Supplementary Data 1 [file 43856_2023_252_MOESM4_ESM.zip › SupplementaryData1/Figure3_MVflow/MVflow_Subject1CT.csv]

0	0
0.0005	0
0.001	0
0.0015	0
0.002	0
0.0025	0
0.003	0
0.0035	0
0.004	0
0.0045	0
0.005	0
0.0055	0
0.006	0
0.0065	0
0.007	0
0.0075	0
0.008	0
0.0085	0
0.009	0
0.0095	0
0.01	0
0.0105	0
0.011	0
0.0115	0
0.012	0
0.0125	0
0.013	0
0.0135	0
0.014	0
0.0145	0
0.015	0
0.0155	0
0.016	0
0.0165	0
0.017	0
0.0175	0
0.018	0
0.0185	0
0.019	0
0.0195	0
0.02	0
0.0205	0
0.021	0
0.0215	0
0.022	0
0.0225	0
0.023	0
0.0235	0
0.024	0
0.0245	0
0.025	0
0.0255	0
0.026	0
0.0265	0
0.027	0
0.0275	0
0.028	0
0.0285	0
0.029	0
0.0295	0
0.03	0
0.0305	0
0.031	0
0.0315	0
0.032	0
0.0325	0
0.033	0
0.0335	0
0.034	0
0.0345	0
0.035	0
0.0355	0
0.036	0
0.0365	0
0.037	0
0.0375	0
0.038	0
0.0385	0
0.039	0
0.0395	0
0.04	0
0.0405	0
0.041	0
0.0415	0
0.042	0
0.0425	0
0.043	0
0.0435	0
0.044	0
0.0445	0
0.045	0
0.0455	0
0.046	0
0.0465	0
0.047	0
0.0475	0
0.048	0
0.0485	0
0.049	0
0.0495	0
0.05	0
0.0505	0
0.051	0
0.0515	0
0.052	0
0.0525	0
0.053	0
0.0535	0
0.054	0
0.0545	0
0.055	0
0.0555	0
0.056	0
0.0565	0
0.057	0
0.0575	0
0.058	0
0.0585	0
0.059	0
0.0595	0
0.06	0
0.0605	0
0.061	0
0.0615	0
0.062	0
0.0625	0
0.063	0
0.0635	0
0.064	0
0.0645	0
0.065	0
0.0655	0
0.066	0
0.0665	0
0.067	0
0.0675	0
0.068	0
0.0685	0
0.069	0
0.0695	0
0.07	0
0.0705	0
0.071	0
0.0715	0
0.072	0
0.0725	0
0.073	0
0.0735	0
0.074	0
0.0745	0
0.075	0
0.0755	0
0.076	0
0.0765	0
0.077	0
0.0775	0
0.078	0
0.0785	0
0.079	0
0.0795	0
0.08	0
0.0805	0
0.081	0
0.0815	0
0.082	0
0.0825	0
0.083	0
0.0835	0
0.084	0
0.0845	0
0.085	0
0.0855	0
0.086	0
0.0865	0
0.087	0
0.0875	0
0.088	0
0.0885	0
0.089	0
0.0895	0
0.09	0
0.0905	0
0.091	0
0.0915	0
0.092	0
0.0925	0
0.093	0
0.0935	0
0.094	0
0.0945	0
0.095	0
0.0955	0
0.096	0
0.0965	0
0.097	0
0.0975	0
0.098	0
0.0985	0
0.099	0
0.0995	0
0.1	0
0.1005	0
0.101	0
0.1015	0
0.102	0
0.1025	0
0.103	0
0.1035	0
0.104	0
0.1045	0
0.105	0
0.1055	0
0.106	0
0.1065	0
0.107	0
0.1075	0
0.108	0
0.1085	0
0.109	0
0.1095	0
0.11	0
0.1105	0
0.111	0
0.1115	0
0.112	0
0.1125	0
0.113	0
0.1135	0
0.114	0
0.1145	0
0.115	0
0.1155	0
0.116	0
0.1165	0
0.117	0
0.1175	0
0.118	0
0.1185	0
0.119	0
0.1195	0
0.12	0
0.1205	0
0.121	0
0.1215	0
0.122	0
0.1225	0
0.123	0
0.1235	0
0.124	0
0.1245	0
0.125	0
0.1255	0
0.126	0
0.1265	0
0.127	0
0.1275	0
0.128	0
0.1285	0
0.129	0
0.1295	0
0.13	0
0.1305	0
0.131	0
0.1315	0
0.132	0
0.1325	0
0.133	0
0.1335	0
0.134	0
0.1345	0
0.135	0
0.1355	0
0.136	0
0.1365	0
0.137	0
0.1375	0
0.138	0
0.1385	0
0.139	0
0.1395	0
0.14	0
0.1405	0
0.141	0
0.1415	0
0.142	0
0.1425	0
0.143	0
0.1435	0
0.144	0
0.1445	0
0.145	0
0.1455	0
0.146	0
0.1465	0
0.147	0
0.1475	0
0.148	0
0.1485	0
0.149	0
0.1495	0
0.15	0
0.1505	0
0.151	0
0.1515	0
0.152	0
0.1525	0
0.153	0
0.1535	0
0.154	0
0.1545	0
0.155	0
0.1555	0
0.156	0
0.1565	0
0.157	0
0.1575	0
0.158	0
0.1585	0
0.159	0
0.1595	0
0.16	0
0.1605	0
0.161	0
0.1615	0
0.162	0
0.1625	0
0.163	0
0.1635	0
0.164	0
0.1645	0
0.165	0
0.1655	0
0.166	0
0.1665	0
0.167	0
0.1675	0
0.168	0
0.1685	0
0.169	0
0.1695	0
0.17	0
0.1705	0
0.171	0
0.1715	0
0.172	0
0.1725	0
0.173	0
0.1735	0
0.174	0
0.1745	0
0.175	0
0.1755	0
0.176	0
0.1765	0
0.177	0
0.1775	0
0.178	0
0.1785	0
0.179	0
0.1795	0
0.18	0
0.1805	0
0.181	0
0.1815	0
0.182	0
0.1825	0
0.183	0
0.1835	0
0.184	0
0.1845	0
0.185	0
0.1855	0
0.186	0
0.1865	0
0.187	0
0.1875	0
0.188	0
0.1885	0
0.189	0
0.1895	0
0.19	0
0.1905	0
0.191	0
0.1915	0
0.192	0
0.1925	0
0.193	0
0.1935	0
0.194	0
0.1945	0
0.195	0
0.1955	0
0.196	0
0.1965	0
0.197	0
0.1975	0
0.198	0
0.1985	0
0.199	0
0.1995	0
0.2	0
0.2005	0
0.201	0
0.2015	0
0.202	0
0.2025	0
0.203	0
0.2035	0
0.204	0
0.2045	0
0.205	0
0.2055	0
0.206	0
0.2065	0
0.207	0
0.2075	0
0.208	0
0.2085	0
0.209	0
0.2095	0
0.21	0
0.2105	0
0.211	0
0.2115	0
0.212	0
0.2125	0
0.213	0
0.2135	0
0.214	0
0.2145	0
0.215	0
0.2155	0
0.216	0
0.2165	0
0.217	0
0.2175	0
0.218	0
0.2185	0
0.219	0
0.2195	0
0.22	0
0.2205	0
0.221	0
0.2215	0
0.222	0
0.2225	0
0.223	0
0.2235	0
0.224	0
0.2245	0
0.225	0
0.2255	0
0.226	0
0.2265	0
0.227	0
0.2275	0
0.228	0
0.2285	0
0.229	0
0.2295	0
0.23	0
0.2305	0
0.231	0
0.2315	0
0.232	0
0.2325	0
0.233	0
0.2335	0
0.234	0
0.2345	0
0.235	0
0.2355	0
0.236	0
0.2365	0
0.237	0
0.2375	0
0.238	0
0.2385	0
0.239	0
0.2395	0
0.24	0
0.2405	0
0.241	0
0.2415	0
0.242	0
0.2425	0
0.243	0
0.2435	0
0.244	0
0.2445	0
0.245	0
0.2455	0
0.246	0
0.2465	0
0.247	0
0.2475	0
0.248	0
0.2485	0
0.249	0
0.2495	0
0.25	0
0.2505	0
0.251	0
0.2515	0
0.252	0
0.2525	0
0.253	0
0.2535	0
0.254	0
0.2545	0
0.255	0
0.2555	0
0.256	0
0.2565	0
0.257	0
0.2575	0
0.258	0
0.2585	0
0.259	0
0.2595	0
0.26	0
0.2605	0
0.261	0
0.2615	0
0.262	0
0.2625	0
0.263	0
0.2635	0
0.264	0
0.2645	0
0.265	0
0.2655	0
0.266	0
0.2665	0
0.267	0
0.2675	0
0.268	0
0.2685	0
0.269	0
0.2695	0
0.27	0
0.2705	0
0.271	0
0.2715	0
0.272	0
0.2725	0
0.273	0
0.2735	0
0.274	0
0.2745	0
0.275	0
0.2755	0
0.276	0
0.2765	0
0.277	0
0.2775	0
0.278	0
0.2785	0
0.279	0
0.2795	0
0.28	0
0.2805	0
0.281	0
0.2815	0
0.282	0
0.2825	0
0.283	0
0.2835	0
0.284	0
0.2845	0
0.285	0
0.2855	0
0.286	0
0.2865	0
0.287	0
0.2875	0
0.288	0
0.2885	0
0.289	0
0.2895	0
0.29	0
0.2905	0
0.291	0
0.2915	0
0.292	0
0.2925	0
0.293	0
0.2935	0
0.294	0
0.2945	0
0.295	0
0.2955	0
0.296	0
0.2965	0
0.297	0
0.2975	0
0.298	0
0.2985	0
0.299	0
0.2995	0
0.3	0
0.3005	0
0.301	0
0.3015	0
0.302	0
0.3025	0
0.303	0
0.3035	0
0.304	0
0.3045	0
0.305	0
0.3055	0
0.306	0
0.3065	0
0.307	0
0.3075	0
0.308	0
0.3085	0
0.309	0
0.3095	0
0.31	0
0.3105	0
0.311	0
0.3115	0
0.312	0
0.3125	0
0.313	0
0.3135	0
0.314	0
0.3145	0
0.315	0
0.3155	0
0.316	0
0.3165	0
0.317	0
0.3175	0
0.318	0
0.3185	0
0.319	0
0.3195	0
0.32	0
0.3205	0
0.321	0
0.3215	0
0.322	0
0.3225	0
0.323	0
0.3235	0
0.324	0
0.3245	0
0.325	0
0.3255	0
0.326	0
0.3265	0
0.327	0
0.3275	0
0.328	0
0.3285	0
0.329	0
0.3295	0
0.33	0
0.3305	0
0.331	0
0.3315	0
0.332	0
0.3325	0
0.333	0
0.3335	0
0.334	0
0.3345	0
0.335	0
0.3355	0
0.336	0
0.3365	0
0.337	0
0.3375	0
0.338	0
0.3385	0
0.339	0
0.3395	0
0.34	0
0.3405	0
0.341	0
0.3415	0
0.342	0
0.3425	0
0.343	0
0.3435	0
0.344	0
0.3445	0
0.345	0
0.3455	0
0.346	0
0.3465	0
0.347	0
0.3475	0
0.348	0
0.3485	0
0.349	0
0.3495	0
0.35	0
0.3505	0
0.351	0
0.3515	0
0.352	0
0.3525	0
0.353	0
0.3535	0
0.354	0
0.3545	0
0.355	0
0.3555	0
0.356	0
0.3565	0
0.357	0
0.3575	0
0.358	0
0.3585	0
0.359	0
0.3595	0
0.36	0
0.3605	0
0.361	0
0.3615	0
0.362	0
0.3625	0
0.363	0
0.3635	0
0.364	0
0.3645	0
0.365	0
0.3655	0
0.366	0
0.3665	0
0.367	0
0.3675	0
0.368	0
0.3685	0
0.369	0
0.3695	0
0.37	0
0.3705	0
0.371	0
0.3715	0
0.372	0
0.3725	0
0.373	0
0.3735	0
0.374	0
0.3745	0
0.375	0
0.3755	0
0.376	0
0.3765	0
0.377	0
0.3775	0
0.378	0
0.3785	0
0.379	0
0.3795	0
0.38	0
0.3805	0
0.381	0
0.3815	0
0.382	0
0.3825	0
0.383	0
0.3835	0
0.384	0
0.3845	0
0.385	0
0.3855	0
0.386	0
0.3865	0
0.387	0
0.3875	0
0.388	0
0.3885	0
0.389	0
0.3895	0
0.39	0
0.3905	0
0.391	0
0.3915	0
0.392	0
0.3925	0
0.393	0
0.3935	0
0.394	0
0.3945	0
0.395	0
0.3955	0
0.396	0
0.3965	0
0.397	0
0.3975	0
0.398	0
0.3985	0
0.399	0
0.3995	0
0.4	0
0.4005	0
0.401	0
0.4015	0
0.402	0
0.4025	0
0.403	0
0.4035	2.031
0.404	5.3982
0.4045	8.7995
0.405	12.235
0.4055	15.705
0.406	19.209
0.4065	22.747
0.407	26.319
0.4075	29.925
0.408	33.566
0.4085	37.24
0.409	40.949
0.4095	44.692
0.41	48.47
0.4105	52.281
0.411	56.127
0.4115	60.006
0.412	63.919
0.4125	67.867
0.413	71.848
0.4135	75.863
0.414	79.912
0.4145	83.995
0.415	88.112
0.4155	92.263
0.416	96.448
0.4165	100.67
0.417	104.92
0.4175	109.21
0.418	113.53
0.4185	117.88
0.419	122.27
0.4195	126.69
0.42	131.15
0.4205	135.66
0.421	140.21
0.4215	144.8
0.422	149.44
0.4225	154.13
0.423	158.86
0.4235	163.64
0.424	168.46
0.4245	173.33
0.425	178.24
0.4255	183.2
0.426	188.21
0.4265	193.26
0.427	198.36
0.4275	203.5
0.428	208.69
0.4285	213.92
0.429	219.18
0.4295	224.42
0.43	229.65
0.4305	234.87
0.431	240.07
0.4315	245.25
0.432	250.42
0.4325	255.58
0.433	260.72
0.4335	265.85
0.434	270.96
0.4345	276.06
0.435	281.15
0.4355	286.22
0.436	291.27
0.4365	296.32
0.437	301.34
0.4375	306.36
0.438	311.34
0.4385	316.3
0.439	321.21
0.4395	326.1
0.44	330.94
0.4405	335.76
0.441	340.53
0.4415	345.28
0.442	349.98
0.4425	354.65
0.443	359.29
0.4435	363.89
0.444	368.46
0.4445	372.99
0.445	377.49
0.4455	381.95
0.446	386.37
0.4465	390.76
0.447	395.12
0.4475	399.45
0.448	403.75
0.4485	408.03
0.449	412.27
0.4495	416.48
0.45	420.66
0.4505	424.82
0.451	428.94
0.4515	433.04
0.452	437.11
0.4525	441.14
0.453	445.15
0.4535	449.13
0.454	453.08
0.4545	457
0.455	460.89
0.4555	464.75
0.456	468.58
0.4565	472.38
0.457	476.14
0.4575	479.87
0.458	483.56
0.4585	487.22
0.459	490.85
0.4595	494.45
0.46	498.01
0.4605	501.53
0.461	505.03
0.4615	508.49
0.462	511.91
0.4625	515.31
0.463	518.67
0.4635	521.99
0.464	525.29
0.4645	528.54
0.465	531.77
0.4655	534.96
0.466	538.11
0.4665	541.22
0.467	544.31
0.4675	547.35
0.468	550.36
0.4685	553.33
0.469	556.27
0.4695	559.18
0.47	562.04
0.4705	564.87
0.471	567.67
0.4715	570.43
0.472	573.16
0.4725	575.84
0.473	578.5
0.4735	581.12
0.474	583.69
0.4745	586.23
0.475	588.72
0.4755	591.17
0.476	593.58
0.4765	595.95
0.477	598.27
0.4775	600.56
0.478	602.8
0.4785	605
0.479	607.16
0.4795	609.28
0.48	611.36
0.4805	613.4
0.481	615.39
0.4815	617.34
0.482	619.25
0.4825	621.12
0.483	622.95
0.4835	624.73
0.484	626.47
0.4845	628.17
0.485	629.82
0.4855	631.43
0.486	633
0.4865	634.53
0.487	636.01
0.4875	637.45
0.488	638.84
0.4885	640.2
0.489	641.5
0.4895	642.77
0.49	644
0.4905	645.18
0.491	646.31
0.4915	647.4
0.492	648.44
0.4925	649.42
0.493	650.34
0.4935	651.21
0.494	652.02
0.4945	652.78
0.495	653.48
0.4955	654.13
0.496	654.72
0.4965	655.25
0.497	655.73
0.4975	656.16
0.498	656.53
0.4985	656.84
0.499	657.1
0.4995	657.3
0.5	657.45
0.5005	657.55
0.501	657.63
0.5015	657.68
0.502	657.7
0.5025	657.7
0.503	657.67
0.5035	657.61
0.504	657.52
0.5045	657.41
0.505	657.26
0.5055	657.1
0.506	656.9
0.5065	656.67
0.507	656.42
0.5075	656.14
0.508	655.84
0.5085	655.5
0.509	655.14
0.5095	654.76
0.51	654.35
0.5105	653.92
0.511	653.47
0.5115	653
0.512	652.51
0.5125	652
0.513	651.47
0.5135	650.91
0.514	650.34
0.5145	649.74
0.515	649.12
0.5155	648.48
0.516	647.82
0.5165	647.14
0.517	646.43
0.5175	645.71
0.518	644.96
0.5185	644.19
0.519	643.4
0.5195	642.58
0.52	641.73
0.5205	640.86
0.521	639.97
0.5215	639.05
0.522	638.1
0.5225	637.13
0.523	636.13
0.5235	635.11
0.524	634.07
0.5245	633
0.525	631.9
0.5255	630.78
0.526	629.63
0.5265	628.46
0.527	627.27
0.5275	626.04
0.528	624.79
0.5285	623.52
0.529	622.21
0.5295	620.89
0.53	619.53
0.5305	618.15
0.531	616.74
0.5315	615.3
0.532	613.84
0.5325	612.35
0.533	610.83
0.5335	609.29
0.534	607.72
0.5345	606.13
0.535	604.5
0.5355	602.85
0.536	601.18
0.5365	599.47
0.537	597.74
0.5375	595.98
0.538	594.19
0.5385	592.37
0.539	590.52
0.5395	588.65
0.54	586.74
0.5405	584.81
0.541	582.85
0.5415	580.86
0.542	578.84
0.5425	576.79
0.543	574.72
0.5435	572.61
0.544	570.48
0.5445	568.32
0.545	566.13
0.5455	563.91
0.546	561.65
0.5465	559.37
0.547	557.05
0.5475	554.71
0.548	552.33
0.5485	549.92
0.549	547.48
0.5495	545.01
0.55	542.5
0.5505	539.97
0.551	537.4
0.5515	534.81
0.552	532.18
0.5525	529.52
0.553	526.83
0.5535	524.11
0.554	521.35
0.5545	518.57
0.555	515.76
0.5555	512.92
0.556	510.05
0.5565	507.14
0.557	504.21
0.5575	501.25
0.558	498.26
0.5585	495.24
0.559	492.19
0.5595	489.12
0.56	486.01
0.5605	482.87
0.561	479.7
0.5615	476.5
0.562	473.28
0.5625	470.02
0.563	466.73
0.5635	463.4
0.564	460.03
0.5645	456.62
0.565	453.17
0.5655	449.68
0.566	446.15
0.5665	442.59
0.567	438.98
0.5675	435.34
0.568	431.65
0.5685	427.93
0.569	424.17
0.5695	420.37
0.57	416.52
0.5705	412.64
0.571	408.72
0.5715	404.77
0.572	400.8
0.5725	396.84
0.573	392.89
0.5735	388.94
0.574	385
0.5745	381.07
0.575	377.15
0.5755	373.24
0.576	369.33
0.5765	365.43
0.577	361.54
0.5775	357.66
0.578	353.79
0.5785	349.92
0.579	346.06
0.5795	342.21
0.58	338.36
0.5805	334.52
0.581	330.72
0.5815	326.94
0.582	323.2
0.5825	319.49
0.583	315.81
0.5835	312.17
0.584	308.56
0.5845	304.99
0.585	301.44
0.5855	297.94
0.586	294.46
0.5865	291.02
0.587	287.61
0.5875	284.23
0.588	280.89
0.5885	277.58
0.589	274.31
0.5895	271.07
0.59	267.85
0.5905	264.67
0.591	261.51
0.5915	258.38
0.592	255.28
0.5925	252.21
0.593	249.17
0.5935	246.15
0.594	243.17
0.5945	240.21
0.595	237.28
0.5955	234.37
0.596	231.5
0.5965	228.66
0.597	225.84
0.5975	223.05
0.598	220.29
0.5985	217.56
0.599	214.86
0.5995	212.2
0.6	209.56
0.6005	206.97
0.601	204.4
0.6015	201.87
0.602	199.37
0.6025	196.91
0.603	194.48
0.6035	192.08
0.604	189.71
0.6045	187.38
0.605	185.08
0.6055	182.82
0.606	180.59
0.6065	178.39
0.607	176.22
0.6075	174.09
0.608	171.99
0.6085	169.93
0.609	167.9
0.6095	165.9
0.61	163.93
0.6105	162
0.611	160.1
0.6115	158.23
0.612	156.39
0.6125	154.59
0.613	152.82
0.6135	151.09
0.614	149.39
0.6145	147.72
0.615	146.08
0.6155	144.48
0.616	142.91
0.6165	141.37
0.617	139.87
0.6175	138.4
0.618	136.97
0.6185	135.58
0.619	134.22
0.6195	132.89
0.62	131.6
0.6205	130.34
0.621	129.12
0.6215	127.94
0.622	126.79
0.6225	125.67
0.623	124.59
0.6235	123.55
0.624	122.54
0.6245	121.56
0.625	120.63
0.6255	119.72
0.626	118.85
0.6265	118.01
0.627	117.21
0.6275	116.43
0.628	115.7
0.6285	114.99
0.629	114.32
0.6295	113.68
0.63	113.08
0.6305	112.5
0.631	111.97
0.6315	111.46
0.632	110.99
0.6325	110.55
0.633	110.14
0.6335	109.77
0.634	109.43
0.6345	109.13
0.635	108.88
0.6355	108.66
0.636	108.48
0.6365	108.35
0.637	108.25
0.6375	108.2
0.638	108.19
0.6385	108.22
0.639	108.29
0.6395	108.4
0.64	108.56
0.6405	108.75
0.641	108.99
0.6415	109.27
0.642	109.59
0.6425	109.95
0.643	110.35
0.6435	110.76
0.644	111.17
0.6445	111.59
0.645	112.01
0.6455	112.43
0.646	112.85
0.6465	113.28
0.647	113.7
0.6475	114.13
0.648	114.56
0.6485	115
0.649	115.43
0.6495	115.87
0.65	116.31
0.6505	116.76
0.651	117.2
0.6515	117.65
0.652	118.1
0.6525	118.53
0.653	118.95
0.6535	119.35
0.654	119.73
0.6545	120.1
0.655	120.45
0.6555	120.79
0.656	121.11
0.6565	121.41
0.657	121.69
0.6575	121.96
0.658	122.22
0.6585	122.45
0.659	122.67
0.6595	122.88
0.66	123.06
0.6605	123.23
0.661	123.39
0.6615	123.53
0.662	123.66
0.6625	123.77
0.663	123.88
0.6635	123.97
0.664	124.04
0.6645	124.11
0.665	124.16
0.6655	124.2
0.666	124.22
0.6665	124.23
0.667	124.23
0.6675	124.22
0.668	124.2
0.6685	124.16
0.669	124.11
0.6695	124.04
0.67	123.96
0.6705	123.87
0.671	123.76
0.6715	123.64
0.672	123.51
0.6725	123.36
0.673	123.2
0.6735	123.02
0.674	122.83
0.6745	122.62
0.675	122.4
0.6755	122.16
0.676	121.91
0.6765	121.65
0.677	121.37
0.6775	121.08
0.678	120.77
0.6785	120.45
0.679	120.11
0.6795	119.77
0.68	119.4
0.6805	119.03
0.681	118.64
0.6815	118.23
0.682	117.81
0.6825	117.38
0.683	116.94
0.6835	116.48
0.684	116.01
0.6845	115.52
0.685	115.02
0.6855	114.51
0.686	113.98
0.6865	113.44
0.687	112.89
0.6875	112.32
0.688	111.74
0.6885	111.14
0.689	110.53
0.6895	109.9
0.69	109.26
0.6905	108.61
0.691	107.94
0.6915	107.25
0.692	106.55
0.6925	105.84
0.693	105.11
0.6935	104.36
0.694	103.6
0.6945	102.83
0.695	102.04
0.6955	101.24
0.696	100.42
0.6965	99.586
0.697	98.739
0.6975	97.879
0.698	97.005
0.6985	96.119
0.699	95.219
0.6995	94.305
0.7	93.379
0.7005	92.439
0.701	91.486
0.7015	90.519
0.702	89.54
0.7025	88.547
0.703	87.541
0.7035	86.521
0.704	85.489
0.7045	84.443
0.705	83.383
0.7055	82.311
0.706	81.221
0.7065	80.114
0.707	78.989
0.7075	77.846
0.708	76.686
0.7085	75.507
0.709	74.311
0.7095	73.097
0.71	71.865
0.7105	70.615
0.711	69.348
0.7115	68.062
0.712	66.759
0.7125	65.438
0.713	64.099
0.7135	62.743
0.714	61.368
0.7145	59.978
0.715	58.59
0.7155	57.208
0.716	55.831
0.7165	54.461
0.717	53.097
0.7175	51.738
0.718	50.386
0.7185	49.039
0.719	47.698
0.7195	46.363
0.72	45.034
0.7205	43.711
0.721	42.394
0.7215	41.083
0.722	39.778
0.7225	38.478
0.723	37.185
0.7235	35.9
0.724	34.636
0.7245	33.394
0.725	32.173
0.7255	30.975
0.726	29.799
0.7265	28.646
0.727	27.514
0.7275	26.404
0.728	25.316
0.7285	24.251
0.729	23.207
0.7295	22.186
0.73	21.186
0.7305	20.209
0.731	19.254
0.7315	18.321
0.732	17.41
0.7325	16.52
0.733	15.649
0.7335	14.795
0.734	13.96
0.7345	13.144
0.735	12.345
0.7355	11.565
0.736	10.803
0.7365	10.059
0.737	9.3335
0.7375	8.6263
0.738	7.9373
0.7385	7.2666
0.739	6.6141
0.7395	5.9798
0.74	5.3639
0.7405	4.7661
0.741	4.1867
0.7415	3.626
0.742	3.0851
0.7425	2.564
0.743	2.0626
0.7435	1.5811
0.744	1.1193
0.7445	0.67737
0.745	0.25517
0.7455	0
0.746	0
0.7465	0
0.747	0
0.7475	0
0.748	0
0.7485	0
0.749	0
0.7495	0
0.75	0
0.7505	0
0.751	0
0.7515	0
0.752	0
0.7525	0
0.753	0
0.7535	0
0.754	0
0.7545	0
0.755	0
0.7555	0
0.756	0
0.7565	0
0.757	0
0.7575	0
0.758	0
0.7585	0
0.759	0
0.7595	0
0.76	0
0.7605	0
0.761	0
0.7615	0
0.762	0
0.7625	0
0.763	0
0.7635	0
0.764	0
0.7645	0
0.765	0
0.7655	0
0.766	0.028898
0.7665	0.44082
0.767	0.87243
0.7675	1.3237
0.768	1.7947
0.7685	2.2845
0.769	2.7931
0.7695	3.3203
0.77	3.8663
0.7705	4.4309
0.771	5.0142
0.7715	5.6162
0.772	6.2368
0.7725	6.8762
0.773	7.5342
0.7735	8.2109
0.774	8.9063
0.7745	9.6204
0.775	10.353
0.7755	11.105
0.776	11.875
0.7765	12.664
0.777	13.471
0.7775	14.3
0.778	15.151
0.7785	16.023
0.779	16.917
0.7795	17.832
0.78	18.769
0.7805	19.728
0.781	20.708
0.7815	21.71
0.782	22.734
0.7825	23.779
0.783	24.846
0.7835	25.934
0.784	27.044
0.7845	28.176
0.785	29.329
0.7855	30.504
0.786	31.698
0.7865	32.899
0.787	34.106
0.7875	35.318
0.788	36.536
0.7885	37.759
0.789	38.989
0.7895	40.224
0.79	41.464
0.7905	42.71
0.791	43.962
0.7915	45.22
0.792	46.483
0.7925	47.751
0.793	49.026
0.7935	50.306
0.794	51.591
0.7945	52.883
0.795	54.176
0.7955	55.461
0.796	56.736
0.7965	58.002
0.797	59.26
0.7975	60.508
0.798	61.747
0.7985	62.977
0.799	64.198
0.7995	65.41
0.8	66.612
0.8005	67.806
0.801	68.99
0.8015	70.166
0.802	71.332
0.8025	72.489
0.803	73.637
0.8035	74.776
0.804	75.907
0.8045	77.033
0.805	78.154
0.8055	79.271
0.806	80.382
0.8065	81.488
0.807	82.59
0.8075	83.686
0.808	84.778
0.8085	85.864
0.809	86.946
0.8095	88.022
0.81	89.094
0.8105	90.16
0.811	91.222
0.8115	92.279
0.812	93.331
0.8125	94.377
0.813	95.418
0.8135	96.453
0.814	97.48
0.8145	98.502
0.815	99.516
0.8155	100.52
0.816	101.53
0.8165	102.52
0.817	103.51
0.8175	104.49
0.818	105.47
0.8185	106.43
0.819	107.4
0.8195	108.35
0.82	109.3
0.8205	110.24
0.821	111.18
0.8215	112.11
0.822	113.03
0.8225	113.95
0.823	114.86
0.8235	115.76
0.824	116.67
0.8245	117.56
0.825	118.45
0.8255	119.34
0.826	120.21
0.8265	121.09
0.827	121.96
0.8275	122.82
0.828	123.68
0.8285	124.53
0.829	125.37
0.8295	126.21
0.83	127.05
0.8305	127.88
0.831	128.7
0.8315	129.52
0.832	130.33
0.8325	131.13
0.833	131.93
0.8335	132.72
0.834	133.5
0.8345	134.28
0.835	135.05
0.8355	135.82
0.836	136.58
0.8365	137.33
0.837	138.07
0.8375	138.81
0.838	139.54
0.8385	140.27
0.839	140.99
0.8395	141.7
0.84	142.4
0.8405	143.11
0.841	143.8
0.8415	144.5
0.842	145.19
0.8425	145.87
0.843	146.55
0.8435	147.22
0.844	147.89
0.8445	148.55
0.845	149.21
0.8455	149.87
0.846	150.52
0.8465	151.16
0.847	151.8
0.8475	152.43
0.848	153.07
0.8485	153.69
0.849	154.31
0.8495	154.91
0.85	155.51
0.8505	156.11
0.851	156.69
0.8515	157.26
0.852	157.83
0.8525	158.39
0.853	158.94
0.8535	159.48
0.854	160.01
0.8545	160.54
0.855	161.06
0.8555	161.56
0.856	162.06
0.8565	162.55
0.857	163.04
0.8575	163.52
0.858	164
0.8585	164.48
0.859	164.97
0.8595	165.46
0.86	165.96
0.8605	166.46
0.861	166.97
0.8615	167.48
0.862	167.99
0.8625	168.51
0.863	169.03
0.8635	169.55
0.864	170.08
0.8645	170.61
0.865	171.15
0.8655	171.69
0.866	172.24
0.8665	172.79
0.867	173.36
0.8675	173.94
0.868	174.54
0.8685	175.15
0.869	175.77
0.8695	176.42
0.87	177.07
0.8705	177.74
0.871	178.43
0.8715	179.13
0.872	179.85
0.8725	180.58
0.873	181.32
0.8735	182.08
0.874	182.86
0.8745	183.65
0.875	184.45
0.8755	185.27
0.876	186.1
0.8765	186.94
0.877	187.79
0.8775	188.66
0.878	189.53
0.8785	190.42
0.879	191.32
0.8795	192.23
0.88	193.15
0.8805	194.09
0.881	195.03
0.8815	195.99
0.882	196.95
0.8825	197.93
0.883	198.92
0.8835	199.93
0.884	200.94
0.8845	201.96
0.885	203
0.8855	204.06
0.886	205.12
0.8865	206.2
0.887	207.29
0.8875	208.4
0.888	209.51
0.8885	210.64
0.889	211.79
0.8895	212.94
0.89	214.11
0.8905	215.3
0.891	216.49
0.8915	217.7
0.892	218.92
0.8925	220.16
0.893	221.41
0.8935	222.67
0.894	223.94
0.8945	225.22
0.895	226.52
0.8955	227.83
0.896	229.15
0.8965	230.48
0.897	231.82
0.8975	233.17
0.898	234.54
0.8985	235.92
0.899	237.31
0.8995	238.71
0.9	240.12
0.9005	241.54
0.901	242.98
0.9015	244.43
0.902	245.89
0.9025	247.36
0.903	248.85
0.9035	250.35
0.904	251.86
0.9045	253.39
0.905	254.93
0.9055	256.49
0.906	258.06
0.9065	259.64
0.907	261.24
0.9075	262.85
0.908	264.47
0.9085	266.11
0.909	267.76
0.9095	269.43
0.91	271.11
0.9105	272.8
0.911	274.51
0.9115	276.22
0.912	277.95
0.9125	279.69
0.913	281.43
0.9135	283.19
0.914	284.95
0.9145	286.73
0.915	288.51
0.9155	290.31
0.916	292.11
0.9165	293.93
0.917	295.75
0.9175	297.59
0.918	299.43
0.9185	301.28
0.919	303.15
0.9195	305.02
0.92	306.91
0.9205	308.82
0.921	310.76
0.9215	312.72
0.922	314.7
0.9225	316.71
0.923	318.74
0.9235	320.8
0.924	322.88
0.9245	324.99
0.925	327.12
0.9255	329.27
0.926	331.45
0.9265	333.66
0.927	335.89
0.9275	338.14
0.928	340.42
0.9285	342.72
0.929	345.03
0.9295	347.31
0.93	349.57
0.9305	351.79
0.931	354
0.9315	356.17
0.932	358.32
0.9325	360.44
0.933	362.54
0.9335	364.61
0.934	366.65
0.9345	368.67
0.935	370.66
0.9355	372.62
0.936	374.56
0.9365	376.47
0.937	378.36
0.9375	380.21
0.938	382.02
0.9385	383.76
0.939	385.43
0.9395	387.02
0.94	388.55
0.9405	390
0.941	391.38
0.9415	392.69
0.942	393.93
0.9425	395.1
0.943	396.2
0.9435	397.22
0.944	398.18
0.9445	399.06
0.945	399.87
0.9455	400.61
0.946	401.28
0.9465	401.88
0.947	402.41
0.9475	402.87
0.948	403.27
0.9485	403.6
0.949	403.86
0.9495	404.06
0.95	404.18
0.9505	404.24
0.951	404.24
0.9515	404.16
0.952	404.02
0.9525	403.82
0.953	403.54
0.9535	403.2
0.954	402.79
0.9545	402.32
0.955	401.77
0.9555	401.16
0.956	400.48
0.9565	399.73
0.957	398.91
0.9575	398.02
0.958	397.05
0.9585	396.02
0.959	394.91
0.9595	393.73
0.96	392.48
0.9605	391.16
0.961	389.77
0.9615	388.31
0.962	386.78
0.9625	385.17
0.963	383.5
0.9635	381.75
0.964	379.94
0.9645	378.05
0.965	376.09
0.9655	374.05
0.966	371.94
0.9665	369.77
0.967	367.51
0.9675	365.19
0.968	362.79
0.9685	360.32
0.969	357.78
0.9695	355.16
0.97	352.47
0.9705	349.71
0.971	346.88
0.9715	343.97
0.972	340.99
0.9725	337.94
0.973	334.82
0.9735	331.62
0.974	328.35
0.9745	325
0.975	321.58
0.9755	318.08
0.976	314.51
0.9765	310.86
0.977	307.14
0.9775	303.35
0.978	299.48
0.9785	295.53
0.979	291.51
0.9795	287.42
0.98	283.25
0.9805	279
0.981	274.68
0.9815	270.29
0.982	265.82
0.9825	261.28
0.983	256.66
0.9835	251.97
0.984	247.2
0.9845	242.35
0.985	237.43
0.9855	232.44
0.986	227.37
0.9865	222.22
0.987	217
0.9875	211.71
0.988	206.34
0.9885	200.89
0.989	195.37
0.9895	189.78
0.99	184.11
0.9905	178.36
0.991	172.54
0.9915	166.64
0.992	160.67
0.9925	154.63
0.993	148.51
0.9935	142.31
0.994	136.04
0.9945	129.7
0.995	123.28
0.9955	116.78
0.996	110.21
0.9965	103.57
0.997	96.853
0.9975	90.061
0.998	83.194
0.9985	76.252
0.999	69.235
0.9995	62.144
[truncated: 1 more rows]
