# Supplementary material for: Assessment of transmitral and left atrial appendage flow rate from cardiac 4D-CT
Source: Commun Med (Lond). 2023 Feb 11;3:22. doi: 10.1038/s43856-023-00252-6 (PMC9922288; doi:10.1038/s43856-023-00252-6)
Supplement: Supplementary file 4 — Supplementary Data 1 [file 43856_2023_252_MOESM4_ESM.zip › SupplementaryData1/Figure3_MVflow/MVflow_Subject1MR.csv]

0	-20.734
0.024	-50.66
0.048	-19.198
0.072	48.29
0.096	70.878
0.12	87.986
0.144	83.598
0.168	67.864
0.192	62.079
0.216	57.574
0.24	60.356
0.264	56.092
0.288	49.144
0.312	40.498
0.336	21.2
0.36	25.096
0.384	55.459
0.408	112.08
0.432	218.57
0.456	369.24
0.48	488.28
0.504	509.87
0.528	461.88
0.552	349.1
0.576	244.04
0.6	158.77
0.624	93.996
0.648	53.178
0.672	35.492
0.696	29.126
0.72	29.748
0.744	34.134
0.768	35.606
0.792	36.651
0.816	52.32
0.84	114.13
0.864	216.78
0.888	281.11
0.912	240.44
0.936	107.42
