# Supplementary material for: Assessment of transmitral and left atrial appendage flow rate from cardiac 4D-CT
Source: Commun Med (Lond). 2023 Feb 11;3:22. doi: 10.1038/s43856-023-00252-6 (PMC9922288; doi:10.1038/s43856-023-00252-6)
Supplement: Supplementary file 4 — Supplementary Data 1 [file 43856_2023_252_MOESM4_ESM.zip › SupplementaryData1/Figure3_MVflow/MVflow_Subject2CT.csv]

0	0
0.0005	0
0.001	0
0.0015	0
0.002	0
0.0025	0
0.003	0
0.0035	0
0.004	0
0.0045	0
0.005	0
0.0055	0
0.006	0
0.0065	0
0.007	0
0.0075	0
0.008	0
0.0085	0
0.009	0
0.0095	0
0.01	0
0.0105	0
0.011	0
0.0115	0
0.012	0
0.0125	0
0.013	0
0.0135	0
0.014	0
0.0145	0
0.015	0
0.0155	0
0.016	0
0.0165	0
0.017	0
0.0175	0
0.018	0
0.0185	0
0.019	0
0.0195	0
0.02	0
0.0205	0
0.021	0
0.0215	0
0.022	0
0.0225	0
0.023	0
0.0235	0
0.024	0
0.0245	0
0.025	0
0.0255	0
0.026	0
0.0265	0
0.027	0
0.0275	0
0.028	0
0.0285	0
0.029	0
0.0295	0
0.03	0
0.0305	0
0.031	0
0.0315	0
0.032	0
0.0325	0
0.033	0
0.0335	0
0.034	0
0.0345	0
0.035	0
0.0355	0
0.036	0
0.0365	0
0.037	0
0.0375	0
0.038	0
0.0385	0
0.039	0
0.0395	0
0.04	0
0.0405	0
0.041	0
0.0415	0
0.042	0
0.0425	0
0.043	0
0.0435	0
0.044	0
0.0445	0
0.045	0
0.0455	0
0.046	0
0.0465	0
0.047	0
0.0475	0
0.048	0
0.0485	0
0.049	0
0.0495	0
0.05	0
0.0505	0
0.051	0
0.0515	0
0.052	0
0.0525	0
0.053	0
0.0535	0
0.054	0
0.0545	0
0.055	0
0.0555	0
0.056	0
0.0565	0
0.057	0
0.0575	0
0.058	0
0.0585	0
0.059	0
0.0595	0
0.06	0
0.0605	0
0.061	0
0.0615	0
0.062	0
0.0625	0
0.063	0
0.0635	0
0.064	0
0.0645	0
0.065	0
0.0655	0
0.066	0
0.0665	0
0.067	0
0.0675	0
0.068	0
0.0685	0
0.069	0
0.0695	0
0.07	0
0.0705	0
0.071	0
0.0715	0
0.072	0
0.0725	0
0.073	0
0.0735	0
0.074	0
0.0745	0
0.075	0
0.0755	0
0.076	0
0.0765	0
0.077	0
0.0775	0
0.078	0
0.0785	0
0.079	0
0.0795	0
0.08	0
0.0805	0
0.081	0
0.0815	0
0.082	0
0.0825	0
0.083	0
0.0835	0
0.084	0
0.0845	0
0.085	0
0.0855	0
0.086	0
0.0865	0
0.087	0
0.0875	0
0.088	0
0.0885	0
0.089	0
0.0895	0
0.09	0
0.0905	0
0.091	0
0.0915	0
0.092	0
0.0925	0
0.093	0
0.0935	0
0.094	0
0.0945	0
0.095	0
0.0955	0
0.096	0
0.0965	0
0.097	0
0.0975	0
0.098	0
0.0985	0
0.099	0
0.0995	0
0.1	0
0.1005	0
0.101	0
0.1015	0
0.102	0
0.1025	0
0.103	0
0.1035	0
0.104	0
0.1045	0
0.105	0
0.1055	0
0.106	0
0.1065	0
0.107	0
0.1075	0
0.108	0
0.1085	0
0.109	0
0.1095	0
0.11	0
0.1105	0
0.111	0
0.1115	0
0.112	0
0.1125	0
0.113	0
0.1135	0
0.114	0
0.1145	0
0.115	0
0.1155	0
0.116	0
0.1165	0
0.117	0
0.1175	0
0.118	0
0.1185	0
0.119	0
0.1195	0
0.12	0
0.1205	0
0.121	0
0.1215	0
0.122	0
0.1225	0
0.123	0
0.1235	0
0.124	0
0.1245	0
0.125	0
0.1255	0
0.126	0
0.1265	0
0.127	0
0.1275	0
0.128	0
0.1285	0
0.129	0
0.1295	0
0.13	0
0.1305	0
0.131	0
0.1315	0
0.132	0
0.1325	0
0.133	0
0.1335	0
0.134	0
0.1345	0
0.135	0
0.1355	0
0.136	0
0.1365	0
0.137	0
0.1375	0
0.138	0
0.1385	0
0.139	0
0.1395	0
0.14	0
0.1405	0
0.141	0
0.1415	0
0.142	0
0.1425	0
0.143	0
0.1435	0
0.144	0
0.1445	0
0.145	0
0.1455	0
0.146	0
0.1465	0
0.147	0
0.1475	0
0.148	0
0.1485	0
0.149	0
0.1495	0
0.15	0
0.1505	0
0.151	0
0.1515	0
0.152	0
0.1525	0
0.153	0
0.1535	0
0.154	0
0.1545	0
0.155	0
0.1555	0
0.156	0
0.1565	0
0.157	0
0.1575	0
0.158	0
0.1585	0
0.159	0
0.1595	0
0.16	0
0.1605	0
0.161	0
0.1615	0
0.162	0
0.1625	0
0.163	0
0.1635	0
0.164	0
0.1645	0
0.165	0
0.1655	0
0.166	0
0.1665	0
0.167	0
0.1675	0
0.168	0
0.1685	0
0.169	0
0.1695	0
0.17	0
0.1705	0
0.171	0
0.1715	0
0.172	0
0.1725	0
0.173	0
0.1735	0
0.174	0
0.1745	0
0.175	0
0.1755	0
0.176	0
0.1765	0
0.177	0
0.1775	0
0.178	0
0.1785	0
0.179	0
0.1795	0
0.18	0
0.1805	0
0.181	0
0.1815	0
0.182	0
0.1825	0
0.183	0
0.1835	0
0.184	0
0.1845	0
0.185	0
0.1855	0
0.186	0
0.1865	0
0.187	0
0.1875	0
0.188	0
0.1885	0
0.189	0
0.1895	0
0.19	0
0.1905	0
0.191	0
0.1915	0
0.192	0
0.1925	0
0.193	0
0.1935	0
0.194	0
0.1945	0
0.195	0
0.1955	0
0.196	0
0.1965	0
0.197	0
0.1975	0
0.198	0
0.1985	0
0.199	0
0.1995	0
0.2	0
0.2005	0
0.201	0
0.2015	0
0.202	0
0.2025	0
0.203	0
0.2035	0
0.204	0
0.2045	0
0.205	0
0.2055	0
0.206	0
0.2065	0
0.207	0
0.2075	0
0.208	0
0.2085	0
0.209	0
0.2095	0
0.21	0
0.2105	0
0.211	0
0.2115	0
0.212	0
0.2125	0
0.213	0
0.2135	0
0.214	0
0.2145	0
0.215	0
0.2155	0
0.216	0
0.2165	0
0.217	0
0.2175	0
0.218	0
0.2185	0
0.219	0
0.2195	0
0.22	0
0.2205	0
0.221	0
0.2215	0
0.222	0
0.2225	0
0.223	0
0.2235	0
0.224	0
0.2245	0
0.225	0
0.2255	0
0.226	0
0.2265	0
0.227	0
0.2275	0
0.228	0
0.2285	0
0.229	0
0.2295	0
0.23	0
0.2305	0
0.231	0
0.2315	0
0.232	0
0.2325	0
0.233	0
0.2335	0
0.234	0
0.2345	0
0.235	0
0.2355	0
0.236	0
0.2365	0
0.237	0
0.2375	0
0.238	0
0.2385	0
0.239	0
0.2395	0
0.24	0
0.2405	0
0.241	0
0.2415	0
0.242	0
0.2425	0
0.243	0
0.2435	0
0.244	0
0.2445	0
0.245	0
0.2455	0
0.246	0
0.2465	0
0.247	0
0.2475	0
0.248	0
0.2485	0
0.249	0
0.2495	0
0.25	0
0.2505	0
0.251	0
0.2515	0
0.252	0
0.2525	0
0.253	0
0.2535	0
0.254	0
0.2545	0
0.255	0
0.2555	0
0.256	0
0.2565	0
0.257	0
0.2575	0
0.258	0
0.2585	0
0.259	0
0.2595	0
0.26	0
0.2605	0
0.261	0
0.2615	0
0.262	0
0.2625	0
0.263	0
0.2635	0
0.264	0
0.2645	0
0.265	0
0.2655	0
0.266	0
0.2665	0
0.267	0
0.2675	0
0.268	0
0.2685	0
0.269	0
0.2695	0
0.27	0
0.2705	0
0.271	0
0.2715	0
0.272	0
0.2725	0
0.273	0
0.2735	0
0.274	0
0.2745	0
0.275	0
0.2755	0
0.276	0
0.2765	0
0.277	0
0.2775	0
0.278	0
0.2785	0
0.279	0
0.2795	0
0.28	0
0.2805	0
0.281	0
0.2815	0
0.282	0
0.2825	0
0.283	0
0.2835	0
0.284	0
0.2845	0
0.285	0
0.2855	0
0.286	0
0.2865	0
0.287	0
0.2875	0
0.288	0
0.2885	0
0.289	0
0.2895	0
0.29	0
0.2905	0
0.291	0
0.2915	0
0.292	0
0.2925	0
0.293	0
0.2935	0
0.294	0
0.2945	0
0.295	0
0.2955	0
0.296	0
0.2965	0
0.297	0
0.2975	0
0.298	0
0.2985	0
0.299	0
0.2995	0
0.3	0
0.3005	0
0.301	0
0.3015	0
0.302	0
0.3025	0
0.303	0
0.3035	0
0.304	0
0.3045	0
0.305	0
0.3055	0
0.306	0
0.3065	0
0.307	0
0.3075	0
0.308	0
0.3085	0
0.309	0
0.3095	0
0.31	0
0.3105	0
0.311	0
0.3115	0
0.312	0
0.3125	0
0.313	0
0.3135	0
0.314	0
0.3145	0
0.315	0
0.3155	0
0.316	0
0.3165	0
0.317	0
0.3175	0
0.318	0
0.3185	0
0.319	0
0.3195	0
0.32	0
0.3205	0
0.321	0
0.3215	0
0.322	0
0.3225	0
0.323	0
0.3235	0
0.324	0
0.3245	0
0.325	0
0.3255	0
0.326	0
0.3265	0
0.327	0
0.3275	0
0.328	0
0.3285	0
0.329	0
0.3295	0
0.33	0
0.3305	0
0.331	0
0.3315	0
0.332	0
0.3325	0
0.333	0
0.3335	0
0.334	0
0.3345	0
0.335	0
0.3355	0
0.336	0
0.3365	0
0.337	0
0.3375	0
0.338	0
0.3385	0
0.339	0
0.3395	0
0.34	0
0.3405	0
0.341	0
0.3415	0
0.342	0
0.3425	0
0.343	0
0.3435	0
0.344	0
0.3445	0
0.345	0
0.3455	0
0.346	0
0.3465	0
0.347	0
0.3475	0
0.348	0
0.3485	0
0.349	0
0.3495	0
0.35	0
0.3505	0
0.351	0
0.3515	0
0.352	0
0.3525	0
0.353	0
0.3535	0
0.354	0
0.3545	0
0.355	0
0.3555	0
0.356	0
0.3565	0
0.357	0
0.3575	0
0.358	0
0.3585	0
0.359	0
0.3595	0
0.36	0
0.3605	0
0.361	0
0.3615	0
0.362	0
0.3625	0
0.363	0
0.3635	0
0.364	0
0.3645	0
0.365	0
0.3655	0.71887
0.366	2.1766
0.3665	3.6449
0.367	5.1238
0.3675	6.6131
0.368	8.1131
0.3685	9.6235
0.369	11.144
0.3695	12.676
0.37	14.218
0.3705	15.771
0.371	17.334
0.3715	18.907
0.372	20.492
0.3725	22.086
0.373	23.692
0.3735	25.307
0.374	26.934
0.3745	28.57
0.375	30.216
0.3755	31.873
0.376	33.54
0.3765	35.216
0.377	36.904
0.3775	38.601
0.378	40.308
0.3785	42.026
0.379	43.754
0.3795	45.492
0.38	47.24
0.3805	48.998
0.381	50.767
0.3815	52.546
0.382	54.337
0.3825	56.141
0.383	57.959
0.3835	59.79
0.384	61.635
0.3845	63.494
0.385	65.366
0.3855	67.251
0.386	69.15
0.3865	71.062
0.387	72.988
0.3875	74.928
0.388	76.881
0.3885	78.847
0.389	80.827
0.3895	82.821
0.39	84.824
0.3905	86.83
0.391	88.838
0.3915	90.85
0.392	92.864
0.3925	94.882
0.393	96.902
0.3935	98.924
0.394	100.95
0.3945	102.98
0.395	105.01
0.3955	107.04
0.396	109.08
0.3965	111.12
0.397	113.16
0.3975	115.21
0.398	117.25
0.3985	119.3
0.399	121.36
0.3995	123.41
0.4	125.46
0.4005	127.52
0.401	129.58
0.4015	131.63
0.402	133.69
0.4025	135.76
0.403	137.82
0.4035	139.89
0.404	141.95
0.4045	144.02
0.405	146.09
0.4055	148.16
0.406	150.24
0.4065	152.31
0.407	154.39
0.4075	156.48
0.408	158.57
0.4085	160.66
0.409	162.76
0.4095	164.86
0.41	166.96
0.4105	169.07
0.411	171.18
0.4115	173.3
0.412	175.42
0.4125	177.54
0.413	179.67
0.4135	181.8
0.414	183.94
0.4145	186.08
0.415	188.23
0.4155	190.38
0.416	192.54
0.4165	194.7
0.417	196.86
0.4175	199.03
0.418	201.21
0.4185	203.39
0.419	205.58
0.4195	207.77
0.42	209.97
0.4205	212.17
0.421	214.37
0.4215	216.58
0.422	218.8
0.4225	221.02
0.423	223.25
0.4235	225.48
0.424	227.72
0.4245	229.97
0.425	232.22
0.4255	234.48
0.426	236.74
0.4265	239.01
0.427	241.28
0.4275	243.56
0.428	245.85
0.4285	248.14
0.429	250.44
0.4295	252.74
0.43	255.05
0.4305	257.37
0.431	259.69
0.4315	262.02
0.432	264.36
0.4325	266.71
0.433	269.06
0.4335	271.43
0.434	273.8
0.4345	276.18
0.435	278.56
0.4355	280.96
0.436	283.36
0.4365	285.77
0.437	288.19
0.4375	290.62
0.438	293.05
0.4385	295.49
0.439	297.94
0.4395	300.4
0.44	302.86
0.4405	305.32
0.441	307.8
0.4415	310.28
0.442	312.77
0.4425	315.26
0.443	317.76
0.4435	320.27
0.444	322.78
0.4445	325.3
0.445	327.83
0.4455	330.36
0.446	332.9
0.4465	335.44
0.447	338
0.4475	340.57
0.448	343.16
0.4485	345.76
0.449	348.37
0.4495	351
0.45	353.65
0.4505	356.3
0.451	358.98
0.4515	361.66
0.452	364.37
0.4525	367.08
0.453	369.81
0.4535	372.56
0.454	375.32
0.4545	378.09
0.455	380.86
0.4555	383.6
0.456	386.32
0.4565	389.02
0.457	391.69
0.4575	394.34
0.458	396.96
0.4585	399.55
0.459	402.13
0.4595	404.68
0.46	407.2
0.4605	409.7
0.461	412.17
0.4615	414.62
0.462	417.05
0.4625	419.45
0.463	421.82
0.4635	424.15
0.464	426.44
0.4645	428.69
0.465	430.9
0.4655	433.06
0.466	435.19
0.4665	437.27
0.467	439.31
0.4675	441.31
0.468	443.26
0.4685	445.18
0.469	447.06
0.4695	448.89
0.47	450.68
0.4705	452.43
0.471	454.14
0.4715	455.8
0.472	457.42
0.4725	458.99
0.473	460.52
0.4735	462
0.474	463.44
0.4745	464.83
0.475	466.18
0.4755	467.48
0.476	468.73
0.4765	469.95
0.477	471.11
0.4775	472.23
0.478	473.31
0.4785	474.34
0.479	475.32
0.4795	476.26
0.48	477.13
0.4805	477.96
0.481	478.73
0.4815	479.44
0.482	480.1
0.4825	480.7
0.483	481.26
0.4835	481.75
0.484	482.19
0.4845	482.58
0.485	482.91
0.4855	483.19
0.486	483.41
0.4865	483.58
0.487	483.7
0.4875	483.75
0.488	483.75
0.4885	483.68
0.489	483.56
0.4895	483.37
0.49	483.12
0.4905	482.81
0.491	482.44
0.4915	482.01
0.492	481.52
0.4925	480.97
0.493	480.36
0.4935	479.68
0.494	478.95
0.4945	478.16
0.495	477.3
0.4955	476.38
0.496	475.39
0.4965	474.33
0.497	473.21
0.4975	472.01
0.498	470.74
0.4985	469.41
0.499	468.01
0.4995	466.53
0.5	464.99
0.5005	463.38
0.501	461.7
0.5015	459.95
0.502	458.13
0.5025	456.24
0.503	454.28
0.5035	452.26
0.504	450.16
0.5045	447.99
0.505	445.74
0.5055	443.43
0.506	441.04
0.5065	438.58
0.507	436.05
0.5075	433.45
0.508	430.77
0.5085	428.03
0.509	425.21
0.5095	422.31
0.51	419.35
0.5105	416.31
0.511	413.21
0.5115	410.03
0.512	406.76
0.5125	403.41
0.513	399.97
0.5135	396.45
0.514	392.84
0.5145	389.14
0.515	385.36
0.5155	381.49
0.516	377.53
0.5165	373.49
0.517	369.36
0.5175	365.15
0.518	360.84
0.5185	356.46
0.519	351.98
0.5195	347.42
0.52	342.83
0.5205	338.23
0.521	333.64
0.5215	329.05
0.522	324.46
0.5225	319.87
0.523	315.27
0.5235	310.68
0.524	306.09
0.5245	301.5
0.525	296.91
0.5255	292.31
0.526	287.72
0.5265	283.13
0.527	278.54
0.5275	273.95
0.528	269.37
0.5285	264.83
0.529	260.33
0.5295	255.87
0.53	251.44
0.5305	247.05
0.531	242.7
0.5315	238.38
0.532	234.11
0.5325	229.87
0.533	225.66
0.5335	221.5
0.534	217.37
0.5345	213.28
0.535	209.23
0.5355	205.21
0.536	201.24
0.5365	197.3
0.537	193.39
0.5375	189.53
0.538	185.7
0.5385	181.91
0.539	178.15
0.5395	174.44
0.54	170.76
0.5405	167.12
0.541	163.52
0.5415	159.95
0.542	156.42
0.5425	152.93
0.543	149.47
0.5435	146.06
0.544	142.68
0.5445	139.34
0.545	136.04
0.5455	132.79
0.546	129.58
0.5465	126.4
0.547	123.27
0.5475	120.19
0.548	117.14
0.5485	114.13
0.549	111.17
0.5495	108.25
0.55	105.37
0.5505	102.53
0.551	99.733
0.5515	96.978
0.552	94.264
0.5525	91.594
0.553	88.966
0.5535	86.382
0.554	83.841
0.5545	81.343
0.555	78.889
0.5555	76.478
0.556	74.11
0.5565	71.785
0.557	69.504
0.5575	67.266
0.558	65.072
0.5585	62.92
0.559	60.812
0.5595	58.748
0.56	56.726
0.5605	54.749
0.561	52.817
0.5615	50.93
0.562	49.089
0.5625	47.293
0.563	45.542
0.5635	43.836
0.564	42.176
0.5645	40.561
0.565	38.992
0.5655	37.467
0.566	35.988
0.5665	34.555
0.567	33.166
0.5675	31.823
0.568	30.525
0.5685	29.272
0.569	28.064
0.5695	26.899
0.57	25.779
0.5705	24.704
0.571	23.672
0.5715	22.685
0.572	21.742
0.5725	20.844
0.573	19.99
0.5735	19.18
0.574	18.414
0.5745	17.693
0.575	17.016
0.5755	16.384
0.576	15.795
0.5765	15.252
0.577	14.758
0.5775	14.313
0.578	13.918
0.5785	13.573
0.579	13.278
0.5795	13.032
0.58	12.836
0.5805	12.69
0.581	12.594
0.5815	12.547
0.582	12.55
0.5825	12.603
0.583	12.705
0.5835	12.857
0.584	13.059
0.5845	13.309
0.585	13.579
0.5855	13.86
0.586	14.151
0.5865	14.452
0.587	14.763
0.5875	15.085
0.588	15.416
0.5885	15.758
0.589	16.111
0.5895	16.473
0.59	16.846
0.5905	17.229
0.591	17.622
0.5915	18.026
0.592	18.439
0.5925	18.863
0.593	19.286
0.5935	19.699
0.594	20.102
0.5945	20.495
0.595	20.878
0.5955	21.251
0.596	21.614
0.5965	21.967
0.597	22.31
0.5975	22.643
0.598	22.966
0.5985	23.279
0.599	23.582
0.5995	23.875
0.6	24.158
0.6005	24.43
0.601	24.695
0.6015	24.955
0.602	25.211
0.6025	25.463
0.603	25.71
0.6035	25.953
0.604	26.192
0.6045	26.426
0.605	26.656
0.6055	26.881
0.606	27.102
0.6065	27.319
0.607	27.531
0.6075	27.74
0.608	27.943
0.6085	28.143
0.609	28.337
0.6095	28.525
0.61	28.707
0.6105	28.882
0.611	29.05
0.6115	29.211
0.612	29.366
0.6125	29.514
0.613	29.656
0.6135	29.79
0.614	29.918
0.6145	30.04
0.615	30.154
0.6155	30.263
0.616	30.364
0.6165	30.459
0.617	30.547
0.6175	30.629
0.618	30.706
0.6185	30.777
0.619	30.844
0.6195	30.904
0.62	30.959
0.6205	31.009
0.621	31.054
0.6215	31.092
0.622	31.126
0.6225	31.154
0.623	31.177
0.6235	31.194
0.624	31.206
0.6245	31.212
0.625	31.213
0.6255	31.208
0.626	31.196
0.6265	31.177
0.627	31.152
0.6275	31.12
0.628	31.082
0.6285	31.037
0.629	30.985
0.6295	30.927
0.63	30.863
0.6305	30.791
0.631	30.713
0.6315	30.628
0.632	30.537
0.6325	30.439
0.633	30.335
0.6335	30.224
0.634	30.109
0.6345	29.988
0.635	29.861
0.6355	29.73
0.636	29.593
0.6365	29.451
0.637	29.304
0.6375	29.152
0.638	28.994
0.6385	28.832
0.639	28.664
0.6395	28.49
0.64	28.312
0.6405	28.128
0.641	27.939
0.6415	27.744
0.642	27.542
0.6425	27.331
0.643	27.112
0.6435	26.885
0.644	26.649
0.6445	26.406
0.645	26.154
0.6455	25.895
0.646	25.627
0.6465	25.351
0.647	25.067
0.6475	24.775
0.648	24.475
0.6485	24.166
0.649	23.85
0.6495	23.526
0.65	23.205
0.6505	22.889
0.651	22.578
0.6515	22.272
0.652	21.97
0.6525	21.673
0.653	21.381
0.6535	21.094
0.654	20.812
0.6545	20.534
0.655	20.262
0.6555	19.994
0.656	19.73
0.6565	19.472
0.657	19.219
0.6575	18.97
0.658	18.731
0.6585	18.504
0.659	18.288
0.6595	18.085
0.66	17.893
0.6605	17.713
0.661	17.545
0.6615	17.389
0.662	17.245
0.6625	17.112
0.663	16.991
0.6635	16.883
0.664	16.785
0.6645	16.7
0.665	16.627
0.6655	16.565
0.666	16.515
0.6665	16.474
0.667	16.442
0.6675	16.421
0.668	16.409
0.6685	16.407
0.669	16.415
0.6695	16.432
0.67	16.459
0.6705	16.496
0.671	16.542
0.6715	16.598
0.672	16.664
0.6725	16.74
0.673	16.825
0.6735	16.92
0.674	17.026
0.6745	17.141
0.675	17.268
0.6755	17.405
0.676	17.553
0.6765	17.712
0.677	17.882
0.6775	18.062
0.678	18.254
0.6785	18.456
0.679	18.668
0.6795	18.892
0.68	19.126
0.6805	19.371
0.681	19.627
0.6815	19.893
0.682	20.171
0.6825	20.458
0.683	20.756
0.6835	21.064
0.684	21.382
0.6845	21.71
0.685	22.049
0.6855	22.398
0.686	22.757
0.6865	23.126
0.687	23.506
0.6875	23.895
0.688	24.295
0.6885	24.705
0.689	25.126
0.6895	25.556
0.69	25.997
0.6905	26.448
0.691	26.911
0.6915	27.384
0.692	27.867
0.6925	28.362
0.693	28.867
0.6935	29.383
0.694	29.91
0.6945	30.448
0.695	30.996
0.6955	31.556
0.696	32.126
0.6965	32.706
0.697	33.298
0.6975	33.9
0.698	34.513
0.6985	35.137
0.699	35.771
0.6995	36.415
0.7	37.07
0.7005	37.735
0.701	38.41
0.7015	39.095
0.702	39.791
0.7025	40.498
0.703	41.214
0.7035	41.941
0.704	42.678
0.7045	43.425
0.705	44.183
0.7055	44.951
0.706	45.73
0.7065	46.519
0.707	47.319
0.7075	48.131
0.708	48.955
0.7085	49.79
0.709	50.637
0.7095	51.496
0.71	52.365
0.7105	53.247
0.711	54.14
0.7115	55.044
0.712	55.96
0.7125	56.888
0.713	57.827
0.7135	58.778
0.714	59.74
0.7145	60.713
0.715	61.695
0.7155	62.684
0.716	63.682
0.7165	64.688
0.717	65.701
0.7175	66.723
0.718	67.753
0.7185	68.79
0.719	69.836
0.7195	70.89
0.72	71.951
0.7205	73.021
0.721	74.099
0.7215	75.185
0.722	76.278
0.7225	77.38
0.723	78.488
0.7235	79.603
0.724	80.723
0.7245	81.849
0.725	82.982
0.7255	84.12
0.726	85.265
0.7265	86.415
0.727	87.572
0.7275	88.735
0.728	89.904
0.7285	91.078
0.729	92.259
0.7295	93.446
0.73	94.639
0.7305	95.838
0.731	97.044
0.7315	98.257
0.732	99.477
0.7325	100.7
0.733	101.94
0.7335	103.18
0.734	104.43
0.7345	105.68
0.735	106.95
0.7355	108.22
0.736	109.49
0.7365	110.78
0.737	112.07
0.7375	113.37
0.738	114.67
0.7385	115.98
0.739	117.3
0.7395	118.63
0.74	119.97
0.7405	121.31
0.741	122.66
0.7415	124.01
0.742	125.38
0.7425	126.75
0.743	128.13
0.7435	129.52
0.744	130.91
0.7445	132.31
0.745	133.72
0.7455	135.14
0.746	136.56
0.7465	137.99
0.747	139.43
0.7475	140.88
0.748	142.34
0.7485	143.8
0.749	145.27
0.7495	146.75
0.75	148.23
0.7505	149.73
0.751	151.23
0.7515	152.74
0.752	154.26
0.7525	155.78
0.753	157.31
0.7535	158.85
0.754	160.4
0.7545	161.96
0.755	163.52
0.7555	165.1
0.756	166.68
0.7565	168.27
0.757	169.87
0.7575	171.48
0.758	173.1
0.7585	174.73
0.759	176.37
0.7595	178.02
0.76	179.68
0.7605	181.34
0.761	183.02
0.7615	184.71
0.762	186.4
0.7625	188.11
0.763	189.82
0.7635	191.54
0.764	193.27
0.7645	195.01
0.765	196.76
0.7655	198.52
0.766	200.28
0.7665	202.05
0.767	203.84
0.7675	205.63
0.768	207.42
0.7685	209.23
0.769	211.04
0.7695	212.87
0.77	214.7
0.7705	216.54
0.771	218.39
0.7715	220.24
0.772	222.12
0.7725	224.01
0.773	225.92
0.7735	227.84
0.774	229.77
0.7745	231.73
0.775	233.69
0.7755	235.68
0.776	237.68
0.7765	239.69
0.777	241.72
0.7775	243.77
0.778	245.83
0.7785	247.9
0.779	249.99
0.7795	252.09
0.78	254.18
0.7805	256.25
0.781	258.31
0.7815	260.36
0.782	262.39
0.7825	264.41
0.783	266.41
0.7835	268.4
0.784	270.37
0.7845	272.34
0.785	274.28
0.7855	276.22
0.786	278.14
0.7865	280.04
0.787	281.93
0.7875	283.81
0.788	285.65
0.7885	287.45
0.789	289.22
0.7895	290.95
0.79	292.64
0.7905	294.3
0.791	295.92
0.7915	297.5
0.792	299.04
0.7925	300.55
0.793	302.02
0.7935	303.45
0.794	304.85
0.7945	306.21
0.795	307.53
0.7955	308.82
0.796	310.06
0.7965	311.28
0.797	312.46
0.7975	313.6
0.798	314.71
0.7985	315.78
0.799	316.82
0.7995	317.83
0.8	318.8
0.8005	319.73
0.801	320.63
0.8015	321.49
0.802	322.32
0.8025	323.11
0.803	323.87
0.8035	324.6
0.804	325.28
0.8045	325.93
0.805	326.54
0.8055	327.1
0.806	327.63
0.8065	328.12
0.807	328.57
0.8075	328.98
0.808	329.36
0.8085	329.69
0.809	329.98
0.8095	330.23
0.81	330.45
0.8105	330.62
0.811	330.76
0.8115	330.86
0.812	330.91
0.8125	330.93
0.813	330.9
0.8135	330.83
0.814	330.72
0.8145	330.57
0.815	330.38
0.8155	330.14
0.816	329.87
0.8165	329.55
0.817	329.19
0.8175	328.79
0.818	328.35
0.8185	327.86
0.819	327.34
0.8195	326.77
0.82	326.16
0.8205	325.51
0.821	324.81
0.8215	324.06
0.822	323.28
0.8225	322.44
0.823	321.56
0.8235	320.64
0.824	319.67
0.8245	318.66
0.825	317.6
0.8255	316.5
0.826	315.35
0.8265	314.16
0.827	312.92
0.8275	311.64
0.828	310.31
0.8285	308.93
0.829	307.51
0.8295	306.05
0.83	304.53
0.8305	302.97
0.831	301.36
0.8315	299.71
0.832	298
0.8325	296.26
0.833	294.46
0.8335	292.62
0.834	290.73
0.8345	288.79
0.835	286.81
0.8355	284.78
0.836	282.7
0.8365	280.58
0.837	278.4
0.8375	276.16
0.838	273.88
0.8385	271.54
0.839	269.14
0.8395	266.7
0.84	264.2
0.8405	261.65
0.841	259.04
0.8415	256.39
0.842	253.68
0.8425	250.91
0.843	248.1
0.8435	245.23
0.844	242.3
0.8445	239.34
0.845	236.36
0.8455	233.37
0.846	230.36
0.8465	227.33
0.847	224.28
0.8475	221.22
0.848	218.14
0.8485	215.05
0.849	211.94
0.8495	208.81
0.85	205.67
0.8505	202.51
0.851	199.33
0.8515	196.14
0.852	192.93
0.8525	189.72
0.853	186.52
0.8535	183.34
0.854	180.19
0.8545	177.06
0.855	173.95
0.8555	170.87
0.856	167.81
0.8565	164.77
0.857	161.75
0.8575	158.75
0.858	155.78
0.8585	152.83
0.859	149.91
0.8595	147
0.86	144.12
0.8605	141.26
0.861	138.42
0.8615	135.6
0.862	132.79
0.8625	130
0.863	127.23
0.8635	124.47
0.864	121.73
0.8645	119.01
0.865	116.3
0.8655	113.61
0.866	110.94
0.8665	108.29
0.867	105.65
0.8675	103.03
0.868	100.42
0.8685	97.834
0.869	95.266
0.8695	92.718
0.87	90.191
0.8705	87.684
0.871	85.197
0.8715	82.731
0.872	80.285
0.8725	77.86
0.873	75.455
0.8735	73.071
0.874	70.707
0.8745	68.363
0.875	66.04
0.8755	63.737
0.876	61.455
0.8765	59.193
0.877	56.951
0.8775	54.73
0.878	52.53
0.8785	50.35
0.879	48.191
0.8795	46.052
0.88	43.934
0.8805	41.837
0.881	39.76
0.8815	37.704
0.882	35.668
0.8825	33.653
0.883	31.659
0.8835	29.685
0.884	27.731
0.8845	25.798
0.885	23.886
0.8855	21.996
0.886	20.128
0.8865	18.281
0.887	16.456
0.8875	14.653
0.888	12.871
0.8885	11.111
0.889	9.3734
0.8895	7.6572
0.89	5.9627
0.8905	4.29
0.891	2.639
0.8915	1.0098
0.892	0
0.8925	0
0.893	0
0.8935	0
0.894	0
0.8945	0
0.895	0
0.8955	0
0.896	0
0.8965	0
0.897	0
0.8975	0
0.898	0
0.8985	0
0.899	0
0.8995	0
0.9	0
0.9005	0
0.901	0
0.9015	0
0.902	0
0.9025	0
0.903	0
0.9035	0
0.904	0
0.9045	0
0.905	0
0.9055	0
0.906	0
0.9065	0
0.907	0
0.9075	0
0.908	0
0.9085	0
0.909	0
