# Supplementary material for: Assessment of transmitral and left atrial appendage flow rate from cardiac 4D-CT
Source: Commun Med (Lond). 2023 Feb 11;3:22. doi: 10.1038/s43856-023-00252-6 (PMC9922288; doi:10.1038/s43856-023-00252-6)
Supplement: Supplementary file 4 — Supplementary Data 1 [file 43856_2023_252_MOESM4_ESM.zip › SupplementaryData1/Figure3_MVflow/MVflow_Subject2MR.csv]

0	-18.83
0.023	-6.8023
0.046	-4.1173
0.069	-5.9993
0.092	-13.117
0.115	-13.765
0.138	-15.375
0.161	-14.694
0.184	-14.305
0.207	-11.429
0.23	-9.5863
0.253	-6.8526
0.276	-8.5227
0.299	-10.007
0.322	-6.0605
0.345	10.233
0.368	42.755
0.391	97.654
0.414	176.69
0.437	263.45
0.46	332.25
0.483	358.33
0.506	319.28
0.529	243.28
0.552	155.81
0.575	98.488
0.598	60.436
0.621	38.986
0.644	29.779
0.667	29.542
0.69	36.924
0.713	53.181
0.736	89.423
0.759	157.21
0.782	233.99
0.805	283.36
0.828	260.21
0.851	173.44
0.874	66.211
0.897	-1.6643
