# Supplementary material for: Assessment of transmitral and left atrial appendage flow rate from cardiac 4D-CT
Source: Commun Med (Lond). 2023 Feb 11;3:22. doi: 10.1038/s43856-023-00252-6 (PMC9922288; doi:10.1038/s43856-023-00252-6)
Supplement: Supplementary file 4 — Supplementary Data 1 [file 43856_2023_252_MOESM4_ESM.zip › SupplementaryData1/Figure3_MVflow/MVflow_Subject3CT.csv]

0	0
0.0005	0
0.001	0
0.0015	0
0.002	0
0.0025	0
0.003	0
0.0035	0
0.004	0
0.0045	0
0.005	0
0.0055	0
0.006	0
0.0065	0
0.007	0
0.0075	0
0.008	0
0.0085	0
0.009	0
0.0095	0
0.01	0
0.0105	0
0.011	0
0.0115	0
0.012	0
0.0125	0
0.013	0
0.0135	0
0.014	0
0.0145	0
0.015	0
0.0155	0
0.016	0
0.0165	0
0.017	0
0.0175	0
0.018	0
0.0185	0
0.019	0
0.0195	0
0.02	0
0.0205	0
0.021	0
0.0215	0
0.022	0
0.0225	0
0.023	0
0.0235	0
0.024	0
0.0245	0
0.025	0
0.0255	0
0.026	0
0.0265	0
0.027	0
0.0275	0
0.028	0
0.0285	0
0.029	0
0.0295	0
0.03	0
0.0305	0
0.031	0
0.0315	0
0.032	0
0.0325	0
0.033	0
0.0335	0
0.034	0
0.0345	0
0.035	0
0.0355	0
0.036	0
0.0365	0
0.037	0
0.0375	0
0.038	0
0.0385	0
0.039	0
0.0395	0
0.04	0
0.0405	0
0.041	0
0.0415	0
0.042	0
0.0425	0
0.043	0
0.0435	0
0.044	0
0.0445	0
0.045	0
0.0455	0
0.046	0
0.0465	0
0.047	0
0.0475	0
0.048	0
0.0485	0
0.049	0
0.0495	0
0.05	0
0.0505	0
0.051	0
0.0515	0
0.052	0
0.0525	0
0.053	0
0.0535	0
0.054	0
0.0545	0
0.055	0
0.0555	0
0.056	0
0.0565	0
0.057	0
0.0575	0
0.058	0
0.0585	0
0.059	0
0.0595	0
0.06	0
0.0605	0
0.061	0
0.0615	0
0.062	0
0.0625	0
0.063	0
0.0635	0
0.064	0
0.0645	0
0.065	0
0.0655	0
0.066	0
0.0665	0
0.067	0
0.0675	0
0.068	0
0.0685	0
0.069	0
0.0695	0
0.07	0
0.0705	0
0.071	0
0.0715	0
0.072	0
0.0725	0
0.073	0
0.0735	0
0.074	0
0.0745	0
0.075	0
0.0755	0
0.076	0
0.0765	0
0.077	0
0.0775	0
0.078	0
0.0785	0
0.079	0
0.0795	0
0.08	0
0.0805	0
0.081	0
0.0815	0
0.082	0
0.0825	0
0.083	0
0.0835	0
0.084	0
0.0845	0
0.085	0
0.0855	0
0.086	0
0.0865	0
0.087	0
0.0875	0
0.088	0
0.0885	0
0.089	0
0.0895	0
0.09	0
0.0905	0
0.091	0
0.0915	0
0.092	0
0.0925	0
0.093	0
0.0935	0
0.094	0
0.0945	0
0.095	0
0.0955	0
0.096	0
0.0965	0
0.097	0
0.0975	0
0.098	0
0.0985	0
0.099	0
0.0995	0
0.1	0
0.1005	0
0.101	0
0.1015	0
0.102	0
0.1025	0
0.103	0
0.1035	0
0.104	0
0.1045	0
0.105	0
0.1055	0
0.106	0
0.1065	0
0.107	0
0.1075	0
0.108	0
0.1085	0
0.109	0
0.1095	0
0.11	0
0.1105	0
0.111	0
0.1115	0
0.112	0
0.1125	0
0.113	0
0.1135	0
0.114	0
0.1145	0
0.115	0
0.1155	0
0.116	0
0.1165	0
0.117	0
0.1175	0
0.118	0
0.1185	0
0.119	0
0.1195	0
0.12	0
0.1205	0
0.121	0
0.1215	0
0.122	0
0.1225	0
0.123	0
0.1235	0
0.124	0
0.1245	0
0.125	0
0.1255	0
0.126	0
0.1265	0
0.127	0
0.1275	0
0.128	0
0.1285	0
0.129	0
0.1295	0
0.13	0
0.1305	0
0.131	0
0.1315	0
0.132	0
0.1325	0
0.133	0
0.1335	0
0.134	0
0.1345	0
0.135	0
0.1355	0
0.136	0
0.1365	0
0.137	0
0.1375	0
0.138	0
0.1385	0
0.139	0
0.1395	0
0.14	0
0.1405	0
0.141	0
0.1415	0
0.142	0
0.1425	0
0.143	0
0.1435	0
0.144	0
0.1445	0
0.145	0
0.1455	0
0.146	0
0.1465	0
0.147	0
0.1475	0
0.148	0
0.1485	0
0.149	0
0.1495	0
0.15	0
0.1505	0
0.151	0
0.1515	0
0.152	0
0.1525	0
0.153	0
0.1535	0
0.154	0
0.1545	0
0.155	0
0.1555	0
0.156	0
0.1565	0
0.157	0
0.1575	0
0.158	0
0.1585	0
0.159	0
0.1595	0
0.16	0
0.1605	0
0.161	0
0.1615	0
0.162	0
0.1625	0
0.163	0
0.1635	0
0.164	0
0.1645	0
0.165	0
0.1655	0
0.166	0
0.1665	0
0.167	0
0.1675	0
0.168	0
0.1685	0
0.169	0
0.1695	0
0.17	0
0.1705	0
0.171	0
0.1715	0
0.172	0
0.1725	0
0.173	0
0.1735	0
0.174	0
0.1745	0
0.175	0
0.1755	0
0.176	0
0.1765	0
0.177	0
0.1775	0
0.178	0
0.1785	0
0.179	0
0.1795	0
0.18	0
0.1805	0
0.181	0
0.1815	0
0.182	0
0.1825	0
0.183	0
0.1835	0
0.184	0
0.1845	0
0.185	0
0.1855	0
0.186	0
0.1865	0
0.187	0
0.1875	0
0.188	0
0.1885	0
0.189	0
0.1895	0
0.19	0
0.1905	0
0.191	0
0.1915	0
0.192	0
0.1925	0
0.193	0
0.1935	0
0.194	0
0.1945	0
0.195	0
0.1955	0
0.196	0
0.1965	0
0.197	0
0.1975	0
0.198	0
0.1985	0
0.199	0
0.1995	0
0.2	0
0.2005	0
0.201	0
0.2015	0
0.202	0
0.2025	0
0.203	0
0.2035	0
0.204	0
0.2045	0
0.205	0
0.2055	0
0.206	0
0.2065	0
0.207	0
0.2075	0
0.208	0
0.2085	0
0.209	0
0.2095	0
0.21	0
0.2105	0
0.211	0
0.2115	0
0.212	0
0.2125	0
0.213	0
0.2135	0
0.214	0
0.2145	0
0.215	0
0.2155	0
0.216	0
0.2165	0
0.217	0
0.2175	0
0.218	0
0.2185	0
0.219	0
0.2195	0
0.22	0
0.2205	0
0.221	0
0.2215	0
0.222	0
0.2225	0
0.223	0
0.2235	0
0.224	0
0.2245	0
0.225	0
0.2255	0
0.226	0
0.2265	0
0.227	0
0.2275	0
0.228	0
0.2285	0
0.229	0
0.2295	0
0.23	0
0.2305	0
0.231	0
0.2315	0
0.232	0
0.2325	0
0.233	0
0.2335	0
0.234	0
0.2345	0
0.235	0
0.2355	0
0.236	0
0.2365	0
0.237	0
0.2375	0
0.238	0
0.2385	0
0.239	0
0.2395	0
0.24	0
0.2405	0
0.241	0
0.2415	0
0.242	0
0.2425	0
0.243	0
0.2435	0
0.244	0
0.2445	0
0.245	0
0.2455	0
0.246	0
0.2465	0
0.247	0
0.2475	0
0.248	0
0.2485	0
0.249	0
0.2495	0
0.25	0
0.2505	0
0.251	0
0.2515	0
0.252	0
0.2525	0
0.253	0
0.2535	0
0.254	0
0.2545	0
0.255	0
0.2555	0
0.256	0
0.2565	0
0.257	0
0.2575	0
0.258	0
0.2585	0
0.259	0
0.2595	0
0.26	0
0.2605	0
0.261	0
0.2615	0
0.262	0
0.2625	0
0.263	0
0.2635	0
0.264	0
0.2645	0
0.265	0
0.2655	0
0.266	0
0.2665	0
0.267	0
0.2675	0
0.268	0
0.2685	0
0.269	0
0.2695	0
0.27	0
0.2705	0
0.271	0
0.2715	0
0.272	0
0.2725	0
0.273	0
0.2735	0
0.274	0
0.2745	0
0.275	0
0.2755	0
0.276	0
0.2765	0
0.277	0
0.2775	0
0.278	0
0.2785	0
0.279	0
0.2795	0
0.28	0
0.2805	0
0.281	0
0.2815	0
0.282	0
0.2825	0
0.283	0
0.2835	0
0.284	0
0.2845	0
0.285	0
0.2855	0
0.286	0
0.2865	0
0.287	0
0.2875	0
0.288	0
0.2885	0
0.289	0
0.2895	0
0.29	0
0.2905	0
0.291	0
0.2915	0
0.292	0
0.2925	0
0.293	0
0.2935	0
0.294	0
0.2945	0
0.295	0
0.2955	0
0.296	0
0.2965	0
0.297	0
0.2975	0
0.298	0
0.2985	0
0.299	0
0.2995	0
0.3	0
0.3005	0
0.301	0
0.3015	0
0.302	0
0.3025	0
0.303	0
0.3035	0
0.304	0
0.3045	0
0.305	0
0.3055	0
0.306	0
0.3065	0
0.307	0
0.3075	0
0.308	0
0.3085	0
0.309	0
0.3095	0
0.31	0
0.3105	0
0.311	0
0.3115	0
0.312	0
0.3125	0
0.313	0
0.3135	0
0.314	0
0.3145	0
0.315	0
0.3155	0
0.316	0
0.3165	0
0.317	0
0.3175	0
0.318	0
0.3185	0
0.319	0
0.3195	0
0.32	0
0.3205	0
0.321	0
0.3215	0
0.322	0
0.3225	0
0.323	0
0.3235	0
0.324	0
0.3245	0
0.325	0
0.3255	0
0.326	0
0.3265	0
0.327	0
0.3275	0
0.328	0
0.3285	0
0.329	0
0.3295	0
0.33	0
0.3305	0
0.331	0
0.3315	0
0.332	0
0.3325	0
0.333	0
0.3335	0
0.334	0
0.3345	0
0.335	0
0.3355	0
0.336	0
0.3365	0
0.337	0
0.3375	0
0.338	0
0.3385	0
0.339	0
0.3395	0.31924
0.34	2.0959
0.3405	3.8715
0.341	5.6459
0.3415	7.4193
0.342	9.1915
0.3425	10.963
0.343	12.734
0.3435	14.517
0.344	16.319
0.3445	18.138
0.345	19.975
0.3455	21.83
0.346	23.703
0.3465	25.594
0.347	27.502
0.3475	29.428
0.348	31.372
0.3485	33.333
0.349	35.313
0.3495	37.31
0.35	39.325
0.3505	41.363
0.351	43.43
0.3515	45.525
0.352	47.649
0.3525	49.802
0.353	51.984
0.3535	54.194
0.354	56.433
0.3545	58.7
0.355	60.996
0.3555	63.321
0.356	65.674
0.3565	68.056
0.357	70.467
0.3575	72.906
0.358	75.374
0.3585	77.87
0.359	80.395
0.3595	82.948
0.36	85.529
0.3605	88.139
0.361	90.777
0.3615	93.444
0.362	96.138
0.3625	98.862
0.363	101.61
0.3635	104.39
0.364	107.2
0.3645	110.04
0.365	112.91
0.3655	115.82
0.366	118.75
0.3665	121.73
0.367	124.74
0.3675	127.78
0.368	130.86
0.3685	133.97
0.369	137.11
0.3695	140.29
0.37	143.51
0.3705	146.75
0.371	150.04
0.3715	153.35
0.372	156.71
0.3725	160.1
0.373	163.53
0.3735	166.99
0.374	170.49
0.3745	174.03
0.375	177.61
0.3755	181.23
0.376	184.88
0.3765	188.57
0.377	192.29
0.3775	196.06
0.378	199.86
0.3785	203.7
0.379	207.58
0.3795	211.5
0.38	215.47
0.3805	219.49
0.381	223.55
0.3815	227.66
0.382	231.81
0.3825	236
0.383	240.25
0.3835	244.53
0.384	248.87
0.3845	253.25
0.385	257.67
0.3855	262.14
0.386	266.66
0.3865	271.22
0.387	275.82
0.3875	280.47
0.388	285.17
0.3885	289.91
0.389	294.7
0.3895	299.53
0.39	304.4
0.3905	309.32
0.391	314.29
0.3915	319.3
0.392	324.36
0.3925	329.46
0.393	334.61
0.3935	339.83
0.394	345.13
0.3945	350.51
0.395	355.97
0.3955	361.51
0.396	367.13
0.3965	372.83
0.397	378.61
0.3975	384.48
0.398	390.42
0.3985	396.44
0.399	402.54
0.3995	408.72
0.4	414.98
0.4005	421.27
0.401	427.54
0.4015	433.8
0.402	440.04
0.4025	446.26
0.403	452.46
0.4035	458.65
0.404	464.82
0.4045	470.97
0.405	477.1
0.4055	483.22
0.406	489.32
0.4065	495.4
0.407	501.46
0.4075	507.5
0.408	513.47
0.4085	519.39
0.409	525.26
0.4095	531.06
0.41	536.8
0.4105	542.49
0.411	548.12
0.4115	553.69
0.412	559.2
0.4125	564.66
0.413	570.05
0.4135	575.39
0.414	580.67
0.4145	585.89
0.415	591.05
0.4155	596.14
0.416	601.16
0.4165	606.11
0.417	611
0.4175	615.82
0.418	620.57
0.4185	625.26
0.419	629.88
0.4195	634.43
0.42	638.91
0.4205	643.33
0.421	647.68
0.4215	651.97
0.422	656.17
0.4225	660.29
0.423	664.32
0.4235	668.27
0.424	672.13
0.4245	675.9
0.425	679.59
0.4255	683.19
0.426	686.71
0.4265	690.14
0.427	693.48
0.4275	696.74
0.428	699.91
0.4285	702.99
0.429	705.99
0.4295	708.87
0.43	711.66
0.4305	714.34
0.431	716.92
0.4315	719.39
0.432	721.76
0.4325	724.03
0.433	726.2
0.4335	728.26
0.434	730.21
0.4345	732.07
0.435	733.82
0.4355	735.46
0.436	737
0.4365	738.42
0.437	739.71
0.4375	740.87
0.438	741.91
0.4385	742.82
0.439	743.61
0.4395	744.27
0.44	744.8
0.4405	745.21
0.441	745.49
0.4415	745.65
0.442	745.68
0.4425	745.59
0.443	745.37
0.4435	745.01
0.444	744.52
0.4445	743.88
0.445	743.11
0.4455	742.2
0.446	741.15
0.4465	739.96
0.447	738.64
0.4475	737.17
0.448	735.57
0.4485	733.83
0.449	731.95
0.4495	729.93
0.45	727.78
0.4505	725.46
0.451	722.97
0.4515	720.3
0.452	717.45
0.4525	714.42
0.453	711.22
0.4535	707.84
0.454	704.27
0.4545	700.54
0.455	696.62
0.4555	692.53
0.456	688.25
0.4565	683.8
0.457	679.18
0.4575	674.4
0.458	669.56
0.4585	664.65
0.459	659.69
0.4595	654.67
0.46	649.58
0.4605	644.43
0.461	639.23
0.4615	633.96
0.462	628.63
0.4625	623.24
0.463	617.79
0.4635	612.28
0.464	606.7
0.4645	601.08
0.465	595.48
0.4655	589.92
0.466	584.4
0.4665	578.92
0.467	573.48
0.4675	568.08
0.468	562.73
0.4685	557.41
0.469	552.14
0.4695	546.9
0.47	541.71
0.4705	536.55
0.471	531.44
0.4715	526.37
0.472	521.33
0.4725	516.31
0.473	511.33
0.4735	506.37
0.474	501.43
0.4745	496.53
0.475	491.65
0.4755	486.8
0.476	481.97
0.4765	477.17
0.477	472.4
0.4775	467.65
0.478	462.94
0.4785	458.25
0.479	453.59
0.4795	448.97
0.48	444.39
0.4805	439.85
0.481	435.35
0.4815	430.89
0.482	426.48
0.4825	422.1
0.483	417.76
0.4835	413.47
0.484	409.21
0.4845	405
0.485	400.82
0.4855	396.69
0.486	392.59
0.4865	388.54
0.487	384.54
0.4875	380.57
0.488	376.65
0.4885	372.78
0.489	368.95
0.4895	365.16
0.49	361.41
0.4905	357.71
0.491	354.06
0.4915	350.44
0.492	346.87
0.4925	343.35
0.493	339.86
0.4935	336.43
0.494	333.04
0.4945	329.71
0.495	326.42
0.4955	323.18
0.496	319.99
0.4965	316.85
0.497	313.75
0.4975	310.71
0.498	307.71
0.4985	304.77
0.499	301.87
0.4995	299.02
0.5	296.22
0.5005	293.47
0.501	290.77
0.5015	288.12
0.502	285.51
0.5025	282.96
0.503	280.46
0.5035	278
0.504	275.59
0.5045	273.23
0.505	270.92
0.5055	268.66
0.506	266.45
0.5065	264.29
0.507	262.18
0.5075	260.12
0.508	258.11
0.5085	256.17
0.509	254.28
0.5095	252.46
0.51	250.69
0.5105	248.99
0.511	247.34
0.5115	245.75
0.512	244.22
0.5125	242.75
0.513	241.34
0.5135	239.99
0.514	238.7
0.5145	237.46
0.515	236.25
0.5155	235.06
0.516	233.89
0.5165	232.74
0.517	231.61
0.5175	230.5
0.518	229.42
0.5185	228.35
0.519	227.3
0.5195	226.27
0.52	225.26
0.5205	224.28
0.521	223.31
0.5215	222.36
0.522	221.42
0.5225	220.46
0.523	219.49
0.5235	218.52
0.524	217.53
0.5245	216.53
0.525	215.53
0.5255	214.51
0.526	213.48
0.5265	212.44
0.527	211.39
0.5275	210.33
0.528	209.27
0.5285	208.19
0.529	207.1
0.5295	206.01
0.53	204.92
0.5305	203.82
0.531	202.72
0.5315	201.61
0.532	200.5
0.5325	199.39
0.533	198.27
0.5335	197.15
0.534	196.03
0.5345	194.9
0.535	193.77
0.5355	192.64
0.536	191.5
0.5365	190.36
0.537	189.21
0.5375	188.06
0.538	186.9
0.5385	185.74
0.539	184.57
0.5395	183.4
0.54	182.23
0.5405	181.05
0.541	179.86
0.5415	178.67
0.542	177.48
0.5425	176.28
0.543	175.07
0.5435	173.86
0.544	172.65
0.5445	171.44
0.545	170.22
0.5455	169
0.546	167.77
0.5465	166.54
0.547	165.31
0.5475	164.08
0.548	162.84
0.5485	161.6
0.549	160.35
0.5495	159.1
0.55	157.85
0.5505	156.59
0.551	155.33
0.5515	154.06
0.552	152.79
0.5525	151.52
0.553	150.23
0.5535	148.95
0.554	147.66
0.5545	146.36
0.555	145.06
0.5555	143.75
0.556	142.44
0.5565	141.13
0.557	139.81
0.5575	138.48
0.558	137.15
0.5585	135.82
0.559	134.49
0.5595	133.16
0.56	131.82
0.5605	130.48
0.561	129.14
0.5615	127.8
0.562	126.46
0.5625	125.11
0.563	123.76
0.5635	122.41
0.564	121.05
0.5645	119.7
0.565	118.33
0.5655	116.96
0.566	115.57
0.5665	114.18
0.567	112.78
0.5675	111.37
0.568	109.95
0.5685	108.52
0.569	107.08
0.5695	105.63
0.57	104.18
0.5705	102.71
0.571	101.23
0.5715	99.75
0.572	98.27
0.5725	96.803
0.573	95.348
0.5735	93.906
0.574	92.477
0.5745	91.059
0.575	89.655
0.5755	88.263
0.576	86.883
0.5765	85.516
0.577	84.162
0.5775	82.82
0.578	81.491
0.5785	80.174
0.579	78.876
0.5795	77.61
0.58	76.374
0.5805	75.169
0.581	73.996
0.5815	72.853
0.582	71.741
0.5825	70.661
0.583	69.611
0.5835	68.593
0.584	67.605
0.5845	66.649
0.585	65.723
0.5855	64.829
0.586	63.965
0.5865	63.128
0.587	62.319
0.5875	61.537
0.588	60.782
0.5885	60.055
0.589	59.355
0.5895	58.682
0.59	58.036
0.5905	57.417
0.591	56.826
0.5915	56.262
0.592	55.725
0.5925	55.215
0.593	54.733
0.5935	54.28
0.594	53.857
0.5945	53.463
0.595	53.099
0.5955	52.764
0.596	52.46
0.5965	52.185
0.597	51.939
0.5975	51.724
0.598	51.538
0.5985	51.382
0.599	51.256
0.5995	51.159
0.6	51.092
0.6005	51.054
0.601	51.045
0.6015	51.064
0.602	51.112
0.6025	51.189
0.603	51.295
0.6035	51.429
0.604	51.592
0.6045	51.783
0.605	52.003
0.6055	52.252
0.606	52.53
0.6065	52.836
0.607	53.171
0.6075	53.535
0.608	53.929
0.6085	54.354
0.609	54.81
0.6095	55.296
0.61	55.813
0.6105	56.361
0.611	56.939
0.6115	57.548
0.612	58.187
0.6125	58.857
0.613	59.558
0.6135	60.289
0.614	61.051
0.6145	61.844
0.615	62.665
0.6155	63.516
0.616	64.395
0.6165	65.303
0.617	66.24
0.6175	67.207
0.618	68.202
0.6185	69.226
0.619	70.278
0.6195	71.36
0.62	72.471
0.6205	73.611
0.621	74.779
0.6215	75.977
0.622	77.207
0.6225	78.471
0.623	79.77
0.6235	81.103
0.624	82.471
0.6245	83.873
0.625	85.31
0.6255	86.781
0.626	88.286
0.6265	89.826
0.627	91.4
0.6275	93.009
0.628	94.652
0.6285	96.33
0.629	98.035
0.6295	99.758
0.63	101.5
0.6305	103.26
0.631	105.03
0.6315	106.82
0.632	108.63
0.6325	110.45
0.633	112.3
0.6335	114.16
0.634	116.03
0.6345	117.93
0.635	119.84
0.6355	121.76
0.636	123.7
0.6365	125.64
0.637	127.56
0.6375	129.47
0.638	131.37
0.6385	133.25
0.639	135.13
0.6395	137
0.64	138.85
0.6405	140.7
0.641	142.53
0.6415	144.36
0.642	146.17
0.6425	147.97
0.643	149.76
0.6435	151.55
0.644	153.33
0.6445	155.1
0.645	156.88
0.6455	158.65
0.646	160.41
0.6465	162.18
0.647	163.93
0.6475	165.69
0.648	167.44
0.6485	169.19
0.649	170.93
0.6495	172.67
0.65	174.4
0.6505	176.13
0.651	177.85
0.6515	179.57
0.652	181.28
0.6525	182.98
0.653	184.68
0.6535	186.36
0.654	188.05
0.6545	189.72
0.655	191.39
0.6555	193.05
0.656	194.7
0.6565	196.35
0.657	197.99
0.6575	199.62
0.658	201.25
0.6585	202.87
0.659	204.48
0.6595	206.09
0.66	207.69
0.6605	209.28
0.661	210.87
0.6615	212.45
0.662	214.02
0.6625	215.59
0.663	217.14
0.6635	218.7
0.664	220.24
0.6645	221.78
0.665	223.31
0.6655	224.84
0.666	226.35
0.6665	227.87
0.667	229.37
0.6675	230.86
0.668	232.35
0.6685	233.83
0.669	235.31
0.6695	236.78
0.67	238.24
0.6705	239.69
0.671	241.14
0.6715	242.58
0.672	244.01
0.6725	245.43
0.673	246.84
0.6735	248.25
0.674	249.64
0.6745	251.03
0.675	252.41
0.6755	253.78
0.676	255.14
0.6765	256.49
0.677	257.83
0.6775	259.17
0.678	260.49
0.6785	261.81
0.679	263.12
0.6795	264.42
0.68	265.72
0.6805	267.01
0.681	268.3
0.6815	269.57
0.682	270.85
0.6825	272.11
0.683	273.37
0.6835	274.62
0.684	275.87
0.6845	277.11
0.685	278.34
0.6855	279.57
0.686	280.79
0.6865	282
0.687	283.19
0.6875	284.36
0.688	285.52
0.6885	286.66
0.689	287.79
0.6895	288.9
0.69	289.99
0.6905	291.07
0.691	292.14
0.6915	293.19
0.692	294.22
0.6925	295.24
0.693	296.24
0.6935	297.22
0.694	298.16
0.6945	299.08
0.695	299.96
0.6955	300.82
0.696	301.64
0.6965	302.43
0.697	303.2
0.6975	303.93
0.698	304.64
0.6985	305.31
0.699	305.95
0.6995	306.57
0.7	307.15
0.7005	307.7
0.701	308.23
0.7015	308.73
0.702	309.2
0.7025	309.65
0.703	310.07
0.7035	310.46
0.704	310.82
0.7045	311.16
0.705	311.47
0.7055	311.75
0.706	312
0.7065	312.23
0.707	312.43
0.7075	312.6
0.708	312.74
0.7085	312.85
0.709	312.93
0.7095	312.99
0.71	313.01
0.7105	313
0.711	312.96
0.7115	312.89
0.712	312.79
0.7125	312.66
0.713	312.5
0.7135	312.31
0.714	312.09
0.7145	311.84
0.715	311.56
0.7155	311.25
0.716	310.91
0.7165	310.54
0.717	310.14
0.7175	309.71
0.718	309.25
0.7185	308.76
0.719	308.24
0.7195	307.69
0.72	307.11
0.7205	306.5
0.721	305.87
0.7215	305.2
0.722	304.5
0.7225	303.76
0.723	303
0.7235	302.2
0.724	301.37
0.7245	300.51
0.725	299.61
0.7255	298.68
0.726	297.72
0.7265	296.72
0.727	295.7
0.7275	294.64
0.728	293.54
0.7285	292.42
0.729	291.26
0.7295	290.07
0.73	288.85
0.7305	287.6
0.731	286.32
0.7315	285.01
0.732	283.66
0.7325	282.29
0.733	280.88
0.7335	279.44
0.734	277.97
0.7345	276.47
0.735	274.94
0.7355	273.38
0.736	271.78
0.7365	270.15
0.737	268.48
0.7375	266.77
0.738	265.03
0.7385	263.25
0.739	261.43
0.7395	259.57
0.74	257.68
0.7405	255.75
0.741	253.78
0.7415	251.77
0.742	249.73
0.7425	247.65
0.743	245.53
0.7435	243.39
0.744	241.22
0.7445	239.03
0.745	236.82
0.7455	234.59
0.746	232.33
0.7465	230.05
0.747	227.74
0.7475	225.41
0.748	223.06
0.7485	220.69
0.749	218.29
0.7495	215.87
0.75	213.43
0.7505	210.98
0.751	208.53
0.7515	206.08
0.752	203.64
0.7525	201.21
0.753	198.77
0.7535	196.34
0.754	193.92
0.7545	191.5
0.755	189.08
0.7555	186.67
0.756	184.26
0.7565	181.86
0.757	179.46
0.7575	177.06
0.758	174.66
0.7585	172.26
0.759	169.87
0.7595	167.47
0.76	165.06
0.7605	162.66
0.761	160.26
0.7615	157.86
0.762	155.46
0.7625	153.05
0.763	150.65
0.7635	148.24
0.764	145.83
0.7645	143.43
0.765	141.02
0.7655	138.62
0.766	136.22
0.7665	133.83
0.767	131.43
0.7675	129.04
0.768	126.65
0.7685	124.26
0.769	121.88
0.7695	119.5
0.77	117.12
0.7705	114.74
0.771	112.37
0.7715	110
0.772	107.63
0.7725	105.26
0.773	102.9
0.7735	100.53
0.774	98.173
0.7745	95.814
0.775	93.458
0.7755	91.103
0.776	88.751
0.7765	86.401
0.777	84.052
0.7775	81.706
0.778	79.362
0.7785	77.02
0.779	74.681
0.7795	72.345
0.78	70.012
0.7805	67.683
0.781	65.357
0.7815	63.035
0.782	60.716
0.7825	58.401
0.783	56.089
0.7835	53.781
0.784	51.476
0.7845	49.175
0.785	46.877
0.7855	44.582
0.786	42.291
0.7865	40.004
0.787	37.719
0.7875	35.439
0.788	33.162
0.7885	30.888
0.789	28.617
0.7895	26.351
0.79	24.087
0.7905	21.827
0.791	19.571
0.7915	17.318
0.792	15.068
0.7925	12.822
0.793	10.58
0.7935	8.3415
0.794	6.1075
0.7945	3.8779
0.795	1.6527
0.7955	0
0.796	0
0.7965	0
0.797	0
0.7975	0
0.798	0
0.7985	0
0.799	0
0.7995	0
0.8	0
