# Supplementary material for: Assessment of transmitral and left atrial appendage flow rate from cardiac 4D-CT
Source: Commun Med (Lond). 2023 Feb 11;3:22. doi: 10.1038/s43856-023-00252-6 (PMC9922288; doi:10.1038/s43856-023-00252-6)
Supplement: Supplementary file 4 — Supplementary Data 1 [file 43856_2023_252_MOESM4_ESM.zip › SupplementaryData1/Figure3_MVflow/MVflow_Subject3MR.csv]

0	-43.368
0.022	-53.51
0.044	-56.016
0.066	-55.008
0.088	-50.871
0.11	-45.943
0.132	-37.717
0.154	-26.352
0.176	-19.183
0.198	-13.09
0.22	-13.967
0.242	-12.782
0.264	-8.829
0.286	15.251
0.308	63.595
0.33	132.49
0.352	201.98
0.374	266.2
0.396	315.29
0.418	343.28
0.44	338.82
0.462	307.05
0.484	261.85
0.506	215.22
0.528	168.9
0.55	123
0.572	86.969
0.594	68.431
0.616	83.237
0.638	134.43
0.66	217.93
0.682	298.83
0.704	332.05
0.726	289.36
0.748	186.52
0.77	74.272
0.792	-0.5358
0.814	-27.627
0.836	-30.028
0.858	-33.522
