# Supplementary material for: Assessment of transmitral and left atrial appendage flow rate from cardiac 4D-CT
Source: Commun Med (Lond). 2023 Feb 11;3:22. doi: 10.1038/s43856-023-00252-6 (PMC9922288; doi:10.1038/s43856-023-00252-6)
Supplement: Supplementary file 4 — Supplementary Data 1 [file 43856_2023_252_MOESM4_ESM.zip › SupplementaryData1/Figure3_MVflow/MVflow_Subject4CT.csv]

0	0
0.0005	0
0.001	0
0.0015	0
0.002	0
0.0025	0
0.003	0
0.0035	0
0.004	0
0.0045	0
0.005	0
0.0055	0
0.006	0
0.0065	0
0.007	0
0.0075	0
0.008	0
0.0085	0
0.009	0
0.0095	0
0.01	0
0.0105	0
0.011	0
0.0115	0
0.012	0
0.0125	0
0.013	0
0.0135	0
0.014	0
0.0145	0
0.015	0
0.0155	0
0.016	0
0.0165	0
0.017	0
0.0175	0
0.018	0
0.0185	0
0.019	0
0.0195	0
0.02	0
0.0205	0
0.021	0
0.0215	0
0.022	0
0.0225	0
0.023	0
0.0235	0
0.024	0
0.0245	0
0.025	0
0.0255	0
0.026	0
0.0265	0
0.027	0
0.0275	0
0.028	0
0.0285	0
0.029	0
0.0295	0
0.03	0
0.0305	0
0.031	0
0.0315	0
0.032	0
0.0325	0
0.033	0
0.0335	0
0.034	0
0.0345	0
0.035	0
0.0355	0
0.036	0
0.0365	0
0.037	0
0.0375	0
0.038	0
0.0385	0
0.039	0
0.0395	0
0.04	0
0.0405	0
0.041	0
0.0415	0
0.042	0
0.0425	0
0.043	0
0.0435	0
0.044	0
0.0445	0
0.045	0
0.0455	0
0.046	0
0.0465	0
0.047	0
0.0475	0
0.048	0
0.0485	0
0.049	0
0.0495	0
0.05	0
0.0505	0
0.051	0
0.0515	0
0.052	0
0.0525	0
0.053	0
0.0535	0
0.054	0
0.0545	0
0.055	0
0.0555	0
0.056	0
0.0565	0
0.057	0
0.0575	0
0.058	0
0.0585	0
0.059	0
0.0595	0
0.06	0
0.0605	0
0.061	0
0.0615	0
0.062	0
0.0625	0
0.063	0
0.0635	0
0.064	0
0.0645	0
0.065	0
0.0655	0
0.066	0
0.0665	0
0.067	0
0.0675	0
0.068	0
0.0685	0
0.069	0
0.0695	0
0.07	0
0.0705	0
0.071	0
0.0715	0
0.072	0
0.0725	0
0.073	0
0.0735	0
0.074	0
0.0745	0
0.075	0
0.0755	0
0.076	0
0.0765	0
0.077	0
0.0775	0
0.078	0
0.0785	0
0.079	0
0.0795	0
0.08	0
0.0805	0
0.081	0
0.0815	0
0.082	0
0.0825	0
0.083	0
0.0835	0
0.084	0
0.0845	0
0.085	0
0.0855	0
0.086	0
0.0865	0
0.087	0
0.0875	0
0.088	0
0.0885	0
0.089	0
0.0895	0
0.09	0
0.0905	0
0.091	0
0.0915	0
0.092	0
0.0925	0
0.093	0
0.0935	0
0.094	0
0.0945	0
0.095	0
0.0955	0
0.096	0
0.0965	0
0.097	0
0.0975	0
0.098	0
0.0985	0
0.099	0
0.0995	0
0.1	0
0.1005	0
0.101	0
0.1015	0
0.102	0
0.1025	0
0.103	0
0.1035	0
0.104	0
0.1045	0
0.105	0
0.1055	0
0.106	0
0.1065	0
0.107	0
0.1075	0
0.108	0
0.1085	0
0.109	0
0.1095	0
0.11	0
0.1105	0
0.111	0
0.1115	0
0.112	0
0.1125	0
0.113	0
0.1135	0
0.114	0
0.1145	0
0.115	0
0.1155	0
0.116	0
0.1165	0
0.117	0
0.1175	0
0.118	0
0.1185	0
0.119	0
0.1195	0
0.12	0
0.1205	0
0.121	0
0.1215	0
0.122	0
0.1225	0
0.123	0
0.1235	0
0.124	0
0.1245	0
0.125	0
0.1255	0
0.126	0
0.1265	0
0.127	0
0.1275	0
0.128	0
0.1285	0
0.129	0
0.1295	0
0.13	0
0.1305	0
0.131	0
0.1315	0
0.132	0
0.1325	0
0.133	0
0.1335	0
0.134	0
0.1345	0
0.135	0
0.1355	0
0.136	0
0.1365	0
0.137	0
0.1375	0
0.138	0
0.1385	0
0.139	0
0.1395	0
0.14	0
0.1405	0
0.141	0
0.1415	0
0.142	0
0.1425	0
0.143	0
0.1435	0
0.144	0
0.1445	0
0.145	0
0.1455	0
0.146	0
0.1465	0
0.147	0
0.1475	0
0.148	0
0.1485	0
0.149	0
0.1495	0
0.15	0
0.1505	0
0.151	0
0.1515	0
0.152	0
0.1525	0
0.153	0
0.1535	0
0.154	0
0.1545	0
0.155	0
0.1555	0
0.156	0
0.1565	0
0.157	0
0.1575	0
0.158	0
0.1585	0
0.159	0
0.1595	0
0.16	0
0.1605	0
0.161	0
0.1615	0
0.162	0
0.1625	0
0.163	0
0.1635	0
0.164	0
0.1645	0
0.165	0
0.1655	0
0.166	0
0.1665	0
0.167	0
0.1675	0
0.168	0
0.1685	0
0.169	0
0.1695	0
0.17	0
0.1705	0
0.171	0
0.1715	0
0.172	0
0.1725	0
0.173	0
0.1735	0
0.174	0
0.1745	0
0.175	0
0.1755	0
0.176	0
0.1765	0
0.177	0
0.1775	0
0.178	0
0.1785	0
0.179	0
0.1795	0
0.18	0
0.1805	0
0.181	0
0.1815	0
0.182	0
0.1825	0
0.183	0
0.1835	0
0.184	0
0.1845	0
0.185	0
0.1855	0
0.186	0
0.1865	0
0.187	0
0.1875	0
0.188	0
0.1885	0
0.189	0
0.1895	0
0.19	0
0.1905	0
0.191	0
0.1915	0
0.192	0
0.1925	0
0.193	0
0.1935	0
0.194	0
0.1945	0
0.195	0
0.1955	0
0.196	0
0.1965	0
0.197	0
0.1975	0
0.198	0
0.1985	0
0.199	0
0.1995	0
0.2	0
0.2005	0
0.201	0
0.2015	0
0.202	0
0.2025	0
0.203	0
0.2035	0
0.204	0
0.2045	0
0.205	0
0.2055	0
0.206	0
0.2065	0
0.207	0
0.2075	0
0.208	0
0.2085	0
0.209	0
0.2095	0
0.21	0
0.2105	0
0.211	0
0.2115	0
0.212	0
0.2125	0
0.213	0
0.2135	0
0.214	0
0.2145	0
0.215	0
0.2155	0
0.216	0
0.2165	0
0.217	0
0.2175	0
0.218	0
0.2185	0
0.219	0
0.2195	0
0.22	0
0.2205	0
0.221	0
0.2215	0
0.222	0
0.2225	0
0.223	0
0.2235	0
0.224	0
0.2245	0
0.225	0
0.2255	0
0.226	0
0.2265	0
0.227	0
0.2275	0
0.228	0
0.2285	0
0.229	0
0.2295	0
0.23	0
0.2305	0
0.231	0
0.2315	0
0.232	0
0.2325	0
0.233	0
0.2335	0
0.234	0
0.2345	0
0.235	0
0.2355	0
0.236	0
0.2365	0
0.237	0
0.2375	0
0.238	0
0.2385	0
0.239	0
0.2395	0
0.24	0
0.2405	0
0.241	0
0.2415	0
0.242	0
0.2425	0
0.243	0
0.2435	0
0.244	0
0.2445	0
0.245	0
0.2455	0
0.246	0
0.2465	0
0.247	0
0.2475	0
0.248	0
0.2485	0
0.249	0
0.2495	0
0.25	0
0.2505	0
0.251	0
0.2515	0
0.252	0
0.2525	0
0.253	0
0.2535	0
0.254	0
0.2545	0
0.255	0
0.2555	0
0.256	0
0.2565	0
0.257	0
0.2575	0
0.258	0
0.2585	0
0.259	0
0.2595	0
0.26	0
0.2605	0
0.261	0
0.2615	0
0.262	0
0.2625	0
0.263	0
0.2635	0
0.264	0
0.2645	0
0.265	0
0.2655	0
0.266	0
0.2665	0
0.267	0
0.2675	0
0.268	0
0.2685	0
0.269	0
0.2695	0
0.27	0
0.2705	0
0.271	0
0.2715	0
0.272	0
0.2725	0
0.273	0
0.2735	0
0.274	0
0.2745	0
0.275	0
0.2755	0
0.276	0
0.2765	0
0.277	0
0.2775	0
0.278	0
0.2785	0
0.279	0
0.2795	0
0.28	0
0.2805	0
0.281	0
0.2815	0
0.282	0
0.2825	0
0.283	0
0.2835	0
0.284	0
0.2845	0
0.285	0
0.2855	0
0.286	0
0.2865	0
0.287	0
0.2875	0
0.288	0
0.2885	0
0.289	0
0.2895	0
0.29	0
0.2905	0
0.291	0
0.2915	0
0.292	0
0.2925	0
0.293	0
0.2935	0
0.294	0
0.2945	0
0.295	0
0.2955	0
0.296	0
0.2965	0
0.297	0
0.2975	0
0.298	0
0.2985	0
0.299	0
0.2995	0
0.3	0
0.3005	0
0.301	0
0.3015	0
0.302	0
0.3025	0
0.303	0
0.3035	0
0.304	0
0.3045	0
0.305	0
0.3055	0
0.306	0
0.3065	0
0.307	0
0.3075	0
0.308	0
0.3085	0
0.309	0
0.3095	0
0.31	0
0.3105	0
0.311	0
0.3115	0
0.312	0
0.3125	0
0.313	0
0.3135	0
0.314	0
0.3145	0
0.315	0
0.3155	0
0.316	0
0.3165	0
0.317	0
0.3175	0
0.318	0
0.3185	0
0.319	0
0.3195	0
0.32	0
0.3205	0
0.321	0
0.3215	0
0.322	0
0.3225	0
0.323	0
0.3235	0
0.324	0
0.3245	0
0.325	0
0.3255	0
0.326	0
0.3265	0
0.327	0
0.3275	0
0.328	0
0.3285	0
0.329	0
0.3295	0
0.33	0
0.3305	0
0.331	0
0.3315	0
0.332	1.6536
0.3325	3.5901
0.333	5.5545
0.3335	7.5468
0.334	9.5669
0.3345	11.615
0.335	13.691
0.3355	15.795
0.336	17.927
0.3365	20.086
0.337	22.274
0.3375	24.489
0.338	26.733
0.3385	29.004
0.339	31.303
0.3395	33.629
0.34	35.982
0.3405	38.361
0.341	40.767
0.3415	43.2
0.342	45.66
0.3425	48.146
0.343	50.659
0.3435	53.199
0.344	55.765
0.3445	58.358
0.345	60.978
0.3455	63.625
0.346	66.299
0.3465	69.004
0.347	71.741
0.3475	74.509
0.348	77.307
0.3485	80.137
0.349	82.998
0.3495	85.89
0.35	88.813
0.3505	91.767
0.351	94.752
0.3515	97.769
0.352	100.82
0.3525	103.89
0.353	107.01
0.3535	110.15
0.354	113.33
0.3545	116.54
0.355	119.78
0.3555	123.06
0.356	126.37
0.3565	129.71
0.357	133.09
0.3575	136.5
0.358	139.94
0.3585	143.42
0.359	146.93
0.3595	150.48
0.36	154.06
0.3605	157.69
0.361	161.36
0.3615	165.08
0.362	168.84
0.3625	172.63
0.363	176.48
0.3635	180.36
0.364	184.29
0.3645	188.26
0.365	192.27
0.3655	196.32
0.366	200.42
0.3665	204.55
0.367	208.73
0.3675	212.95
0.368	217.21
0.3685	221.52
0.369	225.86
0.3695	230.24
0.37	234.67
0.3705	239.13
0.371	243.64
0.3715	248.19
0.372	252.78
0.3725	257.4
0.373	262.08
0.3735	266.83
0.374	271.66
0.3745	276.57
0.375	281.56
0.3755	286.62
0.376	291.77
0.3765	296.99
0.377	302.29
0.3775	307.67
0.378	313.13
0.3785	318.67
0.379	324.29
0.3795	329.98
0.38	335.7
0.3805	341.4
0.381	347.07
0.3815	352.72
0.382	358.34
0.3825	363.93
0.383	369.5
0.3835	375.05
0.384	380.57
0.3845	386.06
0.385	391.53
0.3855	396.98
0.386	402.4
0.3865	407.79
0.387	413.13
0.3875	418.41
0.388	423.65
0.3885	428.82
0.389	433.95
0.3895	439.02
0.39	444.03
0.3905	448.99
0.391	453.89
0.3915	458.75
0.392	463.54
0.3925	468.28
0.393	472.97
0.3935	477.6
0.394	482.17
0.3945	486.68
0.395	491.13
0.3955	495.52
0.396	499.85
0.3965	504.12
0.397	508.33
0.3975	512.48
0.398	516.57
0.3985	520.6
0.399	524.57
0.3995	528.48
0.4	532.33
0.4005	536.11
0.401	539.81
0.4015	543.44
0.402	546.99
0.4025	550.47
0.403	553.87
0.4035	557.2
0.404	560.46
0.4045	563.64
0.405	566.74
0.4055	569.77
0.406	572.73
0.4065	575.61
0.407	578.41
0.4075	581.12
0.408	583.75
0.4085	586.29
0.409	588.74
0.4095	591.1
0.41	593.37
0.4105	595.56
0.411	597.66
0.4115	599.67
0.412	601.59
0.4125	603.43
0.413	605.18
0.4135	606.84
0.414	608.39
0.4145	609.85
0.415	611.19
0.4155	612.44
0.416	613.57
0.4165	614.6
0.417	615.53
0.4175	616.35
0.418	617.06
0.4185	617.67
0.419	618.18
0.4195	618.57
0.42	618.87
0.4205	619.05
0.421	619.12
0.4215	619.06
0.422	618.9
0.4225	618.61
0.423	618.2
0.4235	617.68
0.424	617.04
0.4245	616.29
0.425	615.41
0.4255	614.42
0.426	613.31
0.4265	612.08
0.427	610.73
0.4275	609.25
0.428	607.62
0.4285	605.84
0.429	603.91
0.4295	601.83
0.43	599.61
0.4305	597.24
0.431	594.72
0.4315	592.05
0.432	589.23
0.4325	586.26
0.433	583.15
0.4335	579.89
0.434	576.5
0.4345	573.05
0.435	569.56
0.4355	566.03
0.436	562.45
0.4365	558.83
0.437	555.17
0.4375	551.46
0.438	547.71
0.4385	543.92
0.439	540.08
0.4395	536.2
0.44	532.27
0.4405	528.31
0.441	524.33
0.4415	520.37
0.442	516.43
0.4425	512.51
0.443	508.61
0.4435	504.72
0.444	500.86
0.4445	497.02
0.445	493.2
0.4455	489.39
0.446	485.61
0.4465	481.84
0.447	478.1
0.4475	474.37
0.448	470.66
0.4485	466.96
0.449	463.28
0.4495	459.6
0.45	455.94
0.4505	452.3
0.451	448.66
0.4515	445.04
0.452	441.44
0.4525	437.84
0.453	434.26
0.4535	430.69
0.454	427.14
0.4545	423.6
0.455	420.08
0.4555	416.58
0.456	413.11
0.4565	409.65
0.457	406.22
0.4575	402.8
0.458	399.4
0.4585	396.03
0.459	392.68
0.4595	389.34
0.46	386.03
0.4605	382.74
0.461	379.46
0.4615	376.21
0.462	372.99
0.4625	369.78
0.463	366.61
0.4635	363.45
0.464	360.32
0.4645	357.21
0.465	354.12
0.4655	351.06
0.466	348.01
0.4665	345
0.467	342
0.4675	339.03
0.468	336.09
0.4685	333.17
0.469	330.28
0.4695	327.42
0.47	324.59
0.4705	321.79
0.471	319.01
0.4715	316.27
0.472	313.55
0.4725	310.86
0.473	308.2
0.4735	305.57
0.474	302.97
0.4745	300.4
0.475	297.85
0.4755	295.34
0.476	292.85
0.4765	290.4
0.477	287.97
0.4775	285.58
0.478	283.21
0.4785	280.87
0.479	278.57
0.4795	276.29
0.48	274.04
0.4805	271.82
0.481	269.64
0.4815	267.48
0.482	265.36
0.4825	263.29
0.483	261.25
0.4835	259.25
0.484	257.29
0.4845	255.37
0.485	253.49
0.4855	251.64
0.486	249.84
0.4865	248.08
0.487	246.35
0.4875	244.67
0.488	243.02
0.4885	241.4
0.489	239.79
0.4895	238.18
0.49	236.59
0.4905	235.01
0.491	233.43
0.4915	231.87
0.492	230.32
0.4925	228.78
0.493	227.25
0.4935	225.73
0.494	224.22
0.4945	222.72
0.495	221.23
0.4955	219.73
0.496	218.21
0.4965	216.69
0.497	215.15
0.4975	213.6
0.498	212.03
0.4985	210.46
0.499	208.87
0.4995	207.27
0.5	205.66
0.5005	204.03
0.501	202.4
0.5015	200.75
0.502	199.09
0.5025	197.43
0.503	195.77
0.5035	194.1
0.504	192.43
0.5045	190.75
0.505	189.08
0.5055	187.4
0.506	185.71
0.5065	184.03
0.507	182.34
0.5075	180.64
0.508	178.94
0.5085	177.24
0.509	175.54
0.5095	173.82
0.51	172.1
0.5105	170.37
0.511	168.63
0.5115	166.89
0.512	165.14
0.5125	163.38
0.513	161.62
0.5135	159.85
0.514	158.07
0.5145	156.28
0.515	154.49
0.5155	152.69
0.516	150.89
0.5165	149.08
0.517	147.27
0.5175	145.46
0.518	143.64
0.5185	141.81
0.519	139.99
0.5195	138.15
0.52	136.32
0.5205	134.48
0.521	132.63
0.5215	130.79
0.522	128.93
0.5225	127.07
0.523	125.21
0.5235	123.33
0.524	121.45
0.5245	119.56
0.525	117.67
0.5255	115.77
0.526	113.86
0.5265	111.94
0.527	110.01
0.5275	108.08
0.528	106.14
0.5285	104.2
0.529	102.25
0.5295	100.29
0.53	98.338
0.5305	96.381
0.531	94.421
0.5315	92.459
0.532	90.495
0.5325	88.529
0.533	86.561
0.5335	84.591
0.534	82.619
0.5345	80.645
0.535	78.669
0.5355	76.69
0.536	74.701
0.5365	72.699
0.537	70.685
0.5375	68.658
0.538	66.618
0.5385	64.565
0.539	62.499
0.5395	60.42
0.54	58.328
0.5405	56.224
0.541	54.107
0.5415	51.977
0.542	49.834
0.5425	47.689
0.543	45.57
0.5435	43.48
0.544	41.419
0.5445	39.387
0.545	37.383
0.5455	35.407
0.546	33.46
0.5465	31.542
0.547	29.652
0.5475	27.791
0.548	25.959
0.5485	24.155
0.549	22.38
0.5495	20.654
0.55	18.987
0.5505	17.379
0.551	15.832
0.5515	14.343
0.552	12.914
0.5525	11.545
0.553	10.234
0.5535	8.9839
0.554	7.7928
0.5545	6.6612
0.555	5.589
0.5555	4.5763
0.556	3.6214
0.5565	2.7174
0.557	1.8635
0.5575	1.0599
0.558	0.30648
0.5585	0
0.559	0
0.5595	0
0.56	0
0.5605	0
0.561	0
0.5615	0
0.562	0
0.5625	0
0.563	0
0.5635	0
0.564	0
0.5645	0
0.565	0
0.5655	0
0.566	0
0.5665	0
0.567	0
0.5675	0
0.568	0
0.5685	0
0.569	0
0.5695	0
0.57	0
0.5705	0
0.571	0
0.5715	0
0.572	0.40077
0.5725	1.1795
0.573	2.0107
0.5735	2.8942
0.574	3.8301
0.5745	4.8184
0.575	5.8591
0.5755	6.9522
0.576	8.0976
0.5765	9.2967
0.577	10.551
0.5775	11.86
0.578	13.225
0.5785	14.645
0.579	16.12
0.5795	17.65
0.58	19.235
0.5805	20.875
0.581	22.571
0.5815	24.321
0.582	26.127
0.5825	27.988
0.583	29.904
0.5835	31.871
0.584	33.888
0.5845	35.956
0.585	38.074
0.5855	40.242
0.586	42.461
0.5865	44.73
0.587	47.049
0.5875	49.419
0.588	51.839
0.5885	54.309
0.589	56.83
0.5895	59.401
0.59	62.029
0.5905	64.729
0.591	67.499
0.5915	70.341
0.592	73.254
0.5925	76.238
0.593	79.294
0.5935	82.42
0.594	85.618
0.5945	88.887
0.595	92.227
0.5955	95.638
0.596	99.12
0.5965	102.67
0.597	106.24
0.5975	109.81
0.598	113.39
0.5985	116.97
0.599	120.54
0.5995	124.13
0.6	127.71
0.6005	131.3
0.601	134.88
0.6015	138.47
0.602	142.07
0.6025	145.66
0.603	149.26
0.6035	152.84
0.604	156.39
0.6045	159.9
0.605	163.36
0.6055	166.78
0.606	170.16
0.6065	173.5
0.607	176.79
0.6075	180.05
0.608	183.26
0.6085	186.43
0.609	189.55
0.6095	192.64
0.61	195.69
0.6105	198.69
0.611	201.67
0.6115	204.61
0.612	207.52
0.6125	210.4
0.613	213.24
0.6135	216.05
0.614	218.83
0.6145	221.57
0.615	224.29
0.6155	226.96
0.616	229.61
0.6165	232.22
0.617	234.8
0.6175	237.34
0.618	239.85
0.6185	242.31
0.619	244.74
0.6195	247.13
0.62	249.49
0.6205	251.81
0.621	254.09
0.6215	256.33
0.622	258.53
0.6225	260.7
0.623	262.83
0.6235	264.92
0.624	266.98
0.6245	269
0.625	270.98
0.6255	272.92
0.626	274.83
0.6265	276.71
0.627	278.54
0.6275	280.34
0.628	282.11
0.6285	283.84
0.629	285.53
0.6295	287.18
0.63	288.8
0.6305	290.38
0.631	291.92
0.6315	293.43
0.632	294.89
0.6325	296.31
0.633	297.7
0.6335	299.04
0.634	300.34
0.6345	301.61
0.635	302.83
0.6355	304.01
0.636	305.16
0.6365	306.26
0.637	307.33
0.6375	308.35
0.638	309.34
0.6385	310.28
0.639	311.19
0.6395	312.06
0.64	312.88
0.6405	313.67
0.641	314.42
0.6415	315.13
0.642	315.8
0.6425	316.43
0.643	317.02
0.6435	317.57
0.644	318.08
0.6445	318.55
0.645	318.98
0.6455	319.35
0.646	319.69
0.6465	319.97
0.647	320.21
0.6475	320.41
0.648	320.56
0.6485	320.67
0.649	320.73
0.6495	320.75
0.65	320.72
0.6505	320.64
0.651	320.53
0.6515	320.38
0.652	320.19
0.6525	319.96
0.653	319.7
0.6535	319.41
0.654	319.08
0.6545	318.71
0.655	318.31
0.6555	317.87
0.656	317.39
0.6565	316.88
0.657	316.33
0.6575	315.75
0.658	315.14
0.6585	314.5
0.659	313.83
0.6595	313.14
0.66	312.42
0.6605	311.67
0.661	310.89
0.6615	310.09
0.662	309.26
0.6625	308.4
0.663	307.51
0.6635	306.6
0.664	305.66
0.6645	304.69
0.665	303.69
0.6655	302.66
0.666	301.59
0.6665	300.5
0.667	299.37
0.6675	298.21
0.668	297.02
0.6685	295.8
0.669	294.55
0.6695	293.27
0.67	291.95
0.6705	290.6
0.671	289.22
0.6715	287.81
0.672	286.37
0.6725	284.89
0.673	283.39
0.6735	281.85
0.674	280.27
0.6745	278.67
0.675	277.03
0.6755	275.37
0.676	273.67
0.6765	271.93
0.677	270.17
0.6775	268.37
0.678	266.54
0.6785	264.68
0.679	262.79
0.6795	260.86
0.68	258.89
0.6805	256.9
0.681	254.87
0.6815	252.81
0.682	250.71
0.6825	248.58
0.683	246.42
0.6835	244.22
0.684	241.99
0.6845	239.73
0.685	237.44
0.6855	235.1
0.686	232.74
0.6865	230.34
0.687	227.9
0.6875	225.43
0.688	222.92
0.6885	220.38
0.689	217.8
0.6895	215.19
0.69	212.54
0.6905	209.86
0.691	207.14
0.6915	204.39
0.692	201.6
0.6925	198.78
0.693	195.93
0.6935	193.05
0.694	190.13
0.6945	187.18
0.695	184.2
0.6955	181.18
0.696	178.13
0.6965	175.05
0.697	171.93
0.6975	168.79
0.698	165.6
0.6985	162.38
0.699	159.12
0.6995	155.82
0.7	152.48
0.7005	149.09
0.701	145.66
0.7015	142.19
0.702	138.67
0.7025	135.12
0.703	131.52
0.7035	127.88
0.704	124.2
0.7045	120.47
0.705	116.71
0.7055	112.95
0.706	109.18
0.7065	105.42
0.707	101.66
0.7075	97.909
0.708	94.158
0.7085	90.409
0.709	86.663
0.7095	82.921
0.71	79.181
0.7105	75.445
0.711	71.711
0.7115	67.98
0.712	64.273
0.7125	60.62
0.713	57.022
0.7135	53.479
0.714	49.991
0.7145	46.558
0.715	43.18
0.7155	39.857
0.716	36.59
0.7165	33.377
0.717	30.219
0.7175	27.117
0.718	24.069
0.7185	21.077
0.719	18.134
0.7195	15.242
0.72	12.398
0.7205	9.6036
0.721	6.8586
0.7215	4.1629
0.722	1.5165
0.7225	0
0.723	0
0.7235	0
0.724	0
0.7245	0
0.725	0
0.7255	0
0.726	0
0.7265	0
0.727	0
0.7275	0
0.728	0
0.7285	0
0.729	0
0.7295	0
0.73	0
0.7305	0
0.731	0
0.7315	0
0.732	0
0.7325	0
0.733	0
0.7335	0
0.734	0
0.7345	0
0.735	0
0.7355	0
0.736	0
0.7365	0
0.737	0
0.7375	0
0.738	0
0.7385	0
0.739	0
0.7395	0
0.74	0
0.7405	0
0.741	0
0.7415	0
0.742	0
0.7425	0
0.743	0
0.7435	0
0.744	0
0.7445	0
0.745	0
0.7455	0
0.746	0
0.7465	0
0.747	0
0.7475	0
0.748	0
0.7485	0
0.749	0
0.7495	0
0.75	0
0.7505	0
0.751	0
0.7515	0
0.752	0
0.7525	0
0.753	0
0.7535	0
0.754	0
0.7545	0
0.755	0
0.7555	0
0.756	0
0.7565	0
0.757	0
0.7575	0
0.758	0
0.7585	0
0.759	0
