# Supplementary material for: Assessment of transmitral and left atrial appendage flow rate from cardiac 4D-CT
Source: Commun Med (Lond). 2023 Feb 11;3:22. doi: 10.1038/s43856-023-00252-6 (PMC9922288; doi:10.1038/s43856-023-00252-6)
Supplement: Supplementary file 4 — Supplementary Data 1 [file 43856_2023_252_MOESM4_ESM.zip › SupplementaryData1/Figure3_MVflow/MVflow_Subject5CT.csv]

0	16.294
0.0005	16.638
0.001	16.959
0.0015	17.258
0.002	17.534
0.0025	17.789
0.003	18.02
0.0035	18.23
0.004	18.417
0.0045	18.582
0.005	18.724
0.0055	18.844
0.006	18.942
0.0065	19.017
0.007	19.07
0.0075	19.101
0.008	19.109
0.0085	19.095
0.009	19.059
0.0095	19
0.01	18.919
0.0105	18.815
0.011	18.69
0.0115	18.541
0.012	18.371
0.0125	18.178
0.013	17.962
0.0135	17.724
0.014	17.464
0.0145	17.181
0.015	16.876
0.0155	16.549
0.016	16.199
0.0165	15.826
0.017	15.432
0.0175	15.014
0.018	14.575
0.0185	14.113
0.019	13.628
0.0195	13.121
0.02	12.592
0.0205	12.04
0.021	11.466
0.0215	10.87
0.022	10.251
0.0225	9.6094
0.023	8.9457
0.0235	8.2598
0.024	7.5517
0.0245	6.8213
0.025	6.0687
0.0255	5.2938
0.026	4.4967
0.0265	3.6773
0.027	2.8357
0.0275	1.9719
0.028	1.0858
0.0285	0.17743
0.029	0
0.0295	0
0.03	0
0.0305	0
0.031	0
0.0315	0
0.032	0
0.0325	0
0.033	0
0.0335	0
0.034	0
0.0345	0
0.035	0
0.0355	0
0.036	0
0.0365	0
0.037	0
0.0375	0
0.038	0
0.0385	0
0.039	0
0.0395	0
0.04	0
0.0405	0
0.041	0
0.0415	0
0.042	0
0.0425	0
0.043	0
0.0435	0
0.044	0
0.0445	0
0.045	0
0.0455	0
0.046	0
0.0465	0
0.047	0
0.0475	0
0.048	0
0.0485	0
0.049	0
0.0495	0
0.05	0
0.0505	0
0.051	0
0.0515	0
0.052	0
0.0525	0
0.053	0
0.0535	0
0.054	0
0.0545	0
0.055	0
0.0555	0
0.056	0
0.0565	0
0.057	0
0.0575	0
0.058	0
0.0585	0
0.059	0
0.0595	0
0.06	0
0.0605	0
0.061	0
0.0615	0
0.062	0
0.0625	0
0.063	0
0.0635	0
0.064	0
0.0645	0
0.065	0
0.0655	0
0.066	0
0.0665	0
0.067	0
0.0675	0
0.068	0
0.0685	0
0.069	0
0.0695	0
0.07	0
0.0705	0
0.071	0
0.0715	0
0.072	0
0.0725	0
0.073	0
0.0735	0
0.074	0
0.0745	0
0.075	0
0.0755	0
0.076	0
0.0765	0
0.077	0
0.0775	0
0.078	0
0.0785	0
0.079	0
0.0795	0
0.08	0
0.0805	0
0.081	0
0.0815	0
0.082	0
0.0825	0
0.083	0
0.0835	0
0.084	0
0.0845	0
0.085	0
0.0855	0
0.086	0
0.0865	0
0.087	0
0.0875	0
0.088	0
0.0885	0
0.089	0
0.0895	0
0.09	0
0.0905	0
0.091	0
0.0915	0
0.092	0
0.0925	0
0.093	0
0.0935	0
0.094	0
0.0945	0
0.095	0
0.0955	0
0.096	0
0.0965	0
0.097	0
0.0975	0
0.098	0
0.0985	0
0.099	0
0.0995	0
0.1	0
0.1005	0
0.101	0
0.1015	0
0.102	0
0.1025	0
0.103	0
0.1035	0
0.104	0
0.1045	0
0.105	0
0.1055	0
0.106	0
0.1065	0
0.107	0
0.1075	0
0.108	0
0.1085	0
0.109	0
0.1095	0
0.11	0
0.1105	0
0.111	0
0.1115	0
0.112	0
0.1125	0
0.113	0
0.1135	0
0.114	0
0.1145	0
0.115	0
0.1155	0
0.116	0
0.1165	0
0.117	0
0.1175	0
0.118	0
0.1185	0
0.119	0
0.1195	0
0.12	0
0.1205	0
0.121	0
0.1215	0
0.122	0
0.1225	0
0.123	0
0.1235	0
0.124	0
0.1245	0
0.125	0
0.1255	0
0.126	0
0.1265	0
0.127	0
0.1275	0
0.128	0
0.1285	0
0.129	0
0.1295	0
0.13	0
0.1305	0
0.131	0
0.1315	0
0.132	0
0.1325	0
0.133	0
0.1335	0
0.134	0
0.1345	0
0.135	0
0.1355	0
0.136	0
0.1365	0
0.137	0
0.1375	0
0.138	0
0.1385	0
0.139	0
0.1395	0
0.14	0
0.1405	0
0.141	0
0.1415	0
0.142	0
0.1425	0
0.143	0
0.1435	0
0.144	0
0.1445	0
0.145	0
0.1455	0
0.146	0
0.1465	0
0.147	0
0.1475	0
0.148	0
0.1485	0
0.149	0
0.1495	0
0.15	0
0.1505	0
0.151	0
0.1515	0
0.152	0
0.1525	0
0.153	0
0.1535	0
0.154	0
0.1545	0
0.155	0
0.1555	0
0.156	0
0.1565	0
0.157	0
0.1575	0
0.158	0
0.1585	0
0.159	0
0.1595	0
0.16	0
0.1605	0
0.161	0
0.1615	0
0.162	0
0.1625	0
0.163	0
0.1635	0
0.164	0
0.1645	0
0.165	0
0.1655	0
0.166	0
0.1665	0
0.167	0
0.1675	0
0.168	0
0.1685	0
0.169	0
0.1695	0
0.17	0
0.1705	0
0.171	0
0.1715	0
0.172	0
0.1725	0
0.173	0
0.1735	0
0.174	0
0.1745	0
0.175	0
0.1755	0
0.176	0
0.1765	0
0.177	0
0.1775	0
0.178	0
0.1785	0
0.179	0
0.1795	0
0.18	0
0.1805	0
0.181	0
0.1815	0
0.182	0
0.1825	0
0.183	0
0.1835	0
0.184	0
0.1845	0
0.185	0
0.1855	0
0.186	0
0.1865	0
0.187	0
0.1875	0
0.188	0
0.1885	0
0.189	0
0.1895	0
0.19	0
0.1905	0
0.191	0
0.1915	0
0.192	0
0.1925	0
0.193	0
0.1935	0
0.194	0
0.1945	0
0.195	0
0.1955	0
0.196	0
0.1965	0
0.197	0
0.1975	0
0.198	0
0.1985	0
0.199	0
0.1995	0
0.2	0
0.2005	0
0.201	0
0.2015	0
0.202	0
0.2025	0
0.203	0
0.2035	0
0.204	0
0.2045	0
0.205	0
0.2055	0
0.206	0
0.2065	0
0.207	0
0.2075	0
0.208	0
0.2085	0
0.209	0
0.2095	0
0.21	0
0.2105	0
0.211	0
0.2115	0
0.212	0
0.2125	0
0.213	0
0.2135	0
0.214	0
0.2145	0
0.215	0
0.2155	0
0.216	0
0.2165	0
0.217	0
0.2175	0
0.218	0
0.2185	0
0.219	0
0.2195	0
0.22	0
0.2205	0
0.221	0
0.2215	0
0.222	0
0.2225	0
0.223	0
0.2235	0
0.224	0
0.2245	0
0.225	0
0.2255	0
0.226	0
0.2265	0
0.227	0
0.2275	0
0.228	0
0.2285	0
0.229	0
0.2295	0
0.23	0
0.2305	0
0.231	0
0.2315	0
0.232	0
0.2325	0
0.233	0
0.2335	0
0.234	0
0.2345	0
0.235	0
0.2355	0
0.236	0
0.2365	0
0.237	0
0.2375	0
0.238	0
0.2385	0
0.239	0
0.2395	0
0.24	0
0.2405	0
0.241	0
0.2415	0
0.242	0
0.2425	0
0.243	0
0.2435	0
0.244	0
0.2445	0
0.245	0
0.2455	0
0.246	0
0.2465	0
0.247	0
0.2475	0
0.248	0
0.2485	0
0.249	0
0.2495	0
0.25	0
0.2505	0
0.251	0
0.2515	0
0.252	0
0.2525	0
0.253	0
0.2535	0
0.254	0
0.2545	0
0.255	0
0.2555	0
0.256	0
0.2565	0
0.257	0
0.2575	0
0.258	0
0.2585	0
0.259	0
0.2595	0
0.26	0
0.2605	0
0.261	0
0.2615	0
0.262	0
0.2625	0
0.263	0
0.2635	0
0.264	0
0.2645	0
0.265	0
0.2655	0
0.266	0
0.2665	0
0.267	0
0.2675	0
0.268	0
0.2685	0
0.269	0
0.2695	0
0.27	0
0.2705	0
0.271	0
0.2715	0
0.272	0
0.2725	0
0.273	0
0.2735	0
0.274	0
0.2745	0
0.275	0
0.2755	0
0.276	0
0.2765	0
0.277	0
0.2775	0
0.278	0
0.2785	0
0.279	0
0.2795	0
0.28	0
0.2805	0
0.281	0
0.2815	0
0.282	0
0.2825	0
0.283	0
0.2835	0
0.284	0
0.2845	0
0.285	0
0.2855	0
0.286	0
0.2865	0
0.287	0
0.2875	0
0.288	0
0.2885	0
0.289	0
0.2895	0
0.29	0
0.2905	0
0.291	0
0.2915	0
0.292	0
0.2925	0
0.293	0
0.2935	0
0.294	0
0.2945	0
0.295	0
0.2955	0
0.296	0
0.2965	0
0.297	0
0.2975	0
0.298	0
0.2985	0
0.299	0
0.2995	0
0.3	0
0.3005	0
0.301	0
0.3015	0
0.302	0
0.3025	0
0.303	0
0.3035	0
0.304	0
0.3045	0
0.305	0
0.3055	0
0.306	0
0.3065	0
0.307	0
0.3075	0
0.308	0
0.3085	0
0.309	0
0.3095	0
0.31	0
0.3105	0
0.311	0
0.3115	0
0.312	0
0.3125	0
0.313	0
0.3135	0
0.314	0
0.3145	0
0.315	0
0.3155	0
0.316	0
0.3165	0
0.317	0
0.3175	0
0.318	0
0.3185	0
0.319	0
0.3195	0
0.32	0
0.3205	0
0.321	0
0.3215	0
0.322	0
0.3225	0
0.323	0
0.3235	0
0.324	0
0.3245	0
0.325	0
0.3255	0
0.326	0
0.3265	0
0.327	0
0.3275	0
0.328	0
0.3285	0
0.329	0
0.3295	0
0.33	0
0.3305	0
0.331	0
0.3315	0
0.332	0
0.3325	0
0.333	0
0.3335	0
0.334	0
0.3345	0
0.335	0
0.3355	0
0.336	0
0.3365	0
0.337	0
0.3375	0
0.338	0
0.3385	0
0.339	0
0.3395	0
0.34	0
0.3405	0
0.341	0
0.3415	0
0.342	0
0.3425	0
0.343	0
0.3435	0
0.344	0
0.3445	0
0.345	0
0.3455	0
0.346	0
0.3465	0
0.347	0
0.3475	0
0.348	0
0.3485	0
0.349	0
0.3495	0
0.35	0
0.3505	0
0.351	0
0.3515	0
0.352	0
0.3525	0
0.353	0
0.3535	0
0.354	0
0.3545	0
0.355	0
0.3555	0
0.356	0
0.3565	0
0.357	0
0.3575	0
0.358	0
0.3585	0
0.359	0
0.3595	0
0.36	0
0.3605	0
0.361	0
0.3615	0
0.362	0
0.3625	0
0.363	0
0.3635	0
0.364	0
0.3645	0
0.365	0
0.3655	0
0.366	0
0.3665	0
0.367	0
0.3675	0
0.368	0
0.3685	0
0.369	0
0.3695	0
0.37	0
0.3705	0
0.371	0
0.3715	0
0.372	0
0.3725	0
0.373	0
0.3735	0
0.374	0
0.3745	0
0.375	0
0.3755	0
0.376	0
0.3765	0
0.377	0
0.3775	0
0.378	0
0.3785	0
0.379	0
0.3795	0
0.38	0
0.3805	0
0.381	0
0.3815	0
0.382	0
0.3825	0
0.383	0
0.3835	0
0.384	0
0.3845	0
0.385	0
0.3855	0
0.386	0
0.3865	0
0.387	0
0.3875	0
0.388	0
0.3885	0
0.389	0
0.3895	0
0.39	0
0.3905	0
0.391	0
0.3915	0
0.392	0
0.3925	0
0.393	0
0.3935	0
0.394	0
0.3945	0
0.395	0
0.3955	0
0.396	0
0.3965	0
0.397	0
0.3975	0
0.398	0
0.3985	0
0.399	0
0.3995	0
0.4	0
0.4005	0
0.401	0
0.4015	0
0.402	0
0.4025	0
0.403	0
0.4035	0
0.404	0
0.4045	0
0.405	0
0.4055	0
0.406	0.49108
0.4065	1.2197
0.407	1.9451
0.4075	2.6675
0.408	3.3867
0.4085	4.1029
0.409	4.8159
0.4095	5.5258
0.41	6.2326
0.4105	6.9363
0.411	7.6369
0.4115	8.3343
0.412	9.0286
0.4125	9.7199
0.413	10.408
0.4135	11.093
0.414	11.774
0.4145	12.452
0.415	13.127
0.4155	13.798
0.416	14.466
0.4165	15.13
0.417	15.791
0.4175	16.449
0.418	17.103
0.4185	17.753
0.419	18.401
0.4195	19.045
0.42	19.685
0.4205	20.322
0.421	20.956
0.4215	21.586
0.422	22.213
0.4225	22.836
0.423	23.457
0.4235	24.073
0.424	24.686
0.4245	25.296
0.425	25.903
0.4255	26.507
0.426	27.108
0.4265	27.706
0.427	28.301
0.4275	28.893
0.428	29.483
0.4285	30.069
0.429	30.652
0.4295	31.232
0.43	31.809
0.4305	32.384
0.431	32.955
0.4315	33.523
0.432	34.089
0.4325	34.651
0.433	35.211
0.4335	35.767
0.434	36.32
0.4345	36.871
0.435	37.419
0.4355	37.963
0.436	38.504
0.4365	39.04
0.437	39.572
0.4375	40.101
0.438	40.625
0.4385	41.145
0.439	41.661
0.4395	42.173
0.44	42.68
0.4405	43.184
0.441	43.684
0.4415	44.179
0.442	44.671
0.4425	45.158
0.443	45.641
0.4435	46.12
0.444	46.596
0.4445	47.067
0.445	47.533
0.4455	47.996
0.446	48.455
0.4465	48.91
0.447	49.366
0.4475	49.827
0.448	50.292
0.4485	50.763
0.449	51.238
0.4495	51.718
0.45	52.203
0.4505	52.692
0.451	53.187
0.4515	53.685
0.452	54.189
0.4525	54.698
0.453	55.211
0.4535	55.729
0.454	56.252
0.4545	56.779
0.455	57.311
0.4555	57.848
0.456	58.39
0.4565	58.937
0.457	59.488
0.4575	60.044
0.458	60.606
0.4585	61.174
0.459	61.75
0.4595	62.333
0.46	62.924
0.4605	63.521
0.461	64.126
0.4615	64.738
0.462	65.357
0.4625	65.983
0.463	66.616
0.4635	67.257
0.464	67.905
0.4645	68.56
0.465	69.222
0.4655	69.891
0.466	70.568
0.4665	71.252
0.467	71.942
0.4675	72.641
0.468	73.346
0.4685	74.058
0.469	74.778
0.4695	75.505
0.47	76.239
0.4705	76.98
0.471	77.729
0.4715	78.485
0.472	79.248
0.4725	80.018
0.473	80.796
0.4735	81.58
0.474	82.372
0.4745	83.171
0.475	83.978
0.4755	84.791
0.476	85.612
0.4765	86.44
0.477	87.275
0.4775	88.118
0.478	88.968
0.4785	89.825
0.479	90.689
0.4795	91.56
0.48	92.439
0.4805	93.326
0.481	94.221
0.4815	95.125
0.482	96.038
0.4825	96.96
0.483	97.89
0.4835	98.829
0.484	99.777
0.4845	100.73
0.485	101.7
0.4855	102.67
0.486	103.65
0.4865	104.64
0.487	105.64
0.4875	106.65
0.488	107.67
0.4885	108.7
0.489	109.73
0.4895	110.77
0.49	111.82
0.4905	112.88
0.491	113.95
0.4915	115.03
0.492	116.12
0.4925	117.22
0.493	118.32
0.4935	119.44
0.494	120.56
0.4945	121.7
0.495	122.84
0.4955	124
0.496	125.16
0.4965	126.33
0.497	127.52
0.4975	128.71
0.498	129.91
0.4985	131.12
0.499	132.34
0.4995	133.57
0.5	134.81
0.5005	136.06
0.501	137.32
0.5015	138.59
0.502	139.86
0.5025	141.15
0.503	142.45
0.5035	143.76
0.504	145.09
0.5045	146.42
0.505	147.77
0.5055	149.13
0.506	150.51
0.5065	151.9
0.507	153.29
0.5075	154.71
0.508	156.13
0.5085	157.57
0.509	159.02
0.5095	160.48
0.51	161.95
0.5105	163.44
0.511	164.93
0.5115	166.45
0.512	167.97
0.5125	169.5
0.513	171.05
0.5135	172.61
0.514	174.19
0.5145	175.78
0.515	177.38
0.5155	178.99
0.516	180.62
0.5165	182.26
0.517	183.92
0.5175	185.59
0.518	187.27
0.5185	188.96
0.519	190.67
0.5195	192.4
0.52	194.13
0.5205	195.88
0.521	197.65
0.5215	199.42
0.522	201.21
0.5225	203.02
0.523	204.84
0.5235	206.67
0.524	208.51
0.5245	210.37
0.525	212.25
0.5255	214.15
0.526	216.07
0.5265	218.01
0.527	219.98
0.5275	221.97
0.528	223.98
0.5285	226.01
0.529	228.07
0.5295	230.15
0.53	232.26
0.5305	234.38
0.531	236.53
0.5315	238.7
0.532	240.9
0.5325	243.11
0.533	245.35
0.5335	247.61
0.534	249.9
0.5345	252.21
0.535	254.54
0.5355	256.89
0.536	259.26
0.5365	261.64
0.537	264.01
0.5375	266.38
0.538	268.76
0.5385	271.13
0.539	273.51
0.5395	275.88
0.54	278.26
0.5405	280.63
0.541	283
0.5415	285.38
0.542	287.75
0.5425	290.13
0.543	292.5
0.5435	294.87
0.544	297.25
0.5445	299.62
0.545	302
0.5455	304.37
0.546	306.74
0.5465	309.12
0.547	311.49
0.5475	313.86
0.548	316.22
0.5485	318.57
0.549	320.92
0.5495	323.26
0.55	325.59
0.5505	327.91
0.551	330.22
0.5515	332.53
0.552	334.83
0.5525	337.12
0.553	339.41
0.5535	341.68
0.554	343.95
0.5545	346.21
0.555	348.47
0.5555	350.71
0.556	352.95
0.5565	355.18
0.557	357.4
0.5575	359.62
0.558	361.82
0.5585	364.02
0.559	366.21
0.5595	368.38
0.56	370.55
0.5605	372.7
0.561	374.84
0.5615	376.96
0.562	379.08
0.5625	381.18
0.563	383.28
0.5635	385.36
0.564	387.43
0.5645	389.48
0.565	391.53
0.5655	393.56
0.566	395.58
0.5665	397.59
0.567	399.59
0.5675	401.58
0.568	403.55
0.5685	405.52
0.569	407.47
0.5695	409.41
0.57	411.33
0.5705	413.23
0.571	415.11
0.5715	416.97
0.572	418.81
0.5725	420.63
0.573	422.44
0.5735	424.22
0.574	425.98
0.5745	427.73
0.575	429.45
0.5755	431.16
0.576	432.84
0.5765	434.51
0.577	436.16
0.5775	437.78
0.578	439.39
0.5785	440.98
0.579	442.55
0.5795	444.1
0.58	445.63
0.5805	447.14
0.581	448.62
0.5815	450.08
0.582	451.51
0.5825	452.91
0.583	454.28
0.5835	455.63
0.584	456.95
0.5845	458.24
0.585	459.5
0.5855	460.73
0.586	461.94
0.5865	463.12
0.587	464.27
0.5875	465.39
0.588	466.48
0.5885	467.55
0.589	468.59
0.5895	469.6
0.59	470.58
0.5905	471.54
0.591	472.47
0.5915	473.37
0.592	474.23
0.5925	475.06
0.593	475.86
0.5935	476.61
0.594	477.33
0.5945	478.01
0.595	478.65
0.5955	479.26
0.596	479.83
0.5965	480.36
0.597	480.85
0.5975	481.31
0.598	481.73
0.5985	482.11
0.599	482.46
0.5995	482.76
0.6	483.03
0.6005	483.27
0.601	483.46
0.6015	483.62
0.602	483.74
0.6025	483.82
0.603	483.87
0.6035	483.87
0.604	483.82
0.6045	483.73
0.605	483.59
0.6055	483.4
0.606	483.17
0.6065	482.9
0.607	482.57
0.6075	482.21
0.608	481.79
0.6085	481.33
0.609	480.83
0.6095	480.27
0.61	479.68
0.6105	479.03
0.611	478.34
0.6115	477.61
0.612	476.82
0.6125	476
0.613	475.12
0.6135	474.2
0.614	473.24
0.6145	472.22
0.615	471.14
0.6155	470.01
0.616	468.82
0.6165	467.58
0.617	466.28
0.6175	464.92
0.618	463.51
0.6185	462.04
0.619	460.52
0.6195	458.94
0.62	457.3
0.6205	455.61
0.621	453.86
0.6215	452.05
0.622	450.19
0.6225	448.27
0.623	446.3
0.6235	444.27
0.624	442.18
0.6245	440.04
0.625	437.84
0.6255	435.61
0.626	433.36
0.6265	431.09
0.627	428.81
0.6275	426.51
0.628	424.19
0.6285	421.86
0.629	419.52
0.6295	417.15
0.63	414.78
0.6305	412.38
0.631	409.97
0.6315	407.54
0.632	405.1
0.6325	402.64
0.633	400.17
0.6335	397.67
0.634	395.17
0.6345	392.64
0.635	390.11
0.6355	387.55
0.636	384.98
0.6365	382.4
0.637	379.82
0.6375	377.24
0.638	374.66
0.6385	372.09
0.639	369.52
0.6395	366.96
0.64	364.4
0.6405	361.84
0.641	359.28
0.6415	356.73
0.642	354.18
0.6425	351.64
0.643	349.09
0.6435	346.56
0.644	344.02
0.6445	341.49
0.645	338.96
0.6455	336.43
0.646	333.91
0.6465	331.38
0.647	328.87
0.6475	326.35
0.648	323.84
0.6485	321.34
0.649	318.84
0.6495	316.35
0.65	313.86
0.6505	311.37
0.651	308.89
0.6515	306.42
0.652	303.95
0.6525	301.49
0.653	299.03
0.6535	296.58
0.654	294.13
0.6545	291.68
0.655	289.25
0.6555	286.81
0.656	284.39
0.6565	281.96
0.657	279.55
0.6575	277.13
0.658	274.73
0.6585	272.32
0.659	269.93
0.6595	267.54
0.66	265.16
0.6605	262.79
0.661	260.43
0.6615	258.08
0.662	255.74
0.6625	253.41
0.663	251.08
0.6635	248.77
0.664	246.46
0.6645	244.16
0.665	241.87
0.6655	239.59
0.666	237.32
0.6665	235.06
0.667	232.8
0.6675	230.56
0.668	228.32
0.6685	226.1
0.669	223.88
0.6695	221.67
0.67	219.47
0.6705	217.28
0.671	215.1
0.6715	212.93
0.672	210.77
0.6725	208.63
0.673	206.49
0.6735	204.37
0.674	202.25
0.6745	200.15
0.675	198.06
0.6755	195.98
0.676	193.91
0.6765	191.85
0.677	189.8
0.6775	187.76
0.678	185.73
0.6785	183.71
0.679	181.71
0.6795	179.71
0.68	177.73
0.6805	175.75
0.681	173.79
0.6815	171.84
0.682	169.9
0.6825	167.98
0.683	166.06
0.6835	164.16
0.684	162.27
0.6845	160.4
0.685	158.54
0.6855	156.69
0.686	154.85
0.6865	153.02
0.687	151.21
0.6875	149.41
0.688	147.62
0.6885	145.84
0.689	144.08
0.6895	142.33
0.69	140.59
0.6905	138.87
0.691	137.15
0.6915	135.45
0.692	133.76
0.6925	132.09
0.693	130.43
0.6935	128.78
0.694	127.14
0.6945	125.51
0.695	123.9
0.6955	122.3
0.696	120.72
0.6965	119.14
0.697	117.58
0.6975	116.03
0.698	114.5
0.6985	112.97
0.699	111.46
0.6995	109.97
0.7	108.48
0.7005	107.01
0.701	105.55
0.7015	104.1
0.702	102.67
0.7025	101.24
0.703	99.836
0.7035	98.44
0.704	97.059
0.7045	95.691
0.705	94.339
0.7055	93
0.706	91.676
0.7065	90.366
0.707	89.07
0.7075	87.789
0.708	86.522
0.7085	85.269
0.709	84.031
0.7095	82.807
0.71	81.597
0.7105	80.402
0.711	79.221
0.7115	78.054
0.712	76.902
0.7125	75.764
0.713	74.64
0.7135	73.53
0.714	72.435
0.7145	71.354
0.715	70.281
0.7155	69.217
0.716	68.161
0.7165	67.112
0.717	66.072
0.7175	65.04
0.718	64.015
0.7185	62.999
0.719	61.991
0.7195	60.991
0.72	59.998
0.7205	59.014
0.721	58.038
0.7215	57.07
0.722	56.11
0.7225	55.157
0.723	54.213
0.7235	53.277
0.724	52.349
0.7245	51.429
0.725	50.517
0.7255	49.613
0.726	48.716
0.7265	47.825
0.727	46.941
0.7275	46.063
0.728	45.191
0.7285	44.326
0.729	43.468
0.7295	42.616
0.73	41.77
0.7305	40.93
0.731	40.097
0.7315	39.27
0.732	38.45
0.7325	37.636
0.733	36.829
0.7335	36.028
0.734	35.233
0.7345	34.445
0.735	33.663
0.7355	32.887
0.736	32.118
0.7365	31.356
0.737	30.6
0.7375	29.851
0.738	29.111
0.7385	28.377
0.739	27.652
0.7395	26.934
0.74	26.223
0.7405	25.521
0.741	24.825
0.7415	24.138
0.742	23.458
0.7425	22.785
0.743	22.12
0.7435	21.463
0.744	20.813
0.7445	20.171
0.745	19.537
0.7455	18.91
0.746	18.29
0.7465	17.678
0.747	17.074
0.7475	16.478
0.748	15.889
0.7485	15.307
0.749	14.733
0.7495	14.167
0.75	13.608
0.7505	13.056
0.751	12.512
0.7515	11.976
0.752	11.447
0.7525	10.925
0.753	10.411
0.7535	9.9049
0.754	9.4059
0.7545	8.9145
0.755	8.4306
0.7555	7.9543
0.756	7.4854
0.7565	7.024
0.757	6.5701
0.7575	6.1238
0.758	5.6849
0.7585	5.2536
0.759	4.8298
0.7595	4.4136
0.76	4.005
0.7605	3.604
0.761	3.2107
0.7615	2.825
0.762	2.447
0.7625	2.0766
0.763	1.7138
0.7635	1.3587
0.764	1.0113
0.7645	0.67143
0.765	0.33923
0.7655	0.014681
0.766	0
0.7665	0
0.767	0
0.7675	0
0.768	0
0.7685	0
0.769	0
0.7695	0
0.77	0
0.7705	0
0.771	0
0.7715	0
0.772	0
0.7725	0
0.773	0
0.7735	0
0.774	0
0.7745	0
0.775	0
0.7755	0
0.776	0
0.7765	0
0.777	0
0.7775	0
0.778	0
0.7785	0
0.779	0
0.7795	0
0.78	0
0.7805	0
0.781	0
0.7815	0
0.782	0
0.7825	0
0.783	0
0.7835	0
0.784	0
0.7845	0
0.785	0
0.7855	0
0.786	0
0.7865	0
0.787	0
0.7875	0
0.788	0
0.7885	0
0.789	0
0.7895	0
0.79	0
0.7905	0
0.791	0
0.7915	0
0.792	0
0.7925	0
0.793	0
0.7935	0
0.794	0
0.7945	0
0.795	0
0.7955	0
0.796	0
0.7965	0
0.797	0
0.7975	0
0.798	0
0.7985	0
0.799	0
0.7995	0
0.8	0
0.8005	0
0.801	0
0.8015	0
0.802	0
0.8025	0
0.803	0
0.8035	0
0.804	0
0.8045	0
0.805	0
0.8055	0
0.806	0
0.8065	0
0.807	0
0.8075	0.14972
0.808	0.43463
0.8085	0.72032
0.809	1.0068
0.8095	1.2941
0.81	1.5822
0.8105	1.871
0.811	2.1607
0.8115	2.4512
0.812	2.7424
0.8125	3.0345
0.813	3.3273
0.8135	3.6209
0.814	3.9154
0.8145	4.2106
0.815	4.5061
0.8155	4.7996
0.816	5.0907
0.8165	5.3795
0.817	5.6658
0.8175	5.9497
0.818	6.2312
0.8185	6.5104
0.819	6.7871
0.8195	7.0614
0.82	7.3334
0.8205	7.6029
0.821	7.8701
0.8215	8.1349
0.822	8.3972
0.8225	8.6572
0.823	8.9148
0.8235	9.1699
0.824	9.4227
0.8245	9.6731
0.825	9.9211
0.8255	10.167
0.826	10.41
0.8265	10.652
0.827	10.892
0.8275	11.131
0.828	11.369
0.8285	11.605
0.829	11.84
0.8295	12.074
0.83	12.307
0.8305	12.538
0.831	12.768
0.8315	12.997
0.832	13.224
0.8325	13.451
0.833	13.675
0.8335	13.899
0.834	14.121
0.8345	14.342
0.835	14.562
0.8355	14.781
0.836	14.998
0.8365	15.214
0.837	15.428
0.8375	15.642
0.838	15.853
0.8385	16.062
0.839	16.27
0.8395	16.476
0.84	16.68
0.8405	16.882
0.841	17.083
0.8415	17.282
0.842	17.479
0.8425	17.674
0.843	17.867
0.8435	18.058
0.844	18.248
0.8445	18.436
0.845	18.622
0.8455	18.806
0.846	18.989
0.8465	19.169
0.847	19.348
0.8475	19.525
0.848	19.7
0.8485	19.874
0.849	20.046
0.8495	20.216
0.85	20.385
0.8505	20.552
0.851	20.718
0.8515	20.882
0.852	21.045
0.8525	21.206
0.853	21.366
0.8535	21.524
0.854	21.681
0.8545	21.836
0.855	21.989
0.8555	22.141
0.856	22.292
0.8565	22.441
0.857	22.588
0.8575	22.734
0.858	22.879
0.8585	23.022
0.859	23.163
0.8595	23.303
0.86	23.441
0.8605	23.578
0.861	23.712
0.8615	23.845
0.862	23.976
0.8625	24.106
0.863	24.234
0.8635	24.36
0.864	24.484
0.8645	24.606
0.865	24.727
0.8655	24.846
0.866	24.963
0.8665	25.079
0.867	25.193
0.8675	25.305
0.868	25.415
0.8685	25.524
0.869	25.631
0.8695	25.736
0.87	25.839
0.8705	25.941
0.871	26.041
0.8715	26.139
0.872	26.236
0.8725	26.331
0.873	26.425
0.8735	26.517
0.874	26.607
0.8745	26.696
0.875	26.783
0.8755	26.868
0.876	26.952
0.8765	27.034
0.877	27.115
0.8775	27.194
0.878	27.272
0.8785	27.347
0.879	27.422
0.8795	27.494
0.88	27.565
0.8805	27.635
0.881	27.702
0.8815	27.769
0.882	27.833
0.8825	27.896
0.883	27.957
0.8835	28.016
0.884	28.073
0.8845	28.128
0.885	28.182
0.8855	28.233
0.886	28.283
0.8865	28.331
0.887	28.377
0.8875	28.421
0.888	28.463
0.8885	28.504
0.889	28.542
0.8895	28.579
0.89	28.614
0.8905	28.647
0.891	28.678
0.8915	28.708
0.892	28.735
0.8925	28.761
0.893	28.785
0.8935	28.808
0.894	28.829
0.8945	28.849
0.895	28.869
0.8955	28.887
0.896	28.904
0.8965	28.92
0.897	28.935
0.8975	28.949
0.898	28.961
0.8985	28.973
0.899	28.983
0.8995	28.993
0.9	29.001
0.9005	29.008
0.901	29.014
0.9015	29.019
0.902	29.023
0.9025	29.025
0.903	29.027
0.9035	29.028
0.904	29.027
0.9045	29.025
0.905	29.023
0.9055	29.02
0.906	29.016
0.9065	29.011
0.907	29.006
0.9075	28.999
0.908	28.992
0.9085	28.984
0.909	28.975
0.9095	28.966
0.91	28.955
0.9105	28.944
0.911	28.932
0.9115	28.919
0.912	28.905
0.9125	28.891
0.913	28.876
0.9135	28.859
0.914	28.843
0.9145	28.825
0.915	28.806
0.9155	28.787
0.916	28.767
0.9165	28.746
0.917	28.724
0.9175	28.701
0.918	28.678
0.9185	28.653
0.919	28.628
0.9195	28.602
0.92	28.575
0.9205	28.547
0.921	28.518
0.9215	28.489
0.922	28.458
0.9225	28.427
0.923	28.395
0.9235	28.362
0.924	28.328
0.9245	28.293
0.925	28.258
0.9255	28.221
0.926	28.184
0.9265	28.146
0.927	28.107
0.9275	28.067
0.928	28.026
0.9285	27.984
0.929	27.942
0.9295	27.898
0.93	27.854
0.9305	27.808
0.931	27.762
0.9315	27.715
0.932	27.667
0.9325	27.618
0.933	27.568
0.9335	27.517
0.934	27.465
0.9345	27.413
0.935	27.359
0.9355	27.305
0.936	27.249
0.9365	27.193
0.937	27.136
0.9375	27.077
0.938	27.019
0.9385	26.959
0.939	26.898
0.9395	26.837
0.94	26.775
0.9405	26.713
0.941	26.649
0.9415	26.585
0.942	26.52
0.9425	26.455
0.943	26.388
0.9435	26.321
0.944	26.254
0.9445	26.185
0.945	26.116
0.9455	26.046
0.946	25.975
0.9465	25.904
0.947	25.831
0.9475	25.758
0.948	25.685
0.9485	25.61
0.949	25.535
0.9495	25.459
0.95	25.381
0.9505	25.303
0.951	25.223
0.9515	25.143
0.952	25.061
0.9525	24.978
0.953	24.894
0.9535	24.809
0.954	24.723
0.9545	24.636
0.955	24.548
0.9555	24.459
0.956	24.368
0.9565	24.277
0.957	24.184
0.9575	24.091
0.958	23.996
0.9585	23.9
0.959	23.804
0.9595	23.706
0.96	23.607
0.9605	23.507
0.961	23.407
0.9615	23.307
0.962	23.206
0.9625	23.105
0.963	23.004
0.9635	22.902
0.964	22.8
0.9645	22.697
0.965	22.594
0.9655	22.491
0.966	22.387
0.9665	22.283
0.967	22.179
0.9675	22.074
0.968	21.969
0.9685	21.863
0.969	21.757
0.9695	21.651
0.97	21.544
0.9705	21.437
0.971	21.329
0.9715	21.22
0.972	21.109
0.9725	20.997
0.973	20.882
0.9735	20.766
0.974	20.647
0.9745	20.527
0.975	20.405
0.9755	20.281
0.976	20.155
0.9765	20.027
0.977	19.897
0.9775	19.765
0.978	19.631
0.9785	19.496
0.979	19.358
0.9795	19.219
0.98	19.077
0.9805	18.934
0.981	18.789
0.9815	18.642
0.982	18.493
0.9825	18.343
0.983	18.198
0.9835	18.058
0.984	17.922
0.9845	17.791
0.985	17.665
0.9855	17.543
0.986	17.425
0.9865	17.313
0.987	17.205
0.9875	17.101
0.988	17.002
0.9885	16.908
0.989	16.818
0.9895	16.733
0.99	16.653
0.9905	16.577
0.991	16.506
0.9915	16.439
0.992	16.377
0.9925	16.32
0.993	16.267
0.9935	16.219
0.994	16.179
0.9945	16.146
0.995	16.122
0.9955	16.105
0.996	16.096
0.9965	16.096
0.997	16.103
0.9975	16.118
0.998	16.142
0.9985	16.173
0.999	16.212
0.9995	16.259
[truncated: 501 more rows]
