# Supplementary material for: Assessment of transmitral and left atrial appendage flow rate from cardiac 4D-CT
Source: Commun Med (Lond). 2023 Feb 11;3:22. doi: 10.1038/s43856-023-00252-6 (PMC9922288; doi:10.1038/s43856-023-00252-6)
Supplement: Supplementary file 4 — Supplementary Data 1 [file 43856_2023_252_MOESM4_ESM.zip › SupplementaryData1/Figure3_MVflow/MVflow_Subject5MR.csv]

0	42.887
0.033	66.235
0.066	72.344
0.099	59.031
0.132	35.389
0.165	9.4003
0.198	-6.3512
0.231	-5.2081
0.264	7.7961
0.297	4.0531
0.33	2.3395
0.363	6.2806
0.396	29.081
0.429	69.345
0.462	136.88
0.495	224.85
0.528	286.01
0.561	302.04
0.594	263.65
0.627	199.28
0.66	125.79
0.693	78.22
0.726	61.438
0.759	56.203
0.792	50.462
0.825	40.037
0.858	33.069
0.891	25.628
0.924	11.773
0.957	6.5511
0.99	6.824
1.023	18.906
1.056	31.499
1.089	46.382
1.122	87.186
1.155	150.44
1.188	206.62
1.221	186.44
1.254	110.82
1.287	47.727
