# Supplementary material for: Assessment of transmitral and left atrial appendage flow rate from cardiac 4D-CT
Source: Commun Med (Lond). 2023 Feb 11;3:22. doi: 10.1038/s43856-023-00252-6 (PMC9922288; doi:10.1038/s43856-023-00252-6)
Supplement: Supplementary file 4 — Supplementary Data 1 [file 43856_2023_252_MOESM4_ESM.zip › SupplementaryData1/Figure3_MVflow/MVflow_Subject6CT.csv]

0	0
0.0005	0
0.001	0
0.0015	0
0.002	0
0.0025	0
0.003	0
0.0035	0
0.004	0
0.0045	0
0.005	0
0.0055	0
0.006	0
0.0065	0
0.007	0
0.0075	0
0.008	0
0.0085	0
0.009	0
0.0095	0
0.01	0
0.0105	0
0.011	0
0.0115	0
0.012	0
0.0125	0
0.013	0
0.0135	0
0.014	0
0.0145	0
0.015	0
0.0155	0
0.016	0
0.0165	0
0.017	0
0.0175	0
0.018	0
0.0185	0
0.019	0
0.0195	0
0.02	0
0.0205	0
0.021	0
0.0215	0
0.022	0
0.0225	0
0.023	0
0.0235	0
0.024	0
0.0245	0
0.025	0
0.0255	0
0.026	0
0.0265	0
0.027	0
0.0275	0
0.028	0
0.0285	0
0.029	0
0.0295	0
0.03	0
0.0305	0
0.031	0
0.0315	0
0.032	0
0.0325	0
0.033	0
0.0335	0
0.034	0
0.0345	0
0.035	0
0.0355	0
0.036	0
0.0365	0
0.037	0
0.0375	0
0.038	0
0.0385	0
0.039	0
0.0395	0
0.04	0
0.0405	0
0.041	0
0.0415	0
0.042	0
0.0425	0
0.043	0
0.0435	0
0.044	0
0.0445	0
0.045	0
0.0455	0
0.046	0
0.0465	0
0.047	0
0.0475	0
0.048	0
0.0485	0
0.049	0
0.0495	0
0.05	0
0.0505	0
0.051	0
0.0515	0
0.052	0
0.0525	0
0.053	0
0.0535	0
0.054	0
0.0545	0
0.055	0
0.0555	0
0.056	0
0.0565	0
0.057	0
0.0575	0
0.058	0
0.0585	0
0.059	0
0.0595	0
0.06	0
0.0605	0
0.061	0
0.0615	0
0.062	0
0.0625	0
0.063	0
0.0635	0
0.064	0
0.0645	0
0.065	0
0.0655	0
0.066	0
0.0665	0
0.067	0
0.0675	0
0.068	0
0.0685	0
0.069	0
0.0695	0
0.07	0
0.0705	0
0.071	0
0.0715	0
0.072	0
0.0725	0
0.073	0
0.0735	0
0.074	0
0.0745	0
0.075	0
0.0755	0
0.076	0
0.0765	0
0.077	0
0.0775	0
0.078	0
0.0785	0
0.079	0
0.0795	0
0.08	0
0.0805	0
0.081	0
0.0815	0
0.082	0
0.0825	0
0.083	0
0.0835	0
0.084	0
0.0845	0
0.085	0
0.0855	0
0.086	0
0.0865	0
0.087	0
0.0875	0
0.088	0
0.0885	0
0.089	0
0.0895	0
0.09	0
0.0905	0
0.091	0
0.0915	0
0.092	0
0.0925	0
0.093	0
0.0935	0
0.094	0
0.0945	0
0.095	0
0.0955	0
0.096	0
0.0965	0
0.097	0
0.0975	0
0.098	0
0.0985	0
0.099	0
0.0995	0
0.1	0
0.1005	0
0.101	0
0.1015	0
0.102	0
0.1025	0
0.103	0
0.1035	0
0.104	0
0.1045	0
0.105	0
0.1055	0
0.106	0
0.1065	0
0.107	0
0.1075	0
0.108	0
0.1085	0
0.109	0
0.1095	0
0.11	0
0.1105	0
0.111	0
0.1115	0
0.112	0
0.1125	0
0.113	0
0.1135	0
0.114	0
0.1145	0
0.115	0
0.1155	0
0.116	0
0.1165	0
0.117	0
0.1175	0
0.118	0
0.1185	0
0.119	0
0.1195	0
0.12	0
0.1205	0
0.121	0
0.1215	0
0.122	0
0.1225	0
0.123	0
0.1235	0
0.124	0
0.1245	0
0.125	0
0.1255	0
0.126	0
0.1265	0
0.127	0
0.1275	0
0.128	0
0.1285	0
0.129	0
0.1295	0
0.13	0
0.1305	0
0.131	0
0.1315	0
0.132	0
0.1325	0
0.133	0
0.1335	0
0.134	0
0.1345	0
0.135	0
0.1355	0
0.136	0
0.1365	0
0.137	0
0.1375	0
0.138	0
0.1385	0
0.139	0
0.1395	0
0.14	0
0.1405	0
0.141	0
0.1415	0
0.142	0
0.1425	0
0.143	0
0.1435	0
0.144	0
0.1445	0
0.145	0
0.1455	0
0.146	0
0.1465	0
0.147	0
0.1475	0
0.148	0
0.1485	0
0.149	0
0.1495	0
0.15	0
0.1505	0
0.151	0
0.1515	0
0.152	0
0.1525	0
0.153	0
0.1535	0
0.154	0
0.1545	0
0.155	0
0.1555	0
0.156	0
0.1565	0
0.157	0
0.1575	0
0.158	0
0.1585	0
0.159	0
0.1595	0
0.16	0
0.1605	0
0.161	0
0.1615	0
0.162	0
0.1625	0
0.163	0
0.1635	0
0.164	0
0.1645	0
0.165	0
0.1655	0
0.166	0
0.1665	0
0.167	0
0.1675	0
0.168	0
0.1685	0
0.169	0
0.1695	0
0.17	0
0.1705	0
0.171	0
0.1715	0
0.172	0
0.1725	0
0.173	0
0.1735	0
0.174	0
0.1745	0
0.175	0
0.1755	0
0.176	0
0.1765	0
0.177	0
0.1775	0
0.178	0
0.1785	0
0.179	0
0.1795	0
0.18	0
0.1805	0
0.181	0
0.1815	0
0.182	0
0.1825	0
0.183	0
0.1835	0
0.184	0
0.1845	0
0.185	0
0.1855	0
0.186	0
0.1865	0
0.187	0
0.1875	0
0.188	0
0.1885	0
0.189	0
0.1895	0
0.19	0
0.1905	0
0.191	0
0.1915	0
0.192	0
0.1925	0
0.193	0
0.1935	0
0.194	0
0.1945	0
0.195	0
0.1955	0
0.196	0
0.1965	0
0.197	0
0.1975	0
0.198	0
0.1985	0
0.199	0
0.1995	0
0.2	0
0.2005	0
0.201	0
0.2015	0
0.202	0
0.2025	0
0.203	0
0.2035	0
0.204	0
0.2045	0
0.205	0
0.2055	0
0.206	0
0.2065	0
0.207	0
0.2075	0
0.208	0
0.2085	0
0.209	0
0.2095	0
0.21	0
0.2105	0
0.211	0
0.2115	0
0.212	0
0.2125	0
0.213	0
0.2135	0
0.214	0
0.2145	0
0.215	0
0.2155	0
0.216	0
0.2165	0
0.217	0
0.2175	0
0.218	0
0.2185	0
0.219	0
0.2195	0
0.22	0
0.2205	0
0.221	0
0.2215	0
0.222	0
0.2225	0
0.223	0
0.2235	0
0.224	0
0.2245	0
0.225	0
0.2255	0
0.226	0
0.2265	0
0.227	0
0.2275	0
0.228	0
0.2285	0
0.229	0
0.2295	0
0.23	0
0.2305	0
0.231	0
0.2315	0
0.232	0
0.2325	0
0.233	0
0.2335	0
0.234	0
0.2345	0
0.235	0
0.2355	0
0.236	0
0.2365	0
0.237	0
0.2375	0
0.238	0
0.2385	0
0.239	0
0.2395	0
0.24	0
0.2405	0
0.241	1.1409
0.2415	2.4086
0.242	3.65
0.2425	4.8651
0.243	6.0539
0.2435	7.2163
0.244	8.3524
0.2445	9.4622
0.245	10.546
0.2455	11.603
0.246	12.633
0.2465	13.638
0.247	14.616
0.2475	15.568
0.248	16.493
0.2485	17.392
0.249	18.265
0.2495	19.111
0.25	19.931
0.2505	20.725
0.251	21.492
0.2515	22.235
0.252	22.952
0.2525	23.643
0.253	24.309
0.2535	24.949
0.254	25.564
0.2545	26.153
0.255	26.717
0.2555	27.255
0.256	27.767
0.2565	28.254
0.257	28.716
0.2575	29.152
0.258	29.562
0.2585	29.944
0.259	30.3
0.2595	30.63
0.26	30.932
0.2605	31.208
0.261	31.457
0.2615	31.679
0.262	31.875
0.2625	32.043
0.263	32.185
0.2635	32.301
0.264	32.389
0.2645	32.451
0.265	32.486
0.2655	32.494
0.266	32.475
0.2665	32.43
0.267	32.358
0.2675	32.259
0.268	32.133
0.2685	31.98
0.269	31.801
0.2695	31.595
0.27	31.362
0.2705	31.102
0.271	30.816
0.2715	30.502
0.272	30.157
0.2725	29.781
0.273	29.373
0.2735	28.934
0.274	28.463
0.2745	27.961
0.275	27.427
0.2755	26.862
0.276	26.265
0.2765	25.636
0.277	24.976
0.2775	24.285
0.278	23.562
0.2785	22.813
0.279	22.068
0.2795	21.33
0.28	20.598
0.2805	19.873
0.281	19.154
0.2815	18.442
0.282	17.737
0.2825	17.038
0.283	16.346
0.2835	15.66
0.284	14.981
0.2845	14.309
0.285	13.643
0.2855	12.987
0.286	12.347
0.2865	11.724
0.287	11.118
0.2875	10.529
0.288	9.9581
0.2885	9.4039
0.289	8.8669
0.2895	8.3471
0.29	7.8444
0.2905	7.3589
0.291	6.8906
0.2915	6.4395
0.292	6.0056
0.2925	5.5881
0.293	5.1853
0.2935	4.797
0.294	4.4233
0.2945	4.0642
0.295	3.7197
0.2955	3.3897
0.296	3.0743
0.2965	2.7735
0.297	2.4873
0.2975	2.2156
0.298	1.9585
0.2985	1.716
0.299	1.4881
0.2995	1.275
0.3	1.0774
0.3005	0.89513
0.301	0.72832
0.3015	0.57692
0.302	0.44095
0.3025	0.3204
0.303	0.21526
0.3035	0.12555
0.304	0.05126
0.3045	0
0.305	0
0.3055	0
0.306	0
0.3065	0
0.307	0
0.3075	0
0.308	0.0063669
0.3085	0.067592
0.309	0.1435
0.3095	0.23409
0.31	0.33936
0.3105	0.45932
0.311	0.59396
0.3115	0.74328
0.312	0.90728
0.3125	1.086
0.313	1.2793
0.3135	1.4878
0.314	1.7116
0.3145	1.9508
0.315	2.2054
0.3155	2.4754
0.316	2.7608
0.3165	3.0616
0.317	3.3778
0.3175	3.7094
0.318	4.0563
0.3185	4.4187
0.319	4.7965
0.3195	5.1897
0.32	5.5982
0.3205	6.0215
0.321	6.459
0.3215	6.9107
0.322	7.3767
0.3225	7.857
0.323	8.3515
0.3235	8.8603
0.324	9.3833
0.3245	9.9205
0.325	10.472
0.3255	11.038
0.326	11.618
0.3265	12.212
0.327	12.821
0.3275	13.445
0.328	14.087
0.3285	14.746
0.329	15.423
0.3295	16.116
0.33	16.827
0.3305	17.554
0.331	18.299
0.3315	19.061
0.332	19.84
0.3325	20.637
0.333	21.45
0.3335	22.281
0.334	23.128
0.3345	23.983
0.335	24.841
0.3355	25.703
0.336	26.57
0.3365	27.44
0.337	28.314
0.3375	29.192
0.338	30.074
0.3385	30.96
0.339	31.849
0.3395	32.743
0.34	33.64
0.3405	34.542
0.341	35.447
0.3415	36.353
0.342	37.259
0.3425	38.165
0.343	39.071
0.3435	39.977
0.344	40.884
0.3445	41.79
0.345	42.697
0.3455	43.603
0.346	44.51
0.3465	45.417
0.347	46.324
0.3475	47.231
0.348	48.139
0.3485	49.048
0.349	49.959
0.3495	50.872
0.35	51.787
0.3505	52.704
0.351	53.623
0.3515	54.544
0.352	55.466
0.3525	56.391
0.353	57.318
0.3535	58.247
0.354	59.177
0.3545	60.11
0.355	61.045
0.3555	61.981
0.356	62.919
0.3565	63.859
0.357	64.8
0.3575	65.743
0.358	66.688
0.3585	67.635
0.359	68.583
0.3595	69.533
0.36	70.484
0.3605	71.438
0.361	72.393
0.3615	73.35
0.362	74.308
0.3625	75.269
0.363	76.232
0.3635	77.197
0.364	78.164
0.3645	79.133
0.365	80.104
0.3655	81.078
0.366	82.053
0.3665	83.031
0.367	84.01
0.3675	84.992
0.368	85.976
0.3685	86.962
0.369	87.951
0.3695	88.942
0.37	89.936
0.3705	90.933
0.371	91.933
0.3715	92.935
0.372	93.941
0.3725	94.949
0.373	95.96
0.3735	96.974
0.374	97.991
0.3745	99.011
0.375	100.03
0.3755	101.06
0.376	102.09
0.3765	103.12
0.377	104.15
0.3775	105.18
0.378	106.22
0.3785	107.26
0.379	108.3
0.3795	109.34
0.38	110.39
0.3805	111.44
0.381	112.49
0.3815	113.54
0.382	114.59
0.3825	115.65
0.383	116.71
0.3835	117.77
0.384	118.84
0.3845	119.92
0.385	121
0.3855	122.08
0.386	123.17
0.3865	124.27
0.387	125.37
0.3875	126.47
0.388	127.58
0.3885	128.7
0.389	129.82
0.3895	130.95
0.39	132.07
0.3905	133.19
0.391	134.3
0.3915	135.41
0.392	136.51
0.3925	137.61
0.393	138.7
0.3935	139.78
0.394	140.86
0.3945	141.94
0.395	143
0.3955	144.06
0.396	145.12
0.3965	146.17
0.397	147.21
0.3975	148.24
0.398	149.26
0.3985	150.27
0.399	151.27
0.3995	152.26
0.4	153.24
0.4005	154.21
0.401	155.18
0.4015	156.13
0.402	157.07
0.4025	158
0.403	158.92
0.4035	159.83
0.404	160.73
0.4045	161.63
0.405	162.52
0.4055	163.39
0.406	164.26
0.4065	165.12
0.407	165.98
0.4075	166.82
0.408	167.66
0.4085	168.49
0.409	169.3
0.4095	170.12
0.41	170.92
0.4105	171.71
0.411	172.5
0.4115	173.28
0.412	174.04
0.4125	174.8
0.413	175.55
0.4135	176.29
0.414	177.02
0.4145	177.75
0.415	178.46
0.4155	179.16
0.416	179.86
0.4165	180.54
0.417	181.22
0.4175	181.89
0.418	182.55
0.4185	183.2
0.419	183.84
0.4195	184.47
0.42	185.1
0.4205	185.71
0.421	186.32
0.4215	186.92
0.422	187.51
0.4225	188.09
0.423	188.66
0.4235	189.23
0.424	189.79
0.4245	190.33
0.425	190.87
0.4255	191.4
0.426	191.92
0.4265	192.43
0.427	192.93
0.4275	193.42
0.428	193.9
0.4285	194.37
0.429	194.83
0.4295	195.28
0.43	195.72
0.4305	196.16
0.431	196.58
0.4315	196.99
0.432	197.4
0.4325	197.79
0.433	198.18
0.4335	198.55
0.434	198.92
0.4345	199.28
0.435	199.63
0.4355	199.97
0.436	200.3
0.4365	200.62
0.437	200.93
0.4375	201.24
0.438	201.53
0.4385	201.82
0.439	202.09
0.4395	202.35
0.44	202.6
0.4405	202.83
0.441	203.06
0.4415	203.27
0.442	203.47
0.4425	203.66
0.443	203.83
0.4435	204
0.444	204.15
0.4445	204.29
0.445	204.42
0.4455	204.53
0.446	204.64
0.4465	204.75
0.447	204.85
0.4475	204.94
0.448	205.02
0.4485	205.1
0.449	205.18
0.4495	205.24
0.45	205.31
0.4505	205.36
0.451	205.41
0.4515	205.45
0.452	205.49
0.4525	205.52
0.453	205.54
0.4535	205.57
0.454	205.58
0.4545	205.59
0.455	205.6
0.4555	205.6
0.456	205.6
0.4565	205.59
0.457	205.57
0.4575	205.56
0.458	205.53
0.4585	205.5
0.459	205.47
0.4595	205.43
0.46	205.39
0.4605	205.33
0.461	205.27
0.4615	205.2
0.462	205.13
0.4625	205.05
0.463	204.95
0.4635	204.86
0.464	204.75
0.4645	204.64
0.465	204.52
0.4655	204.39
0.466	204.26
0.4665	204.12
0.467	203.97
0.4675	203.81
0.468	203.64
0.4685	203.47
0.469	203.28
0.4695	203.09
0.47	202.89
0.4705	202.68
0.471	202.47
0.4715	202.24
0.472	202.01
0.4725	201.76
0.473	201.51
0.4735	201.26
0.474	200.99
0.4745	200.71
0.475	200.42
0.4755	200.13
0.476	199.82
0.4765	199.51
0.477	199.19
0.4775	198.86
0.478	198.52
0.4785	198.17
0.479	197.81
0.4795	197.44
0.48	197.06
0.4805	196.67
0.481	196.28
0.4815	195.87
0.482	195.45
0.4825	195.02
0.483	194.58
0.4835	194.13
0.484	193.66
0.4845	193.19
0.485	192.71
0.4855	192.21
0.486	191.71
0.4865	191.19
0.487	190.67
0.4875	190.13
0.488	189.58
0.4885	189.03
0.489	188.46
0.4895	187.89
0.49	187.31
0.4905	186.71
0.491	186.11
0.4915	185.5
0.492	184.87
0.4925	184.24
0.493	183.6
0.4935	182.95
0.494	182.29
0.4945	181.62
0.495	180.93
0.4955	180.23
0.496	179.51
0.4965	178.78
0.497	178.03
0.4975	177.27
0.498	176.5
0.4985	175.71
0.499	174.91
0.4995	174.09
0.5	173.26
0.5005	172.42
0.501	171.56
0.5015	170.7
0.502	169.84
0.5025	168.98
0.503	168.12
0.5035	167.26
0.504	166.41
0.5045	165.55
0.505	164.69
0.5055	163.84
0.506	162.98
0.5065	162.13
0.507	161.27
0.5075	160.42
0.508	159.57
0.5085	158.73
0.509	157.89
0.5095	157.06
0.51	156.25
0.5105	155.44
0.511	154.64
0.5115	153.85
0.512	153.07
0.5125	152.29
0.513	151.53
0.5135	150.78
0.514	150.03
0.5145	149.29
0.515	148.56
0.5155	147.84
0.516	147.13
0.5165	146.42
0.517	145.72
0.5175	145.03
0.518	144.35
0.5185	143.67
0.519	143
0.5195	142.33
0.52	141.68
0.5205	141.03
0.521	140.39
0.5215	139.75
0.522	139.12
0.5225	138.51
0.523	137.9
0.5235	137.3
0.524	136.71
0.5245	136.12
0.525	135.55
0.5255	134.99
0.526	134.43
0.5265	133.89
0.527	133.35
0.5275	132.82
0.528	132.31
0.5285	131.8
0.529	131.3
0.5295	130.81
0.53	130.32
0.5305	129.85
0.531	129.39
0.5315	128.93
0.532	128.49
0.5325	128.05
0.533	127.62
0.5335	127.2
0.534	126.79
0.5345	126.39
0.535	126
0.5355	125.61
0.536	125.24
0.5365	124.88
0.537	124.53
0.5375	124.18
0.538	123.85
0.5385	123.53
0.539	123.22
0.5395	122.92
0.54	122.63
0.5405	122.35
0.541	122.09
0.5415	121.83
0.542	121.58
0.5425	121.35
0.543	121.12
0.5435	120.9
0.544	120.7
0.5445	120.5
0.545	120.32
0.5455	120.14
0.546	119.98
0.5465	119.82
0.547	119.68
0.5475	119.54
0.548	119.42
0.5485	119.3
0.549	119.2
0.5495	119.1
0.55	119.02
0.5505	118.95
0.551	118.89
0.5515	118.84
0.552	118.81
0.5525	118.79
0.553	118.79
0.5535	118.8
0.554	118.82
0.5545	118.85
0.555	118.9
0.5555	118.95
0.556	119.03
0.5565	119.11
0.557	119.2
0.5575	119.3
0.558	119.41
0.5585	119.52
0.559	119.63
0.5595	119.76
0.56	119.88
0.5605	120.02
0.561	120.16
0.5615	120.3
0.562	120.45
0.5625	120.61
0.563	120.77
0.5635	120.94
0.564	121.11
0.5645	121.28
0.565	121.45
0.5655	121.63
0.566	121.8
0.5665	121.98
0.567	122.15
0.5675	122.33
0.568	122.51
0.5685	122.69
0.569	122.87
0.5695	123.06
0.57	123.24
0.5705	123.43
0.571	123.62
0.5715	123.81
0.572	124
0.5725	124.2
0.573	124.4
0.5735	124.6
0.574	124.81
0.5745	125.02
0.575	125.23
0.5755	125.44
0.576	125.66
0.5765	125.88
0.577	126.11
0.5775	126.33
0.578	126.56
0.5785	126.79
0.579	127.03
0.5795	127.26
0.58	127.5
0.5805	127.75
0.581	127.99
0.5815	128.24
0.582	128.49
0.5825	128.74
0.583	128.99
0.5835	129.25
0.584	129.51
0.5845	129.78
0.585	130.04
0.5855	130.31
0.586	130.58
0.5865	130.86
0.587	131.14
0.5875	131.42
0.588	131.7
0.5885	131.99
0.589	132.28
0.5895	132.58
0.59	132.88
0.5905	133.18
0.591	133.48
0.5915	133.79
0.592	134.1
0.5925	134.42
0.593	134.74
0.5935	135.06
0.594	135.38
0.5945	135.71
0.595	136.04
0.5955	136.38
0.596	136.72
0.5965	137.06
0.597	137.4
0.5975	137.75
0.598	138.1
0.5985	138.46
0.599	138.81
0.5995	139.18
0.6	139.54
0.6005	139.91
0.601	140.29
0.6015	140.66
0.602	141.05
0.6025	141.43
0.603	141.82
0.6035	142.21
0.604	142.61
0.6045	143.01
0.605	143.42
0.6055	143.82
0.606	144.24
0.6065	144.65
0.607	145.07
0.6075	145.5
0.608	145.92
0.6085	146.36
0.609	146.79
0.6095	147.23
0.61	147.67
0.6105	148.12
0.611	148.57
0.6115	149.03
0.612	149.49
0.6125	149.95
0.613	150.42
0.6135	150.89
0.614	151.37
0.6145	151.85
0.615	152.34
0.6155	152.84
0.616	153.34
0.6165	153.84
0.617	154.35
0.6175	154.87
0.618	155.39
0.6185	155.91
0.619	156.44
0.6195	156.98
0.62	157.52
0.6205	158.07
0.621	158.63
0.6215	159.19
0.622	159.76
0.6225	160.33
0.623	160.91
0.6235	161.5
0.624	162.09
0.6245	162.69
0.625	163.29
0.6255	163.9
0.626	164.52
0.6265	165.14
0.627	165.77
0.6275	166.4
0.628	167.04
0.6285	167.69
0.629	168.34
0.6295	169
0.63	169.66
0.6305	170.33
0.631	171.01
0.6315	171.69
0.632	172.37
0.6325	173.07
0.633	173.76
0.6335	174.47
0.634	175.18
0.6345	175.89
0.635	176.61
0.6355	177.34
0.636	178.08
0.6365	178.81
0.637	179.56
0.6375	180.31
0.638	181.07
0.6385	181.83
0.639	182.6
0.6395	183.38
0.64	184.16
0.6405	184.95
0.641	185.74
0.6415	186.54
0.642	187.34
0.6425	188.15
0.643	188.97
0.6435	189.79
0.644	190.61
0.6445	191.45
0.645	192.28
0.6455	193.13
0.646	193.98
0.6465	194.83
0.647	195.69
0.6475	196.56
0.648	197.43
0.6485	198.31
0.649	199.2
0.6495	200.09
0.65	200.98
0.6505	201.89
0.651	202.8
0.6515	203.71
0.652	204.63
0.6525	205.56
0.653	206.49
0.6535	207.43
0.654	208.38
0.6545	209.33
0.655	210.28
0.6555	211.24
0.656	212.21
0.6565	213.18
0.657	214.16
0.6575	215.14
0.658	216.13
0.6585	217.13
0.659	218.13
0.6595	219.13
0.66	220.14
0.6605	221.16
0.661	222.18
0.6615	223.2
0.662	224.24
0.6625	225.28
0.663	226.33
0.6635	227.38
0.664	228.45
0.6645	229.51
0.665	230.59
0.6655	231.67
0.666	232.76
0.6665	233.86
0.667	234.96
0.6675	236.07
0.668	237.18
0.6685	238.3
0.669	239.42
0.6695	240.54
0.67	241.67
0.6705	242.8
0.671	243.93
0.6715	245.06
0.672	246.19
0.6725	247.33
0.673	248.47
0.6735	249.61
0.674	250.75
0.6745	251.9
0.675	253.05
0.6755	254.19
0.676	255.34
0.6765	256.48
0.677	257.62
0.6775	258.75
0.678	259.89
0.6785	261.02
0.679	262.15
0.6795	263.28
0.68	264.41
0.6805	265.53
0.681	266.65
0.6815	267.77
0.682	268.89
0.6825	270.01
0.683	271.12
0.6835	272.24
0.684	273.35
0.6845	274.47
0.685	275.58
0.6855	276.69
0.686	277.8
0.6865	278.91
0.687	280.02
0.6875	281.13
0.688	282.24
0.6885	283.35
0.689	284.46
0.6895	285.56
0.69	286.67
0.6905	287.77
0.691	288.87
0.6915	289.97
0.692	291.07
0.6925	292.17
0.693	293.27
0.6935	294.36
0.694	295.45
0.6945	296.55
0.695	297.64
0.6955	298.73
0.696	299.82
0.6965	300.9
0.697	301.99
0.6975	303.07
0.698	304.16
0.6985	305.24
0.699	306.32
0.6995	307.4
0.7	308.48
0.7005	309.56
0.701	310.64
0.7015	311.71
0.702	312.79
0.7025	313.86
0.703	314.94
0.7035	316.01
0.704	317.08
0.7045	318.15
0.705	319.21
0.7055	320.28
0.706	321.34
0.7065	322.41
0.707	323.47
0.7075	324.53
0.708	325.59
0.7085	326.65
0.709	327.71
0.7095	328.76
0.71	329.82
0.7105	330.87
0.711	331.93
0.7115	332.98
0.712	334.03
0.7125	335.07
0.713	336.12
0.7135	337.16
0.714	338.21
0.7145	339.25
0.715	340.29
0.7155	341.33
0.716	342.37
0.7165	343.4
0.717	344.44
0.7175	345.47
0.718	346.51
0.7185	347.54
0.719	348.57
0.7195	349.6
0.72	350.63
0.7205	351.65
0.721	352.68
0.7215	353.7
0.722	354.72
0.7225	355.75
0.723	356.77
0.7235	357.79
0.724	358.79
0.7245	359.76
0.725	360.71
0.7255	361.64
0.726	362.55
0.7265	363.43
0.727	364.28
0.7275	365.11
0.728	365.92
0.7285	366.71
0.729	367.47
0.7295	368.2
0.73	368.92
0.7305	369.6
0.731	370.19
0.7315	370.66
0.732	371.03
0.7325	371.29
0.733	371.43
0.7335	371.47
0.734	371.39
0.7345	371.2
0.735	370.9
0.7355	370.5
0.736	369.98
0.7365	369.35
0.737	368.61
0.7375	367.76
0.738	366.82
0.7385	365.79
0.739	364.68
0.7395	363.48
0.74	362.2
0.7405	360.83
0.741	359.37
0.7415	357.83
0.742	356.2
0.7425	354.49
0.743	352.68
0.7435	350.8
0.744	348.82
0.7445	346.76
0.745	344.6
0.7455	342.34
0.746	339.98
0.7465	337.52
0.747	334.96
0.7475	332.3
0.748	329.53
0.7485	326.67
0.749	323.71
0.7495	320.65
0.75	317.49
0.7505	314.23
0.751	310.87
0.7515	307.41
0.752	303.85
0.7525	300.19
0.753	296.42
0.7535	292.56
0.754	288.6
0.7545	284.53
0.755	280.37
0.7555	276.1
0.756	271.74
0.7565	267.27
0.757	262.7
0.7575	258.04
0.758	253.27
0.7585	248.4
0.759	243.43
0.7595	238.36
0.76	233.18
0.7605	227.91
0.761	222.53
0.7615	217.05
0.762	211.47
0.7625	205.78
0.763	200
0.7635	194.11
0.764	188.12
0.7645	182.03
0.765	175.84
0.7655	169.54
0.766	163.15
0.7665	156.66
0.767	150.07
0.7675	143.38
0.768	136.59
0.7685	129.7
0.769	122.72
0.7695	115.63
0.77	108.45
0.7705	101.17
0.771	93.789
0.7715	86.31
0.772	78.733
0.7725	71.059
0.773	63.291
0.7735	55.431
0.774	47.478
0.7745	39.432
0.775	31.292
0.7755	23.06
0.776	14.734
0.7765	6.3156
0.777	0
0.7775	0
0.778	0
0.7785	0
0.779	0
