# Supplementary material for: Assessment of transmitral and left atrial appendage flow rate from cardiac 4D-CT
Source: Commun Med (Lond). 2023 Feb 11;3:22. doi: 10.1038/s43856-023-00252-6 (PMC9922288; doi:10.1038/s43856-023-00252-6)
Supplement: Supplementary file 4 — Supplementary Data 1 [file 43856_2023_252_MOESM4_ESM.zip › SupplementaryData1/Figure3_MVflow/MVflow_Subject7CT.csv]

0	0
0.0005	0
0.001	0
0.0015	0
0.002	0
0.0025	0
0.003	0
0.0035	0
0.004	0
0.0045	0
0.005	0
0.0055	0
0.006	0
0.0065	0
0.007	0
0.0075	0
0.008	0
0.0085	0
0.009	0
0.0095	0
0.01	0
0.0105	0
0.011	0
0.0115	0
0.012	0
0.0125	0
0.013	0
0.0135	0
0.014	0
0.0145	0
0.015	0
0.0155	0
0.016	0
0.0165	0
0.017	0
0.0175	0
0.018	0
0.0185	0
0.019	0
0.0195	0
0.02	0
0.0205	0
0.021	0
0.0215	0
0.022	0
0.0225	0
0.023	0
0.0235	0
0.024	0
0.0245	0
0.025	0
0.0255	0
0.026	0
0.0265	0
0.027	0
0.0275	0
0.028	0
0.0285	0
0.029	0
0.0295	0
0.03	0
0.0305	0
0.031	0
0.0315	0
0.032	0
0.0325	0
0.033	0
0.0335	0
0.034	0
0.0345	0
0.035	0
0.0355	0
0.036	0
0.0365	0
0.037	0
0.0375	0
0.038	0
0.0385	0
0.039	0
0.0395	0
0.04	0
0.0405	0
0.041	0
0.0415	0
0.042	0
0.0425	0
0.043	0
0.0435	0
0.044	0
0.0445	0
0.045	0
0.0455	0
0.046	0
0.0465	0
0.047	0
0.0475	0
0.048	0
0.0485	0
0.049	0
0.0495	0
0.05	0
0.0505	0
0.051	0
0.0515	0
0.052	0
0.0525	0
0.053	0
0.0535	0
0.054	0
0.0545	0
0.055	0
0.0555	0
0.056	0
0.0565	0
0.057	0
0.0575	0
0.058	0
0.0585	0
0.059	0
0.0595	0
0.06	0
0.0605	0
0.061	0
0.0615	0
0.062	0
0.0625	0
0.063	0
0.0635	0
0.064	0
0.0645	0
0.065	0
0.0655	0
0.066	0
0.0665	0
0.067	0
0.0675	0
0.068	0
0.0685	0
0.069	0
0.0695	0
0.07	0
0.0705	0
0.071	0
0.0715	0
0.072	0
0.0725	0
0.073	0
0.0735	0
0.074	0
0.0745	0
0.075	0
0.0755	0
0.076	0
0.0765	0
0.077	0
0.0775	0
0.078	0
0.0785	0
0.079	0
0.0795	0
0.08	0
0.0805	0
0.081	0
0.0815	0
0.082	0
0.0825	0
0.083	0
0.0835	0
0.084	0
0.0845	0
0.085	0
0.0855	0
0.086	0
0.0865	0
0.087	0
0.0875	0
0.088	0
0.0885	0
0.089	0
0.0895	0
0.09	0
0.0905	0
0.091	0
0.0915	0
0.092	0
0.0925	0
0.093	0
0.0935	0
0.094	0
0.0945	0
0.095	0
0.0955	0
0.096	0
0.0965	0
0.097	0
0.0975	0
0.098	0
0.0985	0
0.099	0
0.0995	0
0.1	0
0.1005	0
0.101	0
0.1015	0
0.102	0
0.1025	0
0.103	0
0.1035	0
0.104	0
0.1045	0
0.105	0
0.1055	0
0.106	0
0.1065	0
0.107	0
0.1075	0
0.108	0
0.1085	0
0.109	0
0.1095	0
0.11	0
0.1105	0
0.111	0
0.1115	0
0.112	0
0.1125	0
0.113	0
0.1135	0
0.114	0
0.1145	0
0.115	0
0.1155	0
0.116	0
0.1165	0
0.117	0
0.1175	0
0.118	0
0.1185	0
0.119	0
0.1195	0
0.12	0
0.1205	0
0.121	0
0.1215	0
0.122	0
0.1225	0
0.123	0
0.1235	0
0.124	0
0.1245	0
0.125	0
0.1255	0
0.126	0
0.1265	0
0.127	0
0.1275	0
0.128	0
0.1285	0
0.129	0
0.1295	0
0.13	0
0.1305	0
0.131	0
0.1315	0
0.132	0
0.1325	0
0.133	0
0.1335	0
0.134	0
0.1345	0
0.135	0
0.1355	0
0.136	0
0.1365	0
0.137	0
0.1375	0
0.138	0
0.1385	0
0.139	0
0.1395	0
0.14	0
0.1405	0
0.141	0
0.1415	0
0.142	0
0.1425	0
0.143	0
0.1435	0
0.144	0
0.1445	0
0.145	0
0.1455	0
0.146	0
0.1465	0
0.147	0
0.1475	0
0.148	0
0.1485	0
0.149	0
0.1495	0
0.15	0
0.1505	0
0.151	0
0.1515	0
0.152	0
0.1525	0
0.153	0
0.1535	0
0.154	0
0.1545	0
0.155	0
0.1555	0
0.156	0
0.1565	0
0.157	0
0.1575	0
0.158	0
0.1585	0
0.159	0
0.1595	0
0.16	0
0.1605	0
0.161	0
0.1615	0
0.162	0
0.1625	0
0.163	0
0.1635	0
0.164	0
0.1645	0
0.165	0
0.1655	0
0.166	0
0.1665	0
0.167	0
0.1675	0
0.168	0
0.1685	0
0.169	0
0.1695	0
0.17	0
0.1705	0
0.171	0
0.1715	0
0.172	0
0.1725	0
0.173	0
0.1735	0
0.174	0
0.1745	0
0.175	0
0.1755	0
0.176	0
0.1765	0
0.177	0
0.1775	0
0.178	0
0.1785	0
0.179	0
0.1795	0
0.18	0
0.1805	0
0.181	0
0.1815	0
0.182	0
0.1825	0
0.183	0
0.1835	0
0.184	0
0.1845	0
0.185	0
0.1855	0
0.186	0
0.1865	0
0.187	0
0.1875	0
0.188	0
0.1885	0
0.189	0
0.1895	0
0.19	0
0.1905	0
0.191	0
0.1915	0
0.192	0
0.1925	0
0.193	0
0.1935	0
0.194	0
0.1945	0
0.195	0
0.1955	0
0.196	0
0.1965	0
0.197	0
0.1975	0
0.198	0
0.1985	0
0.199	0
0.1995	0
0.2	0
0.2005	0
0.201	0
0.2015	0
0.202	0
0.2025	0
0.203	0
0.2035	0
0.204	0
0.2045	0
0.205	0
0.2055	0
0.206	0
0.2065	0
0.207	0
0.2075	0
0.208	0
0.2085	0
0.209	0
0.2095	0
0.21	0
0.2105	0
0.211	0
0.2115	0
0.212	0
0.2125	0
0.213	0
0.2135	0
0.214	0
0.2145	0
0.215	0
0.2155	0
0.216	0
0.2165	0
0.217	0
0.2175	0
0.218	0
0.2185	0
0.219	0
0.2195	0
0.22	0
0.2205	0
0.221	0
0.2215	0
0.222	0
0.2225	0
0.223	0
0.2235	0
0.224	0
0.2245	0
0.225	0
0.2255	0
0.226	0
0.2265	0
0.227	0
0.2275	0
0.228	0
0.2285	0
0.229	0
0.2295	0
0.23	0
0.2305	0
0.231	0
0.2315	0
0.232	0
0.2325	0
0.233	0
0.2335	0
0.234	0
0.2345	0
0.235	0
0.2355	0
0.236	0
0.2365	0
0.237	0
0.2375	0
0.238	0
0.2385	0
0.239	0
0.2395	0
0.24	0
0.2405	0
0.241	0
0.2415	0
0.242	0
0.2425	0
0.243	0
0.2435	0
0.244	0
0.2445	0
0.245	0
0.2455	0
0.246	0
0.2465	0
0.247	0
0.2475	0
0.248	0
0.2485	0
0.249	0
0.2495	0
0.25	0
0.2505	0
0.251	0
0.2515	0
0.252	0
0.2525	0
0.253	0
0.2535	0
0.254	0
0.2545	0
0.255	0
0.2555	0
0.256	0
0.2565	0
0.257	0
0.2575	0
0.258	0
0.2585	0
0.259	0
0.2595	0
0.26	0
0.2605	0
0.261	0
0.2615	0
0.262	0
0.2625	0
0.263	0
0.2635	0
0.264	0
0.2645	0
0.265	0
0.2655	0
0.266	0
0.2665	0
0.267	0
0.2675	0
0.268	0
0.2685	0
0.269	0
0.2695	0
0.27	0
0.2705	0
0.271	0
0.2715	0
0.272	0
0.2725	0
0.273	0
0.2735	0
0.274	0
0.2745	0
0.275	0
0.2755	0
0.276	0
0.2765	0
0.277	0
0.2775	0
0.278	0
0.2785	0
0.279	0
0.2795	0
0.28	0
0.2805	0
0.281	0
0.2815	0
0.282	0
0.2825	0
0.283	0
0.2835	0
0.284	0
0.2845	0
0.285	0
0.2855	0
0.286	0
0.2865	0
0.287	0
0.2875	0
0.288	0
0.2885	0
0.289	0
0.2895	0
0.29	0
0.2905	0
0.291	0
0.2915	0
0.292	0
0.2925	0
0.293	0
0.2935	0
0.294	0
0.2945	0
0.295	0
0.2955	0
0.296	0
0.2965	0
0.297	0
0.2975	0
0.298	0
0.2985	0
0.299	0
0.2995	0
0.3	0
0.3005	0
0.301	0
0.3015	0
0.302	0
0.3025	0
0.303	0
0.3035	0
0.304	0
0.3045	0
0.305	0
0.3055	0
0.306	0
0.3065	0
0.307	0
0.3075	0
0.308	0
0.3085	0
0.309	0
0.3095	0
0.31	0
0.3105	0
0.311	0
0.3115	0
0.312	0
0.3125	0
0.313	0
0.3135	0
0.314	0
0.3145	0
0.315	0
0.3155	0
0.316	0
0.3165	0
0.317	0
0.3175	0
0.318	0
0.3185	0
0.319	0
0.3195	0
0.32	0
0.3205	0
0.321	0
0.3215	0
0.322	0
0.3225	0
0.323	0
0.3235	0
0.324	0
0.3245	0
0.325	0
0.3255	0
0.326	0
0.3265	0
0.327	0
0.3275	0
0.328	0
0.3285	0
0.329	0
0.3295	0
0.33	0
0.3305	0
0.331	0
0.3315	0
0.332	0
0.3325	0
0.333	0
0.3335	0
0.334	0
0.3345	0
0.335	0
0.3355	0
0.336	0
0.3365	0
0.337	0
0.3375	0
0.338	0
0.3385	0
0.339	0
0.3395	0
0.34	0
0.3405	0
0.341	0
0.3415	0
0.342	0
0.3425	0
0.343	0
0.3435	0
0.344	0
0.3445	0
0.345	0
0.3455	0
0.346	0
0.3465	0
0.347	0
0.3475	0
0.348	0
0.3485	0
0.349	0
0.3495	0
0.35	0
0.3505	0
0.351	0
0.3515	0
0.352	0
0.3525	0
0.353	0
0.3535	0
0.354	0
0.3545	0
0.355	0
0.3555	0
0.356	0
0.3565	0
0.357	0
0.3575	0
0.358	0
0.3585	0
0.359	0
0.3595	0
0.36	0
0.3605	0
0.361	0
0.3615	0
0.362	0
0.3625	0
0.363	0
0.3635	0
0.364	0
0.3645	0
0.365	0
0.3655	0
0.366	0
0.3665	0
0.367	0
0.3675	0
0.368	0
0.3685	0
0.369	0.38649
0.3695	1.1731
0.37	1.9721
0.3705	2.7836
0.371	3.6076
0.3715	4.444
0.372	5.2929
0.3725	6.1542
0.373	7.028
0.3735	7.9143
0.374	8.813
0.3745	9.7242
0.375	10.648
0.3755	11.584
0.376	12.533
0.3765	13.494
0.377	14.467
0.3775	15.455
0.378	16.456
0.3785	17.472
0.379	18.501
0.3795	19.544
0.38	20.6
0.3805	21.671
0.381	22.756
0.3815	23.854
0.382	24.966
0.3825	26.092
0.383	27.232
0.3835	28.386
0.384	29.554
0.3845	30.735
0.385	31.931
0.3855	33.14
0.386	34.364
0.3865	35.601
0.387	36.853
0.3875	38.119
0.388	39.399
0.3885	40.694
0.389	42.002
0.3895	43.325
0.39	44.662
0.3905	46.012
0.391	47.378
0.3915	48.757
0.392	50.15
0.3925	51.558
0.393	52.979
0.3935	54.415
0.394	55.868
0.3945	57.34
0.395	58.831
0.3955	60.34
0.396	61.868
0.3965	63.414
0.397	64.979
0.3975	66.563
0.398	68.166
0.3985	69.787
0.399	71.427
0.3995	73.086
0.4	74.763
0.4005	76.46
0.401	78.174
0.4015	79.908
0.402	81.658
0.4025	83.409
0.403	85.156
0.4035	86.899
0.404	88.64
0.4045	90.377
0.405	92.11
0.4055	93.84
0.406	95.567
0.4065	97.29
0.407	99.01
0.4075	100.73
0.408	102.44
0.4085	104.15
0.409	105.86
0.4095	107.56
0.41	109.26
0.4105	110.96
0.411	112.64
0.4115	114.33
0.412	116.01
0.4125	117.68
0.413	119.34
0.4135	121
0.414	122.66
0.4145	124.3
0.415	125.95
0.4155	127.58
0.416	129.21
0.4165	130.83
0.417	132.45
0.4175	134.06
0.418	135.67
0.4185	137.26
0.419	138.86
0.4195	140.45
0.42	142.03
0.4205	143.61
0.421	145.19
0.4215	146.76
0.422	148.32
0.4225	149.89
0.423	151.44
0.4235	153
0.424	154.54
0.4245	156.09
0.425	157.63
0.4255	159.16
0.426	160.69
0.4265	162.22
0.427	163.74
0.4275	165.25
0.428	166.76
0.4285	168.27
0.429	169.77
0.4295	171.26
0.43	172.75
0.4305	174.23
0.431	175.71
0.4315	177.18
0.432	178.65
0.4325	180.11
0.433	181.56
0.4335	183.01
0.434	184.46
0.4345	185.9
0.435	187.33
0.4355	188.76
0.436	190.18
0.4365	191.6
0.437	193.01
0.4375	194.41
0.438	195.81
0.4385	197.2
0.439	198.59
0.4395	199.97
0.44	201.34
0.4405	202.71
0.441	204.08
0.4415	205.43
0.442	206.78
0.4425	208.13
0.443	209.47
0.4435	210.8
0.444	212.13
0.4445	213.44
0.445	214.76
0.4455	216.06
0.446	217.36
0.4465	218.65
0.447	219.93
0.4475	221.21
0.448	222.47
0.4485	223.73
0.449	224.99
0.4495	226.23
0.45	227.47
0.4505	228.7
0.451	229.92
0.4515	231.14
0.452	232.35
0.4525	233.55
0.453	234.74
0.4535	235.93
0.454	237.1
0.4545	238.27
0.455	239.42
0.4555	240.57
0.456	241.71
0.4565	242.84
0.457	243.97
0.4575	245.08
0.458	246.19
0.4585	247.28
0.459	248.37
0.4595	249.45
0.46	250.52
0.4605	251.59
0.461	252.64
0.4615	253.68
0.462	254.71
0.4625	255.73
0.463	256.74
0.4635	257.74
0.464	258.73
0.4645	259.71
0.465	260.67
0.4655	261.63
0.466	262.58
0.4665	263.51
0.467	264.44
0.4675	265.35
0.468	266.25
0.4685	267.15
0.469	268.03
0.4695	268.9
0.47	269.76
0.4705	270.61
0.471	271.46
0.4715	272.29
0.472	273.11
0.4725	273.92
0.473	274.72
0.4735	275.51
0.474	276.29
0.4745	277.07
0.475	277.83
0.4755	278.58
0.476	279.32
0.4765	280.05
0.477	280.77
0.4775	281.48
0.478	282.18
0.4785	282.86
0.479	283.53
0.4795	284.19
0.48	284.84
0.4805	285.47
0.481	286.1
0.4815	286.7
0.482	287.3
0.4825	287.89
0.483	288.46
0.4835	289.02
0.484	289.56
0.4845	290.1
0.485	290.62
0.4855	291.13
0.486	291.62
0.4865	292.1
0.487	292.56
0.4875	293.01
0.488	293.44
0.4885	293.85
0.489	294.25
0.4895	294.64
0.49	295.01
0.4905	295.36
0.491	295.7
0.4915	296.02
0.492	296.32
0.4925	296.61
0.493	296.88
0.4935	297.14
0.494	297.38
0.4945	297.61
0.495	297.81
0.4955	298
0.496	298.16
0.4965	298.31
0.497	298.44
0.4975	298.55
0.498	298.64
0.4985	298.71
0.499	298.76
0.4995	298.79
0.5	298.81
0.5005	298.8
0.501	298.78
0.5015	298.73
0.502	298.67
0.5025	298.59
0.503	298.48
0.5035	298.36
0.504	298.21
0.5045	298.04
0.505	297.84
0.5055	297.63
0.506	297.39
0.5065	297.13
0.507	296.85
0.5075	296.55
0.508	296.22
0.5085	295.88
0.509	295.51
0.5095	295.12
0.51	294.7
0.5105	294.27
0.511	293.81
0.5115	293.32
0.512	292.81
0.5125	292.28
0.513	291.72
0.5135	291.13
0.514	290.52
0.5145	289.88
0.515	289.21
0.5155	288.52
0.516	287.81
0.5165	287.07
0.517	286.3
0.5175	285.51
0.518	284.69
0.5185	283.85
0.519	282.98
0.5195	282.09
0.52	281.16
0.5205	280.22
0.521	279.24
0.5215	278.24
0.522	277.21
0.5225	276.15
0.523	275.07
0.5235	273.96
0.524	272.83
0.5245	271.66
0.525	270.47
0.5255	269.26
0.526	268.01
0.5265	266.74
0.527	265.45
0.5275	264.12
0.528	262.77
0.5285	261.38
0.529	259.96
0.5295	258.5
0.53	257.02
0.5305	255.5
0.531	253.95
0.5315	252.36
0.532	250.74
0.5325	249.09
0.533	247.41
0.5335	245.69
0.534	243.94
0.5345	242.16
0.535	240.34
0.5355	238.49
0.536	236.62
0.5365	234.74
0.537	232.86
0.5375	230.99
0.538	229.11
0.5385	227.23
0.539	225.36
0.5395	223.49
0.54	221.61
0.5405	219.74
0.541	217.87
0.5415	216
0.542	214.13
0.5425	212.26
0.543	210.39
0.5435	208.52
0.544	206.65
0.5445	204.79
0.545	202.94
0.5455	201.09
0.546	199.26
0.5465	197.44
0.547	195.63
0.5475	193.82
0.548	192.03
0.5485	190.25
0.549	188.48
0.5495	186.72
0.55	184.97
0.5505	183.22
0.551	181.49
0.5515	179.77
0.552	178.06
0.5525	176.36
0.553	174.67
0.5535	172.99
0.554	171.32
0.5545	169.66
0.555	168.02
0.5555	166.38
0.556	164.75
0.5565	163.13
0.557	161.53
0.5575	159.93
0.558	158.35
0.5585	156.77
0.559	155.21
0.5595	153.65
0.56	152.11
0.5605	150.58
0.561	149.06
0.5615	147.55
0.562	146.05
0.5625	144.57
0.563	143.1
0.5635	141.64
0.564	140.2
0.5645	138.78
0.565	137.36
0.5655	135.96
0.566	134.57
0.5665	133.2
0.567	131.84
0.5675	130.5
0.568	129.16
0.5685	127.85
0.569	126.54
0.5695	125.25
0.57	123.97
0.5705	122.71
0.571	121.47
0.5715	120.23
0.572	119.01
0.5725	117.81
0.573	116.62
0.5735	115.45
0.574	114.29
0.5745	113.14
0.575	112.01
0.5755	110.9
0.576	109.79
0.5765	108.71
0.577	107.63
0.5775	106.58
0.578	105.53
0.5785	104.51
0.579	103.5
0.5795	102.5
0.58	101.53
0.5805	100.57
0.581	99.623
0.5815	98.696
0.582	97.785
0.5825	96.891
0.583	96.013
0.5835	95.152
0.584	94.307
0.5845	93.479
0.585	92.667
0.5855	91.872
0.586	91.093
0.5865	90.331
0.587	89.585
0.5875	88.855
0.588	88.142
0.5885	87.446
0.589	86.765
0.5895	86.102
0.59	85.454
0.5905	84.823
0.591	84.209
0.5915	83.611
0.592	83.029
0.5925	82.464
0.593	81.915
0.5935	81.383
0.594	80.867
0.5945	80.368
0.595	79.888
0.5955	79.427
0.596	78.985
0.5965	78.563
0.597	78.16
0.5975	77.777
0.598	77.413
0.5985	77.069
0.599	76.744
0.5995	76.438
0.6	76.152
0.6005	75.886
0.601	75.638
0.6015	75.41
0.602	75.202
0.6025	75.013
0.603	74.84
0.6035	74.668
0.604	74.498
0.6045	74.329
0.605	74.162
0.6055	73.995
0.606	73.829
0.6065	73.665
0.607	73.501
0.6075	73.339
0.608	73.178
0.6085	73.018
0.609	72.859
0.6095	72.701
0.61	72.544
0.6105	72.388
0.611	72.234
0.6115	72.078
0.612	71.919
0.6125	71.757
0.613	71.591
0.6135	71.422
0.614	71.25
0.6145	71.073
0.615	70.894
0.6155	70.711
0.616	70.524
0.6165	70.334
0.617	70.141
0.6175	69.944
0.618	69.743
0.6185	69.54
0.619	69.332
0.6195	69.121
0.62	68.908
0.6205	68.692
0.621	68.475
0.6215	68.255
0.622	68.033
0.6225	67.809
0.623	67.582
0.6235	67.354
0.624	67.123
0.6245	66.89
0.625	66.655
0.6255	66.417
0.626	66.178
0.6265	65.936
0.627	65.693
0.6275	65.447
0.628	65.199
0.6285	64.948
0.629	64.694
0.6295	64.437
0.63	64.177
0.6305	63.914
0.631	63.649
0.6315	63.38
0.632	63.108
0.6325	62.834
0.633	62.556
0.6335	62.276
0.634	61.992
0.6345	61.706
0.635	61.417
0.6355	61.125
0.636	60.829
0.6365	60.531
0.637	60.231
0.6375	59.928
0.638	59.622
0.6385	59.314
0.639	59.004
0.6395	58.691
0.64	58.375
0.6405	58.057
0.641	57.737
0.6415	57.414
0.642	57.088
0.6425	56.76
0.643	56.43
0.6435	56.097
0.644	55.761
0.6445	55.423
0.645	55.082
0.6455	54.738
0.646	54.391
0.6465	54.041
0.647	53.688
0.6475	53.332
0.648	52.973
0.6485	52.61
0.649	52.245
0.6495	51.876
0.65	51.504
0.6505	51.129
0.651	50.752
0.6515	50.371
0.652	49.986
0.6525	49.599
0.653	49.209
0.6535	48.816
0.654	48.421
0.6545	48.024
0.655	47.625
0.6555	47.223
0.656	46.82
0.6565	46.414
0.657	46.006
0.6575	45.596
0.658	45.183
0.6585	44.769
0.659	44.352
0.6595	43.933
0.66	43.512
0.6605	43.089
0.661	42.663
0.6615	42.235
0.662	41.804
0.6625	41.368
0.663	40.928
0.6635	40.484
0.664	40.036
0.6645	39.584
0.665	39.128
0.6655	38.668
0.666	38.203
0.6665	37.735
0.667	37.263
0.6675	36.786
0.668	36.305
0.6685	35.821
0.669	35.332
0.6695	34.839
0.67	34.345
0.6705	33.858
0.671	33.377
0.6715	32.904
0.672	32.438
0.6725	31.979
0.673	31.527
0.6735	31.083
0.674	30.645
0.6745	30.214
0.675	29.791
0.6755	29.375
0.676	28.965
0.6765	28.563
0.677	28.168
0.6775	27.781
0.678	27.4
0.6785	27.027
0.679	26.665
0.6795	26.313
0.68	25.97
0.6805	25.637
0.681	25.315
0.6815	25.002
0.682	24.699
0.6825	24.406
0.683	24.123
0.6835	23.85
0.684	23.587
0.6845	23.334
0.685	23.091
0.6855	22.858
0.686	22.634
0.6865	22.421
0.687	22.217
0.6875	22.021
0.688	21.835
0.6885	21.658
0.689	21.49
0.6895	21.33
0.69	21.18
0.6905	21.039
0.691	20.906
0.6915	20.783
0.692	20.669
0.6925	20.563
0.693	20.467
0.6935	20.379
0.694	20.301
0.6945	20.231
0.695	20.171
0.6955	20.12
0.696	20.079
0.6965	20.047
0.697	20.025
0.6975	20.012
0.698	20.009
0.6985	20.015
0.699	20.031
0.6995	20.057
0.7	20.092
0.7005	20.137
0.701	20.191
0.7015	20.255
0.702	20.328
0.7025	20.411
0.703	20.504
0.7035	20.606
0.704	20.717
0.7045	20.838
0.705	20.967
0.7055	21.106
0.706	21.254
0.7065	21.411
0.707	21.578
0.7075	21.754
0.708	21.939
0.7085	22.133
0.709	22.336
0.7095	22.549
0.71	22.771
0.7105	23.002
0.711	23.242
0.7115	23.491
0.712	23.75
0.7125	24.019
0.713	24.297
0.7135	24.585
0.714	24.882
0.7145	25.19
0.715	25.506
0.7155	25.833
0.716	26.169
0.7165	26.515
0.717	26.87
0.7175	27.235
0.718	27.61
0.7185	27.994
0.719	28.388
0.7195	28.792
0.72	29.205
0.7205	29.628
0.721	30.059
0.7215	30.5
0.722	30.95
0.7225	31.41
0.723	31.878
0.7235	32.356
0.724	32.842
0.7245	33.338
0.725	33.843
0.7255	34.358
0.726	34.881
0.7265	35.413
0.727	35.955
0.7275	36.506
0.728	37.066
0.7285	37.636
0.729	38.215
0.7295	38.806
0.73	39.407
0.7305	40.018
0.731	40.64
0.7315	41.272
0.732	41.915
0.7325	42.569
0.733	43.233
0.7335	43.908
0.734	44.593
0.7345	45.288
0.735	45.995
0.7355	46.711
0.736	47.439
0.7365	48.176
0.737	48.923
0.7375	49.673
0.738	50.426
0.7385	51.184
0.739	51.945
0.7395	52.709
0.74	53.478
0.7405	54.25
0.741	55.025
0.7415	55.805
0.742	56.588
0.7425	57.374
0.743	58.164
0.7435	58.958
0.744	59.756
0.7445	60.557
0.745	61.362
0.7455	62.17
0.746	62.979
0.7465	63.79
0.747	64.603
0.7475	65.418
0.748	66.234
0.7485	67.052
0.749	67.872
0.7495	68.694
0.75	69.518
0.7505	70.343
0.751	71.17
0.7515	71.999
0.752	72.83
0.7525	73.663
0.753	74.497
0.7535	75.333
0.754	76.172
0.7545	77.014
0.755	77.858
0.7555	78.705
0.756	79.555
0.7565	80.408
0.757	81.263
0.7575	82.121
0.758	82.982
0.7585	83.846
0.759	84.713
0.7595	85.583
0.76	86.455
0.7605	87.33
0.761	88.208
0.7615	89.088
0.762	89.972
0.7625	90.858
0.763	91.748
0.7635	92.64
0.764	93.535
0.7645	94.434
0.765	95.335
0.7655	96.239
0.766	97.146
0.7665	98.057
0.767	98.97
0.7675	99.886
0.768	100.8
0.7685	101.73
0.769	102.65
0.7695	103.58
0.77	104.51
0.7705	105.44
0.771	106.38
0.7715	107.32
0.772	108.27
0.7725	109.22
0.773	110.17
0.7735	111.12
0.774	112.08
0.7745	113.04
0.775	114.01
0.7755	114.97
0.776	115.95
0.7765	116.92
0.777	117.9
0.7775	118.88
0.778	119.87
0.7785	120.86
0.779	121.85
0.7795	122.85
0.78	123.85
0.7805	124.85
0.781	125.86
0.7815	126.88
0.782	127.9
0.7825	128.92
0.783	129.95
0.7835	130.98
0.784	132.02
0.7845	133.06
0.785	134.11
0.7855	135.16
0.786	136.21
0.7865	137.27
0.787	138.33
0.7875	139.4
0.788	140.47
0.7885	141.55
0.789	142.63
0.7895	143.71
0.79	144.8
0.7905	145.9
0.791	147
0.7915	148.1
0.792	149.2
0.7925	150.32
0.793	151.43
0.7935	152.55
0.794	153.67
0.7945	154.8
0.795	155.93
0.7955	157.07
0.796	158.22
0.7965	159.37
0.797	160.53
0.7975	161.7
0.798	162.88
0.7985	164.07
0.799	165.27
0.7995	166.47
0.8	167.68
0.8005	168.91
0.801	170.14
0.8015	171.37
0.802	172.62
0.8025	173.87
0.803	175.14
0.8035	176.41
0.804	177.68
0.8045	178.94
0.805	180.18
0.8055	181.4
0.806	182.61
0.8065	183.8
0.807	184.98
0.8075	186.14
0.808	187.28
0.8085	188.41
0.809	189.53
0.8095	190.62
0.81	191.71
0.8105	192.77
0.811	193.82
0.8115	194.85
0.812	195.87
0.8125	196.87
0.813	197.84
0.8135	198.78
0.814	199.69
0.8145	200.58
0.815	201.44
0.8155	202.28
0.816	203.09
0.8165	203.87
0.817	204.62
0.8175	205.35
0.818	206.05
0.8185	206.72
0.819	207.37
0.8195	207.99
0.82	208.59
0.8205	209.15
0.821	209.69
0.8215	210.2
0.822	210.69
0.8225	211.15
0.823	211.58
0.8235	211.99
0.824	212.37
0.8245	212.72
0.825	213.05
0.8255	213.35
0.826	213.62
0.8265	213.87
0.827	214.09
0.8275	214.28
0.828	214.44
0.8285	214.58
0.829	214.69
0.8295	214.78
0.83	214.83
0.8305	214.85
0.831	214.84
0.8315	214.8
0.832	214.73
0.8325	214.63
0.833	214.49
0.8335	214.33
0.834	214.14
0.8345	213.92
0.835	213.66
0.8355	213.38
0.836	213.06
0.8365	212.72
0.837	212.35
0.8375	211.94
0.838	211.5
0.8385	211.03
0.839	210.52
0.8395	209.99
0.84	209.42
0.8405	208.82
0.841	208.18
0.8415	207.52
0.842	206.82
0.8425	206.09
0.843	205.32
0.8435	204.53
0.844	203.7
0.8445	202.84
0.845	201.94
0.8455	201.02
0.846	200.05
0.8465	199.06
0.847	198.03
0.8475	196.96
0.848	195.86
0.8485	194.72
0.849	193.55
0.8495	192.34
0.85	191.09
0.8505	189.81
0.851	188.5
0.8515	187.15
0.852	185.76
0.8525	184.34
0.853	182.88
0.8535	181.39
0.854	179.87
0.8545	178.31
0.855	176.71
0.8555	175.08
0.856	173.42
0.8565	171.72
0.857	169.99
0.8575	168.23
0.858	166.43
0.8585	164.6
0.859	162.74
0.8595	160.84
0.86	158.91
0.8605	156.94
0.861	154.94
0.8615	152.91
0.862	150.84
0.8625	148.73
0.863	146.58
0.8635	144.38
0.864	142.13
0.8645	139.83
0.865	137.48
0.8655	135.09
0.866	132.64
0.8665	130.15
0.867	127.6
0.8675	125.01
0.868	122.37
0.8685	119.68
0.869	116.94
0.8695	114.15
0.87	111.32
0.8705	108.43
0.871	105.52
0.8715	102.63
0.872	99.756
0.8725	96.894
0.873	94.048
0.8735	91.216
0.874	88.4
0.8745	85.598
0.875	82.812
0.8755	80.04
0.876	77.284
0.8765	74.543
0.877	71.816
0.8775	69.105
0.878	66.409
0.8785	63.727
0.879	61.061
0.8795	58.417
0.88	55.799
0.8805	53.207
0.881	50.64
0.8815	48.1
0.882	45.584
0.8825	43.095
0.883	40.631
0.8835	38.193
0.884	35.781
0.8845	33.395
0.885	31.034
0.8855	28.699
0.886	26.39
0.8865	24.106
0.887	21.848
0.8875	19.616
0.888	17.411
0.8885	15.233
0.889	13.083
0.8895	10.96
0.89	8.8634
0.8905	6.7944
0.891	4.7526
0.8915	2.738
0.892	0.75065
0.8925	0
0.893	0
0.8935	0
0.894	0
0.8945	0
0.895	0
0.8955	0
0.896	0
0.8965	0
0.897	0
0.8975	0
0.898	0
0.8985	0
0.899	0
0.8995	0
0.9	0
0.9005	0
0.901	0
0.9015	0
0.902	0
0.9025	0
0.903	0
0.9035	0
0.904	0
0.9045	0
0.905	0
0.9055	0
0.906	0
0.9065	0
0.907	0
0.9075	0
0.908	0
0.9085	0
0.909	0
0.9095	0
0.91	0
0.9105	0
0.911	0
0.9115	0
0.912	0
0.9125	0
0.913	0
0.9135	0
0.914	0
0.9145	0
0.915	0
0.9155	0
0.916	0
0.9165	0
0.917	0
0.9175	0
0.918	0
0.9185	0
0.919	0
0.9195	0
0.92	0
0.9205	0
0.921	0
0.9215	0
0.922	0
0.9225	0
0.923	0
0.9235	0
0.924	0
0.9245	0
0.925	0
0.9255	0
0.926	0
0.9265	0
0.927	0
0.9275	0
0.928	0
0.9285	0
0.929	0
0.9295	0
0.93	0
0.9305	0
0.931	0
0.9315	0
0.932	0
0.9325	0
0.933	0
0.9335	0
0.934	0
0.9345	0
0.935	0
0.9355	0
0.936	0
0.9365	0
0.937	0
0.9375	0
