# Supplementary material for: Assessment of transmitral and left atrial appendage flow rate from cardiac 4D-CT
Source: Commun Med (Lond). 2023 Feb 11;3:22. doi: 10.1038/s43856-023-00252-6 (PMC9922288; doi:10.1038/s43856-023-00252-6)
Supplement: Supplementary file 4 — Supplementary Data 1 [file 43856_2023_252_MOESM4_ESM.zip › SupplementaryData1/Figure3_MVflow/MVflow_Subject7MR.csv]

0	-20.591
0.024	1.1615
0.048	17.666
0.072	-0.46883
0.096	-19.598
0.12	-29.362
0.144	-19.755
0.168	-5.4407
0.192	1.1395
0.216	2.5508
0.24	4.8885
0.264	11.317
0.288	4.9302
0.312	-3.2581
0.336	-4.1747
0.36	12.775
0.384	44.102
0.408	89.759
0.432	142.3
0.456	185.04
0.48	200.22
0.504	190.75
0.528	172.7
0.552	154.67
0.576	135.8
0.6	110.44
0.624	82.646
0.648	63.279
0.672	52.918
0.696	51.35
0.72	60.834
0.744	90.186
0.768	143.33
0.792	196.9
0.816	215.73
0.84	176.04
0.864	97.654
0.888	17.826
0.912	-28.243
0.936	-45.407
