# Supplementary material for: Assessment of transmitral and left atrial appendage flow rate from cardiac 4D-CT
Source: Commun Med (Lond). 2023 Feb 11;3:22. doi: 10.1038/s43856-023-00252-6 (PMC9922288; doi:10.1038/s43856-023-00252-6)
Supplement: Supplementary file 4 — Supplementary Data 1 [file 43856_2023_252_MOESM4_ESM.zip › SupplementaryData1/Figure3_MVflow/MVflow_Subject8CT.csv]

0	0
0.0005	0
0.001	0
0.0015	0
0.002	0
0.0025	0
0.003	0
0.0035	0
0.004	0
0.0045	0
0.005	0
0.0055	0
0.006	0
0.0065	0
0.007	0
0.0075	0
0.008	0
0.0085	0
0.009	0
0.0095	0
0.01	0
0.0105	0
0.011	0
0.0115	0
0.012	0
0.0125	0
0.013	0
0.0135	0
0.014	0
0.0145	0
0.015	0
0.0155	0
0.016	0
0.0165	0
0.017	0
0.0175	0
0.018	0
0.0185	0
0.019	0
0.0195	0
0.02	0
0.0205	0
0.021	0
0.0215	0
0.022	0
0.0225	0
0.023	0
0.0235	0
0.024	0
0.0245	0
0.025	0
0.0255	0
0.026	0
0.0265	0
0.027	0
0.0275	0
0.028	0
0.0285	0
0.029	0
0.0295	0
0.03	0
0.0305	0
0.031	0
0.0315	0
0.032	0
0.0325	0
0.033	0
0.0335	0
0.034	0
0.0345	0
0.035	0
0.0355	0
0.036	0
0.0365	0
0.037	0
0.0375	0
0.038	0
0.0385	0
0.039	0
0.0395	0
0.04	0
0.0405	0
0.041	0
0.0415	0
0.042	0
0.0425	0
0.043	0
0.0435	0
0.044	0
0.0445	0
0.045	0
0.0455	0
0.046	0
0.0465	0
0.047	0
0.0475	0
0.048	0
0.0485	0
0.049	0
0.0495	0
0.05	0
0.0505	0
0.051	0
0.0515	0
0.052	0
0.0525	0
0.053	0
0.0535	0
0.054	0
0.0545	0
0.055	0
0.0555	0
0.056	0
0.0565	0
0.057	0
0.0575	0
0.058	0
0.0585	0
0.059	0
0.0595	0
0.06	0
0.0605	0
0.061	0
0.0615	0
0.062	0
0.0625	0
0.063	0
0.0635	0
0.064	0
0.0645	0
0.065	0
0.0655	0
0.066	0
0.0665	0
0.067	0
0.0675	0
0.068	0
0.0685	0
0.069	0
0.0695	0
0.07	0
0.0705	0
0.071	0
0.0715	0
0.072	0
0.0725	0
0.073	0
0.0735	0
0.074	0
0.0745	0
0.075	0
0.0755	0
0.076	0
0.0765	0
0.077	0
0.0775	0
0.078	0
0.0785	0
0.079	0
0.0795	0
0.08	0
0.0805	0
0.081	0
0.0815	0
0.082	0
0.0825	0
0.083	0
0.0835	0
0.084	0
0.0845	0
0.085	0
0.0855	0
0.086	0
0.0865	0
0.087	0
0.0875	0
0.088	0
0.0885	0
0.089	0
0.0895	0
0.09	0
0.0905	0
0.091	0
0.0915	0
0.092	0
0.0925	0
0.093	0
0.0935	0
0.094	0
0.0945	0
0.095	0
0.0955	0
0.096	0
0.0965	0
0.097	0
0.0975	0
0.098	0
0.0985	0
0.099	0
0.0995	0
0.1	0
0.1005	0
0.101	0
0.1015	0
0.102	0
0.1025	0
0.103	0
0.1035	0
0.104	0
0.1045	0
0.105	0
0.1055	0
0.106	0
0.1065	0
0.107	0
0.1075	0
0.108	0
0.1085	0
0.109	0
0.1095	0
0.11	0
0.1105	0
0.111	0
0.1115	0
0.112	0
0.1125	0
0.113	0
0.1135	0
0.114	0
0.1145	0
0.115	0
0.1155	0
0.116	0
0.1165	0
0.117	0
0.1175	0
0.118	0
0.1185	0
0.119	0
0.1195	0
0.12	0
0.1205	0
0.121	0
0.1215	0
0.122	0
0.1225	0
0.123	0
0.1235	0
0.124	0
0.1245	0
0.125	0
0.1255	0
0.126	0
0.1265	0
0.127	0
0.1275	0
0.128	0
0.1285	0
0.129	0
0.1295	0
0.13	0
0.1305	0
0.131	0
0.1315	0
0.132	0
0.1325	0
0.133	0
0.1335	0
0.134	0
0.1345	0
0.135	0
0.1355	0
0.136	0
0.1365	0
0.137	0
0.1375	0
0.138	0
0.1385	0
0.139	0
0.1395	0
0.14	0
0.1405	0
0.141	0
0.1415	0
0.142	0
0.1425	0
0.143	0
0.1435	0
0.144	0
0.1445	0
0.145	0
0.1455	0
0.146	0
0.1465	0
0.147	0
0.1475	0
0.148	0
0.1485	0
0.149	0
0.1495	0
0.15	0
0.1505	0
0.151	0
0.1515	0
0.152	0
0.1525	0
0.153	0
0.1535	0
0.154	0
0.1545	0
0.155	0
0.1555	0
0.156	0
0.1565	0
0.157	0
0.1575	0
0.158	0
0.1585	0
0.159	0
0.1595	0
0.16	0
0.1605	0
0.161	0
0.1615	0
0.162	0
0.1625	0
0.163	0
0.1635	0
0.164	0
0.1645	0
0.165	0
0.1655	0
0.166	0
0.1665	0
0.167	0
0.1675	0
0.168	0
0.1685	0
0.169	0
0.1695	0
0.17	0
0.1705	0
0.171	0
0.1715	0
0.172	0
0.1725	0
0.173	0
0.1735	0
0.174	0
0.1745	0
0.175	0
0.1755	0
0.176	0
0.1765	0
0.177	0
0.1775	0
0.178	0
0.1785	0
0.179	0
0.1795	0
0.18	0
0.1805	0
0.181	0
0.1815	0
0.182	0
0.1825	0
0.183	0
0.1835	0
0.184	0
0.1845	0
0.185	0
0.1855	0
0.186	0
0.1865	0
0.187	0
0.1875	0
0.188	0
0.1885	0
0.189	0
0.1895	0
0.19	0
0.1905	0
0.191	0
0.1915	0
0.192	0
0.1925	0
0.193	0
0.1935	0
0.194	0
0.1945	0
0.195	0
0.1955	0
0.196	0
0.1965	0
0.197	0
0.1975	0
0.198	0
0.1985	0
0.199	0
0.1995	0
0.2	0
0.2005	0
0.201	0
0.2015	0
0.202	0
0.2025	0
0.203	0
0.2035	0
0.204	0
0.2045	0
0.205	0
0.2055	0
0.206	0
0.2065	0
0.207	0
0.2075	0
0.208	0
0.2085	0
0.209	0
0.2095	0
0.21	0
0.2105	0
0.211	0
0.2115	0
0.212	0
0.2125	0
0.213	0
0.2135	0
0.214	0
0.2145	0
0.215	0
0.2155	0
0.216	0
0.2165	0
0.217	0
0.2175	0
0.218	0
0.2185	0
0.219	0
0.2195	0
0.22	0
0.2205	0
0.221	0
0.2215	0
0.222	0
0.2225	0
0.223	0
0.2235	0
0.224	0
0.2245	0
0.225	0
0.2255	0
0.226	0
0.2265	0
0.227	0
0.2275	0
0.228	0
0.2285	0
0.229	0
0.2295	0
0.23	0
0.2305	0
0.231	0
0.2315	0
0.232	0
0.2325	0
0.233	0
0.2335	0
0.234	0
0.2345	0
0.235	0
0.2355	0
0.236	0
0.2365	0
0.237	0
0.2375	0
0.238	0
0.2385	0
0.239	0
0.2395	0
0.24	0
0.2405	0
0.241	0
0.2415	0
0.242	0
0.2425	0
0.243	0
0.2435	0
0.244	0
0.2445	0
0.245	0
0.2455	0
0.246	0
0.2465	0
0.247	0
0.2475	0
0.248	0
0.2485	0
0.249	0
0.2495	0
0.25	0
0.2505	0
0.251	0
0.2515	0
0.252	0
0.2525	0
0.253	0
0.2535	0
0.254	0
0.2545	0
0.255	0
0.2555	0
0.256	0
0.2565	0
0.257	0
0.2575	0
0.258	0
0.2585	0
0.259	0
0.2595	0
0.26	0
0.2605	0
0.261	0
0.2615	0
0.262	0
0.2625	0
0.263	0
0.2635	0
0.264	0
0.2645	0
0.265	0
0.2655	0
0.266	0
0.2665	0
0.267	0
0.2675	0
0.268	0
0.2685	0
0.269	0
0.2695	0
0.27	0
0.2705	0
0.271	0
0.2715	0
0.272	0
0.2725	0
0.273	0
0.2735	0
0.274	0
0.2745	0
0.275	0
0.2755	0
0.276	0
0.2765	0
0.277	0
0.2775	0
0.278	0
0.2785	0
0.279	0
0.2795	0
0.28	0
0.2805	0
0.281	0
0.2815	0
0.282	0
0.2825	0
0.283	0
0.2835	0
0.284	0
0.2845	0
0.285	0
0.2855	0
0.286	0
0.2865	0
0.287	0
0.2875	0
0.288	0
0.2885	0
0.289	0
0.2895	0
0.29	0
0.2905	0
0.291	0
0.2915	0
0.292	0
0.2925	0
0.293	0
0.2935	0
0.294	0
0.2945	0
0.295	0
0.2955	0
0.296	0
0.2965	0
0.297	0
0.2975	0
0.298	0
0.2985	0
0.299	0
0.2995	0
0.3	0
0.3005	0
0.301	0
0.3015	0
0.302	0
0.3025	0
0.303	0
0.3035	0
0.304	0
0.3045	0
0.305	0
0.3055	0
0.306	0
0.3065	0
0.307	0
0.3075	0
0.308	0
0.3085	0
0.309	0
0.3095	0
0.31	0
0.3105	0
0.311	0
0.3115	0
0.312	0
0.3125	0
0.313	0
0.3135	0
0.314	0
0.3145	0
0.315	0
0.3155	0
0.316	0
0.3165	0
0.317	0
0.3175	0
0.318	0
0.3185	0
0.319	0
0.3195	0
0.32	0
0.3205	0
0.321	0
0.3215	0
0.322	0
0.3225	0
0.323	0
0.3235	0
0.324	0
0.3245	0
0.325	0
0.3255	0
0.326	0
0.3265	0
0.327	0
0.3275	0
0.328	0
0.3285	0
0.329	0
0.3295	0
0.33	0
0.3305	0
0.331	0
0.3315	0
0.332	0
0.3325	0
0.333	0
0.3335	0.33722
0.334	0.80608
0.3345	1.2642
0.335	1.7115
0.3355	2.148
0.336	2.5738
0.3365	2.9888
0.337	3.393
0.3375	3.7865
0.338	4.1691
0.3385	4.5411
0.339	4.9022
0.3395	5.2526
0.34	5.5921
0.3405	5.9359
0.341	6.2989
0.3415	6.6811
0.342	7.0824
0.3425	7.503
0.343	7.9427
0.3435	8.4016
0.344	8.8797
0.3445	9.377
0.345	9.8934
0.3455	10.429
0.346	10.984
0.3465	11.558
0.347	12.151
0.3475	12.763
0.348	13.395
0.3485	14.046
0.349	14.717
0.3495	15.411
0.35	16.126
0.3505	16.864
0.351	17.624
0.3515	18.406
0.352	19.21
0.3525	20.037
0.353	20.885
0.3535	21.756
0.354	22.649
0.3545	23.564
0.355	24.501
0.3555	25.46
0.356	26.441
0.3565	27.444
0.357	28.47
0.3575	29.518
0.358	30.588
0.3585	31.68
0.359	32.794
0.3595	33.93
0.36	35.089
0.3605	36.27
0.361	37.473
0.3615	38.698
0.362	39.946
0.3625	41.215
0.363	42.507
0.3635	43.821
0.364	45.157
0.3645	46.516
0.365	47.896
0.3655	49.299
0.366	50.725
0.3665	52.176
0.367	53.652
0.3675	55.152
0.368	56.676
0.3685	58.225
0.369	59.799
0.3695	61.398
0.37	63.02
0.3705	64.668
0.371	66.34
0.3715	68.037
0.372	69.758
0.3725	71.504
0.373	73.275
0.3735	75.07
0.374	76.89
0.3745	78.735
0.375	80.607
0.3755	82.506
0.376	84.432
0.3765	86.384
0.377	88.363
0.3775	90.369
0.378	92.402
0.3785	94.461
0.379	96.547
0.3795	98.66
0.38	100.8
0.3805	102.97
0.381	105.16
0.3815	107.38
0.382	109.63
0.3825	111.9
0.383	114.2
0.3835	116.53
0.384	118.9
0.3845	121.29
0.385	123.72
0.3855	126.18
0.386	128.66
0.3865	131.18
0.387	133.73
0.3875	136.31
0.388	138.93
0.3885	141.57
0.389	144.24
0.3895	146.95
0.39	149.68
0.3905	152.45
0.391	155.25
0.3915	158.08
0.392	160.94
0.3925	163.84
0.393	166.78
0.3935	169.75
0.394	172.75
0.3945	175.79
0.395	178.86
0.3955	181.97
0.396	185.11
0.3965	188.29
0.397	191.5
0.3975	194.75
0.398	198.03
0.3985	201.35
0.399	204.7
0.3995	208.08
0.4	211.51
0.4005	214.98
0.401	218.49
0.4015	222.05
0.402	225.65
0.4025	229.3
0.403	232.99
0.4035	236.73
0.404	240.51
0.4045	244.34
0.405	248.21
0.4055	252.13
0.406	256.09
0.4065	260.09
0.407	264.14
0.4075	268.23
0.408	272.37
0.4085	276.53
0.409	280.66
0.4095	284.79
0.41	288.89
0.4105	292.98
0.411	297.06
0.4115	301.12
0.412	305.16
0.4125	309.19
0.413	313.2
0.4135	317.19
0.414	321.17
0.4145	325.14
0.415	329.08
0.4155	333.02
0.416	336.93
0.4165	340.83
0.417	344.71
0.4175	348.56
0.418	352.39
0.4185	356.18
0.419	359.95
0.4195	363.69
0.42	367.4
0.4205	371.08
0.421	374.73
0.4215	378.36
0.422	381.95
0.4225	385.52
0.423	389.07
0.4235	392.58
0.424	396.06
0.4245	399.52
0.425	402.95
0.4255	406.35
0.426	409.71
0.4265	413.05
0.427	416.36
0.4275	419.63
0.428	422.88
0.4285	426.09
0.429	429.27
0.4295	432.42
0.43	435.54
0.4305	438.63
0.431	441.68
0.4315	444.71
0.432	447.71
0.4325	450.67
0.433	453.6
0.4335	456.5
0.434	459.37
0.4345	462.2
0.435	464.98
0.4355	467.73
0.436	470.43
0.4365	473.1
0.437	475.73
0.4375	478.31
0.438	480.86
0.4385	483.36
0.439	485.83
0.4395	488.26
0.44	490.64
0.4405	492.99
0.441	495.29
0.4415	497.56
0.442	499.78
0.4425	501.96
0.443	504.1
0.4435	506.18
0.444	508.22
0.4445	510.2
0.445	512.14
0.4455	514.03
0.446	515.87
0.4465	517.67
0.447	519.41
0.4475	521.11
0.448	522.75
0.4485	524.35
0.449	525.9
0.4495	527.41
0.45	528.86
0.4505	530.26
0.451	531.61
0.4515	532.91
0.452	534.14
0.4525	535.31
0.453	536.43
0.4535	537.49
0.454	538.48
0.4545	539.42
0.455	540.3
0.4555	541.12
0.456	541.88
0.4565	542.58
0.457	543.23
0.4575	543.81
0.458	544.34
0.4585	544.8
0.459	545.21
0.4595	545.55
0.46	545.83
0.4605	546.04
0.461	546.18
0.4615	546.25
0.462	546.26
0.4625	546.2
0.463	546.07
0.4635	545.87
0.464	545.61
0.4645	545.27
0.465	544.87
0.4655	544.41
0.466	543.87
0.4665	543.27
0.467	542.6
0.4675	541.86
0.468	541.05
0.4685	540.16
0.469	539.18
0.4695	538.12
0.47	536.98
0.4705	535.75
0.471	534.45
0.4715	533.06
0.472	531.59
0.4725	530.03
0.473	528.4
0.4735	526.68
0.474	524.88
0.4745	523
0.475	521.03
0.4755	518.98
0.476	516.85
0.4765	514.67
0.477	512.47
0.4775	510.26
0.478	508.02
0.4785	505.77
0.479	503.5
0.4795	501.21
0.48	498.9
0.4805	496.58
0.481	494.23
0.4815	491.87
0.482	489.49
0.4825	487.09
0.483	484.67
0.4835	482.24
0.484	479.79
0.4845	477.32
0.485	474.83
0.4855	472.34
0.486	469.84
0.4865	467.34
0.487	464.83
0.4875	462.31
0.488	459.78
0.4885	457.24
0.489	454.7
0.4895	452.15
0.49	449.6
0.4905	447.03
0.491	444.46
0.4915	441.89
0.492	439.3
0.4925	436.71
0.493	434.11
0.4935	431.5
0.494	428.89
0.4945	426.27
0.495	423.65
0.4955	421.02
0.496	418.38
0.4965	415.74
0.497	413.1
0.4975	410.44
0.498	407.78
0.4985	405.12
0.499	402.45
0.4995	399.77
0.5	397.09
0.5005	394.4
0.501	391.71
0.5015	389
0.502	386.3
0.5025	383.59
0.503	380.88
0.5035	378.17
0.504	375.46
0.5045	372.74
0.505	370.02
0.5055	367.3
0.506	364.57
0.5065	361.85
0.507	359.12
0.5075	356.38
0.508	353.65
0.5085	350.91
0.509	348.17
0.5095	345.43
0.51	342.68
0.5105	339.94
0.511	337.19
0.5115	334.44
0.512	331.7
0.5125	328.95
0.513	326.21
0.5135	323.46
0.514	320.71
0.5145	317.97
0.515	315.22
0.5155	312.48
0.516	309.73
0.5165	306.99
0.517	304.24
0.5175	301.5
0.518	298.76
0.5185	296.01
0.519	293.27
0.5195	290.53
0.52	287.79
0.5205	285.06
0.521	282.32
0.5215	279.59
0.522	276.86
0.5225	274.14
0.523	271.42
0.5235	268.7
0.524	265.98
0.5245	263.26
0.525	260.55
0.5255	257.84
0.526	255.13
0.5265	252.42
0.527	249.72
0.5275	247.02
0.528	244.33
0.5285	241.64
0.529	238.96
0.5295	236.28
0.53	233.6
0.5305	230.93
0.531	228.27
0.5315	225.61
0.532	222.96
0.5325	220.31
0.533	217.67
0.5335	215.03
0.534	212.4
0.5345	209.77
0.535	207.15
0.5355	204.53
0.536	201.92
0.5365	199.31
0.537	196.71
0.5375	194.12
0.538	191.53
0.5385	188.95
0.539	186.37
0.5395	183.8
0.54	181.24
0.5405	178.68
0.541	176.12
0.5415	173.57
0.542	171.03
0.5425	168.5
0.543	165.97
0.5435	163.44
0.544	160.92
0.5445	158.42
0.545	155.93
0.5455	153.46
0.546	151
0.5465	148.57
0.547	146.15
0.5475	143.75
0.548	141.37
0.5485	139.01
0.549	136.66
0.5495	134.33
0.55	132.02
0.5505	129.73
0.551	127.46
0.5515	125.2
0.552	122.96
0.5525	120.74
0.553	118.54
0.5535	116.36
0.554	114.2
0.5545	112.06
0.555	109.94
0.5555	107.84
0.556	105.76
0.5565	103.7
0.557	101.66
0.5575	99.646
0.558	97.65
0.5585	95.673
0.559	93.718
0.5595	91.783
0.56	89.868
0.5605	87.974
0.561	86.1
0.5615	84.247
0.562	82.415
0.5625	80.603
0.563	78.811
0.5635	77.04
0.564	75.29
0.5645	73.56
0.565	71.851
0.5655	70.163
0.566	68.495
0.5665	66.847
0.567	65.221
0.5675	63.614
0.568	62.029
0.5685	60.464
0.569	58.919
0.5695	57.395
0.57	55.892
0.5705	54.411
0.571	52.951
0.5715	51.512
0.572	50.095
0.5725	48.7
0.573	47.325
0.5735	45.973
0.574	44.642
0.5745	43.332
0.575	42.044
0.5755	40.777
0.576	39.532
0.5765	38.308
0.577	37.105
0.5775	35.924
0.578	34.765
0.5785	33.627
0.579	32.51
0.5795	31.415
0.58	30.341
0.5805	29.289
0.581	28.258
0.5815	27.249
0.582	26.26
0.5825	25.294
0.583	24.349
0.5835	23.425
0.584	22.522
0.5845	21.641
0.585	20.782
0.5855	19.944
0.586	19.127
0.5865	18.332
0.587	17.558
0.5875	16.806
0.588	16.077
0.5885	15.369
0.589	14.684
0.5895	14.02
0.59	13.378
0.5905	12.759
0.591	12.161
0.5915	11.585
0.592	11.032
0.5925	10.5
0.593	9.9903
0.5935	9.5026
0.594	9.037
0.5945	8.5933
0.595	8.1716
0.5955	7.7715
0.596	7.3927
0.5965	7.0351
0.597	6.6988
0.5975	6.3838
0.598	6.09
0.5985	5.8175
0.599	5.5662
0.5995	5.3362
0.6	5.1274
0.6005	4.9399
0.601	4.7736
0.6015	4.6286
0.602	4.5049
0.6025	4.4024
0.603	4.3211
0.6035	4.2611
0.604	4.2235
0.6045	4.2092
0.605	4.2182
0.6055	4.2507
0.606	4.3065
0.6065	4.3857
0.607	4.4882
0.6075	4.6141
0.608	4.7634
0.6085	4.936
0.609	5.1321
0.6095	5.3515
0.61	5.5942
0.6105	5.8603
0.611	6.1498
0.6115	6.4627
0.612	6.7989
0.6125	7.1474
0.613	7.4969
0.6135	7.8474
0.614	8.1989
0.6145	8.5515
0.615	8.9051
0.6155	9.2598
0.616	9.6155
0.6165	9.9722
0.617	10.33
0.6175	10.689
0.618	11.049
0.6185	11.409
0.619	11.771
0.6195	12.134
0.62	12.498
0.6205	12.863
0.621	13.227
0.6215	13.589
0.622	13.948
0.6225	14.304
0.623	14.658
0.6235	15.009
0.624	15.357
0.6245	15.703
0.625	16.046
0.6255	16.386
0.626	16.724
0.6265	17.059
0.627	17.391
0.6275	17.721
0.628	18.048
0.6285	18.372
0.629	18.694
0.6295	19.014
0.63	19.332
0.6305	19.648
0.631	19.963
0.6315	20.276
0.632	20.588
0.6325	20.898
0.633	21.206
0.6335	21.513
0.634	21.818
0.6345	22.121
0.635	22.423
0.6355	22.723
0.636	23.022
0.6365	23.319
0.637	23.614
0.6375	23.908
0.638	24.2
0.6385	24.49
0.639	24.778
0.6395	25.064
0.64	25.348
0.6405	25.63
0.641	25.911
0.6415	26.189
0.642	26.465
0.6425	26.74
0.643	27.012
0.6435	27.283
0.644	27.552
0.6445	27.819
0.645	28.083
0.6455	28.346
0.646	28.607
0.6465	28.866
0.647	29.124
0.6475	29.379
0.648	29.633
0.6485	29.885
0.649	30.135
0.6495	30.384
0.65	30.631
0.6505	30.876
0.651	31.119
0.6515	31.361
0.652	31.601
0.6525	31.839
0.653	32.075
0.6535	32.31
0.654	32.542
0.6545	32.773
0.655	33.003
0.6555	33.23
0.656	33.456
0.6565	33.679
0.657	33.901
0.6575	34.121
0.658	34.34
0.6585	34.556
0.659	34.771
0.6595	34.983
0.66	35.194
0.6605	35.403
0.661	35.611
0.6615	35.816
0.662	36.02
0.6625	36.221
0.663	36.421
0.6635	36.62
0.664	36.816
0.6645	37.011
0.665	37.204
0.6655	37.396
0.666	37.586
0.6665	37.774
0.667	37.961
0.6675	38.146
0.668	38.329
0.6685	38.511
0.669	38.691
0.6695	38.869
0.67	39.046
0.6705	39.221
0.671	39.394
0.6715	39.566
0.672	39.736
0.6725	39.904
0.673	40.07
0.6735	40.234
0.674	40.396
0.6745	40.557
0.675	40.715
0.6755	40.872
0.676	41.026
0.6765	41.179
0.677	41.33
0.6775	41.479
0.678	41.626
0.6785	41.771
0.679	41.914
0.6795	42.055
0.68	42.195
0.6805	42.333
0.681	42.47
0.6815	42.607
0.682	42.744
0.6825	42.88
0.683	43.015
0.6835	43.15
0.684	43.285
0.6845	43.419
0.685	43.552
0.6855	43.685
0.686	43.817
0.6865	43.949
0.687	44.08
0.6875	44.211
0.688	44.341
0.6885	44.471
0.689	44.6
0.6895	44.729
0.69	44.857
0.6905	44.985
0.691	45.112
0.6915	45.239
0.692	45.366
0.6925	45.492
0.693	45.618
0.6935	45.743
0.694	45.868
0.6945	45.993
0.695	46.117
0.6955	46.24
0.696	46.364
0.6965	46.486
0.697	46.609
0.6975	46.731
0.698	46.852
0.6985	46.973
0.699	47.094
0.6995	47.214
0.7	47.334
0.7005	47.454
0.701	47.573
0.7015	47.691
0.702	47.81
0.7025	47.927
0.703	48.045
0.7035	48.162
0.704	48.278
0.7045	48.394
0.705	48.51
0.7055	48.625
0.706	48.74
0.7065	48.855
0.707	48.969
0.7075	49.082
0.708	49.195
0.7085	49.308
0.709	49.42
0.7095	49.532
0.71	49.643
0.7105	49.754
0.711	49.864
0.7115	49.974
0.712	50.083
0.7125	50.192
0.713	50.301
0.7135	50.409
0.714	50.517
0.7145	50.624
0.715	50.731
0.7155	50.837
0.716	50.943
0.7165	51.049
0.717	51.154
0.7175	51.259
0.718	51.364
0.7185	51.468
0.719	51.572
0.7195	51.675
0.72	51.778
0.7205	51.881
0.721	51.983
0.7215	52.085
0.722	52.186
0.7225	52.287
0.723	52.388
0.7235	52.488
0.724	52.588
0.7245	52.687
0.725	52.785
0.7255	52.883
0.726	52.981
0.7265	53.078
0.727	53.174
0.7275	53.27
0.728	53.365
0.7285	53.46
0.729	53.555
0.7295	53.648
0.73	53.742
0.7305	53.834
0.731	53.927
0.7315	54.018
0.732	54.11
0.7325	54.202
0.733	54.293
0.7335	54.385
0.734	54.476
0.7345	54.567
0.735	54.658
0.7355	54.748
0.736	54.839
0.7365	54.93
0.737	55.02
0.7375	55.11
0.738	55.2
0.7385	55.29
0.739	55.38
0.7395	55.469
0.74	55.558
0.7405	55.646
0.741	55.731
0.7415	55.815
0.742	55.898
0.7425	55.979
0.743	56.059
0.7435	56.137
0.744	56.213
0.7445	56.288
0.745	56.361
0.7455	56.433
0.746	56.503
0.7465	56.572
0.747	56.639
0.7475	56.705
0.748	56.769
0.7485	56.839
0.749	56.922
0.7495	57.019
0.75	57.128
0.7505	57.252
0.751	57.388
0.7515	57.538
0.752	57.701
0.7525	57.877
0.753	58.067
0.7535	58.27
0.754	58.486
0.7545	58.716
0.755	58.959
0.7555	59.215
0.756	59.484
0.7565	59.767
0.757	60.065
0.7575	60.38
0.758	60.712
0.7585	61.061
0.759	61.427
0.7595	61.81
0.76	62.21
0.7605	62.627
0.761	63.061
0.7615	63.512
0.762	63.981
0.7625	64.466
0.763	64.968
0.7635	65.487
0.764	66.023
0.7645	66.576
0.765	67.147
0.7655	67.734
0.766	68.336
0.7665	68.956
0.767	69.591
0.7675	70.242
0.768	70.91
0.7685	71.593
0.769	72.293
0.7695	73.009
0.77	73.741
0.7705	74.489
0.771	75.253
0.7715	76.034
0.772	76.83
0.7725	77.643
0.773	78.472
0.7735	79.317
0.774	80.178
0.7745	81.057
0.775	81.952
0.7755	82.865
0.776	83.794
0.7765	84.741
0.777	85.704
0.7775	86.684
0.778	87.682
0.7785	88.696
0.779	89.728
0.7795	90.776
0.78	91.842
0.7805	92.924
0.781	94.024
0.7815	95.14
0.782	96.274
0.7825	97.424
0.783	98.592
0.7835	99.777
0.784	100.98
0.7845	102.2
0.785	103.43
0.7855	104.69
0.786	105.96
0.7865	107.24
0.787	108.55
0.7875	109.87
0.788	111.21
0.7885	112.57
0.789	113.94
0.7895	115.33
0.79	116.74
0.7905	118.16
0.791	119.6
0.7915	121.06
0.792	122.54
0.7925	124.04
0.793	125.56
0.7935	127.09
0.794	128.65
0.7945	130.22
0.795	131.81
0.7955	133.42
0.796	135.05
0.7965	136.7
0.797	138.36
0.7975	140.05
0.798	141.75
0.7985	143.47
0.799	145.21
0.7995	146.97
0.8	148.74
0.8005	150.54
0.801	152.35
0.8015	154.18
0.802	156.02
0.8025	157.89
0.803	159.77
0.8035	161.67
0.804	163.59
0.8045	165.52
0.805	167.48
0.8055	169.45
0.806	171.43
0.8065	173.44
0.807	175.46
0.8075	177.5
0.808	179.57
0.8085	181.66
0.809	183.77
0.8095	185.91
0.81	188.08
0.8105	190.28
0.811	192.5
0.8115	194.75
0.812	197.02
0.8125	199.33
0.813	201.66
0.8135	204.01
0.814	206.39
0.8145	208.8
0.815	211.23
0.8155	213.7
0.816	216.18
0.8165	218.67
0.817	221.13
0.8175	223.57
0.818	225.98
0.8185	228.36
0.819	230.72
0.8195	233.05
0.82	235.36
0.8205	237.63
0.821	239.89
0.8215	242.11
0.822	244.31
0.8225	246.49
0.823	248.64
0.8235	250.76
0.824	252.86
0.8245	254.93
0.825	256.96
0.8255	258.97
0.826	260.93
0.8265	262.86
0.827	264.75
0.8275	266.6
0.828	268.41
0.8285	270.19
0.829	271.93
0.8295	273.63
0.83	275.3
0.8305	276.93
0.831	278.52
0.8315	280.08
0.832	281.59
0.8325	283.08
0.833	284.52
0.8335	285.92
0.834	287.29
0.8345	288.62
0.835	289.92
0.8355	291.17
0.836	292.39
0.8365	293.57
0.837	294.72
0.8375	295.83
0.838	296.89
0.8385	297.93
0.839	298.92
0.8395	299.88
0.84	300.8
0.8405	301.68
0.841	302.52
0.8415	303.33
0.842	304.1
0.8425	304.83
0.843	305.52
0.8435	306.16
0.844	306.77
0.8445	307.34
0.845	307.86
0.8455	308.35
0.846	308.79
0.8465	309.2
0.847	309.56
0.8475	309.89
0.848	310.17
0.8485	310.41
0.849	310.62
0.8495	310.78
0.85	310.9
0.8505	310.98
0.851	311.02
0.8515	311.01
0.852	310.97
0.8525	310.88
0.853	310.74
0.8535	310.57
0.854	310.35
0.8545	310.09
0.855	309.79
0.8555	309.44
0.856	309.05
0.8565	308.62
0.857	308.15
0.8575	307.63
0.858	307.07
0.8585	306.47
0.859	305.83
0.8595	305.14
0.86	304.4
0.8605	303.62
0.861	302.79
0.8615	301.91
0.862	300.99
0.8625	300.03
0.863	299.02
0.8635	297.96
0.864	296.86
0.8645	295.71
0.865	294.52
0.8655	293.28
0.866	291.99
0.8665	290.66
0.867	289.28
0.8675	287.86
0.868	286.39
0.8685	284.88
0.869	283.31
0.8695	281.7
0.87	280.05
0.8705	278.34
0.871	276.59
0.8715	274.8
0.872	272.95
0.8725	271.06
0.873	269.13
0.8735	267.14
0.874	265.11
0.8745	263.04
0.875	260.91
0.8755	258.74
0.876	256.52
0.8765	254.25
0.877	251.92
0.8775	249.54
0.878	247.11
0.8785	244.63
0.879	242.09
0.8795	239.5
0.88	236.86
0.8805	234.17
0.881	231.42
0.8815	228.62
0.882	225.77
0.8825	222.86
0.883	219.9
0.8835	216.89
0.884	213.83
0.8845	210.74
0.885	207.64
0.8855	204.54
0.886	201.43
0.8865	198.31
0.887	195.19
0.8875	192.07
0.888	188.94
0.8885	185.81
0.889	182.66
0.8895	179.52
0.89	176.37
0.8905	173.21
0.891	170.05
0.8915	166.88
0.892	163.71
0.8925	160.53
0.893	157.36
0.8935	154.19
0.894	151.04
0.8945	147.9
0.895	144.78
0.8955	141.66
0.896	138.56
0.8965	135.47
0.897	132.39
0.8975	129.32
0.898	126.26
0.8985	123.22
0.899	120.18
0.8995	117.16
0.9	114.16
0.9005	111.16
0.901	108.17
0.9015	105.2
0.902	102.23
0.9025	99.275
0.903	96.326
0.9035	93.385
0.904	90.453
0.9045	87.529
0.905	84.614
0.9055	81.707
0.906	78.809
0.9065	75.919
0.907	73.038
0.9075	70.165
0.908	67.3
0.9085	64.445
0.909	61.597
0.9095	58.758
0.91	55.929
0.9105	53.111
0.911	50.304
0.9115	47.508
0.912	44.722
0.9125	41.948
0.913	39.184
0.9135	36.432
0.914	33.69
0.9145	30.959
0.915	28.24
0.9155	25.531
0.916	22.833
0.9165	20.146
0.917	17.47
0.9175	14.805
0.918	12.151
0.9185	9.5079
0.919	6.8762
0.9195	4.256
0.92	1.647
0.9205	0
0.921	0
0.9215	0
0.922	0
0.9225	0
0.923	0
0.9235	0
0.924	0
0.9245	0
0.925	0
0.9255	0
0.926	0
0.9265	0
0.927	0
0.9275	0
0.928	0
0.9285	0
0.929	0
0.9295	0
0.93	0
0.9305	0
0.931	0
0.9315	0
0.932	0
0.9325	0
0.933	0
0.9335	0
0.934	0
0.9345	0
0.935	0
0.9355	0
0.936	0
0.9365	0
0.937	0
0.9375	0
0.938	0
0.9385	0
0.939	0
0.9395	0
0.94	0
0.9405	0
0.941	0
0.9415	0
0.942	0
0.9425	0
0.943	0
0.9435	0
0.944	0
0.9445	0
0.945	0
0.9455	0
0.946	0
0.9465	0
0.947	0
0.9475	0
0.948	0
0.9485	0
0.949	0
0.9495	0
0.95	0
0.9505	0
0.951	0
0.9515	0
0.952	0
