# Supplementary material for: Assessment of transmitral and left atrial appendage flow rate from cardiac 4D-CT
Source: Commun Med (Lond). 2023 Feb 11;3:22. doi: 10.1038/s43856-023-00252-6 (PMC9922288; doi:10.1038/s43856-023-00252-6)
Supplement: Supplementary file 4 — Supplementary Data 1 [file 43856_2023_252_MOESM4_ESM.zip › SupplementaryData1/Figure3_MVflow/MVflow_Subject8MR.csv]

0	-6.2351
0.024	5.1747
0.048	0.81849
0.072	-4.6387
0.096	0.12782
0.12	8.5655
0.144	11.224
0.168	0.31935
0.192	-16.294
0.216	-21.97
0.24	-15.858
0.264	-8.5916
0.288	-5.5573
0.312	-3.2846
0.336	12.917
0.36	51.722
0.384	114.23
0.408	198.18
0.432	281.08
0.456	330.85
0.48	324.66
0.504	271.11
0.528	201.56
0.552	139.53
0.576	92.716
0.6	63.843
0.624	48.64
0.648	38.851
0.672	31.457
0.696	26.599
0.72	28.465
0.744	42.016
0.768	80.707
0.792	153.32
0.816	239.93
0.84	289.13
0.864	259.78
0.888	160.38
0.912	51.941
0.936	-0.27579
