# Supplementary material for: Assessment of transmitral and left atrial appendage flow rate from cardiac 4D-CT
Source: Commun Med (Lond). 2023 Feb 11;3:22. doi: 10.1038/s43856-023-00252-6 (PMC9922288; doi:10.1038/s43856-023-00252-6)
Supplement: Supplementary file 4 — Supplementary Data 1 [file 43856_2023_252_MOESM4_ESM.zip › SupplementaryData1/Figure3_MVflow/MVflow_Subject9CT.csv]

0	0
0.0005	0
0.001	0
0.0015	0
0.002	0
0.0025	0
0.003	0
0.0035	0
0.004	0
0.0045	0
0.005	0
0.0055	0
0.006	0
0.0065	0
0.007	0
0.0075	0
0.008	0
0.0085	0
0.009	0
0.0095	0
0.01	0
0.0105	0
0.011	0
0.0115	0
0.012	0
0.0125	0
0.013	0
0.0135	0
0.014	0
0.0145	0
0.015	0
0.0155	0
0.016	0
0.0165	0
0.017	0
0.0175	0
0.018	0
0.0185	0
0.019	0
0.0195	0
0.02	0
0.0205	0
0.021	0
0.0215	0
0.022	0
0.0225	0
0.023	0
0.0235	0
0.024	0
0.0245	0
0.025	0
0.0255	0
0.026	0
0.0265	0
0.027	0
0.0275	0
0.028	0
0.0285	0
0.029	0
0.0295	0
0.03	0
0.0305	0
0.031	0
0.0315	0
0.032	0
0.0325	0
0.033	0
0.0335	0
0.034	0
0.0345	0
0.035	0
0.0355	0
0.036	0
0.0365	0
0.037	0
0.0375	0
0.038	0
0.0385	0
0.039	0
0.0395	0
0.04	0
0.0405	0
0.041	0
0.0415	0
0.042	0
0.0425	0
0.043	0
0.0435	0
0.044	0
0.0445	0
0.045	0
0.0455	0
0.046	0
0.0465	0
0.047	0
0.0475	0
0.048	0
0.0485	0
0.049	0
0.0495	0
0.05	0
0.0505	0
0.051	0
0.0515	0
0.052	0
0.0525	0
0.053	0
0.0535	0
0.054	0
0.0545	0
0.055	0
0.0555	0
0.056	0
0.0565	0
0.057	0
0.0575	0
0.058	0
0.0585	0
0.059	0
0.0595	0
0.06	0
0.0605	0
0.061	0
0.0615	0
0.062	0
0.0625	0
0.063	0
0.0635	0
0.064	0
0.0645	0
0.065	0
0.0655	0
0.066	0
0.0665	0
0.067	0
0.0675	0
0.068	0
0.0685	0
0.069	0
0.0695	0
0.07	0
0.0705	0
0.071	0
0.0715	0
0.072	0
0.0725	0
0.073	0
0.0735	0
0.074	0
0.0745	0
0.075	0
0.0755	0
0.076	0
0.0765	0
0.077	0
0.0775	0
0.078	0
0.0785	0
0.079	0
0.0795	0
0.08	0
0.0805	0
0.081	0
0.0815	0
0.082	0
0.0825	0
0.083	0
0.0835	0
0.084	0
0.0845	0
0.085	0
0.0855	0
0.086	0
0.0865	0
0.087	0
0.0875	0
0.088	0
0.0885	0
0.089	0
0.0895	0
0.09	0
0.0905	0
0.091	0
0.0915	0
0.092	0
0.0925	0
0.093	0
0.0935	0
0.094	0
0.0945	0
0.095	0
0.0955	0
0.096	0
0.0965	0
0.097	0
0.0975	0
0.098	0
0.0985	0
0.099	0
0.0995	0
0.1	0
0.1005	0
0.101	0
0.1015	0
0.102	0
0.1025	0
0.103	0
0.1035	0
0.104	0
0.1045	0
0.105	0
0.1055	0
0.106	0
0.1065	0
0.107	0
0.1075	0
0.108	0
0.1085	0
0.109	0
0.1095	0
0.11	0
0.1105	0
0.111	0
0.1115	0
0.112	0
0.1125	0
0.113	0
0.1135	0
0.114	0
0.1145	0
0.115	0
0.1155	0
0.116	0
0.1165	0
0.117	0
0.1175	0
0.118	0
0.1185	0
0.119	0
0.1195	0
0.12	0
0.1205	0
0.121	0
0.1215	0
0.122	0
0.1225	0
0.123	0
0.1235	0
0.124	0
0.1245	0
0.125	0
0.1255	0
0.126	0
0.1265	0
0.127	0
0.1275	0
0.128	0
0.1285	0
0.129	0
0.1295	0
0.13	0
0.1305	0
0.131	0
0.1315	0
0.132	0
0.1325	0
0.133	0
0.1335	0
0.134	0
0.1345	0
0.135	0
0.1355	0
0.136	0
0.1365	0
0.137	0
0.1375	0
0.138	0
0.1385	0
0.139	0
0.1395	0
0.14	0
0.1405	0
0.141	0
0.1415	0
0.142	0
0.1425	0
0.143	0
0.1435	0
0.144	0
0.1445	0
0.145	0
0.1455	0
0.146	0
0.1465	0
0.147	0
0.1475	0
0.148	0
0.1485	0
0.149	0
0.1495	0
0.15	0
0.1505	0
0.151	0
0.1515	0
0.152	0
0.1525	0
0.153	0
0.1535	0
0.154	0
0.1545	0
0.155	0
0.1555	0
0.156	0
0.1565	0
0.157	0
0.1575	0
0.158	0
0.1585	0
0.159	0
0.1595	0
0.16	0
0.1605	0
0.161	0
0.1615	0
0.162	0
0.1625	0
0.163	0
0.1635	0
0.164	0
0.1645	0
0.165	0
0.1655	0
0.166	0
0.1665	0
0.167	0
0.1675	0
0.168	0
0.1685	0
0.169	0
0.1695	0
0.17	0
0.1705	0
0.171	0
0.1715	0
0.172	0
0.1725	0
0.173	0
0.1735	0
0.174	0
0.1745	0
0.175	0
0.1755	0
0.176	0
0.1765	0
0.177	0
0.1775	0
0.178	0
0.1785	0
0.179	0
0.1795	0
0.18	0
0.1805	0
0.181	0
0.1815	0
0.182	0
0.1825	0
0.183	0
0.1835	0
0.184	0
0.1845	0
0.185	0
0.1855	0
0.186	0
0.1865	0
0.187	0
0.1875	0
0.188	0
0.1885	0
0.189	0
0.1895	0
0.19	0
0.1905	0
0.191	0
0.1915	0
0.192	0
0.1925	0
0.193	0
0.1935	0
0.194	0
0.1945	0
0.195	0
0.1955	0
0.196	0
0.1965	0
0.197	0
0.1975	0
0.198	0
0.1985	0
0.199	0
0.1995	0
0.2	0
0.2005	0
0.201	0
0.2015	0
0.202	0
0.2025	0
0.203	0
0.2035	0
0.204	0
0.2045	0
0.205	0
0.2055	0
0.206	0
0.2065	0
0.207	0
0.2075	0
0.208	0
0.2085	0
0.209	0
0.2095	0
0.21	0
0.2105	0
0.211	0
0.2115	0
0.212	0
0.2125	0
0.213	0
0.2135	0
0.214	0
0.2145	0
0.215	0
0.2155	0
0.216	0
0.2165	0
0.217	0
0.2175	0
0.218	0
0.2185	0
0.219	0
0.2195	0
0.22	0
0.2205	0
0.221	0
0.2215	0
0.222	0
0.2225	0
0.223	0
0.2235	0
0.224	0
0.2245	0
0.225	0
0.2255	0
0.226	0
0.2265	0
0.227	0
0.2275	0
0.228	0
0.2285	0
0.229	0
0.2295	0
0.23	0
0.2305	0
0.231	0
0.2315	0
0.232	0
0.2325	0
0.233	0
0.2335	0
0.234	0
0.2345	0
0.235	0
0.2355	0
0.236	0
0.2365	0
0.237	0
0.2375	0
0.238	0
0.2385	0
0.239	0
0.2395	0
0.24	0
0.2405	0
0.241	0
0.2415	0
0.242	0
0.2425	0
0.243	0
0.2435	0
0.244	0
0.2445	0
0.245	0
0.2455	0
0.246	0
0.2465	0
0.247	0
0.2475	0
0.248	0
0.2485	0
0.249	0
0.2495	0
0.25	0
0.2505	0
0.251	0
0.2515	0
0.252	0
0.2525	0
0.253	0
0.2535	0
0.254	0
0.2545	0
0.255	0
0.2555	0
0.256	0
0.2565	0
0.257	0
0.2575	0
0.258	0
0.2585	0
0.259	0
0.2595	0
0.26	0
0.2605	0
0.261	0
0.2615	0
0.262	0
0.2625	0
0.263	0
0.2635	0
0.264	0
0.2645	0
0.265	0
0.2655	0
0.266	0
0.2665	0
0.267	0
0.2675	0
0.268	0
0.2685	0
0.269	0
0.2695	0
0.27	0
0.2705	0
0.271	0
0.2715	0
0.272	0
0.2725	0
0.273	0
0.2735	0
0.274	0
0.2745	0
0.275	0
0.2755	0
0.276	0
0.2765	0
0.277	0
0.2775	0
0.278	0
0.2785	0
0.279	0
0.2795	0
0.28	0
0.2805	0
0.281	0
0.2815	0
0.282	0
0.2825	0
0.283	0
0.2835	0
0.284	0
0.2845	0
0.285	0
0.2855	0
0.286	0
0.2865	0
0.287	0
0.2875	0
0.288	0
0.2885	0
0.289	0
0.2895	0
0.29	0
0.2905	0
0.291	0
0.2915	0
0.292	0
0.2925	0
0.293	0
0.2935	0
0.294	0
0.2945	0
0.295	0
0.2955	0
0.296	0
0.2965	0
0.297	0
0.2975	0
0.298	0
0.2985	0
0.299	0
0.2995	0
0.3	0
0.3005	0
0.301	0
0.3015	0
0.302	0
0.3025	0
0.303	0
0.3035	0
0.304	0
0.3045	0
0.305	0
0.3055	0
0.306	0
0.3065	0
0.307	0
0.3075	0
0.308	0
0.3085	0
0.309	0
0.3095	0
0.31	0
0.3105	0
0.311	0
0.3115	0
0.312	0
0.3125	0
0.313	0
0.3135	0
0.314	0
0.3145	0
0.315	0
0.3155	0
0.316	0
0.3165	0
0.317	0
0.3175	0
0.318	0
0.3185	0
0.319	0
0.3195	0
0.32	0
0.3205	0
0.321	0
0.3215	0
0.322	0
0.3225	0
0.323	0
0.3235	0
0.324	0
0.3245	0
0.325	0
0.3255	0
0.326	0
0.3265	0
0.327	0
0.3275	0
0.328	0
0.3285	0
0.329	0
0.3295	0
0.33	0
0.3305	0
0.331	0
0.3315	0
0.332	0
0.3325	0
0.333	0
0.3335	0
0.334	0
0.3345	0
0.335	0
0.3355	0
0.336	0
0.3365	0
0.337	0
0.3375	0
0.338	0
0.3385	0
0.339	0
0.3395	0
0.34	0
0.3405	0
0.341	0
0.3415	0
0.342	0
0.3425	0
0.343	0
0.3435	0
0.344	0
0.3445	0
0.345	0
0.3455	0
0.346	0
0.3465	0
0.347	0
0.3475	0
0.348	0
0.3485	0
0.349	0
0.3495	0
0.35	0
0.3505	0
0.351	0
0.3515	0
0.352	0
0.3525	0
0.353	0
0.3535	0
0.354	0
0.3545	0
0.355	0
0.3555	0
0.356	0
0.3565	0
0.357	0
0.3575	0
0.358	0
0.3585	0
0.359	0
0.3595	0
0.36	0
0.3605	0
0.361	0
0.3615	0
0.362	0
0.3625	0
0.363	0
0.3635	0
0.364	0
0.3645	0
0.365	0
0.3655	0
0.366	0
0.3665	0
0.367	0
0.3675	0
0.368	0
0.3685	0
0.369	0
0.3695	0
0.37	0
0.3705	0
0.371	0
0.3715	0
0.372	0
0.3725	0
0.373	0
0.3735	0
0.374	0
0.3745	0
0.375	0
0.3755	0
0.376	0
0.3765	0
0.377	0
0.3775	0
0.378	0
0.3785	0
0.379	0
0.3795	0
0.38	0
0.3805	0
0.381	0
0.3815	0
0.382	0
0.3825	0
0.383	0
0.3835	0
0.384	0
0.3845	0
0.385	0
0.3855	0
0.386	0
0.3865	0
0.387	0
0.3875	0
0.388	0
0.3885	0
0.389	0
0.3895	0
0.39	0
0.3905	0
0.391	0
0.3915	0
0.392	0
0.3925	0
0.393	0
0.3935	0
0.394	0
0.3945	0
0.395	0
0.3955	0
0.396	0
0.3965	0
0.397	0
0.3975	0
0.398	0
0.3985	0
0.399	0
0.3995	0
0.4	0
0.4005	0
0.401	0
0.4015	0
0.402	0
0.4025	0
0.403	0
0.4035	0
0.404	0
0.4045	0
0.405	0
0.4055	0
0.406	0
0.4065	0
0.407	0
0.4075	0
0.408	0
0.4085	0
0.409	0
0.4095	0
0.41	0
0.4105	0
0.411	0
0.4115	0
0.412	0
0.4125	0
0.413	0
0.4135	0
0.414	0
0.4145	0
0.415	0
0.4155	0
0.416	0
0.4165	0
0.417	0
0.4175	0
0.418	0
0.4185	0
0.419	0
0.4195	0.26267
0.42	1.2207
0.4205	2.191
0.421	3.1737
0.4215	4.1687
0.422	5.1761
0.4225	6.1958
0.423	7.2278
0.4235	8.2722
0.424	9.3289
0.4245	10.398
0.425	11.479
0.4255	12.573
0.426	13.679
0.4265	14.797
0.427	15.929
0.4275	17.073
0.428	18.232
0.4285	19.404
0.429	20.589
0.4295	21.788
0.43	23.001
0.4305	24.227
0.431	25.467
0.4315	26.721
0.432	27.988
0.4325	29.268
0.433	30.563
0.4335	31.871
0.434	33.192
0.4345	34.527
0.435	35.876
0.4355	37.238
0.436	38.609
0.4365	39.979
0.437	41.346
0.4375	42.711
0.438	44.073
0.4385	45.433
0.439	46.79
0.4395	48.144
0.44	49.496
0.4405	50.846
0.441	52.193
0.4415	53.537
0.442	54.879
0.4425	56.218
0.443	57.555
0.4435	58.889
0.444	60.221
0.4445	61.55
0.445	62.876
0.4455	64.2
0.446	65.521
0.4465	66.838
0.447	68.153
0.4475	69.465
0.448	70.775
0.4485	72.081
0.449	73.384
0.4495	74.685
0.45	75.982
0.4505	77.277
0.451	78.568
0.4515	79.857
0.452	81.143
0.4525	82.426
0.453	83.706
0.4535	84.984
0.454	86.258
0.4545	87.53
0.455	88.8
0.4555	90.068
0.456	91.334
0.4565	92.598
0.457	93.86
0.4575	95.12
0.458	96.378
0.4585	97.634
0.459	98.887
0.4595	100.14
0.46	101.39
0.4605	102.64
0.461	103.88
0.4615	105.12
0.462	106.37
0.4625	107.61
0.463	108.84
0.4635	110.08
0.464	111.31
0.4645	112.54
0.465	113.78
0.4655	115
0.466	116.23
0.4665	117.46
0.467	118.68
0.4675	119.9
0.468	121.13
0.4685	122.35
0.469	123.56
0.4695	124.78
0.47	125.99
0.4705	127.21
0.471	128.42
0.4715	129.63
0.472	130.84
0.4725	132.04
0.473	133.25
0.4735	134.46
0.474	135.66
0.4745	136.86
0.475	138.06
0.4755	139.26
0.476	140.46
0.4765	141.66
0.477	142.86
0.4775	144.06
0.478	145.25
0.4785	146.44
0.479	147.64
0.4795	148.83
0.48	150.02
0.4805	151.21
0.481	152.4
0.4815	153.59
0.482	154.77
0.4825	155.96
0.483	157.15
0.4835	158.33
0.484	159.52
0.4845	160.7
0.485	161.89
0.4855	163.07
0.486	164.25
0.4865	165.44
0.487	166.62
0.4875	167.8
0.488	168.98
0.4885	170.17
0.489	171.35
0.4895	172.53
0.49	173.71
0.4905	174.89
0.491	176.07
0.4915	177.24
0.492	178.42
0.4925	179.6
0.493	180.78
0.4935	181.96
0.494	183.14
0.4945	184.31
0.495	185.49
0.4955	186.67
0.496	187.85
0.4965	189.02
0.497	190.2
0.4975	191.37
0.498	192.55
0.4985	193.73
0.499	194.9
0.4995	196.08
0.5	197.25
0.5005	198.43
0.501	199.61
0.5015	200.79
0.502	201.97
0.5025	203.16
0.503	204.34
0.5035	205.52
0.504	206.71
0.5045	207.9
0.505	209.09
0.5055	210.28
0.506	211.47
0.5065	212.66
0.507	213.86
0.5075	215.05
0.508	216.25
0.5085	217.45
0.509	218.63
0.5095	219.8
0.51	220.97
0.5105	222.11
0.511	223.25
0.5115	224.37
0.512	225.48
0.5125	226.58
0.513	227.66
0.5135	228.74
0.514	229.8
0.5145	230.85
0.515	231.88
0.5155	232.9
0.516	233.91
0.5165	234.91
0.517	235.9
0.5175	236.87
0.518	237.83
0.5185	238.77
0.519	239.69
0.5195	240.6
0.52	241.5
0.5205	242.38
0.521	243.24
0.5215	244.09
0.522	244.92
0.5225	245.74
0.523	246.54
0.5235	247.33
0.524	248.1
0.5245	248.85
0.525	249.59
0.5255	250.31
0.526	251.02
0.5265	251.71
0.527	252.39
0.5275	253.05
0.528	253.69
0.5285	254.31
0.529	254.92
0.5295	255.51
0.53	256.08
0.5305	256.63
0.531	257.17
0.5315	257.69
0.532	258.2
0.5325	258.68
0.533	259.15
0.5335	259.6
0.534	260.04
0.5345	260.46
0.535	260.86
0.5355	261.24
0.536	261.61
0.5365	261.95
0.537	262.28
0.5375	262.58
0.538	262.87
0.5385	263.13
0.539	263.38
0.5395	263.61
0.54	263.81
0.5405	264
0.541	264.17
0.5415	264.32
0.542	264.45
0.5425	264.56
0.543	264.64
0.5435	264.71
0.544	264.76
0.5445	264.79
0.545	264.8
0.5455	264.79
0.546	264.76
0.5465	264.7
0.547	264.62
0.5475	264.52
0.548	264.4
0.5485	264.26
0.549	264.09
0.5495	263.91
0.55	263.7
0.5505	263.47
0.551	263.22
0.5515	262.94
0.552	262.65
0.5525	262.33
0.553	261.99
0.5535	261.63
0.554	261.24
0.5545	260.84
0.555	260.4
0.5555	259.95
0.556	259.47
0.5565	258.96
0.557	258.43
0.5575	257.88
0.558	257.3
0.5585	256.7
0.559	256.07
0.5595	255.42
0.56	254.75
0.5605	254.05
0.561	253.33
0.5615	252.58
0.562	251.81
0.5625	251.01
0.563	250.19
0.5635	249.35
0.564	248.47
0.5645	247.58
0.565	246.65
0.5655	245.71
0.566	244.73
0.5665	243.73
0.567	242.71
0.5675	241.66
0.568	240.58
0.5685	239.48
0.569	238.35
0.5695	237.2
0.57	236.02
0.5705	234.82
0.571	233.59
0.5715	232.33
0.572	231.05
0.5725	229.74
0.573	228.4
0.5735	227.03
0.574	225.63
0.5745	224.2
0.575	222.74
0.5755	221.25
0.576	219.73
0.5765	218.19
0.577	216.61
0.5775	215
0.578	213.36
0.5785	211.7
0.579	210
0.5795	208.27
0.58	206.52
0.5805	204.73
0.581	202.92
0.5815	201.1
0.582	199.29
0.5825	197.49
0.583	195.7
0.5835	193.92
0.584	192.14
0.5845	190.37
0.585	188.61
0.5855	186.85
0.586	185.11
0.5865	183.37
0.587	181.64
0.5875	179.92
0.588	178.2
0.5885	176.5
0.589	174.8
0.5895	173.11
0.59	171.42
0.5905	169.75
0.591	168.09
0.5915	166.44
0.592	164.81
0.5925	163.19
0.593	161.58
0.5935	159.98
0.594	158.4
0.5945	156.83
0.595	155.27
0.5955	153.72
0.596	152.19
0.5965	150.67
0.597	149.16
0.5975	147.66
0.598	146.18
0.5985	144.71
0.599	143.25
0.5995	141.8
0.6	140.37
0.6005	138.95
0.601	137.55
0.6015	136.15
0.602	134.77
0.6025	133.41
0.603	132.05
0.6035	130.71
0.604	129.39
0.6045	128.07
0.605	126.77
0.6055	125.49
0.606	124.21
0.6065	122.95
0.607	121.7
0.6075	120.47
0.608	119.25
0.6085	118.04
0.609	116.85
0.6095	115.67
0.61	114.51
0.6105	113.36
0.611	112.22
0.6115	111.1
0.612	110
0.6125	108.9
0.613	107.83
0.6135	106.76
0.614	105.72
0.6145	104.68
0.615	103.66
0.6155	102.66
0.616	101.67
0.6165	100.7
0.617	99.735
0.6175	98.789
0.618	97.858
0.6185	96.942
0.619	96.042
0.6195	95.157
0.62	94.288
0.6205	93.433
0.621	92.594
0.6215	91.77
0.622	90.962
0.6225	90.169
0.623	89.391
0.6235	88.629
0.624	87.881
0.6245	87.149
0.625	86.433
0.6255	85.731
0.626	85.045
0.6265	84.375
0.627	83.72
0.6275	83.082
0.628	82.46
0.6285	81.854
0.629	81.264
0.6295	80.69
0.63	80.133
0.6305	79.591
0.631	79.066
0.6315	78.557
0.632	78.065
0.6325	77.588
0.633	77.128
0.6335	76.684
0.634	76.256
0.6345	75.844
0.635	75.449
0.6355	75.069
0.636	74.706
0.6365	74.36
0.637	74.03
0.6375	73.717
0.638	73.42
0.6385	73.14
0.639	72.876
0.6395	72.629
0.64	72.399
0.6405	72.185
0.641	71.987
0.6415	71.806
0.642	71.642
0.6425	71.494
0.643	71.363
0.6435	71.248
0.644	71.15
0.6445	71.068
0.645	71.004
0.6455	70.958
0.646	70.93
0.6465	70.921
0.647	70.93
0.6475	70.956
0.648	71.001
0.6485	71.064
0.649	71.146
0.6495	71.245
0.65	71.363
0.6505	71.498
0.651	71.652
0.6515	71.825
0.652	72.015
0.6525	72.223
0.653	72.45
0.6535	72.694
0.654	72.945
0.6545	73.192
0.655	73.435
0.6555	73.674
0.656	73.909
0.6565	74.141
0.657	74.37
0.6575	74.594
0.658	74.815
0.6585	75.032
0.659	75.245
0.6595	75.455
0.66	75.661
0.6605	75.863
0.661	76.062
0.6615	76.257
0.662	76.448
0.6625	76.636
0.663	76.818
0.6635	76.993
0.664	77.161
0.6645	77.321
0.665	77.474
0.6655	77.62
0.666	77.759
0.6665	77.89
0.667	78.014
0.6675	78.131
0.668	78.24
0.6685	78.342
0.669	78.437
0.6695	78.525
0.67	78.605
0.6705	78.678
0.671	78.744
0.6715	78.802
0.672	78.854
0.6725	78.899
0.673	78.938
0.6735	78.971
0.674	78.997
0.6745	79.018
0.675	79.032
0.6755	79.04
0.676	79.042
0.6765	79.037
0.677	79.027
0.6775	79.01
0.678	78.987
0.6785	78.958
0.679	78.922
0.6795	78.881
0.68	78.833
0.6805	78.779
0.681	78.719
0.6815	78.652
0.682	78.578
0.6825	78.497
0.683	78.41
0.6835	78.315
0.684	78.214
0.6845	78.106
0.685	77.991
0.6855	77.87
0.686	77.742
0.6865	77.606
0.687	77.464
0.6875	77.316
0.688	77.16
0.6885	76.997
0.689	76.828
0.6895	76.652
0.69	76.469
0.6905	76.28
0.691	76.083
0.6915	75.88
0.692	75.671
0.6925	75.454
0.693	75.231
0.6935	75.001
0.694	74.765
0.6945	74.521
0.695	74.271
0.6955	74.015
0.696	73.751
0.6965	73.481
0.697	73.204
0.6975	72.921
0.698	72.631
0.6985	72.334
0.699	72.03
0.6995	71.719
0.7	71.402
0.7005	71.077
0.701	70.745
0.7015	70.406
0.702	70.061
0.7025	69.708
0.703	69.348
0.7035	68.981
0.704	68.608
0.7045	68.227
0.705	67.839
0.7055	67.444
0.706	67.042
0.7065	66.633
0.707	66.217
0.7075	65.794
0.708	65.364
0.7085	64.928
0.709	64.484
0.7095	64.034
0.71	63.577
0.7105	63.114
0.711	62.643
0.7115	62.166
0.712	61.683
0.7125	61.192
0.713	60.695
0.7135	60.192
0.714	59.681
0.7145	59.164
0.715	58.641
0.7155	58.11
0.716	57.573
0.7165	57.029
0.717	56.479
0.7175	55.921
0.718	55.354
0.7185	54.78
0.719	54.198
0.7195	53.607
0.72	53.008
0.7205	52.401
0.721	51.786
0.7215	51.163
0.722	50.532
0.7225	49.892
0.723	49.244
0.7235	48.589
0.724	47.925
0.7245	47.252
0.725	46.572
0.7255	45.884
0.726	45.187
0.7265	44.489
0.727	43.801
0.7275	43.122
0.728	42.454
0.7285	41.796
0.729	41.148
0.7295	40.511
0.73	39.883
0.7305	39.265
0.731	38.658
0.7315	38.06
0.732	37.473
0.7325	36.895
0.733	36.328
0.7335	35.771
0.734	35.224
0.7345	34.687
0.735	34.16
0.7355	33.643
0.736	33.139
0.7365	32.647
0.737	32.167
0.7375	31.7
0.738	31.245
0.7385	30.802
0.739	30.371
0.7395	29.953
0.74	29.547
0.7405	29.153
0.741	28.771
0.7415	28.402
0.742	28.045
0.7425	27.7
0.743	27.367
0.7435	27.047
0.744	26.739
0.7445	26.443
0.745	26.159
0.7455	25.887
0.746	25.627
0.7465	25.379
0.747	25.142
0.7475	24.918
0.748	24.705
0.7485	24.505
0.749	24.316
0.7495	24.139
0.75	23.974
0.7505	23.821
0.751	23.679
0.7515	23.55
0.752	23.433
0.7525	23.327
0.753	23.233
0.7535	23.151
0.754	23.082
0.7545	23.024
0.755	22.979
0.7555	22.946
0.756	22.925
0.7565	22.916
0.757	22.919
0.7575	22.935
0.758	22.962
0.7585	23.002
0.759	23.054
0.7595	23.118
0.76	23.194
0.7605	23.283
0.761	23.383
0.7615	23.496
0.762	23.621
0.7625	23.758
0.763	23.907
0.7635	24.069
0.764	24.242
0.7645	24.428
0.765	24.626
0.7655	24.836
0.766	25.058
0.7665	25.293
0.767	25.539
0.7675	25.798
0.768	26.069
0.7685	26.352
0.769	26.647
0.7695	26.954
0.77	27.274
0.7705	27.606
0.771	27.95
0.7715	28.306
0.772	28.674
0.7725	29.055
0.773	29.448
0.7735	29.853
0.774	30.271
0.7745	30.702
0.775	31.144
0.7755	31.599
0.776	32.067
0.7765	32.547
0.777	33.039
0.7775	33.544
0.778	34.061
0.7785	34.591
0.779	35.133
0.7795	35.687
0.78	36.254
0.7805	36.833
0.781	37.425
0.7815	38.028
0.782	38.645
0.7825	39.274
0.783	39.915
0.7835	40.568
0.784	41.234
0.7845	41.912
0.785	42.603
0.7855	43.306
0.786	44.022
0.7865	44.75
0.787	45.49
0.7875	46.243
0.788	47.008
0.7885	47.785
0.789	48.575
0.7895	49.377
0.79	50.192
0.7905	51.021
0.791	51.863
0.7915	52.718
0.792	53.587
0.7925	54.469
0.793	55.365
0.7935	56.274
0.794	57.197
0.7945	58.133
0.795	59.083
0.7955	60.046
0.796	61.022
0.7965	62.012
0.797	63.016
0.7975	64.033
0.798	65.063
0.7985	66.107
0.799	67.162
0.7995	68.217
0.8	69.273
0.8005	70.328
0.801	71.383
0.8015	72.439
0.802	73.494
0.8025	74.55
0.803	75.605
0.8035	76.66
0.804	77.716
0.8045	78.771
0.805	79.826
0.8055	80.882
0.806	81.937
0.8065	82.992
0.807	84.048
0.8075	85.103
0.808	86.158
0.8085	87.211
0.809	88.261
0.8095	89.309
0.81	90.354
0.8105	91.397
0.811	92.438
0.8115	93.476
0.812	94.511
0.8125	95.544
0.813	96.575
0.8135	97.603
0.814	98.628
0.8145	99.651
0.815	100.67
0.8155	101.69
0.816	102.71
0.8165	103.72
0.817	104.73
0.8175	105.74
0.818	106.75
0.8185	107.75
0.819	108.76
0.8195	109.76
0.82	110.76
0.8205	111.76
0.821	112.76
0.8215	113.76
0.822	114.76
0.8225	115.76
0.823	116.75
0.8235	117.74
0.824	118.73
0.8245	119.72
0.825	120.71
0.8255	121.7
0.826	122.69
0.8265	123.67
0.827	124.66
0.8275	125.64
0.828	126.62
0.8285	127.6
0.829	128.58
0.8295	129.55
0.83	130.53
0.8305	131.5
0.831	132.47
0.8315	133.44
0.832	134.41
0.8325	135.38
0.833	136.35
0.8335	137.31
0.834	138.28
0.8345	139.24
0.835	140.2
0.8355	141.16
0.836	142.12
0.8365	143.08
0.837	144.03
0.8375	144.99
0.838	145.94
0.8385	146.9
0.839	147.85
0.8395	148.8
0.84	149.75
0.8405	150.7
0.841	151.65
0.8415	152.6
0.842	153.54
0.8425	154.49
0.843	155.43
0.8435	156.38
0.844	157.32
0.8445	158.26
0.845	159.2
0.8455	160.14
0.846	161.08
0.8465	162.02
0.847	162.96
0.8475	163.9
0.848	164.84
0.8485	165.77
0.849	166.71
0.8495	167.65
0.85	168.58
0.8505	169.52
0.851	170.45
0.8515	171.38
0.852	172.31
0.8525	173.25
0.853	174.18
0.8535	175.11
0.854	176.04
0.8545	176.97
0.855	177.9
0.8555	178.83
0.856	179.76
0.8565	180.69
0.857	181.62
0.8575	182.54
0.858	183.47
0.8585	184.4
0.859	185.33
0.8595	186.25
0.86	187.18
0.8605	188.11
0.861	189.03
0.8615	189.96
0.862	190.88
0.8625	191.81
0.863	192.74
0.8635	193.66
0.864	194.59
0.8645	195.52
0.865	196.45
0.8655	197.38
0.866	198.31
0.8665	199.24
0.867	200.17
0.8675	201.11
0.868	202.04
0.8685	202.97
0.869	203.91
0.8695	204.84
0.87	205.78
0.8705	206.72
0.871	207.66
0.8715	208.6
0.872	209.53
0.8725	210.46
0.873	211.39
0.8735	212.32
0.874	213.24
0.8745	214.15
0.875	215.07
0.8755	215.98
0.876	216.88
0.8765	217.79
0.877	218.68
0.8775	219.58
0.878	220.47
0.8785	221.36
0.879	222.24
0.8795	223.12
0.88	224
0.8805	224.87
0.881	225.74
0.8815	226.6
0.882	227.46
0.8825	228.31
0.883	229.15
0.8835	229.99
0.884	230.83
0.8845	231.66
0.885	232.48
0.8855	233.3
0.886	234.11
0.8865	234.92
0.887	235.72
0.8875	236.52
0.888	237.31
0.8885	238.1
0.889	238.88
0.8895	239.65
0.89	240.42
0.8905	241.18
0.891	241.94
0.8915	242.69
0.892	243.43
0.8925	244.17
0.893	244.89
0.8935	245.62
0.894	246.33
0.8945	247.04
0.895	247.75
0.8955	248.44
0.896	249.13
0.8965	249.82
0.897	250.5
0.8975	251.17
0.898	251.83
0.8985	252.49
0.899	253.14
0.8995	253.78
0.9	254.42
0.9005	255.04
0.901	255.66
0.9015	256.27
0.902	256.87
0.9025	257.47
0.903	258.05
0.9035	258.63
0.904	259.2
0.9045	259.76
0.905	260.32
0.9055	260.86
0.906	261.4
0.9065	261.93
0.907	262.45
0.9075	262.97
0.908	263.47
0.9085	263.97
0.909	264.45
0.9095	264.93
0.91	265.4
0.9105	265.85
0.911	266.3
0.9115	266.74
0.912	267.17
0.9125	267.59
0.913	268
0.9135	268.4
0.914	268.79
0.9145	269.17
0.915	269.54
0.9155	269.9
0.916	270.25
0.9165	270.59
0.917	270.93
0.9175	271.25
0.918	271.56
0.9185	271.86
0.919	272.15
0.9195	272.43
0.92	272.69
0.9205	272.95
0.921	273.2
0.9215	273.43
0.922	273.66
0.9225	273.87
0.923	274.07
0.9235	274.27
0.924	274.45
0.9245	274.62
0.925	274.78
0.9255	274.93
0.926	275.07
0.9265	275.19
0.927	275.31
0.9275	275.41
0.928	275.49
0.9285	275.57
0.929	275.63
0.9295	275.69
0.93	275.72
0.9305	275.75
0.931	275.76
0.9315	275.77
0.932	275.75
0.9325	275.73
0.933	275.69
0.9335	275.65
0.934	275.58
0.9345	275.51
0.935	275.42
0.9355	275.33
0.936	275.22
0.9365	275.1
0.937	274.96
0.9375	274.82
0.938	274.66
0.9385	274.49
0.939	274.31
0.9395	274.12
0.94	273.91
0.9405	273.7
0.941	273.47
0.9415	273.23
0.942	272.98
0.9425	272.71
0.943	272.44
0.9435	272.15
0.944	271.85
0.9445	271.54
0.945	271.2
0.9455	270.83
0.946	270.45
0.9465	270.04
0.947	269.62
0.9475	269.17
0.948	268.7
0.9485	268.2
0.949	267.69
0.9495	267.15
0.95	266.59
0.9505	266.01
0.951	265.41
0.9515	264.79
0.952	264.14
0.9525	263.47
0.953	262.78
0.9535	262.07
0.954	261.34
0.9545	260.58
0.955	259.8
0.9555	258.99
0.956	258.16
0.9565	257.31
0.957	256.44
0.9575	255.54
0.958	254.62
0.9585	253.67
0.959	252.71
0.9595	251.71
0.96	250.7
0.9605	249.66
0.961	248.6
0.9615	247.52
0.962	246.41
0.9625	245.28
0.963	244.13
0.9635	242.95
0.964	241.75
0.9645	240.53
0.965	239.29
0.9655	238.02
0.966	236.72
0.9665	235.41
0.967	234.07
0.9675	232.71
0.968	231.33
0.9685	229.92
0.969	228.49
0.9695	227.03
0.97	225.56
0.9705	224.06
0.971	222.53
0.9715	220.99
0.972	219.42
0.9725	217.82
0.973	216.21
0.9735	214.57
0.974	212.9
0.9745	211.21
0.975	209.5
0.9755	207.77
0.976	206.01
0.9765	204.23
0.977	202.42
0.9775	200.6
0.978	198.74
0.9785	196.87
0.979	194.97
0.9795	193.05
0.98	191.1
0.9805	189.13
0.981	187.14
0.9815	185.13
0.982	183.09
0.9825	181.02
0.983	178.94
0.9835	176.83
0.984	174.69
0.9845	172.54
0.985	170.36
0.9855	168.15
0.986	165.92
0.9865	163.67
0.987	161.4
0.9875	159.1
0.988	156.78
0.9885	154.43
0.989	152.06
0.9895	149.67
0.99	147.26
0.9905	144.82
0.991	142.36
0.9915	139.87
0.992	137.36
0.9925	134.83
0.993	132.27
0.9935	129.7
0.994	127.09
0.9945	124.47
0.995	121.82
0.9955	119.15
0.996	116.45
0.9965	113.73
0.997	110.99
0.9975	108.22
0.998	105.43
0.9985	102.62
0.999	99.785
0.9995	96.927
[truncated: 34 more rows]
