# Supplementary material for: Assessment of transmitral and left atrial appendage flow rate from cardiac 4D-CT
Source: Commun Med (Lond). 2023 Feb 11;3:22. doi: 10.1038/s43856-023-00252-6 (PMC9922288; doi:10.1038/s43856-023-00252-6)
Supplement: Supplementary file 4 — Supplementary Data 1 [file 43856_2023_252_MOESM4_ESM.zip › SupplementaryData1/Figure3_MVflow/MVflow_Subject9MR.csv]

0	-24.162
0.026	-10.966
0.052	-1.712
0.078	1.0967
0.104	-11.487
0.13	-33.215
0.156	-53.045
0.182	-57.218
0.208	-49.204
0.234	-29.887
0.26	-12.485
0.286	1.4451
0.312	9.0526
0.338	9.7865
0.364	12.124
0.39	19.128
0.416	33.739
0.442	46.817
0.468	66.019
0.494	95.467
0.52	130.94
0.546	155.26
0.572	157.59
0.598	141.59
0.624	120.96
0.65	101.19
0.676	87.531
0.702	77.012
0.728	69.479
0.754	61.03
0.78	55.546
0.806	73.285
0.832	134.33
0.858	222.63
0.884	289.49
0.91	290.8
0.936	228.84
0.962	126.88
0.988	35.583
1.014	-14.308
