# Supplementary material for: Assessment of transmitral and left atrial appendage flow rate from cardiac 4D-CT
Source: Commun Med (Lond). 2023 Feb 11;3:22. doi: 10.1038/s43856-023-00252-6 (PMC9922288; doi:10.1038/s43856-023-00252-6)
Supplement: Supplementary file 4 — Supplementary Data 1 [file 43856_2023_252_MOESM4_ESM.zip › SupplementaryData1/Figure3_MVflow/MVflowCharacteristics.txt]

Subject	CT_peakEwave_flow	CT_peakEwave_time	CT_peakAwave_flow	CT_peakAwave_time	MR_peakEwave_flow	MR_peakEwave_time	MR_peakAwave_flow	MR_peakAwave_time
1	657.7	0.502	404.24	0.9505	509.87	0.504	281.11	0.888
2	483.75	0.4875	330.93	0.8125	358.33	0.483	283.36	0.805
3	745.68	0.442	313.01	0.71	343.28	0.418	332.05	0.704
4	619.12	0.421	320.75	0.6495	295.55	0.4	223.47	0.66
5	483.87	0.603	169.9	1.122	302.04	0.561	206.62	1.188
6	205.6	0.4555	371.47	0.7335	320.44	0.44	425.49	0.72
7	298.81	0.5	214.85	0.8305	200.22	0.48	215.73	0.816
8	546.26	0.462	311.02	0.851	330.85	0.456	289.13	0.84
9	264.8	0.545	275.77	0.9315	157.59	0.572	290.8	0.91
