# Supplementary material for: Assessment of transmitral and left atrial appendage flow rate from cardiac 4D-CT
Source: Commun Med (Lond). 2023 Feb 11;3:22. doi: 10.1038/s43856-023-00252-6 (PMC9922288; doi:10.1038/s43856-023-00252-6)
Supplement: Supplementary file 4 — Supplementary Data 1 [file 43856_2023_252_MOESM4_ESM.zip › SupplementaryData1/Figure5_LAAflow/Info_Figure5.txt]

Part a of figure 5 is created by plotting the flow rates given in the LAAflow_SubjectXCT.csv and 
LAAflow_SubjectXMR.csv.
Part b is created using the file 'LAAdata.txt', which contains LAA peak flow rate measured with CT and 4D flow.
