# Supplementary material for: Assessment of transmitral and left atrial appendage flow rate from cardiac 4D-CT
Source: Commun Med (Lond). 2023 Feb 11;3:22. doi: 10.1038/s43856-023-00252-6 (PMC9922288; doi:10.1038/s43856-023-00252-6)
Supplement: Supplementary file 4 — Supplementary Data 1 [file 43856_2023_252_MOESM4_ESM.zip › SupplementaryData1/Figure5_LAAflow/LAAdata.txt]

Subject	CTpeak_Flow	CTpeak_Time	MRpeak_Flow	MRpeak_Time
1	-58.631	0.877	-80.9533936768824	0.870967741935484
2	-36.328	0.8	-37.7564664989129	0.807692307692308
3	-57.695	0.707	-63.6613234919325	0.707142857142857
4	-62.897	0.658	-46.193156110522	0.678082191780822
5	-28.084	1.143	-28.259377505535	1.15909090909091
6	-90.82	0.682	-117.846921091486	0.668918918918919
7	-32.037	0.8215	-44.9139119915433	0.857142857142857
8	-53.086	0.8385	-35.7368770401648	0.857142857142857
9	-70.3	0.884	-91.7892582697106	0.853448275862069
