# Supplementary material for: Assessment of transmitral and left atrial appendage flow rate from cardiac 4D-CT
Source: Commun Med (Lond). 2023 Feb 11;3:22. doi: 10.1038/s43856-023-00252-6 (PMC9922288; doi:10.1038/s43856-023-00252-6)
Supplement: Supplementary file 4 — Supplementary Data 1 [file 43856_2023_252_MOESM4_ESM.zip › SupplementaryData1/Figure5_LAAflow/LAAflow_Subject1CT.csv]

0	36.44
0.0005	35.813
0.001	35.187
0.0015	34.562
0.002	33.937
0.0025	33.314
0.003	32.691
0.0035	32.069
0.004	31.448
0.0045	30.828
0.005	30.209
0.0055	29.591
0.006	28.973
0.0065	28.357
0.007	27.741
0.0075	27.126
0.008	26.512
0.0085	25.899
0.009	25.287
0.0095	24.678
0.01	24.072
0.0105	23.469
0.011	22.871
0.0115	22.275
0.012	21.684
0.0125	21.096
0.013	20.512
0.0135	19.931
0.014	19.354
0.0145	18.781
0.015	18.211
0.0155	17.645
0.016	17.083
0.0165	16.524
0.017	15.969
0.0175	15.417
0.018	14.869
0.0185	14.327
0.019	13.79
0.0195	13.258
0.02	12.733
0.0205	12.213
0.021	11.698
0.0215	11.19
0.022	10.687
0.0225	10.19
0.023	9.6982
0.0235	9.2124
0.024	8.7323
0.0245	8.2579
0.025	7.7892
0.0255	7.3261
0.026	6.8688
0.0265	6.4171
0.027	5.9713
0.0275	5.532
0.028	5.0996
0.0285	4.6739
0.029	4.2551
0.0295	3.843
0.03	3.4377
0.0305	3.0392
0.031	2.6476
0.0315	2.2627
0.032	1.8846
0.0325	1.5133
0.033	1.1487
0.0335	0.79103
0.034	0.4401
0.0345	0.095972
0.035	-0.24137
0.0355	-0.57191
0.036	-0.89559
0.0365	-1.2121
0.037	-1.5214
0.0375	-1.8235
0.038	-2.1183
0.0385	-2.406
0.039	-2.6864
0.0395	-2.9596
0.04	-3.2256
0.0405	-3.4844
0.041	-3.736
0.0415	-3.9804
0.042	-4.2175
0.0425	-4.4475
0.043	-4.6702
0.0435	-4.8857
0.044	-5.094
0.0445	-5.2951
0.045	-5.489
0.0455	-5.6756
0.046	-5.855
0.0465	-6.0273
0.047	-6.1923
0.0475	-6.3501
0.048	-6.5007
0.0485	-6.644
0.049	-6.7802
0.0495	-6.9091
0.05	-7.0308
0.0505	-7.1453
0.051	-7.2526
0.0515	-7.3527
0.052	-7.4455
0.0525	-7.5312
0.053	-7.6096
0.0535	-7.6808
0.054	-7.745
0.0545	-7.8023
0.055	-7.8527
0.0555	-7.8963
0.056	-7.9331
0.0565	-7.9631
0.057	-7.9862
0.0575	-8.0025
0.058	-8.0119
0.0585	-8.0145
0.059	-8.0103
0.0595	-7.9992
0.06	-7.9813
0.0605	-7.9565
0.061	-7.9249
0.0615	-7.8865
0.062	-7.8413
0.0625	-7.7892
0.063	-7.7303
0.0635	-7.6646
0.064	-7.5922
0.0645	-7.5131
0.065	-7.4272
0.0655	-7.3345
0.066	-7.2351
0.0665	-7.1289
0.067	-7.016
0.0675	-6.8963
0.068	-6.7698
0.0685	-6.6367
0.069	-6.4967
0.0695	-6.35
0.07	-6.1965
0.0705	-6.0363
0.071	-5.8694
0.0715	-5.6957
0.072	-5.5199
0.0725	-5.3444
0.073	-5.1694
0.0735	-4.9949
0.074	-4.8207
0.0745	-4.6471
0.075	-4.4738
0.0755	-4.301
0.076	-4.1286
0.0765	-3.9566
0.077	-3.7851
0.0775	-3.614
0.078	-3.4433
0.0785	-3.2731
0.079	-3.1033
0.0795	-2.9339
0.08	-2.765
0.0805	-2.5965
0.081	-2.4286
0.0815	-2.2612
0.082	-2.0945
0.0825	-1.9284
0.083	-1.7628
0.0835	-1.5979
0.084	-1.4335
0.0845	-1.2698
0.085	-1.1066
0.0855	-0.9441
0.086	-0.78215
0.0865	-0.6208
0.087	-0.46005
0.0875	-0.2999
0.088	-0.14035
0.0885	0.018603
0.089	0.17696
0.0895	0.33473
0.09	0.49209
0.0905	0.64906
0.091	0.80565
0.0915	0.96185
0.092	1.1177
0.0925	1.2731
0.093	1.4282
0.0935	1.5828
0.094	1.7371
0.0945	1.891
0.095	2.0445
0.0955	2.1976
0.096	2.3504
0.0965	2.5027
0.097	2.6547
0.0975	2.8063
0.098	2.9575
0.0985	3.1083
0.099	3.2588
0.0995	3.409
0.1	3.5588
0.1005	3.7083
0.101	3.8575
0.1015	4.0063
0.102	4.1548
0.1025	4.303
0.103	4.4508
0.1035	4.5983
0.104	4.7455
0.1045	4.8923
0.105	5.0388
0.1055	5.185
0.106	5.3309
0.1065	5.4764
0.107	5.6216
0.1075	5.7665
0.108	5.9111
0.1085	6.0556
0.109	6.1998
0.1095	6.3438
0.11	6.4876
0.1105	6.6312
0.111	6.7746
0.1115	6.9177
0.112	7.0607
0.1125	7.2034
0.113	7.3459
0.1135	7.4882
0.114	7.6302
0.1145	7.7721
0.115	7.9138
0.1155	8.0552
0.116	8.1964
0.1165	8.3374
0.117	8.4783
0.1175	8.619
0.118	8.7596
0.1185	8.9
0.119	9.0402
0.1195	9.1803
0.12	9.3203
0.1205	9.46
0.121	9.5997
0.1215	9.7392
0.122	9.8785
0.1225	10.018
0.123	10.157
0.1235	10.296
0.124	10.434
0.1245	10.573
0.125	10.711
0.1255	10.849
0.126	10.988
0.1265	11.126
0.127	11.263
0.1275	11.401
0.128	11.539
0.1285	11.676
0.129	11.813
0.1295	11.95
0.13	12.087
0.1305	12.224
0.131	12.361
0.1315	12.497
0.132	12.634
0.1325	12.77
0.133	12.906
0.1335	13.042
0.134	13.178
0.1345	13.313
0.135	13.449
0.1355	13.585
0.136	13.72
0.1365	13.855
0.137	13.991
0.1375	14.126
0.138	14.261
0.1385	14.396
0.139	14.531
0.1395	14.666
0.14	14.801
0.1405	14.936
0.141	15.071
0.1415	15.206
0.142	15.34
0.1425	15.475
0.143	15.609
0.1435	15.743
0.144	15.875
0.1445	16.005
0.145	16.134
0.1455	16.262
0.146	16.389
0.1465	16.514
0.147	16.637
0.1475	16.76
0.148	16.881
0.1485	17
0.149	17.118
0.1495	17.235
0.15	17.35
0.1505	17.464
0.151	17.577
0.1515	17.688
0.152	17.797
0.1525	17.906
0.153	18.012
0.1535	18.117
0.154	18.22
0.1545	18.321
0.155	18.421
0.1555	18.519
0.156	18.615
0.1565	18.71
0.157	18.803
0.1575	18.894
0.158	18.983
0.1585	19.071
0.159	19.157
0.1595	19.242
0.16	19.325
0.1605	19.406
0.161	19.485
0.1615	19.563
0.162	19.638
0.1625	19.712
0.163	19.784
0.1635	19.854
0.164	19.922
0.1645	19.989
0.165	20.053
0.1655	20.116
0.166	20.177
0.1665	20.236
0.167	20.293
0.1675	20.348
0.168	20.401
0.1685	20.452
0.169	20.502
0.1695	20.55
0.17	20.595
0.1705	20.639
0.171	20.681
0.1715	20.72
0.172	20.757
0.1725	20.792
0.173	20.825
0.1735	20.856
0.174	20.884
0.1745	20.911
0.175	20.935
0.1755	20.957
0.176	20.977
0.1765	20.995
0.177	21.011
0.1775	21.024
0.178	21.036
0.1785	21.045
0.179	21.052
0.1795	21.057
0.18	21.059
0.1805	21.06
0.181	21.057
0.1815	21.053
0.182	21.046
0.1825	21.037
0.183	21.026
0.1835	21.013
0.184	20.997
0.1845	20.979
0.185	20.958
0.1855	20.935
0.186	20.91
0.1865	20.883
0.187	20.853
0.1875	20.821
0.188	20.787
0.1885	20.75
0.189	20.711
0.1895	20.668
0.19	20.624
0.1905	20.576
0.191	20.526
0.1915	20.474
0.192	20.419
0.1925	20.361
0.193	20.3
0.1935	20.237
0.194	20.172
0.1945	20.104
0.195	20.033
0.1955	19.96
0.196	19.884
0.1965	19.805
0.197	19.724
0.1975	19.64
0.198	19.554
0.1985	19.465
0.199	19.374
0.1995	19.28
0.2	19.184
0.2005	19.085
0.201	18.984
0.2015	18.88
0.202	18.773
0.2025	18.664
0.203	18.553
0.2035	18.438
0.204	18.322
0.2045	18.203
0.205	18.081
0.2055	17.957
0.206	17.829
0.2065	17.699
0.207	17.565
0.2075	17.428
0.208	17.289
0.2085	17.145
0.209	16.999
0.2095	16.85
0.21	16.697
0.2105	16.541
0.211	16.383
0.2115	16.221
0.212	16.055
0.2125	15.887
0.213	15.716
0.2135	15.541
0.214	15.363
0.2145	15.182
0.215	15.002
0.2155	14.824
0.216	14.646
0.2165	14.47
0.217	14.295
0.2175	14.121
0.218	13.948
0.2185	13.777
0.219	13.607
0.2195	13.438
0.22	13.27
0.2205	13.104
0.221	12.938
0.2215	12.774
0.222	12.612
0.2225	12.45
0.223	12.29
0.2235	12.131
0.224	11.974
0.2245	11.82
0.225	11.667
0.2255	11.516
0.226	11.368
0.2265	11.221
0.227	11.077
0.2275	10.934
0.228	10.794
0.2285	10.656
0.229	10.519
0.2295	10.385
0.23	10.253
0.2305	10.123
0.231	9.9948
0.2315	9.8688
0.232	9.7449
0.2325	9.6231
0.233	9.5032
0.2335	9.3854
0.234	9.2695
0.2345	9.1556
0.235	9.0438
0.2355	8.9339
0.236	8.826
0.2365	8.7202
0.237	8.6163
0.2375	8.5144
0.238	8.4145
0.2385	8.3167
0.239	8.2208
0.2395	8.1269
0.24	8.035
0.2405	7.9452
0.241	7.8573
0.2415	7.7715
0.242	7.688
0.2425	7.6068
0.243	7.5279
0.2435	7.4514
0.244	7.3771
0.2445	7.3051
0.245	7.2354
0.2455	7.1679
0.246	7.1028
0.2465	7.04
0.247	6.9795
0.2475	6.9213
0.248	6.8654
0.2485	6.8117
0.249	6.7604
0.2495	6.7113
0.25	6.6646
0.2505	6.6202
0.251	6.578
0.2515	6.5382
0.252	6.5006
0.2525	6.4654
0.253	6.4324
0.2535	6.4017
0.254	6.3734
0.2545	6.3473
0.255	6.3236
0.2555	6.3021
0.256	6.2829
0.2565	6.2661
0.257	6.2515
0.2575	6.2392
0.258	6.2293
0.2585	6.2216
0.259	6.2162
0.2595	6.2133
0.26	6.2129
0.2605	6.2151
0.261	6.2199
0.2615	6.2272
0.262	6.237
0.2625	6.2495
0.263	6.2644
0.2635	6.2819
0.264	6.302
0.2645	6.3247
0.265	6.3498
0.2655	6.3776
0.266	6.4079
0.2665	6.4407
0.267	6.4761
0.2675	6.5141
0.268	6.5546
0.2685	6.5976
0.269	6.643
0.2695	6.6908
0.27	6.741
0.2705	6.7937
0.271	6.8488
0.2715	6.9063
0.272	6.9662
0.2725	7.0286
0.273	7.0934
0.2735	7.1606
0.274	7.2302
0.2745	7.3023
0.275	7.3767
0.2755	7.4536
0.276	7.533
0.2765	7.6147
0.277	7.699
0.2775	7.7862
0.278	7.8764
0.2785	7.9698
0.279	8.0662
0.2795	8.1657
0.28	8.2682
0.2805	8.3738
0.281	8.4825
0.2815	8.5943
0.282	8.7091
0.2825	8.827
0.283	8.948
0.2835	9.072
0.284	9.1991
0.2845	9.3293
0.285	9.4625
0.2855	9.5988
0.286	9.7376
0.2865	9.8759
0.287	10.013
0.2875	10.15
0.288	10.286
0.2885	10.422
0.289	10.556
0.2895	10.69
0.29	10.823
0.2905	10.955
0.291	11.087
0.2915	11.217
0.292	11.347
0.2925	11.476
0.293	11.605
0.2935	11.732
0.294	11.859
0.2945	11.985
0.295	12.11
0.2955	12.234
0.296	12.356
0.2965	12.477
0.297	12.596
0.2975	12.713
0.298	12.829
0.2985	12.943
0.299	13.056
0.2995	13.168
0.3	13.277
0.3005	13.386
0.301	13.492
0.3015	13.597
0.302	13.701
0.3025	13.803
0.303	13.903
0.3035	14.002
0.304	14.1
0.3045	14.196
0.305	14.291
0.3055	14.384
0.306	14.477
0.3065	14.567
0.307	14.657
0.3075	14.745
0.308	14.832
0.3085	14.917
0.309	15.001
0.3095	15.084
0.31	15.165
0.3105	15.245
0.311	15.324
0.3115	15.402
0.312	15.478
0.3125	15.552
0.313	15.626
0.3135	15.697
0.314	15.768
0.3145	15.836
0.315	15.903
0.3155	15.969
0.316	16.033
0.3165	16.095
0.317	16.156
0.3175	16.215
0.318	16.273
0.3185	16.329
0.319	16.383
0.3195	16.436
0.32	16.488
0.3205	16.538
0.321	16.586
0.3215	16.633
0.322	16.678
0.3225	16.721
0.323	16.763
0.3235	16.804
0.324	16.842
0.3245	16.879
0.325	16.915
0.3255	16.949
0.326	16.981
0.3265	17.012
0.327	17.041
0.3275	17.069
0.328	17.095
0.3285	17.119
0.329	17.142
0.3295	17.163
0.33	17.182
0.3305	17.2
0.331	17.216
0.3315	17.231
0.332	17.244
0.3325	17.255
0.333	17.264
0.3335	17.272
0.334	17.278
0.3345	17.282
0.335	17.285
0.3355	17.286
0.336	17.285
0.3365	17.283
0.337	17.278
0.3375	17.273
0.338	17.265
0.3385	17.256
0.339	17.245
0.3395	17.232
0.34	17.218
0.3405	17.201
0.341	17.183
0.3415	17.163
0.342	17.142
0.3425	17.118
0.343	17.093
0.3435	17.065
0.344	17.036
0.3445	17.005
0.345	16.972
0.3455	16.938
0.346	16.901
0.3465	16.863
0.347	16.823
0.3475	16.781
0.348	16.737
0.3485	16.692
0.349	16.644
0.3495	16.595
0.35	16.544
0.3505	16.492
0.351	16.438
0.3515	16.382
0.352	16.324
0.3525	16.265
0.353	16.204
0.3535	16.141
0.354	16.076
0.3545	16.01
0.355	15.942
0.3555	15.872
0.356	15.801
0.3565	15.728
0.357	15.653
0.3575	15.576
0.358	15.496
0.3585	15.413
0.359	15.327
0.3595	15.237
0.36	15.145
0.3605	15.05
0.361	14.951
0.3615	14.849
0.362	14.745
0.3625	14.637
0.363	14.526
0.3635	14.412
0.364	14.295
0.3645	14.175
0.365	14.052
0.3655	13.926
0.366	13.796
0.3665	13.664
0.367	13.528
0.3675	13.388
0.368	13.245
0.3685	13.098
0.369	12.948
0.3695	12.794
0.37	12.636
0.3705	12.475
0.371	12.311
0.3715	12.142
0.372	11.971
0.3725	11.795
0.373	11.617
0.3735	11.434
0.374	11.248
0.3745	11.059
0.375	10.866
0.3755	10.669
0.376	10.469
0.3765	10.266
0.377	10.059
0.3775	9.8486
0.378	9.6348
0.3785	9.4175
0.379	9.1969
0.3795	8.9727
0.38	8.7452
0.3805	8.5141
0.381	8.2797
0.3815	8.0417
0.382	7.8004
0.3825	7.5555
0.383	7.3073
0.3835	7.0556
0.384	6.8004
0.3845	6.5418
0.385	6.2797
0.3855	6.0142
0.386	5.7452
0.3865	5.4727
0.387	5.1968
0.3875	4.9174
0.388	4.6346
0.3885	4.3483
0.389	4.0585
0.3895	3.7653
0.39	3.4686
0.3905	3.1685
0.391	2.8648
0.3915	2.5578
0.392	2.2473
0.3925	1.9333
0.393	1.6159
0.3935	1.2952
0.394	0.97148
0.3945	0.64462
0.395	0.31465
0.3955	-0.018437
0.396	-0.35464
0.3965	-0.69395
0.397	-1.0364
0.3975	-1.3819
0.398	-1.7306
0.3985	-2.0824
0.399	-2.4372
0.3995	-2.7952
0.4	-3.1564
0.4005	-3.5206
0.401	-3.8879
0.4015	-4.2584
0.402	-4.6319
0.4025	-5.0084
0.403	-5.3877
0.4035	-5.7698
0.404	-6.1548
0.4045	-6.5427
0.405	-6.9334
0.4055	-7.327
0.406	-7.7234
0.4065	-8.1227
0.407	-8.5248
0.4075	-8.9298
0.408	-9.3376
0.4085	-9.7483
0.409	-10.162
0.4095	-10.578
0.41	-10.998
0.4105	-11.42
0.411	-11.844
0.4115	-12.271
0.412	-12.7
0.4125	-13.131
0.413	-13.563
0.4135	-13.998
0.414	-14.434
0.4145	-14.873
0.415	-15.313
0.4155	-15.756
0.416	-16.2
0.4165	-16.646
0.417	-17.094
0.4175	-17.544
0.418	-17.996
0.4185	-18.45
0.419	-18.906
0.4195	-19.364
0.42	-19.824
0.4205	-20.285
0.421	-20.749
0.4215	-21.215
0.422	-21.683
0.4225	-22.153
0.423	-22.625
0.4235	-23.1
0.424	-23.576
0.4245	-24.054
0.425	-24.534
0.4255	-25.017
0.426	-25.501
0.4265	-25.988
0.427	-26.476
0.4275	-26.967
0.428	-27.46
0.4285	-27.955
0.429	-28.448
0.4295	-28.935
0.43	-29.414
0.4305	-29.886
0.431	-30.351
0.4315	-30.809
0.432	-31.26
0.4325	-31.703
0.433	-32.14
0.4335	-32.569
0.434	-32.991
0.4345	-33.406
0.435	-33.814
0.4355	-34.215
0.436	-34.608
0.4365	-34.995
0.437	-35.374
0.4375	-35.746
0.438	-36.11
0.4385	-36.465
0.439	-36.809
0.4395	-37.145
0.44	-37.471
0.4405	-37.787
0.441	-38.094
0.4415	-38.391
0.442	-38.679
0.4425	-38.957
0.443	-39.226
0.4435	-39.485
0.444	-39.735
0.4445	-39.975
0.445	-40.206
0.4455	-40.427
0.446	-40.639
0.4465	-40.841
0.447	-41.034
0.4475	-41.221
0.448	-41.399
0.4485	-41.57
0.449	-41.733
0.4495	-41.888
0.45	-42.035
0.4505	-42.175
0.451	-42.308
0.4515	-42.432
0.452	-42.549
0.4525	-42.658
0.453	-42.759
0.4535	-42.853
0.454	-42.939
0.4545	-43.017
0.455	-43.087
0.4555	-43.15
0.456	-43.206
0.4565	-43.254
0.457	-43.296
0.4575	-43.33
0.458	-43.358
0.4585	-43.378
0.459	-43.391
0.4595	-43.397
0.46	-43.396
0.4605	-43.388
0.461	-43.373
0.4615	-43.351
0.462	-43.322
0.4625	-43.285
0.463	-43.242
0.4635	-43.191
0.464	-43.134
0.4645	-43.069
0.465	-42.999
0.4655	-42.924
0.466	-42.843
0.4665	-42.756
0.467	-42.665
0.4675	-42.568
0.468	-42.465
0.4685	-42.358
0.469	-42.244
0.4695	-42.126
0.47	-42.002
0.4705	-41.873
0.471	-41.738
0.4715	-41.598
0.472	-41.453
0.4725	-41.302
0.473	-41.146
0.4735	-40.984
0.474	-40.818
0.4745	-40.648
0.475	-40.473
0.4755	-40.294
0.476	-40.11
0.4765	-39.921
0.477	-39.728
0.4775	-39.531
0.478	-39.329
0.4785	-39.123
0.479	-38.912
0.4795	-38.697
0.48	-38.477
0.4805	-38.253
0.481	-38.024
0.4815	-37.791
0.482	-37.553
0.4825	-37.311
0.483	-37.066
0.4835	-36.818
0.484	-36.567
0.4845	-36.313
0.485	-36.056
0.4855	-35.796
0.486	-35.533
0.4865	-35.267
0.487	-34.998
0.4875	-34.725
0.488	-34.45
0.4885	-34.172
0.489	-33.891
0.4895	-33.606
0.49	-33.319
0.4905	-33.029
0.491	-32.735
0.4915	-32.439
0.492	-32.139
0.4925	-31.836
0.493	-31.529
0.4935	-31.22
0.494	-30.907
0.4945	-30.59
0.495	-30.271
0.4955	-29.948
0.496	-29.622
0.4965	-29.293
0.497	-28.96
0.4975	-28.624
0.498	-28.285
0.4985	-27.942
0.499	-27.596
0.4995	-27.247
0.5	-26.895
0.5005	-26.542
0.501	-26.191
0.5015	-25.842
0.502	-25.496
0.5025	-25.151
0.503	-24.809
0.5035	-24.468
0.504	-24.13
0.5045	-23.794
0.505	-23.46
0.5055	-23.128
0.506	-22.798
0.5065	-22.47
0.507	-22.144
0.5075	-21.821
0.508	-21.499
0.5085	-21.18
0.509	-20.862
0.5095	-20.548
0.51	-20.237
0.5105	-19.929
0.511	-19.624
0.5115	-19.323
0.512	-19.026
0.5125	-18.731
0.513	-18.44
0.5135	-18.152
0.514	-17.868
0.5145	-17.587
0.515	-17.309
0.5155	-17.034
0.516	-16.763
0.5165	-16.496
0.517	-16.231
0.5175	-15.97
0.518	-15.712
0.5185	-15.457
0.519	-15.204
0.5195	-14.953
0.52	-14.704
0.5205	-14.458
0.521	-14.214
0.5215	-13.972
0.522	-13.732
0.5225	-13.495
0.523	-13.259
0.5235	-13.026
0.524	-12.795
0.5245	-12.566
0.525	-12.34
0.5255	-12.116
0.526	-11.894
0.5265	-11.674
0.527	-11.456
0.5275	-11.241
0.528	-11.028
0.5285	-10.817
0.529	-10.608
0.5295	-10.401
0.53	-10.197
0.5305	-9.9948
0.531	-9.7948
0.5315	-9.597
0.532	-9.4015
0.5325	-9.2081
0.533	-9.0169
0.5335	-8.828
0.534	-8.6412
0.5345	-8.4567
0.535	-8.2743
0.5355	-8.0942
0.536	-7.9162
0.5365	-7.74
0.537	-7.5657
0.5375	-7.3931
0.538	-7.2224
0.5385	-7.0535
0.539	-6.8864
0.5395	-6.7212
0.54	-6.5577
0.5405	-6.396
0.541	-6.2362
0.5415	-6.0782
0.542	-5.922
0.5425	-5.7676
0.543	-5.615
0.5435	-5.4642
0.544	-5.3152
0.5445	-5.1681
0.545	-5.0227
0.5455	-4.8792
0.546	-4.7376
0.5465	-4.5977
0.547	-4.4597
0.5475	-4.3235
0.548	-4.1892
0.5485	-4.0567
0.549	-3.926
0.5495	-3.7972
0.55	-3.6701
0.5505	-3.5449
0.551	-3.4216
0.5515	-3.3001
0.552	-3.1804
0.5525	-3.0625
0.553	-2.9465
0.5535	-2.8323
0.554	-2.7198
0.5545	-2.6089
0.555	-2.4996
0.5555	-2.3919
0.556	-2.2858
0.5565	-2.1813
0.557	-2.0784
0.5575	-1.9771
0.558	-1.8773
0.5585	-1.7791
0.559	-1.6826
0.5595	-1.5876
0.56	-1.4942
0.5605	-1.4024
0.561	-1.3121
0.5615	-1.2235
0.562	-1.1365
0.5625	-1.051
0.563	-0.96728
0.5635	-0.88545
0.564	-0.80551
0.5645	-0.72747
0.565	-0.65132
0.5655	-0.57706
0.566	-0.50469
0.5665	-0.43421
0.567	-0.36562
0.5675	-0.29893
0.568	-0.23412
0.5685	-0.17121
0.569	-0.11019
0.5695	-0.05106
0.57	0.0061778
0.5705	0.061524
0.571	0.11498
0.5715	0.16656
0.572	0.21711
0.5725	0.26715
0.573	0.31668
0.5735	0.3657
0.574	0.4142
0.5745	0.46218
0.575	0.50966
0.5755	0.55661
0.576	0.60306
0.5765	0.64899
0.577	0.6944
0.5775	0.7393
0.578	0.78369
0.5785	0.82756
0.579	0.87092
0.5795	0.91377
0.58	0.9561
0.5805	0.99794
0.581	1.0398
0.5815	1.0818
0.582	1.1239
0.5825	1.1662
0.583	1.2086
0.5835	1.2513
0.584	1.294
0.5845	1.3369
0.585	1.38
0.5855	1.4232
0.586	1.4666
0.5865	1.5102
0.587	1.5539
0.5875	1.5977
0.588	1.6417
0.5885	1.6859
0.589	1.7302
0.5895	1.7747
0.59	1.8192
0.5905	1.8636
0.591	1.908
0.5915	1.9524
0.592	1.9968
0.5925	2.0411
0.593	2.0855
0.5935	2.1298
0.594	2.174
0.5945	2.2183
0.595	2.2625
0.5955	2.3067
0.596	2.3509
0.5965	2.3951
0.597	2.4392
0.5975	2.4833
0.598	2.5274
0.5985	2.5715
0.599	2.6156
0.5995	2.66
0.6	2.7044
0.6005	2.749
0.601	2.7936
0.6015	2.8384
0.602	2.8834
0.6025	2.9284
0.603	2.9736
0.6035	3.0188
0.604	3.0643
0.6045	3.1098
0.605	3.1554
0.6055	3.2012
0.606	3.2471
0.6065	3.2931
0.607	3.3393
0.6075	3.3855
0.608	3.4318
0.6085	3.4782
0.609	3.5246
0.6095	3.5711
0.61	3.6176
0.6105	3.6642
0.611	3.7109
0.6115	3.7576
0.612	3.8044
0.6125	3.8513
0.613	3.8982
0.6135	3.9451
0.614	3.9922
0.6145	4.0392
0.615	4.0864
0.6155	4.1336
0.616	4.1808
0.6165	4.2282
0.617	4.2757
0.6175	4.3234
0.618	4.3712
0.6185	4.4191
0.619	4.4673
0.6195	4.5155
0.62	4.564
0.6205	4.6125
0.621	4.6613
0.6215	4.7102
0.622	4.7592
0.6225	4.8084
0.623	4.8578
0.6235	4.9073
0.624	4.9569
0.6245	5.0067
0.625	5.0567
0.6255	5.1068
0.626	5.1569
0.6265	5.207
0.627	5.2573
0.6275	5.3075
0.628	5.3578
0.6285	5.4082
0.629	5.4586
0.6295	5.5091
0.63	5.5596
0.6305	5.6101
0.631	5.6607
0.6315	5.7114
0.632	5.7621
0.6325	5.8129
0.633	5.8637
0.6335	5.9145
0.634	5.9654
0.6345	6.0165
0.635	6.0679
0.6355	6.1196
0.636	6.1715
0.6365	6.2237
0.637	6.2762
0.6375	6.329
0.638	6.382
0.6385	6.4354
0.639	6.489
0.6395	6.5428
0.64	6.597
0.6405	6.6514
0.641	6.7062
0.6415	6.7612
0.642	6.8164
0.6425	6.872
0.643	6.9278
0.6435	6.9832
0.644	7.0379
0.6445	7.0921
0.645	7.1455
0.6455	7.1984
0.646	7.2506
0.6465	7.3022
0.647	7.3531
0.6475	7.4034
0.648	7.453
0.6485	7.502
0.649	7.5504
0.6495	7.5982
0.65	7.6453
0.6505	7.6917
0.651	7.7376
0.6515	7.7828
0.652	7.8273
0.6525	7.8706
0.653	7.9128
0.6535	7.9537
0.654	7.9934
0.6545	8.0319
0.655	8.0692
0.6555	8.1052
0.656	8.14
0.6565	8.1736
0.657	8.206
0.6575	8.2372
0.658	8.2671
0.6585	8.2958
0.659	8.3233
0.6595	8.3496
0.66	8.3746
0.6605	8.3985
0.661	8.4211
0.6615	8.4426
0.662	8.463
0.6625	8.4824
0.663	8.5006
0.6635	8.5178
0.664	8.5338
0.6645	8.5488
0.665	8.5627
0.6655	8.5755
0.666	8.5872
0.6665	8.5978
0.667	8.6073
0.6675	8.6157
0.668	8.6231
0.6685	8.6293
0.669	8.6345
0.6695	8.6385
0.67	8.6415
0.6705	8.6431
0.671	8.6434
0.6715	8.6425
0.672	8.6402
0.6725	8.6367
0.673	8.6318
0.6735	8.6257
0.674	8.6182
0.6745	8.6095
0.675	8.5995
0.6755	8.5881
0.676	8.5755
0.6765	8.5616
0.677	8.5463
0.6775	8.5298
0.678	8.512
0.6785	8.4929
0.679	8.4725
0.6795	8.4509
0.68	8.428
0.6805	8.4038
0.681	8.3784
0.6815	8.3518
0.682	8.3239
0.6825	8.2947
0.683	8.2643
0.6835	8.2327
0.684	8.1998
0.6845	8.1656
0.685	8.1302
0.6855	8.0936
0.686	8.0557
0.6865	8.0165
0.687	7.9761
0.6875	7.9344
0.688	7.8914
0.6885	7.8469
0.689	7.8009
0.6895	7.7535
0.69	7.7046
0.6905	7.6542
0.691	7.6023
0.6915	7.5489
0.692	7.4941
0.6925	7.4378
0.693	7.38
0.6935	7.3208
0.694	7.26
0.6945	7.1978
0.695	7.1342
0.6955	7.069
0.696	7.0024
0.6965	6.9343
0.697	6.8648
0.6975	6.7942
0.698	6.7222
0.6985	6.649
0.699	6.5746
0.6995	6.4989
0.7	6.422
0.7005	6.3438
0.701	6.2644
0.7015	6.1837
0.702	6.1018
0.7025	6.0186
0.703	5.9342
0.7035	5.8485
0.704	5.7615
0.7045	5.6734
0.705	5.5839
0.7055	5.4932
0.706	5.4008
0.7065	5.3066
0.707	5.2104
0.7075	5.1124
0.708	5.0125
0.7085	4.9108
0.709	4.8072
0.7095	4.7017
0.71	4.5944
0.7105	4.4852
0.711	4.3741
0.7115	4.2612
0.712	4.1464
0.7125	4.0297
0.713	3.9112
0.7135	3.7908
0.714	3.6686
0.7145	3.5447
0.715	3.4211
0.7155	3.2983
0.716	3.1762
0.7165	3.0549
0.717	2.9343
0.7175	2.8145
0.718	2.6954
0.7185	2.5771
0.719	2.4595
0.7195	2.3426
0.72	2.2265
0.7205	2.1111
0.721	1.9965
0.7215	1.8827
0.722	1.7695
0.7225	1.6572
0.723	1.5455
0.7235	1.4349
0.724	1.3267
0.7245	1.2211
0.725	1.118
0.7255	1.0175
0.726	0.91953
0.7265	0.82413
0.727	0.73129
0.7275	0.641
0.728	0.55328
0.7285	0.46811
0.729	0.3855
0.7295	0.30545
0.73	0.22796
0.7305	0.15303
0.731	0.080661
0.7315	0.010848
0.732	-0.056406
0.7325	-0.12123
0.733	-0.18399
0.7335	-0.24471
0.734	-0.30338
0.7345	-0.36001
0.735	-0.41459
0.7355	-0.46713
0.736	-0.51762
0.7365	-0.56607
0.737	-0.61248
0.7375	-0.65684
0.738	-0.69915
0.7385	-0.73942
0.739	-0.77765
0.7395	-0.81383
0.74	-0.84797
0.7405	-0.88007
0.741	-0.91011
0.7415	-0.93802
0.742	-0.96362
0.7425	-0.98691
0.743	-1.0079
0.7435	-1.0266
0.744	-1.0429
0.7445	-1.057
0.745	-1.0687
0.7455	-1.0781
0.746	-1.0853
0.7465	-1.0901
0.747	-1.0926
0.7475	-1.0928
0.748	-1.0906
0.7485	-1.0862
0.749	-1.0795
0.7495	-1.0704
0.75	-1.0591
0.7505	-1.0455
0.751	-1.0298
0.7515	-1.012
0.752	-0.99214
0.7525	-0.97014
0.753	-0.94603
0.7535	-0.91981
0.754	-0.89148
0.7545	-0.86104
0.755	-0.8285
0.7555	-0.79384
0.756	-0.75708
0.7565	-0.71821
0.757	-0.67723
0.7575	-0.63415
0.758	-0.58895
0.7585	-0.54165
0.759	-0.49223
0.7595	-0.44057
0.76	-0.3866
0.7605	-0.33031
0.761	-0.27171
0.7615	-0.21079
0.762	-0.14755
0.7625	-0.08199
0.763	-0.014116
0.7635	0.056073
0.764	0.12858
0.7645	0.2034
0.765	0.28054
0.7655	0.36
0.766	0.44178
0.7665	0.52587
0.767	0.61227
0.7675	0.701
0.768	0.79203
0.7685	0.88516
0.769	0.98031
0.7695	1.0775
0.77	1.1767
0.7705	1.2779
0.771	1.3812
0.7715	1.4864
0.772	1.5937
0.7725	1.7031
0.773	1.8144
0.7735	1.9278
0.774	2.0432
0.7745	2.1606
0.775	2.2801
0.7755	2.4015
0.776	2.525
0.7765	2.6506
0.777	2.7782
0.7775	2.9089
0.778	3.0428
0.7785	3.1799
0.779	3.3202
0.7795	3.4637
0.78	3.6105
0.7805	3.7605
0.781	3.9136
0.7815	4.07
0.782	4.2296
0.7825	4.3924
0.783	4.5585
0.7835	4.7277
0.784	4.9002
0.7845	5.0758
0.785	5.2547
0.7855	5.4368
0.786	5.6211
0.7865	5.8027
0.787	5.9812
0.7875	6.1566
0.788	6.3287
0.7885	6.4977
0.789	6.6635
0.7895	6.8261
0.79	6.9855
0.7905	7.1418
0.791	7.2949
0.7915	7.4448
0.792	7.5915
0.7925	7.7351
0.793	7.8755
0.7935	8.0127
0.794	8.1467
0.7945	8.2775
0.795	8.4036
0.7955	8.5203
0.796	8.6274
0.7965	8.7248
0.797	8.8127
0.7975	8.891
0.798	8.9597
0.7985	9.0188
0.799	9.0683
0.7995	9.1081
0.8	9.1384
0.8005	9.1591
0.801	9.1702
0.8015	9.1717
0.802	9.1635
0.8025	9.1458
0.803	9.1185
0.8035	9.0815
0.804	9.0355
0.8045	8.9811
0.805	8.9185
0.8055	8.8477
0.806	8.7685
0.8065	8.6811
0.807	8.5854
0.8075	8.4814
0.808	8.3692
0.8085	8.2487
0.809	8.1199
0.8095	7.9828
0.81	7.8375
0.8105	7.6839
0.811	7.522
0.8115	7.3518
0.812	7.1734
0.8125	6.9867
0.813	6.7914
0.8135	6.5871
0.814	6.3739
0.8145	6.1518
0.815	5.9207
0.8155	5.6806
0.816	5.4316
0.8165	5.1737
0.817	4.9068
0.8175	4.6309
0.818	4.3461
0.8185	4.0524
0.819	3.7497
0.8195	3.4381
0.82	3.1175
0.8205	2.788
0.821	2.4495
0.8215	2.1021
0.822	1.7461
0.8225	1.3819
0.823	1.0094
0.8235	0.62868
0.824	0.23963
0.8245	-0.15769
0.825	-0.56328
0.8255	-0.97715
0.826	-1.3993
0.8265	-1.8297
0.827	-2.2684
0.8275	-2.7154
0.828	-3.1706
0.8285	-3.6342
0.829	-4.106
0.8295	-4.586
0.83	-5.0744
0.8305	-5.571
0.831	-6.0753
0.8315	-6.5871
0.832	-7.1065
0.8325	-7.6333
0.833	-8.1677
0.8335	-8.7096
0.834	-9.259
0.8345	-9.816
0.835	-10.38
0.8355	-10.952
0.836	-11.532
0.8365	-12.119
0.837	-12.713
0.8375	-13.316
0.838	-13.925
0.8385	-14.542
0.839	-15.167
0.8395	-15.799
0.84	-16.436
0.8405	-17.078
0.841	-17.726
0.8415	-18.378
0.842	-19.036
0.8425	-19.698
0.843	-20.366
0.8435	-21.038
0.844	-21.716
0.8445	-22.399
0.845	-23.086
0.8455	-23.779
0.846	-24.477
0.8465	-25.18
0.847	-25.888
0.8475	-26.6
0.848	-27.318
0.8485	-28.041
0.849	-28.768
0.8495	-29.5
0.85	-30.235
0.8505	-30.975
0.851	-31.72
0.8515	-32.468
0.852	-33.221
0.8525	-33.978
0.853	-34.739
0.8535	-35.505
0.854	-36.275
0.8545	-37.049
0.855	-37.827
0.8555	-38.61
0.856	-39.396
0.8565	-40.188
0.857	-40.983
0.8575	-41.778
0.858	-42.558
0.8585	-43.324
0.859	-44.074
0.8595	-44.81
0.86	-45.531
0.8605	-46.236
0.861	-46.927
0.8615	-47.603
0.862	-48.263
0.8625	-48.909
0.863	-49.54
0.8635	-50.156
0.864	-50.756
0.8645	-51.342
0.865	-51.913
0.8655	-52.469
0.866	-53.01
0.8665	-53.532
0.867	-54.028
0.8675	-54.499
0.868	-54.944
0.8685	-55.364
0.869	-55.758
0.8695	-56.126
0.87	-56.468
0.8705	-56.785
0.871	-57.077
0.8715	-57.342
0.872	-57.582
0.8725	-57.796
0.873	-57.985
0.8735	-58.148
0.874	-58.286
0.8745	-58.397
0.875	-58.483
0.8755	-58.548
0.876	-58.594
0.8765	-58.622
0.877	-58.631
0.8775	-58.623
0.878	-58.596
0.8785	-58.552
0.879	-58.489
0.8795	-58.408
0.88	-58.309
0.8805	-58.192
0.881	-58.057
0.8815	-57.903
0.882	-57.732
0.8825	-57.542
0.883	-57.334
0.8835	-57.108
0.884	-56.864
0.8845	-56.605
0.885	-56.334
0.8855	-56.05
0.886	-55.753
0.8865	-55.444
0.887	-55.123
0.8875	-54.788
0.888	-54.441
0.8885	-54.082
0.889	-53.71
0.8895	-53.325
0.89	-52.928
0.8905	-52.518
0.891	-52.096
0.8915	-51.661
0.892	-51.213
0.8925	-50.753
0.893	-50.281
0.8935	-49.8
0.894	-49.314
0.8945	-48.821
0.895	-48.322
0.8955	-47.817
0.896	-47.305
0.8965	-46.788
0.897	-46.264
0.8975	-45.734
0.898	-45.198
0.8985	-44.655
0.899	-44.107
0.8995	-43.552
0.9	-42.991
0.9005	-42.423
0.901	-41.85
0.9015	-41.27
0.902	-40.685
0.9025	-40.096
0.903	-39.506
0.9035	-38.914
0.904	-38.319
0.9045	-37.722
0.905	-37.124
0.9055	-36.523
0.906	-35.92
0.9065	-35.315
0.907	-34.707
0.9075	-34.098
0.908	-33.487
0.9085	-32.873
0.909	-32.258
0.9095	-31.64
0.91	-31.02
0.9105	-30.398
0.911	-29.775
0.9115	-29.152
0.912	-28.53
0.9125	-27.908
0.913	-27.287
0.9135	-26.668
0.914	-26.048
0.9145	-25.43
0.915	-24.812
0.9155	-24.195
0.916	-23.579
0.9165	-22.964
0.917	-22.349
0.9175	-21.736
0.918	-21.123
0.9185	-20.51
0.919	-19.899
0.9195	-19.288
0.92	-18.677
0.9205	-18.064
0.921	-17.447
0.9215	-16.828
0.922	-16.206
0.9225	-15.582
0.923	-14.954
0.9235	-14.324
0.924	-13.691
0.9245	-13.055
0.925	-12.416
0.9255	-11.774
0.926	-11.13
0.9265	-10.483
0.927	-9.8328
0.9275	-9.1801
0.928	-8.5245
0.9285	-7.8662
0.929	-7.2068
0.9295	-6.5496
0.93	-5.8946
0.9305	-5.2418
0.931	-4.5911
0.9315	-3.9426
0.932	-3.2963
0.9325	-2.6522
0.933	-2.0103
0.9335	-1.3706
0.934	-0.73301
0.9345	-0.097637
0.935	0.53556
0.9355	1.1666
0.936	1.7954
0.9365	2.422
0.937	3.0465
0.9375	3.6688
0.938	4.2876
0.9385	4.9016
0.939	5.5108
0.9395	6.1152
0.94	6.7148
0.9405	7.3096
0.941	7.8996
0.9415	8.4849
0.942	9.0653
0.9425	9.6409
0.943	10.212
0.9435	10.778
0.944	11.339
0.9445	11.896
0.945	12.447
0.9455	12.994
0.946	13.536
0.9465	14.073
0.947	14.608
0.9475	15.141
0.948	15.672
0.9485	16.202
0.949	16.73
0.9495	17.256
0.95	17.781
0.9505	18.304
0.951	18.826
0.9515	19.345
0.952	19.864
0.9525	20.38
0.953	20.895
0.9535	21.409
0.954	21.921
0.9545	22.431
0.955	22.939
0.9555	23.446
0.956	23.951
0.9565	24.452
0.957	24.952
0.9575	25.449
0.958	25.943
0.9585	26.435
0.959	26.924
0.9595	27.411
0.96	27.895
0.9605	28.376
0.961	28.855
0.9615	29.331
0.962	29.805
0.9625	30.277
0.963	30.745
0.9635	31.211
0.964	31.675
0.9645	32.136
0.965	32.592
0.9655	33.043
0.966	33.488
0.9665	33.929
0.967	34.364
0.9675	34.794
0.968	35.219
0.9685	35.639
0.969	36.054
0.9695	36.463
0.97	36.867
0.9705	37.266
0.971	37.66
0.9715	38.049
0.972	38.432
0.9725	38.811
0.973	39.184
0.9735	39.551
0.974	39.909
0.9745	40.258
0.975	40.597
0.9755	40.927
0.976	41.247
0.9765	41.558
0.977	41.86
0.9775	42.152
0.978	42.434
0.9785	42.707
0.979	42.971
0.9795	43.225
0.98	43.469
0.9805	43.705
0.981	43.93
0.9815	44.147
0.982	44.353
0.9825	44.549
0.983	44.731
0.9835	44.898
0.984	45.051
0.9845	45.189
0.985	45.313
0.9855	45.422
0.986	45.516
0.9865	45.596
0.987	45.662
0.9875	45.713
0.988	45.749
0.9885	45.771
0.989	45.779
0.9895	45.771
0.99	45.75
0.9905	45.714
0.991	45.663
0.9915	45.596
0.992	45.51
0.9925	45.406
0.993	45.282
0.9935	45.139
0.994	44.978
0.9945	44.798
0.995	44.599
0.9955	44.38
0.996	44.143
0.9965	43.887
0.997	43.613
0.9975	43.319
0.998	43.006
0.9985	42.674
0.999	42.324
0.9995	41.955
[truncated: 1 more rows]
