# Supplementary material for: Assessment of transmitral and left atrial appendage flow rate from cardiac 4D-CT
Source: Commun Med (Lond). 2023 Feb 11;3:22. doi: 10.1038/s43856-023-00252-6 (PMC9922288; doi:10.1038/s43856-023-00252-6)
Supplement: Supplementary file 4 — Supplementary Data 1 [file 43856_2023_252_MOESM4_ESM.zip › SupplementaryData1/Figure5_LAAflow/LAAflow_Subject1MR.csv]

0	0.0241935483870968	0.0483870967741935	0.0725806451612903	0.0967741935483871	0.120967741935484	0.145161290322581	0.169354838709677	0.193548387096774	0.217741935483871	0.241935483870968	0.266129032258065	0.290322580645161	0.314516129032258	0.338709677419355	0.362903225806452	0.387096774193548	0.411290322580645	0.435483870967742	0.459677419354839	0.483870967741935	0.508064516129032	0.532258064516129	0.556451612903226	0.580645161290323	0.604838709677419	0.629032258064516	0.653225806451613	0.67741935483871	0.701612903225806	0.725806451612903	0.75	0.774193548387097	0.798387096774194	0.82258064516129	0.846774193548387	0.870967741935484	0.895161290322581	0.919354838709677	0.943548387096774	0.967741935483871
58.7207574054625	58.794929926268	-16.7082833949677	-32.6889542694839	-31.7091159115242	-12.2012275012409	8.41794162495941	7.34375915544594	-5.88169822170841	-10.496354866375	-3.04239647270879	5.18511072129811	7.23575092131648	11.3824771007725	15.2368434267188	3.49690921472794	-12.170285183236	-26.8779547155623	-41.5133096661535	-50.8316576862436	-48.8842763008858	-40.5467707071051	-22.736484248838	-4.05832603557971	7.11609171389054	11.9875761663798	10.2477027106681	4.36213707309999	0.880726766259957	2.41505528544954	2.84809310568387	1.6842729465378	2.62997286257071	3.30546141918573	-4.04524149274278	-47.4875142193811	-80.9533936768824	-67.6532508283508	-23.2555950230814	29.2134030394052	58.199271600017
