# Supplementary material for: Assessment of transmitral and left atrial appendage flow rate from cardiac 4D-CT
Source: Commun Med (Lond). 2023 Feb 11;3:22. doi: 10.1038/s43856-023-00252-6 (PMC9922288; doi:10.1038/s43856-023-00252-6)
Supplement: Supplementary file 4 — Supplementary Data 1 [file 43856_2023_252_MOESM4_ESM.zip › SupplementaryData1/Figure5_LAAflow/LAAflow_Subject2CT.csv]

0	5.8334
0.0005	5.8862
0.001	5.9386
0.0015	5.9907
0.002	6.0424
0.0025	6.0939
0.003	6.145
0.0035	6.1957
0.004	6.2461
0.0045	6.2962
0.005	6.346
0.0055	6.3954
0.006	6.4445
0.0065	6.4933
0.007	6.5417
0.0075	6.5898
0.008	6.6375
0.0085	6.6849
0.009	6.7319
0.0095	6.7784
0.01	6.8245
0.0105	6.8701
0.011	6.9153
0.0115	6.9601
0.012	7.0044
0.0125	7.0483
0.013	7.0918
0.0135	7.1348
0.014	7.1774
0.0145	7.2195
0.015	7.2612
0.0155	7.3025
0.016	7.3433
0.0165	7.3836
0.017	7.4235
0.0175	7.4628
0.018	7.5015
0.0185	7.5398
0.019	7.5774
0.0195	7.6146
0.02	7.6512
0.0205	7.6873
0.021	7.7228
0.0215	7.7578
0.022	7.7922
0.0225	7.8261
0.023	7.8595
0.0235	7.8923
0.024	7.9246
0.0245	7.9564
0.025	7.9875
0.0255	8.0178
0.026	8.0474
0.0265	8.0764
0.027	8.1046
0.0275	8.132
0.028	8.1588
0.0285	8.1848
0.029	8.2101
0.0295	8.2347
0.03	8.2586
0.0305	8.2817
0.031	8.3042
0.0315	8.3259
0.032	8.3469
0.0325	8.3671
0.033	8.3866
0.0335	8.4051
0.034	8.4228
0.0345	8.4396
0.035	8.4555
0.0355	8.4706
0.036	8.4847
0.0365	8.498
0.037	8.5104
0.0375	8.5219
0.038	8.5325
0.0385	8.5422
0.039	8.551
0.0395	8.559
0.04	8.5661
0.0405	8.5723
0.041	8.5775
0.0415	8.5816
0.042	8.5845
0.0425	8.5864
0.043	8.5871
0.0435	8.5866
0.044	8.585
0.0445	8.5823
0.045	8.5785
0.0455	8.5736
0.046	8.5675
0.0465	8.5602
0.047	8.5519
0.0475	8.5424
0.048	8.5318
0.0485	8.52
0.049	8.5071
0.0495	8.4929
0.05	8.4774
0.0505	8.4606
0.051	8.4425
0.0515	8.4231
0.052	8.4023
0.0525	8.3803
0.053	8.357
0.0535	8.3323
0.054	8.3064
0.0545	8.2792
0.055	8.2506
0.0555	8.2207
0.056	8.1896
0.0565	8.1571
0.057	8.1233
0.0575	8.088
0.058	8.0511
0.0585	8.0126
0.059	7.9725
0.0595	7.9309
0.06	7.8876
0.0605	7.8428
0.061	7.7964
0.0615	7.7483
0.062	7.6987
0.0625	7.6475
0.063	7.5948
0.0635	7.5404
0.064	7.4844
0.0645	7.4269
0.065	7.3678
0.0655	7.3081
0.066	7.2485
0.0665	7.189
0.067	7.1295
0.0675	7.0701
0.068	7.0107
0.0685	6.9514
0.069	6.8921
0.0695	6.8329
0.07	6.7738
0.0705	6.7147
0.071	6.6557
0.0715	6.5967
0.072	6.5378
0.0725	6.4789
0.073	6.4202
0.0735	6.3615
0.074	6.3031
0.0745	6.2449
0.075	6.187
0.0755	6.1294
0.076	6.072
0.0765	6.0148
0.077	5.9579
0.0775	5.9013
0.078	5.8449
0.0785	5.7888
0.079	5.7329
0.0795	5.6772
0.08	5.6218
0.0805	5.5667
0.081	5.5118
0.0815	5.4572
0.082	5.4029
0.0825	5.349
0.083	5.2954
0.0835	5.2421
0.084	5.1892
0.0845	5.1366
0.085	5.0843
0.0855	5.0324
0.086	4.9808
0.0865	4.9296
0.087	4.8787
0.0875	4.8281
0.088	4.7779
0.0885	4.728
0.089	4.6784
0.0895	4.6292
0.09	4.5804
0.0905	4.5321
0.091	4.4843
0.0915	4.4369
0.092	4.39
0.0925	4.3435
0.093	4.2975
0.0935	4.2519
0.094	4.2068
0.0945	4.1622
0.095	4.118
0.0955	4.0743
0.096	4.031
0.0965	3.9882
0.097	3.9459
0.0975	3.904
0.098	3.8627
0.0985	3.8219
0.099	3.7816
0.0995	3.7419
0.1	3.7028
0.1005	3.6642
0.101	3.6262
0.1015	3.5887
0.102	3.5517
0.1025	3.5153
0.103	3.4795
0.1035	3.4442
0.104	3.4095
0.1045	3.3753
0.105	3.3417
0.1055	3.3086
0.106	3.2761
0.1065	3.2443
0.107	3.2131
0.1075	3.1826
0.108	3.1527
0.1085	3.1235
0.109	3.0949
0.1095	3.067
0.11	3.0397
0.1105	3.0131
0.111	2.9872
0.1115	2.9618
0.112	2.9372
0.1125	2.9132
0.113	2.8898
0.1135	2.8671
0.114	2.8451
0.1145	2.8238
0.115	2.8031
0.1155	2.7832
0.116	2.7641
0.1165	2.7456
0.117	2.7278
0.1175	2.7108
0.118	2.6945
0.1185	2.6788
0.119	2.6639
0.1195	2.6497
0.12	2.6363
0.1205	2.6235
0.121	2.6114
0.1215	2.6001
0.122	2.5895
0.1225	2.5797
0.123	2.5707
0.1235	2.5624
0.124	2.555
0.1245	2.5484
0.125	2.5426
0.1255	2.5376
0.126	2.5334
0.1265	2.53
0.127	2.5274
0.1275	2.5257
0.128	2.5247
0.1285	2.5245
0.129	2.5251
0.1295	2.5265
0.13	2.5288
0.1305	2.5315
0.131	2.5347
0.1315	2.5384
0.132	2.5425
0.1325	2.547
0.133	2.552
0.1335	2.5574
0.134	2.5633
0.1345	2.5697
0.135	2.5765
0.1355	2.5837
0.136	2.5914
0.1365	2.5995
0.137	2.6081
0.1375	2.6171
0.138	2.6266
0.1385	2.6365
0.139	2.6468
0.1395	2.6576
0.14	2.6688
0.1405	2.6804
0.141	2.6924
0.1415	2.7048
0.142	2.7177
0.1425	2.731
0.143	2.7447
0.1435	2.7589
0.144	2.7734
0.1445	2.7884
0.145	2.8038
0.1455	2.8196
0.146	2.8359
0.1465	2.8526
0.147	2.8697
0.1475	2.8873
0.148	2.9053
0.1485	2.9238
0.149	2.9427
0.1495	2.962
0.15	2.9818
0.1505	3.0021
0.151	3.0228
0.1515	3.044
0.152	3.0656
0.1525	3.0876
0.153	3.1101
0.1535	3.133
0.154	3.1564
0.1545	3.1803
0.155	3.2046
0.1555	3.2294
0.156	3.2546
0.1565	3.2804
0.157	3.3066
0.1575	3.3333
0.158	3.3604
0.1585	3.3881
0.159	3.4162
0.1595	3.4448
0.16	3.4739
0.1605	3.5034
0.161	3.5334
0.1615	3.564
0.162	3.5949
0.1625	3.6264
0.163	3.6583
0.1635	3.6908
0.164	3.7238
0.1645	3.7572
0.165	3.7912
0.1655	3.8257
0.166	3.8607
0.1665	3.8962
0.167	3.9322
0.1675	3.9687
0.168	4.0057
0.1685	4.0432
0.169	4.0812
0.1695	4.1197
0.17	4.1588
0.1705	4.1983
0.171	4.2384
0.1715	4.2791
0.172	4.3203
0.1725	4.3622
0.173	4.4046
0.1735	4.4477
0.174	4.4913
0.1745	4.5355
0.175	4.5803
0.1755	4.6257
0.176	4.6717
0.1765	4.7182
0.177	4.7654
0.1775	4.8131
0.178	4.8615
0.1785	4.9104
0.179	4.9599
0.1795	5.01
0.18	5.0608
0.1805	5.1121
0.181	5.164
0.1815	5.2166
0.182	5.2698
0.1825	5.3235
0.183	5.3779
0.1835	5.4329
0.184	5.4884
0.1845	5.5446
0.185	5.6014
0.1855	5.6588
0.186	5.7168
0.1865	5.7754
0.187	5.8347
0.1875	5.8948
0.188	5.9557
0.1885	6.0175
0.189	6.0801
0.1895	6.1435
0.19	6.2077
0.1905	6.2728
0.191	6.3387
0.1915	6.4055
0.192	6.473
0.1925	6.5414
0.193	6.6107
0.1935	6.6807
0.194	6.7516
0.1945	6.8234
0.195	6.8958
0.1955	6.968
0.196	7.0398
0.1965	7.1111
0.197	7.182
0.1975	7.2524
0.198	7.3224
0.1985	7.3919
0.199	7.461
0.1995	7.5296
0.2	7.5978
0.2005	7.6655
0.201	7.7328
0.2015	7.7996
0.202	7.866
0.2025	7.9319
0.203	7.9974
0.2035	8.0623
0.204	8.1264
0.2045	8.19
0.205	8.2528
0.2055	8.3149
0.206	8.3764
0.2065	8.4372
0.207	8.4973
0.2075	8.5567
0.208	8.6154
0.2085	8.6735
0.209	8.7308
0.2095	8.7875
0.21	8.8435
0.2105	8.8988
0.211	8.9535
0.2115	9.0074
0.212	9.0607
0.2125	9.1132
0.213	9.165
0.2135	9.2162
0.214	9.2666
0.2145	9.3163
0.215	9.3653
0.2155	9.4137
0.216	9.4613
0.2165	9.5082
0.217	9.5544
0.2175	9.5999
0.218	9.6447
0.2185	9.6888
0.219	9.7322
0.2195	9.7748
0.22	9.8165
0.2205	9.8574
0.221	9.8973
0.2215	9.9364
0.222	9.9746
0.2225	10.012
0.223	10.048
0.2235	10.084
0.224	10.118
0.2245	10.152
0.225	10.185
0.2255	10.217
0.226	10.248
0.2265	10.278
0.227	10.307
0.2275	10.336
0.228	10.363
0.2285	10.39
0.229	10.415
0.2295	10.439
0.23	10.463
0.2305	10.485
0.231	10.507
0.2315	10.527
0.232	10.547
0.2325	10.566
0.233	10.583
0.2335	10.6
0.234	10.615
0.2345	10.63
0.235	10.644
0.2355	10.656
0.236	10.668
0.2365	10.678
0.237	10.688
0.2375	10.696
0.238	10.702
0.2385	10.708
0.239	10.712
0.2395	10.716
0.24	10.718
0.2405	10.718
0.241	10.718
0.2415	10.717
0.242	10.714
0.2425	10.71
0.243	10.705
0.2435	10.698
0.244	10.691
0.2445	10.682
0.245	10.672
0.2455	10.661
0.246	10.648
0.2465	10.635
0.247	10.62
0.2475	10.604
0.248	10.586
0.2485	10.568
0.249	10.548
0.2495	10.526
0.25	10.504
0.2505	10.48
0.251	10.456
0.2515	10.43
0.252	10.402
0.2525	10.373
0.253	10.342
0.2535	10.31
0.254	10.276
0.2545	10.24
0.255	10.202
0.2555	10.163
0.256	10.123
0.2565	10.08
0.257	10.036
0.2575	9.9905
0.258	9.9431
0.2585	9.8941
0.259	9.8434
0.2595	9.791
0.26	9.7373
0.2605	9.6837
0.261	9.6303
0.2615	9.5771
0.262	9.5242
0.2625	9.4715
0.263	9.4191
0.2635	9.3669
0.264	9.315
0.2645	9.2632
0.265	9.2118
0.2655	9.1605
0.266	9.1096
0.2665	9.0588
0.267	9.0083
0.2675	8.958
0.268	8.908
0.2685	8.8586
0.269	8.8097
0.2695	8.7616
0.27	8.714
0.2705	8.6671
0.271	8.6208
0.2715	8.5751
0.272	8.5301
0.2725	8.4857
0.273	8.442
0.2735	8.3989
0.274	8.3564
0.2745	8.3145
0.275	8.2733
0.2755	8.2327
0.276	8.1928
0.2765	8.1535
0.277	8.1147
0.2775	8.0765
0.278	8.039
0.2785	8.002
0.279	7.9656
0.2795	7.9298
0.28	7.8945
0.2805	7.8599
0.281	7.8258
0.2815	7.7924
0.282	7.7595
0.2825	7.7272
0.283	7.6955
0.2835	7.6644
0.284	7.6339
0.2845	7.604
0.285	7.5748
0.2855	7.5465
0.286	7.5188
0.2865	7.4919
0.287	7.4657
0.2875	7.4403
0.288	7.4156
0.2885	7.3917
0.289	7.3685
0.2895	7.3461
0.29	7.3244
0.2905	7.3034
0.291	7.2832
0.2915	7.2637
0.292	7.245
0.2925	7.227
0.293	7.2098
0.2935	7.1933
0.294	7.1776
0.2945	7.1627
0.295	7.1485
0.2955	7.1351
0.296	7.1224
0.2965	7.1105
0.297	7.0993
0.2975	7.0889
0.298	7.0793
0.2985	7.0704
0.299	7.0622
0.2995	7.0549
0.3	7.0483
0.3005	7.0424
0.301	7.0374
0.3015	7.0334
0.302	7.0302
0.3025	7.0279
0.303	7.0265
0.3035	7.026
0.304	7.0264
0.3045	7.0277
0.305	7.0299
0.3055	7.033
0.306	7.037
0.3065	7.0419
0.307	7.0476
0.3075	7.0543
0.308	7.0619
0.3085	7.0703
0.309	7.0796
0.3095	7.0898
0.31	7.1008
0.3105	7.1126
0.311	7.1252
0.3115	7.1387
0.312	7.153
0.3125	7.1682
0.313	7.1842
0.3135	7.201
0.314	7.2186
0.3145	7.2371
0.315	7.2564
0.3155	7.2765
0.316	7.2975
0.3165	7.3193
0.317	7.3421
0.3175	7.366
0.318	7.3912
0.3185	7.4174
0.319	7.4449
0.3195	7.4735
0.32	7.5032
0.3205	7.5342
0.321	7.5663
0.3215	7.5995
0.322	7.6339
0.3225	7.6695
0.323	7.7062
0.3235	7.7442
0.324	7.7832
0.3245	7.8235
0.325	7.8644
0.3255	7.9049
0.326	7.9448
0.3265	7.9842
0.327	8.023
0.3275	8.0613
0.328	8.099
0.3285	8.1362
0.329	8.1728
0.3295	8.2089
0.33	8.2445
0.3305	8.2794
0.331	8.3139
0.3315	8.3477
0.332	8.3811
0.3325	8.4139
0.333	8.446
0.3335	8.4773
0.334	8.5076
0.3345	8.537
0.335	8.5654
0.3355	8.5928
0.336	8.6193
0.3365	8.6448
0.337	8.6694
0.3375	8.6929
0.338	8.7156
0.3385	8.7372
0.339	8.758
0.3395	8.7777
0.34	8.7965
0.3405	8.8143
0.341	8.8312
0.3415	8.8471
0.342	8.8622
0.3425	8.8763
0.343	8.8896
0.3435	8.9019
0.344	8.9134
0.3445	8.924
0.345	8.9336
0.3455	8.9424
0.346	8.9503
0.3465	8.9572
0.347	8.9633
0.3475	8.9685
0.348	8.9727
0.3485	8.9761
0.349	8.9786
0.3495	8.9801
0.35	8.9806
0.3505	8.98
0.351	8.9784
0.3515	8.9758
0.352	8.9722
0.3525	8.9676
0.353	8.9619
0.3535	8.9552
0.354	8.9474
0.3545	8.9387
0.355	8.9289
0.3555	8.9181
0.356	8.9063
0.3565	8.8934
0.357	8.8795
0.3575	8.8646
0.358	8.8486
0.3585	8.8316
0.359	8.8135
0.3595	8.7943
0.36	8.7741
0.3605	8.7529
0.361	8.7305
0.3615	8.7072
0.362	8.6827
0.3625	8.6573
0.363	8.6307
0.3635	8.6031
0.364	8.5745
0.3645	8.5448
0.365	8.514
0.3655	8.4822
0.366	8.4492
0.3665	8.4152
0.367	8.3799
0.3675	8.3436
0.368	8.3061
0.3685	8.2674
0.369	8.2277
0.3695	8.1868
0.37	8.1447
0.3705	8.1015
0.371	8.0572
0.3715	8.0118
0.372	7.9652
0.3725	7.9175
0.373	7.8686
0.3735	7.8186
0.374	7.7675
0.3745	7.7152
0.375	7.6618
0.3755	7.6072
0.376	7.5515
0.3765	7.4946
0.377	7.4366
0.3775	7.3775
0.378	7.3171
0.3785	7.2557
0.379	7.1931
0.3795	7.1293
0.38	7.0644
0.3805	6.9984
0.381	6.9312
0.3815	6.8629
0.382	6.7934
0.3825	6.7226
0.383	6.6507
0.3835	6.5777
0.384	6.5034
0.3845	6.4279
0.385	6.3512
0.3855	6.2734
0.386	6.1943
0.3865	6.114
0.387	6.0326
0.3875	5.95
0.388	5.8661
0.3885	5.7811
0.389	5.6949
0.3895	5.6075
0.39	5.5189
0.3905	5.4295
0.391	5.339
0.3915	5.2476
0.392	5.1552
0.3925	5.0619
0.393	4.9676
0.3935	4.8723
0.394	4.7761
0.3945	4.6789
0.395	4.5808
0.3955	4.4817
0.396	4.3816
0.3965	4.2806
0.397	4.1786
0.3975	4.0756
0.398	3.9717
0.3985	3.8669
0.399	3.7611
0.3995	3.6544
0.4	3.5468
0.4005	3.4383
0.401	3.3288
0.4015	3.2185
0.402	3.1072
0.4025	2.995
0.403	2.8818
0.4035	2.7678
0.404	2.6528
0.4045	2.5369
0.405	2.4201
0.4055	2.3023
0.406	2.1837
0.4065	2.0641
0.407	1.9437
0.4075	1.8223
0.408	1.7001
0.4085	1.577
0.409	1.453
0.4095	1.3281
0.41	1.2024
0.4105	1.0757
0.411	0.94815
0.4115	0.81972
0.412	0.69039
0.4125	0.56018
0.413	0.42908
0.4135	0.29709
0.414	0.16421
0.4145	0.030459
0.415	-0.10416
0.4155	-0.23965
0.416	-0.37601
0.4165	-0.51323
0.417	-0.65132
0.4175	-0.79028
0.418	-0.93011
0.4185	-1.0708
0.419	-1.2124
0.4195	-1.3548
0.42	-1.4981
0.4205	-1.6423
0.421	-1.7873
0.4215	-1.9332
0.422	-2.08
0.4225	-2.2275
0.423	-2.3758
0.4235	-2.5247
0.424	-2.6743
0.4245	-2.8246
0.425	-2.9756
0.4255	-3.1273
0.426	-3.2797
0.4265	-3.4327
0.427	-3.5864
0.4275	-3.7408
0.428	-3.8959
0.4285	-4.0517
0.429	-4.2082
0.4295	-4.3654
0.43	-4.5232
0.4305	-4.6817
0.431	-4.8409
0.4315	-5.0008
0.432	-5.1613
0.4325	-5.3225
0.433	-5.4844
0.4335	-5.647
0.434	-5.8102
0.4345	-5.9741
0.435	-6.1387
0.4355	-6.3039
0.436	-6.4699
0.4365	-6.6365
0.437	-6.8037
0.4375	-6.9717
0.438	-7.1403
0.4385	-7.3095
0.439	-7.4789
0.4395	-7.6485
0.44	-7.8183
0.4405	-7.9882
0.441	-8.1582
0.4415	-8.3284
0.442	-8.4988
0.4425	-8.6692
0.443	-8.8399
0.4435	-9.0107
0.444	-9.1816
0.4445	-9.3527
0.445	-9.5239
0.4455	-9.6953
0.446	-9.8668
0.4465	-10.038
0.447	-10.211
0.4475	-10.383
0.448	-10.556
0.4485	-10.73
0.449	-10.905
0.4495	-11.079
0.45	-11.255
0.4505	-11.431
0.451	-11.607
0.4515	-11.784
0.452	-11.962
0.4525	-12.14
0.453	-12.319
0.4535	-12.498
0.454	-12.678
0.4545	-12.858
0.455	-13.037
0.4555	-13.213
0.456	-13.384
0.4565	-13.553
0.457	-13.717
0.4575	-13.879
0.458	-14.036
0.4585	-14.19
0.459	-14.341
0.4595	-14.488
0.46	-14.631
0.4605	-14.771
0.461	-14.908
0.4615	-15.041
0.462	-15.17
0.4625	-15.296
0.463	-15.418
0.4635	-15.535
0.464	-15.649
0.4645	-15.758
0.465	-15.862
0.4655	-15.962
0.466	-16.058
0.4665	-16.149
0.467	-16.236
0.4675	-16.319
0.468	-16.397
0.4685	-16.471
0.469	-16.54
0.4695	-16.605
0.47	-16.666
0.4705	-16.722
0.471	-16.774
0.4715	-16.823
0.472	-16.868
0.4725	-16.909
0.473	-16.947
0.4735	-16.982
0.474	-17.012
0.4745	-17.04
0.475	-17.064
0.4755	-17.084
0.476	-17.101
0.4765	-17.114
0.477	-17.124
0.4775	-17.13
0.478	-17.133
0.4785	-17.132
0.479	-17.128
0.4795	-17.12
0.48	-17.11
0.4805	-17.096
0.481	-17.079
0.4815	-17.059
0.482	-17.035
0.4825	-17.008
0.483	-16.979
0.4835	-16.946
0.484	-16.91
0.4845	-16.87
0.485	-16.828
0.4855	-16.782
0.486	-16.733
0.4865	-16.681
0.487	-16.626
0.4875	-16.568
0.488	-16.507
0.4885	-16.444
0.489	-16.378
0.4895	-16.31
0.49	-16.239
0.4905	-16.165
0.491	-16.089
0.4915	-16.011
0.492	-15.93
0.4925	-15.846
0.493	-15.76
0.4935	-15.671
0.494	-15.579
0.4945	-15.485
0.495	-15.389
0.4955	-15.29
0.496	-15.189
0.4965	-15.085
0.497	-14.979
0.4975	-14.871
0.498	-14.761
0.4985	-14.648
0.499	-14.533
0.4995	-14.415
0.5	-14.296
0.5005	-14.174
0.501	-14.05
0.5015	-13.923
0.502	-13.794
0.5025	-13.663
0.503	-13.53
0.5035	-13.394
0.504	-13.257
0.5045	-13.118
0.505	-12.977
0.5055	-12.834
0.506	-12.69
0.5065	-12.544
0.507	-12.396
0.5075	-12.247
0.508	-12.095
0.5085	-11.942
0.509	-11.788
0.5095	-11.631
0.51	-11.473
0.5105	-11.313
0.511	-11.151
0.5115	-10.988
0.512	-10.823
0.5125	-10.655
0.513	-10.485
0.5135	-10.313
0.514	-10.138
0.5145	-9.9618
0.515	-9.783
0.5155	-9.602
0.516	-9.4188
0.5165	-9.2334
0.517	-9.0458
0.5175	-8.856
0.518	-8.664
0.5185	-8.4697
0.519	-8.2732
0.5195	-8.0746
0.52	-7.8759
0.5205	-7.6783
0.521	-7.4818
0.5215	-7.2865
0.522	-7.0923
0.5225	-6.8993
0.523	-6.7074
0.5235	-6.5166
0.524	-6.327
0.5245	-6.1385
0.525	-5.9512
0.5255	-5.765
0.526	-5.5799
0.5265	-5.396
0.527	-5.2132
0.5275	-5.0315
0.528	-4.8514
0.5285	-4.6733
0.529	-4.4974
0.5295	-4.3236
0.53	-4.1519
0.5305	-3.9823
0.531	-3.8147
0.5315	-3.6493
0.532	-3.486
0.5325	-3.3248
0.533	-3.1657
0.5335	-3.0087
0.534	-2.8537
0.5345	-2.7009
0.535	-2.5502
0.5355	-2.4016
0.536	-2.255
0.5365	-2.1098
0.537	-1.966
0.5375	-1.8236
0.538	-1.6827
0.5385	-1.5432
0.539	-1.4051
0.5395	-1.2684
0.54	-1.1331
0.5405	-0.99929
0.541	-0.86688
0.5415	-0.7359
0.542	-0.60633
0.5425	-0.47818
0.543	-0.35146
0.5435	-0.22616
0.544	-0.10228
0.5445	0.020117
0.545	0.14103
0.5455	0.26047
0.546	0.37842
0.5465	0.49488
0.547	0.60986
0.5475	0.72336
0.548	0.83538
0.5485	0.94591
0.549	1.055
0.5495	1.1625
0.55	1.2686
0.5505	1.3732
0.551	1.4763
0.5515	1.5779
0.552	1.6781
0.5525	1.7769
0.553	1.8744
0.5535	1.9707
0.554	2.0656
0.5545	2.1593
0.555	2.2517
0.5555	2.3428
0.556	2.4326
0.5565	2.5212
0.557	2.6085
0.5575	2.6944
0.558	2.7791
0.5585	2.8626
0.559	2.9447
0.5595	3.0256
0.56	3.1051
0.5605	3.1834
0.561	3.2603
0.5615	3.3358
0.562	3.41
0.5625	3.4828
0.563	3.5542
0.5635	3.6243
0.564	3.693
0.5645	3.7603
0.565	3.8263
0.5655	3.8909
0.566	3.9542
0.5665	4.016
0.567	4.0766
0.5675	4.1357
0.568	4.1935
0.5685	4.25
0.569	4.3052
0.5695	4.3591
0.57	4.4117
0.5705	4.4631
0.571	4.5132
0.5715	4.5621
0.572	4.6097
0.5725	4.656
0.573	4.7011
0.5735	4.7448
0.574	4.7874
0.5745	4.8286
0.575	4.8686
0.5755	4.9073
0.576	4.9448
0.5765	4.9809
0.577	5.0156
0.5775	5.0487
0.578	5.0803
0.5785	5.1103
0.579	5.1388
0.5795	5.1658
0.58	5.1912
0.5805	5.2151
0.581	5.2375
0.5815	5.2584
0.582	5.2777
0.5825	5.2954
0.583	5.3117
0.5835	5.3264
0.584	5.3395
0.5845	5.3512
0.585	5.362
0.5855	5.372
0.586	5.3813
0.5865	5.3899
0.587	5.3978
0.5875	5.405
0.588	5.4114
0.5885	5.4172
0.589	5.4222
0.5895	5.4265
0.59	5.4301
0.5905	5.433
0.591	5.4351
0.5915	5.4366
0.592	5.4373
0.5925	5.4374
0.593	5.4369
0.5935	5.436
0.594	5.4348
0.5945	5.4332
0.595	5.4313
0.5955	5.429
0.596	5.4263
0.5965	5.4233
0.597	5.4199
0.5975	5.4161
0.598	5.412
0.5985	5.4075
0.599	5.4027
0.5995	5.3975
0.6	5.3919
0.6005	5.386
0.601	5.3797
0.6015	5.3728
0.602	5.3654
0.6025	5.3575
0.603	5.3491
0.6035	5.3402
0.604	5.3307
0.6045	5.3208
0.605	5.3103
0.6055	5.2993
0.606	5.2878
0.6065	5.2757
0.607	5.2631
0.6075	5.2501
0.608	5.2365
0.6085	5.2223
0.609	5.2077
0.6095	5.1926
0.61	5.1769
0.6105	5.1607
0.611	5.1441
0.6115	5.1269
0.612	5.1092
0.6125	5.091
0.613	5.0723
0.6135	5.0531
0.614	5.0334
0.6145	5.0131
0.615	4.9924
0.6155	4.9711
0.616	4.9494
0.6165	4.9271
0.617	4.9044
0.6175	4.8811
0.618	4.8572
0.6185	4.8329
0.619	4.808
0.6195	4.7825
0.62	4.7566
0.6205	4.7301
0.621	4.7031
0.6215	4.6755
0.622	4.6474
0.6225	4.6188
0.623	4.5897
0.6235	4.56
0.624	4.5298
0.6245	4.4991
0.625	4.4678
0.6255	4.4359
0.626	4.4034
0.6265	4.3703
0.627	4.3366
0.6275	4.3023
0.628	4.2673
0.6285	4.2317
0.629	4.1954
0.6295	4.1586
0.63	4.1211
0.6305	4.083
0.631	4.0443
0.6315	4.005
0.632	3.965
0.6325	3.9244
0.633	3.8832
0.6335	3.8414
0.634	3.7991
0.6345	3.7564
0.635	3.7131
0.6355	3.6694
0.636	3.6252
0.6365	3.5805
0.637	3.5354
0.6375	3.4897
0.638	3.4435
0.6385	3.3969
0.639	3.3498
0.6395	3.3022
0.64	3.2541
0.6405	3.2055
0.641	3.1565
0.6415	3.1069
0.642	3.0564
0.6425	3.0051
0.643	2.953
0.6435	2.9
0.644	2.8462
0.6445	2.7915
0.645	2.736
0.6455	2.6796
0.646	2.6224
0.6465	2.5644
0.647	2.5055
0.6475	2.4457
0.648	2.3851
0.6485	2.3237
0.649	2.2614
0.6495	2.1984
0.65	2.1359
0.6505	2.0741
0.651	2.0131
0.6515	1.9528
0.652	1.8932
0.6525	1.8344
0.653	1.7763
0.6535	1.719
0.654	1.6624
0.6545	1.6065
0.655	1.5514
0.6555	1.497
0.656	1.4434
0.6565	1.3904
0.657	1.3383
0.6575	1.2869
0.658	1.2368
0.6585	1.1884
0.659	1.1416
0.6595	1.0964
0.66	1.0529
0.6605	1.011
0.661	0.97079
0.6615	0.93219
0.662	0.89523
0.6625	0.85991
0.663	0.82622
0.6635	0.79418
0.664	0.76377
0.6645	0.735
0.665	0.70787
0.6655	0.68237
0.666	0.65839
0.6665	0.63576
0.667	0.61448
0.6675	0.59456
0.668	0.57599
0.6685	0.55877
0.669	0.54292
0.6695	0.52841
0.67	0.51526
0.6705	0.50347
0.671	0.49302
0.6715	0.48394
0.672	0.47621
0.6725	0.46983
0.673	0.46481
0.6735	0.46114
0.674	0.45887
0.6745	0.45814
0.675	0.45896
0.6755	0.46131
0.676	0.4652
0.6765	0.47064
0.677	0.47761
0.6775	0.48613
0.678	0.49618
0.6785	0.50778
0.679	0.52092
0.6795	0.5356
0.68	0.55182
0.6805	0.56958
0.681	0.58888
0.6815	0.60972
0.682	0.63209
0.6825	0.65588
0.683	0.68107
0.6835	0.70767
0.684	0.73567
0.6845	0.76508
0.685	0.79589
0.6855	0.82811
0.686	0.86174
0.6865	0.89677
0.687	0.9332
0.6875	0.97104
0.688	1.0103
0.6885	1.0509
0.689	1.093
0.6895	1.1365
0.69	1.1813
0.6905	1.2278
0.691	1.2758
0.6915	1.3254
0.692	1.3767
0.6925	1.4296
0.693	1.4841
0.6935	1.5402
0.694	1.5979
0.6945	1.6572
0.695	1.7181
0.6955	1.7807
0.696	1.8448
0.6965	1.9106
0.697	1.978
0.6975	2.047
0.698	2.1176
0.6985	2.1896
0.699	2.263
0.6995	2.3377
0.7	2.4138
0.7005	2.4912
0.701	2.5699
0.7015	2.65
0.702	2.7314
0.7025	2.8141
0.703	2.8981
0.7035	2.9835
0.704	3.0702
0.7045	3.1583
0.705	3.2476
0.7055	3.3383
0.706	3.4304
0.7065	3.5241
0.707	3.6202
0.7075	3.7187
0.708	3.8197
0.7085	3.923
0.709	4.0288
0.7095	4.1369
0.71	4.2475
0.7105	4.3605
0.711	4.4759
0.7115	4.5937
0.712	4.7139
0.7125	4.8366
0.713	4.9616
0.7135	5.0891
0.714	5.219
0.7145	5.3503
0.715	5.4791
0.7155	5.6047
0.716	5.7272
0.7165	5.8466
0.717	5.9628
0.7175	6.0759
0.718	6.1858
0.7185	6.2927
0.719	6.3964
0.7195	6.4969
0.72	6.5943
0.7205	6.6886
0.721	6.7798
0.7215	6.8678
0.722	6.9527
0.7225	7.0343
0.723	7.1097
0.7235	7.1781
0.724	7.2395
0.7245	7.2939
0.725	7.3414
0.7255	7.3818
0.726	7.4153
0.7265	7.4417
0.727	7.4612
0.7275	7.4737
0.728	7.4792
0.7285	7.4777
0.729	7.4692
0.7295	7.4537
0.73	7.4313
0.7305	7.4018
0.731	7.3657
0.7315	7.3231
0.732	7.274
0.7325	7.2184
0.733	7.1563
0.7335	7.0877
0.734	7.0127
0.7345	6.9311
0.735	6.8431
0.7355	6.7486
0.736	6.6476
0.7365	6.5402
0.737	6.4262
0.7375	6.3058
0.738	6.1788
0.7385	6.0454
0.739	5.9054
0.7395	5.7585
0.74	5.6047
0.7405	5.4442
0.741	5.2767
0.7415	5.1024
0.742	4.9213
0.7425	4.7333
0.743	4.5384
0.7435	4.3367
0.744	4.1282
0.7445	3.9128
0.745	3.6906
0.7455	3.4615
0.746	3.2255
0.7465	2.9827
0.747	2.7331
0.7475	2.4771
0.748	2.2147
0.7485	1.9459
0.749	1.6707
0.7495	1.3891
0.75	1.101
0.7505	0.8066
0.751	0.50575
0.7515	0.19849
0.752	-0.11517
0.7525	-0.43525
0.753	-0.76173
0.7535	-1.0946
0.754	-1.4339
0.7545	-1.7796
0.755	-2.1317
0.7555	-2.4894
0.756	-2.8526
0.7565	-3.2214
0.757	-3.5957
0.7575	-3.9755
0.758	-4.3609
0.7585	-4.7518
0.759	-5.1482
0.7595	-5.5501
0.76	-5.9576
0.7605	-6.3706
0.761	-6.7892
0.7615	-7.2132
0.762	-7.6428
0.7625	-8.0779
0.763	-8.5185
0.7635	-8.9635
0.764	-9.4122
0.7645	-9.8647
0.765	-10.321
0.7655	-10.781
0.766	-11.245
0.7665	-11.712
0.767	-12.183
0.7675	-12.658
0.768	-13.137
0.7685	-13.619
0.769	-14.105
0.7695	-14.595
0.77	-15.089
0.7705	-15.586
0.771	-16.087
0.7715	-16.592
0.772	-17.098
0.7725	-17.607
0.773	-18.118
0.7735	-18.631
0.774	-19.146
0.7745	-19.663
0.775	-20.183
0.7755	-20.705
0.776	-21.229
0.7765	-21.755
0.777	-22.283
0.7775	-22.814
0.778	-23.347
0.7785	-23.882
0.779	-24.419
0.7795	-24.955
0.78	-25.482
0.7805	-25.997
0.781	-26.503
0.7815	-26.998
0.782	-27.482
0.7825	-27.956
0.783	-28.42
0.7835	-28.873
0.784	-29.316
0.7845	-29.748
0.785	-30.17
0.7855	-30.581
0.786	-30.982
0.7865	-31.373
0.787	-31.753
0.7875	-32.122
0.788	-32.475
0.7885	-32.813
0.789	-33.134
0.7895	-33.44
0.79	-33.729
0.7905	-34.002
0.791	-34.26
0.7915	-34.501
0.792	-34.726
0.7925	-34.935
0.793	-35.128
0.7935	-35.305
0.794	-35.466
0.7945	-35.61
0.795	-35.739
0.7955	-35.852
0.796	-35.951
0.7965	-36.039
0.797	-36.116
0.7975	-36.18
0.798	-36.233
0.7985	-36.275
0.799	-36.304
0.7995	-36.322
0.8	-36.328
0.8005	-36.322
0.801	-36.305
0.8015	-36.275
0.802	-36.235
0.8025	-36.182
0.803	-36.118
0.8035	-36.042
0.804	-35.955
0.8045	-35.861
0.805	-35.757
0.8055	-35.644
0.806	-35.523
0.8065	-35.393
0.807	-35.255
0.8075	-35.107
0.808	-34.951
0.8085	-34.787
0.809	-34.613
0.8095	-34.431
0.81	-34.24
0.8105	-34.04
0.811	-33.831
0.8115	-33.614
0.812	-33.389
0.8125	-33.158
0.813	-32.92
0.8135	-32.677
0.814	-32.427
0.8145	-32.172
0.815	-31.91
0.8155	-31.643
0.816	-31.369
0.8165	-31.089
0.817	-30.803
0.8175	-30.511
0.818	-30.213
0.8185	-29.909
0.819	-29.599
0.8195	-29.282
0.82	-28.961
0.8205	-28.637
0.821	-28.313
0.8215	-27.986
0.822	-27.659
0.8225	-27.33
0.823	-27
0.8235	-26.668
0.824	-26.335
0.8245	-26
0.825	-25.664
0.8255	-25.327
0.826	-24.989
0.8265	-24.649
0.827	-24.307
0.8275	-23.964
0.828	-23.62
0.8285	-23.278
0.829	-22.937
0.8295	-22.599
0.83	-22.262
0.8305	-21.928
0.831	-21.596
0.8315	-21.266
0.832	-20.938
0.8325	-20.613
0.833	-20.289
0.8335	-19.967
0.834	-19.648
0.8345	-19.331
0.835	-19.016
0.8355	-18.702
0.836	-18.392
0.8365	-18.082
0.837	-17.772
0.8375	-17.464
0.838	-17.155
0.8385	-16.848
0.839	-16.54
0.8395	-16.233
0.84	-15.927
0.8405	-15.621
0.841	-15.316
0.8415	-15.011
0.842	-14.707
0.8425	-14.403
0.843	-14.099
0.8435	-13.797
0.844	-13.494
0.8445	-13.193
0.845	-12.895
0.8455	-12.6
0.846	-12.308
0.8465	-12.019
0.847	-11.732
0.8475	-11.449
0.848	-11.169
0.8485	-10.891
0.849	-10.617
0.8495	-10.346
0.85	-10.077
0.8505	-9.8115
0.851	-9.5489
0.8515	-9.2892
0.852	-9.0325
0.8525	-8.779
0.853	-8.5292
0.8535	-8.2834
0.854	-8.0415
0.8545	-7.8036
0.855	-7.5695
0.8555	-7.3394
0.856	-7.1131
0.8565	-6.8908
0.857	-6.6724
0.8575	-6.4579
0.858	-6.2473
0.8585	-6.0407
0.859	-5.8379
0.8595	-5.6391
0.86	-5.4441
0.8605	-5.253
0.861	-5.0645
0.8615	-4.8784
0.862	-4.6946
0.8625	-4.5132
0.863	-4.3341
0.8635	-4.1575
0.864	-3.9831
0.8645	-3.8111
0.865	-3.6415
0.8655	-3.4742
0.866	-3.3093
0.8665	-3.1468
0.867	-2.9866
0.8675	-2.8288
0.868	-2.6733
0.8685	-2.5202
0.869	-2.3691
0.8695	-2.2198
0.87	-2.0723
0.8705	-1.9267
0.871	-1.7829
0.8715	-1.6409
0.872	-1.5007
0.8725	-1.3624
0.873	-1.2258
0.8735	-1.0911
0.874	-0.95827
0.8745	-0.82723
0.875	-0.698
0.8755	-0.5706
0.876	-0.44503
0.8765	-0.32128
0.877	-0.19911
0.8775	-0.078213
0.878	0.041412
0.8785	0.15977
0.879	0.27685
0.8795	0.39267
0.88	0.50721
0.8805	0.62049
0.881	0.7325
0.8815	0.84323
0.882	0.9527
0.8825	1.0609
0.883	1.1678
0.8835	1.2735
0.884	1.3779
0.8845	1.481
0.885	1.5829
0.8855	1.6837
0.886	1.7836
0.8865	1.8824
0.887	1.9802
0.8875	2.077
0.888	2.1727
0.8885	2.2674
0.889	2.3611
0.8895	2.4538
0.89	2.5455
0.8905	2.6361
0.891	2.7257
0.8915	2.8143
0.892	2.9018
0.8925	2.9883
0.893	3.0739
0.8935	3.1585
0.894	3.2424
0.8945	3.3254
0.895	3.4077
0.8955	3.4891
0.896	3.5697
0.8965	3.6494
0.897	3.7284
0.8975	3.8065
0.898	3.8838
0.8985	3.9603
0.899	4.036
0.8995	4.1109
0.9	4.1849
0.9005	4.2581
0.901	4.3305
0.9015	4.4021
0.902	4.4729
0.9025	4.5429
0.903	4.6121
0.9035	4.6805
0.904	4.7481
0.9045	4.8149
0.905	4.8809
0.9055	4.9461
0.906	5.0106
0.9065	5.0742
0.907	5.137
0.9075	5.199
0.908	5.2602
0.9085	5.3206
0.909	5.3802
