# Supplementary material for: Assessment of transmitral and left atrial appendage flow rate from cardiac 4D-CT
Source: Commun Med (Lond). 2023 Feb 11;3:22. doi: 10.1038/s43856-023-00252-6 (PMC9922288; doi:10.1038/s43856-023-00252-6)
Supplement: Supplementary file 4 — Supplementary Data 1 [file 43856_2023_252_MOESM4_ESM.zip › SupplementaryData1/Figure5_LAAflow/LAAflow_Subject3CT.csv]

0	0.85506
0.0005	0.84526
0.001	0.83686
0.0015	0.82984
0.002	0.82422
0.0025	0.81999
0.003	0.81715
0.0035	0.81571
0.004	0.81565
0.0045	0.81699
0.005	0.81972
0.0055	0.82384
0.006	0.82935
0.0065	0.83625
0.007	0.84455
0.0075	0.85427
0.008	0.86549
0.0085	0.87824
0.009	0.89249
0.0095	0.90826
0.01	0.92554
0.0105	0.94433
0.011	0.96464
0.0115	0.98646
0.012	1.0098
0.0125	1.0346
0.013	1.061
0.0135	1.0889
0.014	1.1183
0.0145	1.1492
0.015	1.1817
0.0155	1.2158
0.016	1.2514
0.0165	1.2887
0.017	1.3275
0.0175	1.368
0.018	1.41
0.0185	1.4536
0.019	1.4989
0.0195	1.5457
0.02	1.5941
0.0205	1.644
0.021	1.6956
0.0215	1.7488
0.022	1.8036
0.0225	1.8602
0.023	1.9184
0.0235	1.9784
0.024	2.04
0.0245	2.1034
0.025	2.1685
0.0255	2.2353
0.026	2.3037
0.0265	2.3739
0.027	2.4458
0.0275	2.5194
0.028	2.5948
0.0285	2.6718
0.029	2.7505
0.0295	2.8311
0.03	2.9135
0.0305	2.9977
0.031	3.0836
0.0315	3.1714
0.032	3.261
0.0325	3.3524
0.033	3.4456
0.0335	3.5406
0.034	3.6374
0.0345	3.736
0.035	3.8364
0.0355	3.9386
0.036	4.0426
0.0365	4.1487
0.037	4.2567
0.0375	4.3667
0.038	4.4787
0.0385	4.5927
0.039	4.7086
0.0395	4.8266
0.04	4.9466
0.0405	5.0686
0.041	5.1925
0.0415	5.3185
0.042	5.4464
0.0425	5.5763
0.043	5.7083
0.0435	5.8423
0.044	5.9784
0.0445	6.1166
0.045	6.257
0.0455	6.3994
0.046	6.544
0.0465	6.6907
0.047	6.8395
0.0475	6.9904
0.048	7.1434
0.0485	7.2985
0.049	7.4557
0.0495	7.615
0.05	7.7765
0.0505	7.9403
0.051	8.1066
0.0515	8.2754
0.052	8.4467
0.0525	8.6206
0.053	8.797
0.0535	8.976
0.054	9.1574
0.0545	9.3414
0.055	9.528
0.0555	9.717
0.056	9.9086
0.0565	10.103
0.057	10.299
0.0575	10.498
0.058	10.695
0.0585	10.891
0.059	11.086
0.0595	11.279
0.06	11.472
0.0605	11.663
0.061	11.853
0.0615	12.042
0.062	12.229
0.0625	12.416
0.063	12.601
0.0635	12.785
0.064	12.968
0.0645	13.149
0.065	13.33
0.0655	13.509
0.066	13.686
0.0665	13.863
0.067	14.038
0.0675	14.211
0.068	14.384
0.0685	14.555
0.069	14.724
0.0695	14.893
0.07	15.059
0.0705	15.225
0.071	15.389
0.0715	15.552
0.072	15.714
0.0725	15.874
0.073	16.033
0.0735	16.19
0.074	16.346
0.0745	16.5
0.075	16.653
0.0755	16.805
0.076	16.955
0.0765	17.104
0.077	17.251
0.0775	17.397
0.078	17.542
0.0785	17.685
0.079	17.827
0.0795	17.967
0.08	18.105
0.0805	18.242
0.081	18.377
0.0815	18.51
0.082	18.642
0.0825	18.772
0.083	18.901
0.0835	19.028
0.084	19.153
0.0845	19.276
0.085	19.398
0.0855	19.518
0.086	19.637
0.0865	19.754
0.087	19.869
0.0875	19.982
0.088	20.093
0.0885	20.203
0.089	20.311
0.0895	20.417
0.09	20.522
0.0905	20.624
0.091	20.725
0.0915	20.824
0.092	20.922
0.0925	21.017
0.093	21.111
0.0935	21.203
0.094	21.292
0.0945	21.38
0.095	21.465
0.0955	21.549
0.096	21.63
0.0965	21.709
0.097	21.786
0.0975	21.861
0.098	21.933
0.0985	22.004
0.099	22.073
0.0995	22.139
0.1	22.203
0.1005	22.265
0.101	22.325
0.1015	22.383
0.102	22.438
0.1025	22.491
0.103	22.542
0.1035	22.591
0.104	22.638
0.1045	22.682
0.105	22.724
0.1055	22.764
0.106	22.802
0.1065	22.838
0.107	22.871
0.1075	22.902
0.108	22.93
0.1085	22.956
0.109	22.978
0.1095	22.997
0.11	23.014
0.1105	23.027
0.111	23.038
0.1115	23.045
0.112	23.05
0.1125	23.052
0.113	23.051
0.1135	23.047
0.114	23.04
0.1145	23.03
0.115	23.021
0.1155	23.011
0.116	23.002
0.1165	22.994
0.117	22.985
0.1175	22.978
0.118	22.97
0.1185	22.963
0.119	22.956
0.1195	22.95
0.12	22.944
0.1205	22.939
0.121	22.934
0.1215	22.929
0.122	22.925
0.1225	22.921
0.123	22.919
0.1235	22.917
0.124	22.916
0.1245	22.916
0.125	22.916
0.1255	22.918
0.126	22.92
0.1265	22.923
0.127	22.926
0.1275	22.931
0.128	22.936
0.1285	22.942
0.129	22.949
0.1295	22.956
0.13	22.964
0.1305	22.973
0.131	22.982
0.1315	22.992
0.132	23.003
0.1325	23.014
0.133	23.026
0.1335	23.039
0.134	23.052
0.1345	23.066
0.135	23.08
0.1355	23.095
0.136	23.111
0.1365	23.128
0.137	23.145
0.1375	23.164
0.138	23.183
0.1385	23.202
0.139	23.223
0.1395	23.245
0.14	23.267
0.1405	23.29
0.141	23.314
0.1415	23.339
0.142	23.364
0.1425	23.391
0.143	23.418
0.1435	23.446
0.144	23.475
0.1445	23.504
0.145	23.535
0.1455	23.566
0.146	23.598
0.1465	23.631
0.147	23.665
0.1475	23.699
0.148	23.735
0.1485	23.771
0.149	23.808
0.1495	23.846
0.15	23.884
0.1505	23.924
0.151	23.965
0.1515	24.006
0.152	24.049
0.1525	24.093
0.153	24.137
0.1535	24.183
0.154	24.229
0.1545	24.277
0.155	24.326
0.1555	24.375
0.156	24.426
0.1565	24.478
0.157	24.53
0.1575	24.584
0.158	24.639
0.1585	24.694
0.159	24.751
0.1595	24.809
0.16	24.867
0.1605	24.927
0.161	24.988
0.1615	25.049
0.162	25.112
0.1625	25.176
0.163	25.24
0.1635	25.306
0.164	25.373
0.1645	25.44
0.165	25.509
0.1655	25.58
0.166	25.652
0.1665	25.725
0.167	25.8
0.1675	25.876
0.168	25.953
0.1685	26.032
0.169	26.112
0.1695	26.194
0.17	26.277
0.1705	26.361
0.171	26.447
0.1715	26.535
0.172	26.622
0.1725	26.708
0.173	26.794
0.1735	26.879
0.174	26.963
0.1745	27.046
0.175	27.129
0.1755	27.21
0.176	27.291
0.1765	27.372
0.177	27.451
0.1775	27.529
0.178	27.607
0.1785	27.684
0.179	27.76
0.1795	27.835
0.18	27.908
0.1805	27.98
0.181	28.051
0.1815	28.12
0.182	28.189
0.1825	28.255
0.183	28.321
0.1835	28.385
0.184	28.448
0.1845	28.509
0.185	28.569
0.1855	28.628
0.186	28.686
0.1865	28.742
0.187	28.797
0.1875	28.851
0.188	28.904
0.1885	28.956
0.189	29.006
0.1895	29.055
0.19	29.103
0.1905	29.15
0.191	29.195
0.1915	29.239
0.192	29.283
0.1925	29.324
0.193	29.365
0.1935	29.404
0.194	29.442
0.1945	29.479
0.195	29.514
0.1955	29.548
0.196	29.58
0.1965	29.611
0.197	29.641
0.1975	29.67
0.198	29.696
0.1985	29.722
0.199	29.746
0.1995	29.769
0.2	29.791
0.2005	29.811
0.201	29.829
0.2015	29.847
0.202	29.863
0.2025	29.878
0.203	29.891
0.2035	29.903
0.204	29.914
0.2045	29.923
0.205	29.931
0.2055	29.937
0.206	29.943
0.2065	29.946
0.207	29.949
0.2075	29.95
0.208	29.95
0.2085	29.948
0.209	29.945
0.2095	29.94
0.21	29.934
0.2105	29.926
0.211	29.917
0.2115	29.906
0.212	29.894
0.2125	29.88
0.213	29.865
0.2135	29.848
0.214	29.83
0.2145	29.811
0.215	29.79
0.2155	29.767
0.216	29.743
0.2165	29.718
0.217	29.692
0.2175	29.663
0.218	29.634
0.2185	29.603
0.219	29.571
0.2195	29.537
0.22	29.502
0.2205	29.465
0.221	29.427
0.2215	29.388
0.222	29.347
0.2225	29.304
0.223	29.26
0.2235	29.214
0.224	29.166
0.2245	29.116
0.225	29.064
0.2255	29.011
0.226	28.956
0.2265	28.9
0.227	28.841
0.2275	28.781
0.228	28.719
0.2285	28.656
0.229	28.591
0.2295	28.526
0.23	28.462
0.2305	28.397
0.231	28.333
0.2315	28.269
0.232	28.205
0.2325	28.14
0.233	28.076
0.2335	28.012
0.234	27.949
0.2345	27.885
0.235	27.821
0.2355	27.757
0.236	27.694
0.2365	27.631
0.237	27.569
0.2375	27.507
0.238	27.446
0.2385	27.386
0.239	27.327
0.2395	27.267
0.24	27.209
0.2405	27.151
0.241	27.094
0.2415	27.038
0.242	26.982
0.2425	26.927
0.243	26.872
0.2435	26.818
0.244	26.765
0.2445	26.712
0.245	26.659
0.2455	26.607
0.246	26.555
0.2465	26.504
0.247	26.453
0.2475	26.402
0.248	26.352
0.2485	26.303
0.249	26.253
0.2495	26.205
0.25	26.156
0.2505	26.109
0.251	26.062
0.2515	26.015
0.252	25.97
0.2525	25.925
0.253	25.881
0.2535	25.837
0.254	25.794
0.2545	25.752
0.255	25.71
0.2555	25.669
0.256	25.629
0.2565	25.59
0.257	25.551
0.2575	25.513
0.258	25.475
0.2585	25.438
0.259	25.401
0.2595	25.364
0.26	25.328
0.2605	25.292
0.261	25.257
0.2615	25.222
0.262	25.187
0.2625	25.153
0.263	25.119
0.2635	25.085
0.264	25.052
0.2645	25.02
0.265	24.988
0.2655	24.957
0.266	24.928
0.2665	24.9
0.267	24.873
0.2675	24.847
0.268	24.822
0.2685	24.798
0.269	24.775
0.2695	24.754
0.27	24.733
0.2705	24.714
0.271	24.696
0.2715	24.679
0.272	24.662
0.2725	24.647
0.273	24.632
0.2735	24.618
0.274	24.605
0.2745	24.593
0.275	24.581
0.2755	24.57
0.276	24.56
0.2765	24.55
0.277	24.541
0.2775	24.533
0.278	24.526
0.2785	24.519
0.279	24.513
0.2795	24.508
0.28	24.503
0.2805	24.499
0.281	24.496
0.2815	24.493
0.282	24.49
0.2825	24.488
0.283	24.487
0.2835	24.486
0.284	24.486
0.2845	24.487
0.285	24.487
0.2855	24.489
0.286	24.491
0.2865	24.492
0.287	24.493
0.2875	24.493
0.288	24.493
0.2885	24.492
0.289	24.49
0.2895	24.488
0.29	24.485
0.2905	24.482
0.291	24.478
0.2915	24.473
0.292	24.468
0.2925	24.462
0.293	24.456
0.2935	24.448
0.294	24.44
0.2945	24.431
0.295	24.421
0.2955	24.411
0.296	24.399
0.2965	24.386
0.297	24.373
0.2975	24.359
0.298	24.344
0.2985	24.327
0.299	24.31
0.2995	24.293
0.3	24.274
0.3005	24.255
0.301	24.236
0.3015	24.218
0.302	24.201
0.3025	24.183
0.303	24.166
0.3035	24.15
0.304	24.134
0.3045	24.118
0.305	24.103
0.3055	24.088
0.306	24.073
0.3065	24.059
0.307	24.046
0.3075	24.032
0.308	24.016
0.3085	23.997
0.309	23.976
0.3095	23.952
0.31	23.926
0.3105	23.898
0.311	23.867
0.3115	23.834
0.312	23.798
0.3125	23.76
0.313	23.72
0.3135	23.677
0.314	23.632
0.3145	23.584
0.315	23.537
0.3155	23.488
0.316	23.44
0.3165	23.392
0.317	23.344
0.3175	23.295
0.318	23.247
0.3185	23.198
0.319	23.15
0.3195	23.101
0.32	23.052
0.3205	23.003
0.321	22.954
0.3215	22.904
0.322	22.855
0.3225	22.806
0.323	22.757
0.3235	22.708
0.324	22.659
0.3245	22.611
0.325	22.562
0.3255	22.514
0.326	22.465
0.3265	22.417
0.327	22.369
0.3275	22.32
0.328	22.272
0.3285	22.224
0.329	22.176
0.3295	22.127
0.33	22.078
0.3305	22.028
0.331	21.977
0.3315	21.925
0.332	21.873
0.3325	21.82
0.333	21.767
0.3335	21.712
0.334	21.658
0.3345	21.602
0.335	21.546
0.3355	21.489
0.336	21.431
0.3365	21.374
0.337	21.317
0.3375	21.261
0.338	21.204
0.3385	21.149
0.339	21.093
0.3395	21.038
0.34	20.983
0.3405	20.929
0.341	20.874
0.3415	20.821
0.342	20.767
0.3425	20.714
0.343	20.661
0.3435	20.607
0.344	20.55
0.3445	20.492
0.345	20.431
0.3455	20.369
0.346	20.304
0.3465	20.237
0.347	20.168
0.3475	20.097
0.348	20.024
0.3485	19.949
0.349	19.872
0.3495	19.792
0.35	19.711
0.3505	19.625
0.351	19.532
0.3515	19.432
0.352	19.325
0.3525	19.211
0.353	19.09
0.3535	18.962
0.354	18.827
0.3545	18.685
0.355	18.536
0.3555	18.379
0.356	18.216
0.3565	18.046
0.357	17.869
0.3575	17.685
0.358	17.496
0.3585	17.301
0.359	17.101
0.3595	16.896
0.36	16.685
0.3605	16.469
0.361	16.248
0.3615	16.021
0.362	15.789
0.3625	15.552
0.363	15.309
0.3635	15.061
0.364	14.807
0.3645	14.548
0.365	14.284
0.3655	14.013
0.366	13.736
0.3665	13.453
0.367	13.165
0.3675	12.87
0.368	12.57
0.3685	12.263
0.369	11.951
0.3695	11.632
0.37	11.308
0.3705	10.977
0.371	10.641
0.3715	10.299
0.372	9.9504
0.3725	9.5958
0.373	9.2351
0.3735	8.8681
0.374	8.495
0.3745	8.1157
0.375	7.7302
0.3755	7.3385
0.376	6.9407
0.3765	6.5367
0.377	6.1265
0.3775	5.7101
0.378	5.2875
0.3785	4.8588
0.379	4.4236
0.3795	3.9814
0.38	3.5322
0.3805	3.076
0.381	2.6129
0.3815	2.1427
0.382	1.6656
0.3825	1.1815
0.383	0.69035
0.3835	0.19226
0.384	-0.31283
0.3845	-0.8249
0.385	-1.344
0.3855	-1.87
0.386	-2.4027
0.3865	-2.9403
0.387	-3.4825
0.3875	-4.0296
0.388	-4.5813
0.3885	-5.1377
0.389	-5.6988
0.3895	-6.2647
0.39	-6.8352
0.3905	-7.4105
0.391	-7.9905
0.3915	-8.5752
0.392	-9.1646
0.3925	-9.7587
0.393	-10.358
0.3935	-10.964
0.394	-11.579
0.3945	-12.201
0.395	-12.833
0.3955	-13.472
0.396	-14.12
0.3965	-14.775
0.397	-15.44
0.3975	-16.112
0.398	-16.793
0.3985	-17.482
0.399	-18.179
0.3995	-18.884
0.4	-19.598
0.4005	-20.313
0.401	-21.023
0.4015	-21.727
0.402	-22.425
0.4025	-23.118
0.403	-23.806
0.4035	-24.488
0.404	-25.165
0.4045	-25.836
0.405	-26.502
0.4055	-27.162
0.406	-27.817
0.4065	-28.466
0.407	-29.109
0.4075	-29.746
0.408	-30.37
0.4085	-30.982
0.409	-31.582
0.4095	-32.17
0.41	-32.745
0.4105	-33.308
0.411	-33.859
0.4115	-34.397
0.412	-34.924
0.4125	-35.437
0.413	-35.939
0.4135	-36.428
0.414	-36.905
0.4145	-37.37
0.415	-37.825
0.4155	-38.269
0.416	-38.703
0.4165	-39.127
0.417	-39.541
0.4175	-39.944
0.418	-40.338
0.4185	-40.721
0.419	-41.094
0.4195	-41.457
0.42	-41.81
0.4205	-42.152
0.421	-42.485
0.4215	-42.807
0.422	-43.12
0.4225	-43.423
0.423	-43.717
0.4235	-44.002
0.424	-44.277
0.4245	-44.543
0.425	-44.8
0.4255	-45.047
0.426	-45.285
0.4265	-45.514
0.427	-45.733
0.4275	-45.943
0.428	-46.144
0.4285	-46.335
0.429	-46.517
0.4295	-46.69
0.43	-46.853
0.4305	-47.007
0.431	-47.152
0.4315	-47.287
0.432	-47.413
0.4325	-47.53
0.433	-47.638
0.4335	-47.736
0.434	-47.825
0.4345	-47.904
0.435	-47.975
0.4355	-48.035
0.436	-48.087
0.4365	-48.131
0.437	-48.166
0.4375	-48.194
0.438	-48.213
0.4385	-48.224
0.439	-48.227
0.4395	-48.222
0.44	-48.208
0.4405	-48.187
0.441	-48.157
0.4415	-48.12
0.442	-48.074
0.4425	-48.02
0.443	-47.958
0.4435	-47.889
0.444	-47.813
0.4445	-47.73
0.445	-47.641
0.4455	-47.545
0.446	-47.442
0.4465	-47.332
0.447	-47.216
0.4475	-47.093
0.448	-46.963
0.4485	-46.826
0.449	-46.682
0.4495	-46.532
0.45	-46.375
0.4505	-46.211
0.451	-46.041
0.4515	-45.863
0.452	-45.679
0.4525	-45.487
0.453	-45.289
0.4535	-45.084
0.454	-44.872
0.4545	-44.653
0.455	-44.428
0.4555	-44.195
0.456	-43.956
0.4565	-43.709
0.457	-43.456
0.4575	-43.198
0.458	-42.937
0.4585	-42.675
0.459	-42.411
0.4595	-42.145
0.46	-41.877
0.4605	-41.608
0.461	-41.337
0.4615	-41.065
0.462	-40.791
0.4625	-40.515
0.463	-40.237
0.4635	-39.958
0.464	-39.677
0.4645	-39.394
0.465	-39.113
0.4655	-38.833
0.466	-38.554
0.4665	-38.276
0.467	-38
0.4675	-37.726
0.468	-37.452
0.4685	-37.18
0.469	-36.91
0.4695	-36.641
0.47	-36.373
0.4705	-36.107
0.471	-35.842
0.4715	-35.578
0.472	-35.315
0.4725	-35.053
0.473	-34.79
0.4735	-34.528
0.474	-34.267
0.4745	-34.005
0.475	-33.744
0.4755	-33.483
0.476	-33.223
0.4765	-32.962
0.477	-32.703
0.4775	-32.443
0.478	-32.184
0.4785	-31.924
0.479	-31.666
0.4795	-31.408
0.48	-31.151
0.4805	-30.894
0.481	-30.638
0.4815	-30.383
0.482	-30.128
0.4825	-29.874
0.483	-29.621
0.4835	-29.368
0.484	-29.116
0.4845	-28.865
0.485	-28.614
0.4855	-28.364
0.486	-28.115
0.4865	-27.866
0.487	-27.617
0.4875	-27.369
0.488	-27.121
0.4885	-26.873
0.489	-26.626
0.4895	-26.379
0.49	-26.133
0.4905	-25.887
0.491	-25.641
0.4915	-25.396
0.492	-25.151
0.4925	-24.906
0.493	-24.662
0.4935	-24.418
0.494	-24.175
0.4945	-23.931
0.495	-23.688
0.4955	-23.446
0.496	-23.204
0.4965	-22.962
0.497	-22.72
0.4975	-22.479
0.498	-22.238
0.4985	-21.997
0.499	-21.757
0.4995	-21.517
0.5	-21.277
0.5005	-21.037
0.501	-20.798
0.5015	-20.559
0.502	-20.321
0.5025	-20.082
0.503	-19.844
0.5035	-19.607
0.504	-19.369
0.5045	-19.132
0.505	-18.895
0.5055	-18.659
0.506	-18.422
0.5065	-18.186
0.507	-17.951
0.5075	-17.715
0.508	-17.479
0.5085	-17.244
0.509	-17.008
0.5095	-16.772
0.51	-16.537
0.5105	-16.301
0.511	-16.065
0.5115	-15.829
0.512	-15.593
0.5125	-15.357
0.513	-15.121
0.5135	-14.885
0.514	-14.648
0.5145	-14.412
0.515	-14.176
0.5155	-13.942
0.516	-13.708
0.5165	-13.474
0.517	-13.242
0.5175	-13.01
0.518	-12.779
0.5185	-12.548
0.519	-12.319
0.5195	-12.09
0.52	-11.862
0.5205	-11.635
0.521	-11.408
0.5215	-11.182
0.522	-10.958
0.5225	-10.734
0.523	-10.512
0.5235	-10.292
0.524	-10.072
0.5245	-9.8545
0.525	-9.6379
0.5255	-9.4227
0.526	-9.2088
0.5265	-8.9963
0.527	-8.7852
0.5275	-8.5753
0.528	-8.3669
0.5285	-8.1598
0.529	-7.9538
0.5295	-7.7489
0.53	-7.5449
0.5305	-7.3418
0.531	-7.1397
0.5315	-6.9385
0.532	-6.7383
0.5325	-6.539
0.533	-6.3407
0.5335	-6.1433
0.534	-5.9469
0.5345	-5.7514
0.535	-5.5568
0.5355	-5.3632
0.536	-5.1706
0.5365	-4.9788
0.537	-4.788
0.5375	-4.598
0.538	-4.4089
0.5385	-4.2207
0.539	-4.0334
0.5395	-3.8469
0.54	-3.6614
0.5405	-3.4767
0.541	-3.293
0.5415	-3.1101
0.542	-2.9281
0.5425	-2.747
0.543	-2.5668
0.5435	-2.3874
0.544	-2.2087
0.5445	-2.0308
0.545	-1.8537
0.5455	-1.6773
0.546	-1.5017
0.5465	-1.3269
0.547	-1.1528
0.5475	-0.9795
0.548	-0.80695
0.5485	-0.63517
0.549	-0.46414
0.5495	-0.29388
0.55	-0.12439
0.5505	0.044435
0.551	0.21267
0.5515	0.38032
0.552	0.54738
0.5525	0.71386
0.553	0.87975
0.5535	1.0451
0.554	1.2098
0.5545	1.3739
0.555	1.5375
0.5555	1.7004
0.556	1.8628
0.5565	2.0246
0.557	2.1858
0.5575	2.3464
0.558	2.5063
0.5585	2.6655
0.559	2.824
0.5595	2.9819
0.56	3.139
0.5605	3.2955
0.561	3.4513
0.5615	3.6064
0.562	3.7608
0.5625	3.9145
0.563	4.0676
0.5635	4.2199
0.564	4.3716
0.5645	4.5226
0.565	4.6732
0.5655	4.8237
0.566	4.9739
0.5665	5.1238
0.567	5.2735
0.5675	5.4229
0.568	5.5721
0.5685	5.721
0.569	5.8697
0.5695	6.0181
0.57	6.1663
0.5705	6.3142
0.571	6.4619
0.5715	6.6093
0.572	6.7557
0.5725	6.9007
0.573	7.0442
0.5735	7.1862
0.574	7.3267
0.5745	7.4658
0.575	7.6035
0.5755	7.7397
0.576	7.8744
0.5765	8.0076
0.577	8.1395
0.5775	8.2698
0.578	8.3987
0.5785	8.5261
0.579	8.6517
0.5795	8.7746
0.58	8.8949
0.5805	9.0127
0.581	9.1278
0.5815	9.2403
0.582	9.3502
0.5825	9.4575
0.583	9.5621
0.5835	9.6642
0.584	9.7636
0.5845	9.8605
0.585	9.9547
0.5855	10.046
0.586	10.135
0.5865	10.222
0.587	10.306
0.5875	10.388
0.588	10.468
0.5885	10.545
0.589	10.619
0.5895	10.692
0.59	10.762
0.5905	10.829
0.591	10.895
0.5915	10.958
0.592	11.018
0.5925	11.076
0.593	11.132
0.5935	11.185
0.594	11.236
0.5945	11.284
0.595	11.33
0.5955	11.373
0.596	11.414
0.5965	11.452
0.597	11.487
0.5975	11.521
0.598	11.551
0.5985	11.579
0.599	11.605
0.5995	11.628
0.6	11.649
0.6005	11.667
0.601	11.682
0.6015	11.695
0.602	11.706
0.6025	11.714
0.603	11.719
0.6035	11.722
0.604	11.722
0.6045	11.72
0.605	11.715
0.6055	11.708
0.606	11.698
0.6065	11.686
0.607	11.671
0.6075	11.654
0.608	11.634
0.6085	11.612
0.609	11.587
0.6095	11.56
0.61	11.531
0.6105	11.499
0.611	11.464
0.6115	11.427
0.612	11.388
0.6125	11.346
0.613	11.302
0.6135	11.255
0.614	11.206
0.6145	11.154
0.615	11.1
0.6155	11.043
0.616	10.984
0.6165	10.922
0.617	10.857
0.6175	10.79
0.618	10.72
0.6185	10.647
0.619	10.572
0.6195	10.494
0.62	10.414
0.6205	10.331
0.621	10.245
0.6215	10.157
0.622	10.066
0.6225	9.9736
0.623	9.8789
0.6235	9.7821
0.624	9.6832
0.6245	9.5822
0.625	9.4792
0.6255	9.3741
0.626	9.267
0.6265	9.1577
0.627	9.0464
0.6275	8.933
0.628	8.8176
0.6285	8.7
0.629	8.5798
0.6295	8.4558
0.63	8.3281
0.6305	8.1966
0.631	8.0613
0.6315	7.9223
0.632	7.7795
0.6325	7.633
0.633	7.4826
0.6335	7.3285
0.634	7.1707
0.6345	7.0091
0.635	6.8437
0.6355	6.6745
0.636	6.5012
0.6365	6.3214
0.637	6.1351
0.6375	5.9421
0.638	5.7425
0.6385	5.5362
0.639	5.3234
0.6395	5.1039
0.64	4.8778
0.6405	4.6451
0.641	4.4057
0.6415	4.1598
0.642	3.9072
0.6425	3.648
0.643	3.3822
0.6435	3.1101
0.644	2.8318
0.6445	2.5474
0.645	2.2567
0.6455	1.96
0.646	1.657
0.6465	1.3479
0.647	1.0326
0.6475	0.71113
0.648	0.38349
0.6485	0.04969
0.649	-0.29029
0.6495	-0.63643
0.65	-0.98875
0.6505	-1.3475
0.651	-1.7129
0.6515	-2.0849
0.652	-2.4636
0.6525	-2.8489
0.653	-3.2409
0.6535	-3.6396
0.654	-4.0449
0.6545	-4.4568
0.655	-4.8754
0.6555	-5.3007
0.656	-5.7326
0.6565	-6.1711
0.657	-6.6164
0.6575	-7.0681
0.658	-7.5258
0.6585	-7.9895
0.659	-8.4592
0.6595	-8.9349
0.66	-9.4165
0.6605	-9.9042
0.661	-10.398
0.6615	-10.897
0.662	-11.403
0.6625	-11.915
0.663	-12.432
0.6635	-12.956
0.664	-13.486
0.6645	-14.021
0.665	-14.562
0.6655	-15.109
0.666	-15.661
0.6665	-16.218
0.667	-16.781
0.6675	-17.35
0.668	-17.924
0.6685	-18.503
0.669	-19.088
0.6695	-19.679
0.67	-20.275
0.6705	-20.876
0.671	-21.483
0.6715	-22.095
0.672	-22.712
0.6725	-23.332
0.673	-23.955
0.6735	-24.582
0.674	-25.212
0.6745	-25.846
0.675	-26.483
0.6755	-27.123
0.676	-27.767
0.6765	-28.415
0.677	-29.066
0.6775	-29.72
0.678	-30.378
0.6785	-31.039
0.679	-31.703
0.6795	-32.371
0.68	-33.041
0.6805	-33.715
0.681	-34.391
0.6815	-35.071
0.682	-35.753
0.6825	-36.439
0.683	-37.128
0.6835	-37.819
0.684	-38.514
0.6845	-39.212
0.685	-39.912
0.6855	-40.616
0.686	-41.321
0.6865	-42.018
0.687	-42.705
0.6875	-43.383
0.688	-44.052
0.6885	-44.712
0.689	-45.363
0.6895	-46.004
0.69	-46.636
0.6905	-47.259
0.691	-47.873
0.6915	-48.477
0.692	-49.072
0.6925	-49.658
0.693	-50.234
0.6935	-50.791
0.694	-51.325
0.6945	-51.836
0.695	-52.325
0.6955	-52.79
0.696	-53.233
0.6965	-53.653
0.697	-54.051
0.6975	-54.425
0.698	-54.777
0.6985	-55.105
0.699	-55.411
0.6995	-55.694
0.7	-55.955
0.7005	-56.195
0.701	-56.417
0.7015	-56.622
0.702	-56.808
0.7025	-56.977
0.703	-57.128
0.7035	-57.261
0.704	-57.377
0.7045	-57.474
0.705	-57.554
0.7055	-57.616
0.706	-57.66
0.7065	-57.687
0.707	-57.695
0.7075	-57.687
0.708	-57.664
0.7085	-57.625
0.709	-57.572
0.7095	-57.504
0.71	-57.421
0.7105	-57.323
0.711	-57.211
0.7115	-57.083
0.712	-56.941
0.7125	-56.784
0.713	-56.612
0.7135	-56.425
0.714	-56.223
0.7145	-56.007
0.715	-55.779
0.7155	-55.54
0.716	-55.29
0.7165	-55.029
0.717	-54.757
0.7175	-54.474
0.718	-54.18
0.7185	-53.876
0.719	-53.56
0.7195	-53.233
0.72	-52.895
0.7205	-52.547
0.721	-52.187
0.7215	-51.816
0.722	-51.437
0.7225	-51.052
0.723	-50.659
0.7235	-50.26
0.724	-49.854
0.7245	-49.441
0.725	-49.021
0.7255	-48.595
0.726	-48.162
0.7265	-47.722
0.727	-47.275
0.7275	-46.822
0.728	-46.361
0.7285	-45.894
0.729	-45.422
0.7295	-44.945
0.73	-44.465
0.7305	-43.981
0.731	-43.494
0.7315	-43.003
0.732	-42.508
0.7325	-42.01
0.733	-41.507
0.7335	-41.002
0.734	-40.492
0.7345	-39.979
0.735	-39.462
0.7355	-38.942
0.736	-38.417
0.7365	-37.89
0.737	-37.359
0.7375	-36.824
0.738	-36.286
0.7385	-35.744
0.739	-35.198
0.7395	-34.65
0.74	-34.097
0.7405	-33.541
0.741	-32.982
0.7415	-32.419
0.742	-31.853
0.7425	-31.283
0.743	-30.709
0.7435	-30.137
0.744	-29.567
0.7445	-29
0.745	-28.435
0.7455	-27.873
0.746	-27.314
0.7465	-26.757
0.747	-26.202
0.7475	-25.65
0.748	-25.101
0.7485	-24.554
0.749	-24.009
0.7495	-23.467
0.75	-22.928
0.7505	-22.395
0.751	-21.87
0.7515	-21.355
0.752	-20.849
0.7525	-20.353
0.753	-19.865
0.7535	-19.387
0.754	-18.918
0.7545	-18.459
0.755	-18.008
0.7555	-17.567
0.756	-17.135
0.7565	-16.712
0.757	-16.298
0.7575	-15.893
0.758	-15.493
0.7585	-15.099
0.759	-14.711
0.7595	-14.329
0.76	-13.952
0.7605	-13.581
0.761	-13.216
0.7615	-12.857
0.762	-12.503
0.7625	-12.155
0.763	-11.813
0.7635	-11.476
0.764	-11.146
0.7645	-10.821
0.765	-10.501
0.7655	-10.186
0.766	-9.8775
0.7665	-9.5738
0.767	-9.2755
0.7675	-8.9825
0.768	-8.6948
0.7685	-8.4125
0.769	-8.1356
0.7695	-7.8639
0.77	-7.5976
0.7705	-7.3367
0.771	-7.0811
0.7715	-6.8308
0.772	-6.5851
0.7725	-6.3437
0.773	-6.1065
0.7735	-5.8735
0.774	-5.6448
0.7745	-5.4202
0.775	-5.1999
0.7755	-4.9839
0.776	-4.772
0.7765	-4.5644
0.777	-4.361
0.7775	-4.1618
0.778	-3.9668
0.7785	-3.7761
0.779	-3.5895
0.7795	-3.4069
0.78	-3.2283
0.7805	-3.0537
0.781	-2.8831
0.7815	-2.7164
0.782	-2.5538
0.7825	-2.3952
0.783	-2.2406
0.7835	-2.0899
0.784	-1.9433
0.7845	-1.8007
0.785	-1.662
0.7855	-1.5274
0.786	-1.3967
0.7865	-1.2696
0.787	-1.1463
0.7875	-1.0265
0.788	-0.91048
0.7885	-0.79806
0.789	-0.68929
0.7895	-0.58418
0.79	-0.48271
0.7905	-0.3849
0.791	-0.29074
0.7915	-0.20023
0.792	-0.11337
0.7925	-0.030161
0.793	0.049391
0.7935	0.12524
0.794	0.19736
0.7945	0.26576
0.795	0.33043
0.7955	0.39138
0.796	0.4486
0.7965	0.5021
0.797	0.55187
0.7975	0.59792
0.798	0.64025
0.7985	0.67885
0.799	0.71373
0.7995	0.74488
0.8	0.77231
