# Supplementary material for: Assessment of transmitral and left atrial appendage flow rate from cardiac 4D-CT
Source: Commun Med (Lond). 2023 Feb 11;3:22. doi: 10.1038/s43856-023-00252-6 (PMC9922288; doi:10.1038/s43856-023-00252-6)
Supplement: Supplementary file 4 — Supplementary Data 1 [file 43856_2023_252_MOESM4_ESM.zip › SupplementaryData1/Figure5_LAAflow/LAAflow_Subject3MR.csv]

0	0.0214285714285714	0.0428571428571429	0.0642857142857143	0.0857142857142857	0.107142857142857	0.128571428571429	0.15	0.171428571428571	0.192857142857143	0.214285714285714	0.235714285714286	0.257142857142857	0.278571428571429	0.3	0.321428571428571	0.342857142857143	0.364285714285714	0.385714285714286	0.407142857142857	0.428571428571429	0.45	0.471428571428571	0.492857142857143	0.514285714285714	0.535714285714286	0.557142857142857	0.578571428571429	0.6	0.621428571428571	0.642857142857143	0.664285714285714	0.685714285714286	0.707142857142857	0.728571428571429	0.75	0.771428571428571	0.792857142857143	0.814285714285714	0.835714285714286	0.857142857142857
1.37727347113563	12.8512511092961	12.3832773770686	8.15425501309836	4.65429346575957	3.91694328857803	5.07289179239507	7.02580968219382	8.90841139827165	7.37091843722587	5.58869030372014	5.8325899478775	11.7647961878033	13.0130755000009	13.0166779745192	10.3466522184707	3.39607034955029	-3.29005147926667	-8.05119968123542	-11.7227314696292	-12.9955183685639	-9.29286173241024	-4.70055836741173	-2.23920536540408	0.226368325249902	3.73327195343427	7.98599774969764	13.8397074343504	18.4395809548122	20.4843868050482	10.8336656954221	-15.7506090467865	-50.6106395046602	-63.6613234919325	-46.938931926368	-23.2737335957378	-4.66823566797318	6.44156890218134	6.44156890218134	6.14181475890212	5.83820560988851
