# Supplementary material for: Assessment of transmitral and left atrial appendage flow rate from cardiac 4D-CT
Source: Commun Med (Lond). 2023 Feb 11;3:22. doi: 10.1038/s43856-023-00252-6 (PMC9922288; doi:10.1038/s43856-023-00252-6)
Supplement: Supplementary file 4 — Supplementary Data 1 [file 43856_2023_252_MOESM4_ESM.zip › SupplementaryData1/Figure5_LAAflow/LAAflow_Subject4CT.csv]

0	14.857
0.0005	14.592
0.001	14.384
0.0015	14.234
0.002	14.141
0.0025	14.106
0.003	14.129
0.0035	14.209
0.004	14.347
0.0045	14.542
0.005	14.795
0.0055	15.105
0.006	15.473
0.0065	15.899
0.007	16.373
0.0075	16.829
0.008	17.253
0.0085	17.645
0.009	18.005
0.0095	18.333
0.01	18.629
0.0105	18.892
0.011	19.124
0.0115	19.324
0.012	19.492
0.0125	19.627
0.013	19.731
0.0135	19.803
0.014	19.862
0.0145	19.939
0.015	20.034
0.0155	20.147
0.016	20.277
0.0165	20.426
0.017	20.592
0.0175	20.776
0.018	20.978
0.0185	21.197
0.019	21.435
0.0195	21.69
0.02	21.963
0.0205	22.253
0.021	22.533
0.0215	22.797
0.022	23.045
0.0225	23.276
0.023	23.491
0.0235	23.69
0.024	23.873
0.0245	24.04
0.025	24.19
0.0255	24.324
0.026	24.442
0.0265	24.544
0.027	24.629
0.0275	24.704
0.028	24.783
0.0285	24.866
0.029	24.953
0.0295	25.044
0.03	25.139
0.0305	25.239
0.031	25.342
0.0315	25.449
0.032	25.56
0.0325	25.676
0.033	25.795
0.0335	25.918
0.034	26.045
0.0345	26.167
0.035	26.279
0.0355	26.381
0.036	26.474
0.0365	26.557
0.037	26.63
0.0375	26.694
0.038	26.749
0.0385	26.793
0.039	26.829
0.0395	26.854
0.04	26.87
0.0405	26.877
0.041	26.875
0.0415	26.868
0.042	26.857
0.0425	26.842
0.043	26.822
0.0435	26.798
0.044	26.77
0.0445	26.737
0.045	26.7
0.0455	26.658
0.046	26.612
0.0465	26.562
0.047	26.507
0.0475	26.448
0.048	26.382
0.0485	26.307
0.049	26.223
0.0495	26.13
0.05	26.028
0.0505	25.918
0.051	25.798
0.0515	25.67
0.052	25.533
0.0525	25.387
0.053	25.232
0.0535	25.069
0.054	24.896
0.0545	24.716
0.055	24.538
0.0555	24.361
0.056	24.186
0.0565	24.013
0.057	23.842
0.0575	23.674
0.058	23.507
0.0585	23.342
0.059	23.179
0.0595	23.017
0.06	22.858
0.0605	22.701
0.061	22.546
0.0615	22.393
0.062	22.243
0.0625	22.095
0.063	21.95
0.0635	21.807
0.064	21.667
0.0645	21.53
0.065	21.395
0.0655	21.263
0.066	21.133
0.0665	21.006
0.067	20.882
0.0675	20.76
0.068	20.641
0.0685	20.525
0.069	20.413
0.0695	20.304
0.07	20.199
0.0705	20.098
0.071	20
0.0715	19.905
0.072	19.815
0.0725	19.727
0.073	19.644
0.0735	19.563
0.074	19.487
0.0745	19.414
0.075	19.344
0.0755	19.279
0.076	19.218
0.0765	19.161
0.077	19.108
0.0775	19.059
0.078	19.014
0.0785	18.974
0.079	18.937
0.0795	18.905
0.08	18.876
0.0805	18.852
0.081	18.832
0.0815	18.815
0.082	18.804
0.0825	18.796
0.083	18.794
0.0835	18.796
0.084	18.802
0.0845	18.813
0.085	18.828
0.0855	18.848
0.086	18.872
0.0865	18.901
0.087	18.935
0.0875	18.973
0.088	19.015
0.0885	19.062
0.089	19.115
0.0895	19.173
0.09	19.237
0.0905	19.306
0.091	19.38
0.0915	19.46
0.092	19.545
0.0925	19.635
0.093	19.731
0.0935	19.833
0.094	19.939
0.0945	20.052
0.095	20.169
0.0955	20.292
0.096	20.421
0.0965	20.555
0.097	20.694
0.0975	20.839
0.098	20.989
0.0985	21.145
0.099	21.306
0.0995	21.473
0.1	21.645
0.1005	21.822
0.101	22.005
0.1015	22.193
0.102	22.388
0.1025	22.59
0.103	22.8
0.1035	23.018
0.104	23.245
0.1045	23.479
0.105	23.721
0.1055	23.971
0.106	24.229
0.1065	24.495
0.107	24.769
0.1075	25.051
0.108	25.341
0.1085	25.639
0.109	25.938
0.1095	26.235
0.11	26.529
0.1105	26.821
0.111	27.11
0.1115	27.397
0.112	27.682
0.1125	27.964
0.113	28.244
0.1135	28.521
0.114	28.795
0.1145	29.068
0.115	29.338
0.1155	29.605
0.116	29.871
0.1165	30.135
0.117	30.398
0.1175	30.659
0.118	30.918
0.1185	31.175
0.119	31.431
0.1195	31.686
0.12	31.938
0.1205	32.189
0.121	32.438
0.1215	32.686
0.122	32.932
0.1225	33.175
0.123	33.413
0.1235	33.647
0.124	33.876
0.1245	34.101
0.125	34.321
0.1255	34.537
0.126	34.748
0.1265	34.955
0.127	35.157
0.1275	35.355
0.128	35.549
0.1285	35.737
0.129	35.922
0.1295	36.103
0.13	36.28
0.1305	36.453
0.131	36.622
0.1315	36.788
0.132	36.95
0.1325	37.109
0.133	37.263
0.1335	37.414
0.134	37.562
0.1345	37.705
0.135	37.845
0.1355	37.981
0.136	38.113
0.1365	38.238
0.137	38.358
0.1375	38.472
0.138	38.58
0.1385	38.682
0.139	38.778
0.1395	38.869
0.14	38.953
0.1405	39.032
0.141	39.104
0.1415	39.171
0.142	39.232
0.1425	39.287
0.143	39.335
0.1435	39.374
0.144	39.406
0.1445	39.43
0.145	39.446
0.1455	39.455
0.146	39.455
0.1465	39.448
0.147	39.432
0.1475	39.409
0.148	39.378
0.1485	39.34
0.149	39.293
0.1495	39.239
0.15	39.179
0.1505	39.114
0.151	39.043
0.1515	38.966
0.152	38.883
0.1525	38.794
0.153	38.699
0.1535	38.599
0.154	38.493
0.1545	38.381
0.155	38.263
0.1555	38.139
0.156	38.01
0.1565	37.87
0.157	37.718
0.1575	37.555
0.158	37.379
0.1585	37.192
0.159	36.994
0.1595	36.783
0.16	36.561
0.1605	36.327
0.161	36.081
0.1615	35.823
0.162	35.553
0.1625	35.272
0.163	34.983
0.1635	34.695
0.164	34.409
0.1645	34.125
0.165	33.843
0.1655	33.563
0.166	33.286
0.1665	33.01
0.167	32.737
0.1675	32.466
0.168	32.196
0.1685	31.929
0.169	31.664
0.1695	31.401
0.17	31.14
0.1705	30.88
0.171	30.622
0.1715	30.365
0.172	30.11
0.1725	29.857
0.173	29.605
0.1735	29.355
0.174	29.106
0.1745	28.859
0.175	28.613
0.1755	28.369
0.176	28.127
0.1765	27.886
0.177	27.65
0.1775	27.419
0.178	27.192
0.1785	26.969
0.179	26.751
0.1795	26.537
0.18	26.327
0.1805	26.123
0.181	25.922
0.1815	25.726
0.182	25.535
0.1825	25.348
0.183	25.165
0.1835	24.986
0.184	24.81
0.1845	24.637
0.185	24.466
0.1855	24.298
0.186	24.134
0.1865	23.972
0.187	23.813
0.1875	23.656
0.188	23.503
0.1885	23.352
0.189	23.204
0.1895	23.06
0.19	22.917
0.1905	22.778
0.191	22.64
0.1915	22.505
0.192	22.373
0.1925	22.242
0.193	22.114
0.1935	21.989
0.194	21.866
0.1945	21.745
0.195	21.626
0.1955	21.51
0.196	21.396
0.1965	21.285
0.197	21.179
0.1975	21.081
0.198	20.991
0.1985	20.91
0.199	20.837
0.1995	20.772
0.2	20.716
0.2005	20.669
0.201	20.629
0.2015	20.598
0.202	20.576
0.2025	20.562
0.203	20.556
0.2035	20.558
0.204	20.564
0.2045	20.572
0.205	20.583
0.2055	20.595
0.206	20.611
0.2065	20.628
0.207	20.648
0.2075	20.671
0.208	20.696
0.2085	20.723
0.209	20.753
0.2095	20.785
0.21	20.819
0.2105	20.858
0.211	20.903
0.2115	20.956
0.212	21.015
0.2125	21.082
0.213	21.155
0.2135	21.236
0.214	21.324
0.2145	21.418
0.215	21.52
0.2155	21.629
0.216	21.744
0.2165	21.867
0.217	21.997
0.2175	22.129
0.218	22.263
0.2185	22.398
0.219	22.535
0.2195	22.672
0.22	22.812
0.2205	22.952
0.221	23.094
0.2215	23.237
0.222	23.382
0.2225	23.528
0.223	23.676
0.2235	23.824
0.224	23.973
0.2245	24.117
0.225	24.257
0.2255	24.392
0.226	24.523
0.2265	24.649
0.227	24.77
0.2275	24.887
0.228	25
0.2285	25.108
0.229	25.212
0.2295	25.311
0.23	25.405
0.2305	25.495
0.231	25.585
0.2315	25.675
0.232	25.766
0.2325	25.859
0.233	25.952
0.2335	26.046
0.234	26.142
0.2345	26.238
0.235	26.336
0.2355	26.434
0.236	26.533
0.2365	26.634
0.237	26.735
0.2375	26.836
0.238	26.929
0.2385	27.014
0.239	27.09
0.2395	27.158
0.24	27.218
0.2405	27.269
0.241	27.312
0.2415	27.347
0.242	27.373
0.2425	27.391
0.243	27.401
0.2435	27.402
0.244	27.395
0.2445	27.384
0.245	27.373
0.2455	27.361
0.246	27.348
0.2465	27.334
0.247	27.319
0.2475	27.304
0.248	27.288
0.2485	27.272
0.249	27.255
0.2495	27.237
0.25	27.218
0.2505	27.199
0.251	27.178
0.2515	27.153
0.252	27.122
0.2525	27.087
0.253	27.046
0.2535	27
0.254	26.949
0.2545	26.893
0.255	26.831
0.2555	26.765
0.256	26.693
0.2565	26.616
0.257	26.534
0.2575	26.446
0.258	26.355
0.2585	26.262
0.259	26.167
0.2595	26.07
0.26	25.971
0.2605	25.87
0.261	25.767
0.2615	25.662
0.262	25.555
0.2625	25.446
0.263	25.335
0.2635	25.222
0.264	25.106
0.2645	24.989
0.265	24.866
0.2655	24.738
0.266	24.604
0.2665	24.464
0.267	24.318
0.2675	24.166
0.268	24.009
0.2685	23.845
0.269	23.676
0.2695	23.501
0.27	23.321
0.2705	23.134
0.271	22.942
0.2715	22.744
0.272	22.543
0.2725	22.338
0.273	22.129
0.2735	21.916
0.274	21.7
0.2745	21.479
0.275	21.255
0.2755	21.027
0.276	20.795
0.2765	20.559
0.277	20.319
0.2775	20.076
0.278	19.829
0.2785	19.586
0.279	19.347
0.2795	19.115
0.28	18.888
0.2805	18.666
0.281	18.45
0.2815	18.239
0.282	18.034
0.2825	17.834
0.283	17.64
0.2835	17.452
0.284	17.268
0.2845	17.091
0.285	16.917
0.2855	16.742
0.286	16.567
0.2865	16.392
0.287	16.216
0.2875	16.039
0.288	15.862
0.2885	15.684
0.289	15.505
0.2895	15.326
0.29	15.147
0.2905	14.967
0.291	14.786
0.2915	14.604
0.292	14.424
0.2925	14.247
0.293	14.071
0.2935	13.898
0.294	13.727
0.2945	13.558
0.295	13.392
0.2955	13.228
0.296	13.066
0.2965	12.906
0.297	12.749
0.2975	12.593
0.298	12.441
0.2985	12.29
0.299	12.14
0.2995	11.99
0.3	11.841
0.3005	11.693
0.301	11.545
0.3015	11.398
0.302	11.251
0.3025	11.106
0.303	10.96
0.3035	10.816
0.304	10.672
0.3045	10.529
0.305	10.386
0.3055	10.245
0.306	10.106
0.3065	9.9694
0.307	9.8352
0.3075	9.7033
0.308	9.5738
0.3085	9.4465
0.309	9.3215
0.3095	9.1988
0.31	9.0784
0.3105	8.9603
0.311	8.8445
0.3115	8.731
0.312	8.6195
0.3125	8.5084
0.313	8.3975
0.3135	8.2868
0.314	8.1763
0.3145	8.066
0.315	7.9558
0.3155	7.8459
0.316	7.7361
0.3165	7.6266
0.317	7.5172
0.3175	7.408
0.318	7.299
0.3185	7.1901
0.319	7.0835
0.3195	6.9813
0.32	6.8834
0.3205	6.7899
0.321	6.7008
0.3215	6.6161
0.322	6.5358
0.3225	6.4598
0.323	6.3882
0.3235	6.321
0.324	6.2581
0.3245	6.1997
0.325	6.1456
0.3255	6.0949
0.326	6.04
0.3265	5.9792
0.327	5.9124
0.3275	5.8397
0.328	5.761
0.3285	5.6764
0.329	5.5858
0.3295	5.4894
0.33	5.3869
0.3305	5.2786
0.331	5.1643
0.3315	5.044
0.332	4.9179
0.3325	4.7862
0.333	4.6499
0.3335	4.5088
0.334	4.3631
0.3345	4.2127
0.335	4.0575
0.3355	3.8977
0.336	3.7332
0.3365	3.564
0.337	3.39
0.3375	3.2114
0.338	3.0281
0.3385	2.8401
0.339	2.6473
0.3395	2.4488
0.34	2.2442
0.3405	2.0336
0.341	1.8169
0.3415	1.5942
0.342	1.3654
0.3425	1.1305
0.343	0.88963
0.3435	0.64267
0.344	0.38965
0.3445	0.13058
0.345	-0.13455
0.3455	-0.40574
0.346	-0.68252
0.3465	-0.96387
0.347	-1.2497
0.3475	-1.5401
0.348	-1.835
0.3485	-2.1344
0.349	-2.4383
0.3495	-2.7467
0.35	-3.0597
0.3505	-3.3771
0.351	-3.6991
0.3515	-4.0256
0.352	-4.3566
0.3525	-4.6921
0.353	-5.0339
0.3535	-5.3826
0.354	-5.7383
0.3545	-6.1009
0.355	-6.4705
0.3555	-6.847
0.356	-7.2304
0.3565	-7.6209
0.357	-8.0182
0.3575	-8.4225
0.358	-8.8338
0.3585	-9.252
0.359	-9.6772
0.3595	-10.109
0.36	-10.546
0.3605	-10.989
0.361	-11.438
0.3615	-11.892
0.362	-12.352
0.3625	-12.817
0.363	-13.287
0.3635	-13.763
0.364	-14.245
0.3645	-14.732
0.365	-15.225
0.3655	-15.724
0.366	-16.228
0.3665	-16.732
0.367	-17.236
0.3675	-17.737
0.368	-18.236
0.3685	-18.734
0.369	-19.23
0.3695	-19.724
0.37	-20.216
0.3705	-20.706
0.371	-21.195
0.3715	-21.682
0.372	-22.167
0.3725	-22.65
0.373	-23.132
0.3735	-23.619
0.374	-24.111
0.3745	-24.609
0.375	-25.112
0.3755	-25.62
0.376	-26.133
0.3765	-26.652
0.377	-27.176
0.3775	-27.706
0.378	-28.241
0.3785	-28.781
0.379	-29.326
0.3795	-29.877
0.38	-30.427
0.3805	-30.97
0.381	-31.506
0.3815	-32.034
0.382	-32.556
0.3825	-33.071
0.383	-33.578
0.3835	-34.079
0.384	-34.573
0.3845	-35.059
0.385	-35.539
0.3855	-36.011
0.386	-36.476
0.3865	-36.934
0.387	-37.376
0.3875	-37.802
0.388	-38.211
0.3885	-38.604
0.389	-38.98
0.3895	-39.339
0.39	-39.682
0.3905	-40.009
0.391	-40.319
0.3915	-40.612
0.392	-40.888
0.3925	-41.149
0.393	-41.392
0.3935	-41.627
0.394	-41.863
0.3945	-42.101
0.395	-42.34
0.3955	-42.582
0.396	-42.826
0.3965	-43.071
0.397	-43.318
0.3975	-43.567
0.398	-43.818
0.3985	-44.071
0.399	-44.326
0.3995	-44.582
0.4	-44.839
0.4005	-45.082
0.401	-45.307
0.4015	-45.513
0.402	-45.701
0.4025	-45.87
0.403	-46.021
0.4035	-46.153
0.404	-46.267
0.4045	-46.362
0.405	-46.439
0.4055	-46.498
0.406	-46.538
0.4065	-46.559
0.407	-46.567
0.4075	-46.571
0.408	-46.572
0.4085	-46.569
0.409	-46.564
0.4095	-46.554
0.41	-46.542
0.4105	-46.526
0.411	-46.507
0.4115	-46.484
0.412	-46.458
0.4125	-46.429
0.413	-46.397
0.4135	-46.361
0.414	-46.327
0.4145	-46.296
0.415	-46.268
0.4155	-46.244
0.416	-46.222
0.4165	-46.205
0.417	-46.19
0.4175	-46.179
0.418	-46.17
0.4185	-46.166
0.419	-46.164
0.4195	-46.166
0.42	-46.171
0.4205	-46.174
0.421	-46.156
0.4215	-46.117
0.422	-46.056
0.4225	-45.974
0.423	-45.871
0.4235	-45.746
0.424	-45.599
0.4245	-45.431
0.425	-45.241
0.4255	-45.03
0.426	-44.798
0.4265	-44.544
0.427	-44.268
0.4275	-43.988
0.428	-43.713
0.4285	-43.443
0.429	-43.178
0.4295	-42.918
0.43	-42.664
0.4305	-42.414
0.431	-42.17
0.4315	-41.931
0.432	-41.698
0.4325	-41.469
0.433	-41.246
0.4335	-41.027
0.434	-40.813
0.4345	-40.595
0.435	-40.373
0.4355	-40.146
0.436	-39.916
0.4365	-39.681
0.437	-39.442
0.4375	-39.198
0.438	-38.951
0.4385	-38.699
0.439	-38.443
0.4395	-38.183
0.44	-37.918
0.4405	-37.649
0.441	-37.38
0.4415	-37.113
0.442	-36.85
0.4425	-36.588
0.443	-36.33
0.4435	-36.075
0.444	-35.822
0.4445	-35.572
0.445	-35.324
0.4455	-35.08
0.446	-34.838
0.4465	-34.599
0.447	-34.363
0.4475	-34.128
0.448	-33.891
0.4485	-33.649
0.449	-33.404
0.4495	-33.154
0.45	-32.9
0.4505	-32.642
0.451	-32.38
0.4515	-32.114
0.452	-31.844
0.4525	-31.57
0.453	-31.292
0.4535	-31.009
0.454	-30.722
0.4545	-30.434
0.455	-30.146
0.4555	-29.858
0.456	-29.571
0.4565	-29.284
0.457	-28.998
0.4575	-28.713
0.458	-28.428
0.4585	-28.144
0.459	-27.861
0.4595	-27.577
0.46	-27.295
0.4605	-27.013
0.461	-26.732
0.4615	-26.45
0.462	-26.169
0.4625	-25.887
0.463	-25.605
0.4635	-25.323
0.464	-25.041
0.4645	-24.758
0.465	-24.476
0.4655	-24.193
0.466	-23.91
0.4665	-23.627
0.467	-23.344
0.4675	-23.06
0.468	-22.776
0.4685	-22.489
0.469	-22.199
0.4695	-21.906
0.47	-21.611
0.4705	-21.314
0.471	-21.013
0.4715	-20.71
0.472	-20.404
0.4725	-20.095
0.473	-19.784
0.4735	-19.47
0.474	-19.154
0.4745	-18.834
0.475	-18.515
0.4755	-18.196
0.476	-17.878
0.4765	-17.56
0.477	-17.244
0.4775	-16.927
0.478	-16.612
0.4785	-16.297
0.479	-15.983
0.4795	-15.669
0.48	-15.356
0.4805	-15.044
0.481	-14.733
0.4815	-14.421
0.482	-14.108
0.4825	-13.793
0.483	-13.475
0.4835	-13.156
0.484	-12.836
0.4845	-12.513
0.485	-12.188
0.4855	-11.861
0.486	-11.533
0.4865	-11.202
0.487	-10.87
0.4875	-10.536
0.488	-10.2
0.4885	-9.8642
0.489	-9.5307
0.4895	-9.1991
0.49	-8.8696
0.4905	-8.542
0.491	-8.2164
0.4915	-7.8929
0.492	-7.5713
0.4925	-7.2518
0.493	-6.9342
0.4935	-6.6186
0.494	-6.305
0.4945	-5.9935
0.495	-5.6841
0.4955	-5.3781
0.496	-5.0755
0.4965	-4.7763
0.497	-4.4805
0.4975	-4.1882
0.498	-3.8993
0.4985	-3.6138
0.499	-3.3318
0.4995	-3.0531
0.5	-2.7779
0.5005	-2.5062
0.501	-2.2378
0.5015	-1.9729
0.502	-1.7108
0.5025	-1.4512
0.503	-1.194
0.5035	-0.93923
0.504	-0.68687
0.5045	-0.43693
0.505	-0.18941
0.5055	0.055692
0.506	0.29837
0.5065	0.53864
0.507	0.77648
0.5075	1.0119
0.508	1.2449
0.5085	1.4753
0.509	1.7019
0.5095	1.9246
0.51	2.1433
0.5105	2.3579
0.511	2.5686
0.5115	2.7754
0.512	2.9781
0.5125	3.1769
0.513	3.3717
0.5135	3.5625
0.514	3.7493
0.5145	3.9322
0.515	4.111
0.5155	4.2869
0.516	4.4609
0.5165	4.6332
0.517	4.8037
0.5175	4.9725
0.518	5.1394
0.5185	5.3046
0.519	5.468
0.5195	5.6296
0.52	5.7895
0.5205	5.9475
0.521	6.1038
0.5215	6.2584
0.522	6.4111
0.5225	6.5618
0.523	6.7105
0.5235	6.8571
0.524	7.0016
0.5245	7.1441
0.525	7.2846
0.5255	7.4229
0.526	7.5592
0.5265	7.6935
0.527	7.8257
0.5275	7.9558
0.528	8.0839
0.5285	8.2099
0.529	8.3336
0.5295	8.4541
0.53	8.5717
0.5305	8.6861
0.531	8.7975
0.5315	8.9059
0.532	9.0112
0.5325	9.1134
0.533	9.2126
0.5335	9.3087
0.534	9.4018
0.5345	9.4918
0.535	9.5788
0.5355	9.6626
0.536	9.7433
0.5365	9.8206
0.537	9.8945
0.5375	9.9652
0.538	10.032
0.5385	10.096
0.539	10.157
0.5395	10.214
0.54	10.268
0.5405	10.319
0.541	10.366
0.5415	10.41
0.542	10.451
0.5425	10.489
0.543	10.524
0.5435	10.556
0.544	10.586
0.5445	10.613
0.545	10.638
0.5455	10.66
0.546	10.68
0.5465	10.697
0.547	10.711
0.5475	10.723
0.548	10.733
0.5485	10.739
0.549	10.744
0.5495	10.744
0.55	10.739
0.5505	10.73
0.551	10.716
0.5515	10.697
0.552	10.674
0.5525	10.645
0.553	10.612
0.5535	10.574
0.554	10.531
0.5545	10.484
0.555	10.431
0.5555	10.374
0.556	10.313
0.5565	10.248
0.557	10.18
0.5575	10.11
0.558	10.036
0.5585	9.9589
0.559	9.879
0.5595	9.796
0.56	9.71
0.5605	9.6209
0.561	9.5288
0.5615	9.4336
0.562	9.3354
0.5625	9.2341
0.563	9.129
0.5635	9.0193
0.564	8.9051
0.5645	8.7863
0.565	8.6629
0.5655	8.535
0.566	8.4026
0.5665	8.2656
0.567	8.124
0.5675	7.9779
0.568	7.8273
0.5685	7.672
0.569	7.5123
0.5695	7.3479
0.57	7.1784
0.5705	7.0037
0.571	6.8238
0.5715	6.6388
0.572	6.4485
0.5725	6.2531
0.573	6.0525
0.5735	5.8467
0.574	5.6358
0.5745	5.4196
0.575	5.1983
0.5755	4.9718
0.576	4.7401
0.5765	4.5043
0.577	4.2656
0.5775	4.024
0.578	3.7796
0.5785	3.5323
0.579	3.2822
0.5795	3.0292
0.58	2.7734
0.5805	2.5147
0.581	2.2531
0.5815	1.9887
0.582	1.7214
0.5825	1.4513
0.583	1.1782
0.5835	0.90126
0.584	0.62018
0.5845	0.33498
0.585	0.045661
0.5855	-0.24777
0.586	-0.54532
0.5865	-0.84698
0.587	-1.1528
0.5875	-1.4627
0.588	-1.7767
0.5885	-2.0948
0.589	-2.417
0.5895	-2.7434
0.59	-3.074
0.5905	-3.4089
0.591	-3.7483
0.5915	-4.0921
0.592	-4.4403
0.5925	-4.7929
0.593	-5.1499
0.5935	-5.5112
0.594	-5.877
0.5945	-6.2472
0.595	-6.6218
0.5955	-7.0008
0.596	-7.3842
0.5965	-7.772
0.597	-8.1627
0.5975	-8.5559
0.598	-8.9516
0.5985	-9.3498
0.599	-9.7505
0.5995	-10.154
0.6	-10.559
0.6005	-10.968
0.601	-11.378
0.6015	-11.791
0.602	-12.207
0.6025	-12.625
0.603	-13.046
0.6035	-13.468
0.604	-13.887
0.6045	-14.304
0.605	-14.719
0.6055	-15.131
0.606	-15.54
0.6065	-15.947
0.607	-16.352
0.6075	-16.754
0.608	-17.154
0.6085	-17.551
0.609	-17.946
0.6095	-18.338
0.61	-18.728
0.6105	-19.116
0.611	-19.503
0.6115	-19.89
0.612	-20.275
0.6125	-20.66
0.613	-21.044
0.6135	-21.427
0.614	-21.809
0.6145	-22.19
0.615	-22.57
0.6155	-22.949
0.616	-23.328
0.6165	-23.705
0.617	-24.082
0.6175	-24.462
0.618	-24.845
0.6185	-25.231
0.619	-25.619
0.6195	-26.011
0.62	-26.405
0.6205	-26.802
0.621	-27.202
0.6215	-27.606
0.622	-28.011
0.6225	-28.42
0.623	-28.832
0.6235	-29.246
0.624	-29.662
0.6245	-30.076
0.625	-30.49
0.6255	-30.902
0.626	-31.314
0.6265	-31.725
0.627	-32.135
0.6275	-32.545
0.628	-32.953
0.6285	-33.36
0.629	-33.767
0.6295	-34.173
0.63	-34.578
0.6305	-34.982
0.631	-35.388
0.6315	-35.795
0.632	-36.204
0.6325	-36.615
0.633	-37.028
0.6335	-37.442
0.634	-37.858
0.6345	-38.276
0.635	-38.696
0.6355	-39.117
0.636	-39.54
0.6365	-39.965
0.637	-40.391
0.6375	-40.812
0.638	-41.221
0.6385	-41.616
0.639	-41.998
0.6395	-42.367
0.64	-42.724
0.6405	-43.067
0.641	-43.397
0.6415	-43.715
0.642	-44.019
0.6425	-44.31
0.643	-44.589
0.6435	-44.854
0.644	-45.113
0.6445	-45.421
0.645	-45.792
0.6455	-46.226
0.646	-46.722
0.6465	-47.281
0.647	-47.902
0.6475	-48.586
0.648	-49.333
0.6485	-50.142
0.649	-51.014
0.6495	-51.948
0.65	-52.945
0.6505	-54.005
0.651	-55.079
0.6515	-56.086
0.652	-57.025
0.6525	-57.894
0.653	-58.695
0.6535	-59.428
0.654	-60.092
0.6545	-60.687
0.655	-61.214
0.6555	-61.672
0.656	-62.061
0.6565	-62.382
0.657	-62.634
0.6575	-62.816
0.658	-62.897
0.6585	-62.869
0.659	-62.731
0.6595	-62.482
0.66	-62.124
0.6605	-61.655
0.661	-61.077
0.6615	-60.388
0.662	-59.59
0.6625	-58.681
0.663	-57.663
0.6635	-56.534
0.664	-55.295
0.6645	-54.008
0.665	-52.82
0.6655	-51.739
0.666	-50.765
0.6665	-49.898
0.667	-49.138
0.6675	-48.484
0.668	-47.938
0.6685	-47.498
0.669	-47.165
0.6695	-46.939
0.67	-46.819
0.6705	-46.807
0.671	-46.898
0.6715	-46.994
0.672	-47.044
0.6725	-47.05
0.673	-47.011
0.6735	-46.927
0.674	-46.798
0.6745	-46.624
0.675	-46.405
0.6755	-46.142
0.676	-45.833
0.6765	-45.48
0.677	-45.081
0.6775	-44.638
0.678	-44.162
0.6785	-43.696
0.679	-43.243
0.6795	-42.804
0.68	-42.378
0.6805	-41.965
0.681	-41.566
0.6815	-41.181
0.682	-40.809
0.6825	-40.45
0.683	-40.105
0.6835	-39.774
0.684	-39.456
0.6845	-39.151
0.685	-38.848
0.6855	-38.538
0.686	-38.221
0.6865	-37.897
0.687	-37.566
0.6875	-37.228
0.688	-36.883
0.6885	-36.531
0.689	-36.172
0.6895	-35.806
0.69	-35.433
0.6905	-35.054
0.691	-34.667
0.6915	-34.272
0.692	-33.866
0.6925	-33.447
0.693	-33.015
0.6935	-32.57
0.694	-32.113
0.6945	-31.643
0.695	-31.16
0.6955	-30.665
0.696	-30.157
0.6965	-29.636
0.697	-29.103
0.6975	-28.557
0.698	-27.998
0.6985	-27.438
0.699	-26.887
0.6995	-26.346
0.7	-25.814
0.7005	-25.292
0.701	-24.78
0.7015	-24.278
0.702	-23.785
0.7025	-23.302
0.703	-22.829
0.7035	-22.365
0.704	-21.912
0.7045	-21.467
0.705	-21.031
0.7055	-20.591
0.706	-20.143
0.7065	-19.689
0.707	-19.227
0.7075	-18.757
0.708	-18.281
0.7085	-17.797
0.709	-17.306
0.7095	-16.808
0.71	-16.303
0.7105	-15.791
0.711	-15.271
0.7115	-14.744
0.712	-14.219
0.7125	-13.71
0.713	-13.218
0.7135	-12.742
0.714	-12.282
0.7145	-11.839
0.715	-11.413
0.7155	-11.003
0.716	-10.609
0.7165	-10.232
0.717	-9.8706
0.7175	-9.5262
0.718	-9.1982
0.7185	-8.8857
0.719	-8.576
0.7195	-8.265
0.72	-7.9528
0.7205	-7.6393
0.721	-7.3245
0.7215	-7.0085
0.722	-6.6911
0.7225	-6.3725
0.723	-6.0527
0.7235	-5.7315
0.724	-5.4091
0.7245	-5.0854
0.725	-4.7605
0.7255	-4.4363
0.726	-4.1176
0.7265	-3.8044
0.727	-3.497
0.7275	-3.1951
0.728	-2.8989
0.7285	-2.6083
0.729	-2.3233
0.7295	-2.044
0.73	-1.7703
0.7305	-1.5022
0.731	-1.2398
0.7315	-0.98302
0.732	-0.73171
0.7325	-0.48207
0.733	-0.23231
0.7335	0.017562
0.734	0.26755
0.7345	0.51765
0.735	0.76787
0.7355	1.0182
0.736	1.2686
0.7365	1.5192
0.737	1.7699
0.7375	2.0207
0.738	2.2716
0.7385	2.5226
0.739	2.7729
0.7395	3.0196
0.74	3.2624
0.7405	3.5015
0.741	3.7367
0.7415	3.9681
0.742	4.1956
0.7425	4.4194
0.743	4.6393
0.7435	4.8554
0.744	5.0677
0.7445	5.2761
0.745	5.4808
0.7455	5.6816
0.746	5.8822
0.7465	6.085
0.747	6.2898
0.7475	6.4969
0.748	6.706
0.7485	6.9173
0.749	7.1307
0.7495	7.3462
0.75	7.5639
0.7505	7.7837
0.751	8.0057
0.7515	8.2297
0.752	8.456
0.7525	8.6838
0.753	8.9106
0.7535	9.136
0.754	9.3602
0.7545	9.5829
0.755	9.8044
0.7555	10.024
0.756	10.243
0.7565	10.461
0.757	10.677
0.7575	10.891
0.758	11.105
0.7585	11.317
0.759	11.527
