# Supplementary material for: Assessment of transmitral and left atrial appendage flow rate from cardiac 4D-CT
Source: Commun Med (Lond). 2023 Feb 11;3:22. doi: 10.1038/s43856-023-00252-6 (PMC9922288; doi:10.1038/s43856-023-00252-6)
Supplement: Supplementary file 4 — Supplementary Data 1 [file 43856_2023_252_MOESM4_ESM.zip › SupplementaryData1/Figure5_LAAflow/LAAflow_Subject4MR.csv]

0	0.0205479452054795	0.0410958904109589	0.0616438356164384	0.0821917808219178	0.102739726027397	0.123287671232877	0.143835616438356	0.164383561643836	0.184931506849315	0.205479452054795	0.226027397260274	0.246575342465753	0.267123287671233	0.287671232876712	0.308219178082192	0.328767123287671	0.349315068493151	0.36986301369863	0.39041095890411	0.410958904109589	0.431506849315068	0.452054794520548	0.472602739726027	0.493150684931507	0.513698630136986	0.534246575342466	0.554794520547945	0.575342465753425	0.595890410958904	0.616438356164384	0.636986301369863	0.657534246575342	0.678082191780822	0.698630136986301	0.719178082191781	0.73972602739726	0.76027397260274	0.780821917808219	0.801369863013699	0.821917808219178
20.403222126242	16.5116342322275	13.7444855929629	9.96123422285266	5.61273877048672	3.07917390621196	3.78949529939469	6.2579370788627	6.95126856180167	7.37069080522374	6.12967694109672	5.40694451838424	3.87889392671418	3.48466220177919	3.13083772055937	2.1819533151737	0.389636558717313	-1.14021293057487	-3.85683726178954	-6.38843049473893	-7.87812928810817	-7.78674724161018	-7.24199595063446	-5.86225020023437	-1.23062208343422	4.35034799546264	6.76112528457876	7.52383955225752	9.96857794610988	7.73903685980252	-6.48355403059865	-24.6116783819247	-43.0244560731809	-46.193156110522	-30.6234373545305	-11.0138736092566	5.87726742355024	16.3309144613213	16.0029643848826	19.0922570710622	25.2469184535122
