# Supplementary material for: Assessment of transmitral and left atrial appendage flow rate from cardiac 4D-CT
Source: Commun Med (Lond). 2023 Feb 11;3:22. doi: 10.1038/s43856-023-00252-6 (PMC9922288; doi:10.1038/s43856-023-00252-6)
Supplement: Supplementary file 4 — Supplementary Data 1 [file 43856_2023_252_MOESM4_ESM.zip › SupplementaryData1/Figure5_LAAflow/LAAflow_Subject5CT.csv]

0	-2.8621
0.0005	-2.6993
0.001	-2.5376
0.0015	-2.377
0.002	-2.2175
0.0025	-2.0591
0.003	-1.9018
0.0035	-1.7456
0.004	-1.5905
0.0045	-1.4365
0.005	-1.2837
0.0055	-1.1319
0.006	-0.98118
0.0065	-0.8316
0.007	-0.68311
0.0075	-0.53573
0.008	-0.38944
0.0085	-0.24426
0.009	-0.10018
0.0095	0.042799
0.01	0.18468
0.0105	0.32546
0.011	0.46513
0.0115	0.60379
0.012	0.74168
0.0125	0.87881
0.013	1.0152
0.0135	1.1508
0.014	1.2857
0.0145	1.4198
0.015	1.5532
0.0155	1.6858
0.016	1.8177
0.0165	1.9488
0.017	2.0791
0.0175	2.2087
0.018	2.3376
0.0185	2.4657
0.019	2.593
0.0195	2.7196
0.02	2.8455
0.0205	2.9706
0.021	3.0949
0.0215	3.2185
0.022	3.3413
0.0225	3.4634
0.023	3.5848
0.0235	3.7057
0.024	3.8259
0.0245	3.9454
0.025	4.0644
0.0255	4.1827
0.026	4.3005
0.0265	4.4176
0.027	4.5341
0.0275	4.6499
0.028	4.7652
0.0285	4.8798
0.029	4.9938
0.0295	5.1072
0.03	5.22
0.0305	5.3321
0.031	5.4436
0.0315	5.5546
0.032	5.6648
0.0325	5.7745
0.033	5.8836
0.0335	5.992
0.034	6.1
0.0345	6.2078
0.035	6.3153
0.0355	6.4226
0.036	6.5297
0.0365	6.6365
0.037	6.7431
0.0375	6.8495
0.038	6.9556
0.0385	7.0614
0.039	7.1671
0.0395	7.2725
0.04	7.3776
0.0405	7.4825
0.041	7.5872
0.0415	7.6916
0.042	7.7958
0.0425	7.8998
0.043	8.0035
0.0435	8.107
0.044	8.2102
0.0445	8.3132
0.045	8.4159
0.0455	8.5182
0.046	8.62
0.0465	8.7214
0.047	8.8223
0.0475	8.9227
0.048	9.0228
0.0485	9.1223
0.049	9.2214
0.0495	9.3201
0.05	9.4183
0.0505	9.516
0.051	9.6133
0.0515	9.7102
0.052	9.8066
0.0525	9.9026
0.053	9.9981
0.0535	10.093
0.054	10.188
0.0545	10.282
0.055	10.376
0.0555	10.469
0.056	10.562
0.0565	10.654
0.057	10.745
0.0575	10.836
0.058	10.927
0.0585	11.016
0.059	11.105
0.0595	11.194
0.06	11.281
0.0605	11.369
0.061	11.455
0.0615	11.541
0.062	11.626
0.0625	11.711
0.063	11.795
0.0635	11.878
0.064	11.961
0.0645	12.043
0.065	12.125
0.0655	12.206
0.066	12.286
0.0665	12.366
0.067	12.445
0.0675	12.523
0.068	12.601
0.0685	12.677
0.069	12.754
0.0695	12.829
0.07	12.904
0.0705	12.978
0.071	13.051
0.0715	13.123
0.072	13.195
0.0725	13.266
0.073	13.336
0.0735	13.406
0.074	13.475
0.0745	13.543
0.075	13.61
0.0755	13.677
0.076	13.742
0.0765	13.808
0.077	13.872
0.0775	13.936
0.078	13.999
0.0785	14.061
0.079	14.122
0.0795	14.182
0.08	14.241
0.0805	14.3
0.081	14.357
0.0815	14.413
0.082	14.469
0.0825	14.523
0.083	14.576
0.0835	14.629
0.084	14.68
0.0845	14.73
0.085	14.78
0.0855	14.828
0.086	14.876
0.0865	14.922
0.087	14.968
0.0875	15.012
0.088	15.056
0.0885	15.098
0.089	15.14
0.0895	15.18
0.09	15.221
0.0905	15.262
0.091	15.302
0.0915	15.343
0.092	15.384
0.0925	15.424
0.093	15.465
0.0935	15.506
0.094	15.547
0.0945	15.588
0.095	15.628
0.0955	15.669
0.096	15.71
0.0965	15.751
0.097	15.792
0.0975	15.834
0.098	15.875
0.0985	15.916
0.099	15.957
0.0995	15.998
0.1	16.039
0.1005	16.081
0.101	16.122
0.1015	16.163
0.102	16.205
0.1025	16.247
0.103	16.288
0.1035	16.33
0.104	16.372
0.1045	16.414
0.105	16.456
0.1055	16.498
0.106	16.541
0.1065	16.583
0.107	16.626
0.1075	16.668
0.108	16.711
0.1085	16.753
0.109	16.796
0.1095	16.839
0.11	16.882
0.1105	16.925
0.111	16.969
0.1115	17.012
0.112	17.055
0.1125	17.099
0.113	17.142
0.1135	17.185
0.114	17.229
0.1145	17.272
0.115	17.315
0.1155	17.359
0.116	17.402
0.1165	17.445
0.117	17.489
0.1175	17.532
0.118	17.575
0.1185	17.618
0.119	17.662
0.1195	17.705
0.12	17.748
0.1205	17.791
0.121	17.834
0.1215	17.878
0.122	17.921
0.1225	17.964
0.123	18.007
0.1235	18.05
0.124	18.093
0.1245	18.136
0.125	18.179
0.1255	18.223
0.126	18.266
0.1265	18.309
0.127	18.352
0.1275	18.394
0.128	18.437
0.1285	18.48
0.129	18.523
0.1295	18.566
0.13	18.609
0.1305	18.652
0.131	18.694
0.1315	18.737
0.132	18.78
0.1325	18.823
0.133	18.865
0.1335	18.908
0.134	18.951
0.1345	18.993
0.135	19.036
0.1355	19.079
0.136	19.121
0.1365	19.164
0.137	19.207
0.1375	19.249
0.138	19.292
0.1385	19.334
0.139	19.377
0.1395	19.42
0.14	19.462
0.1405	19.505
0.141	19.547
0.1415	19.59
0.142	19.632
0.1425	19.675
0.143	19.717
0.1435	19.76
0.144	19.803
0.1445	19.845
0.145	19.888
0.1455	19.93
0.146	19.973
0.1465	20.015
0.147	20.057
0.1475	20.099
0.148	20.142
0.1485	20.184
0.149	20.226
0.1495	20.268
0.15	20.31
0.1505	20.352
0.151	20.393
0.1515	20.435
0.152	20.477
0.1525	20.519
0.153	20.56
0.1535	20.602
0.154	20.643
0.1545	20.684
0.155	20.726
0.1555	20.767
0.156	20.808
0.1565	20.849
0.157	20.891
0.1575	20.932
0.158	20.973
0.1585	21.014
0.159	21.055
0.1595	21.096
0.16	21.138
0.1605	21.179
0.161	21.22
0.1615	21.261
0.162	21.302
0.1625	21.344
0.163	21.385
0.1635	21.426
0.164	21.467
0.1645	21.509
0.165	21.55
0.1655	21.591
0.166	21.632
0.1665	21.674
0.167	21.715
0.1675	21.756
0.168	21.797
0.1685	21.839
0.169	21.88
0.1695	21.922
0.17	21.963
0.1705	22.005
0.171	22.046
0.1715	22.088
0.172	22.13
0.1725	22.171
0.173	22.213
0.1735	22.255
0.174	22.297
0.1745	22.339
0.175	22.381
0.1755	22.423
0.176	22.465
0.1765	22.507
0.177	22.549
0.1775	22.591
0.178	22.633
0.1785	22.676
0.179	22.718
0.1795	22.76
0.18	22.801
0.1805	22.842
0.181	22.883
0.1815	22.924
0.182	22.964
0.1825	23.003
0.183	23.043
0.1835	23.082
0.184	23.121
0.1845	23.159
0.185	23.197
0.1855	23.235
0.186	23.272
0.1865	23.309
0.187	23.346
0.1875	23.382
0.188	23.418
0.1885	23.454
0.189	23.489
0.1895	23.524
0.19	23.559
0.1905	23.593
0.191	23.627
0.1915	23.66
0.192	23.693
0.1925	23.726
0.193	23.758
0.1935	23.79
0.194	23.821
0.1945	23.852
0.195	23.883
0.1955	23.913
0.196	23.943
0.1965	23.972
0.197	24.001
0.1975	24.03
0.198	24.058
0.1985	24.086
0.199	24.114
0.1995	24.141
0.2	24.167
0.2005	24.194
0.201	24.219
0.2015	24.245
0.202	24.27
0.2025	24.294
0.203	24.319
0.2035	24.342
0.204	24.365
0.2045	24.388
0.205	24.411
0.2055	24.432
0.206	24.454
0.2065	24.475
0.207	24.495
0.2075	24.516
0.208	24.535
0.2085	24.554
0.209	24.573
0.2095	24.592
0.21	24.61
0.2105	24.627
0.211	24.644
0.2115	24.661
0.212	24.677
0.2125	24.692
0.213	24.708
0.2135	24.722
0.214	24.736
0.2145	24.75
0.215	24.763
0.2155	24.775
0.216	24.788
0.2165	24.799
0.217	24.81
0.2175	24.82
0.218	24.83
0.2185	24.84
0.219	24.849
0.2195	24.857
0.22	24.865
0.2205	24.872
0.221	24.879
0.2215	24.886
0.222	24.891
0.2225	24.897
0.223	24.901
0.2235	24.906
0.224	24.909
0.2245	24.912
0.225	24.915
0.2255	24.916
0.226	24.918
0.2265	24.918
0.227	24.918
0.2275	24.918
0.228	24.916
0.2285	24.915
0.229	24.912
0.2295	24.909
0.23	24.905
0.2305	24.901
0.231	24.896
0.2315	24.891
0.232	24.885
0.2325	24.878
0.233	24.871
0.2335	24.863
0.234	24.854
0.2345	24.845
0.235	24.835
0.2355	24.825
0.236	24.814
0.2365	24.802
0.237	24.789
0.2375	24.775
0.238	24.761
0.2385	24.746
0.239	24.73
0.2395	24.714
0.24	24.697
0.2405	24.679
0.241	24.66
0.2415	24.641
0.242	24.62
0.2425	24.6
0.243	24.578
0.2435	24.556
0.244	24.532
0.2445	24.509
0.245	24.484
0.2455	24.459
0.246	24.433
0.2465	24.406
0.247	24.378
0.2475	24.35
0.248	24.32
0.2485	24.29
0.249	24.259
0.2495	24.228
0.25	24.195
0.2505	24.162
0.251	24.128
0.2515	24.094
0.252	24.058
0.2525	24.022
0.253	23.985
0.2535	23.947
0.254	23.908
0.2545	23.869
0.255	23.828
0.2555	23.787
0.256	23.745
0.2565	23.703
0.257	23.659
0.2575	23.615
0.258	23.57
0.2585	23.523
0.259	23.476
0.2595	23.427
0.26	23.378
0.2605	23.328
0.261	23.276
0.2615	23.224
0.262	23.17
0.2625	23.116
0.263	23.061
0.2635	23.004
0.264	22.947
0.2645	22.889
0.265	22.829
0.2655	22.769
0.266	22.708
0.2665	22.646
0.267	22.582
0.2675	22.518
0.268	22.453
0.2685	22.387
0.269	22.321
0.2695	22.256
0.27	22.19
0.2705	22.124
0.271	22.058
0.2715	21.992
0.272	21.925
0.2725	21.859
0.273	21.792
0.2735	21.726
0.274	21.659
0.2745	21.592
0.275	21.525
0.2755	21.458
0.276	21.391
0.2765	21.324
0.277	21.257
0.2775	21.19
0.278	21.122
0.2785	21.054
0.279	20.987
0.2795	20.919
0.28	20.851
0.2805	20.784
0.281	20.716
0.2815	20.649
0.282	20.581
0.2825	20.514
0.283	20.447
0.2835	20.38
0.284	20.313
0.2845	20.246
0.285	20.179
0.2855	20.112
0.286	20.045
0.2865	19.979
0.287	19.912
0.2875	19.845
0.288	19.779
0.2885	19.713
0.289	19.646
0.2895	19.58
0.29	19.514
0.2905	19.448
0.291	19.382
0.2915	19.316
0.292	19.25
0.2925	19.184
0.293	19.118
0.2935	19.053
0.294	18.987
0.2945	18.922
0.295	18.856
0.2955	18.791
0.296	18.726
0.2965	18.66
0.297	18.595
0.2975	18.53
0.298	18.465
0.2985	18.4
0.299	18.336
0.2995	18.271
0.3	18.206
0.3005	18.142
0.301	18.077
0.3015	18.013
0.302	17.948
0.3025	17.884
0.303	17.82
0.3035	17.757
0.304	17.693
0.3045	17.629
0.305	17.566
0.3055	17.503
0.306	17.44
0.3065	17.377
0.307	17.314
0.3075	17.252
0.308	17.19
0.3085	17.127
0.309	17.065
0.3095	17.004
0.31	16.942
0.3105	16.88
0.311	16.819
0.3115	16.758
0.312	16.697
0.3125	16.636
0.313	16.575
0.3135	16.514
0.314	16.454
0.3145	16.394
0.315	16.334
0.3155	16.274
0.316	16.214
0.3165	16.155
0.317	16.095
0.3175	16.036
0.318	15.977
0.3185	15.918
0.319	15.86
0.3195	15.801
0.32	15.743
0.3205	15.685
0.321	15.627
0.3215	15.569
0.322	15.512
0.3225	15.454
0.323	15.397
0.3235	15.34
0.324	15.283
0.3245	15.227
0.325	15.17
0.3255	15.114
0.326	15.058
0.3265	15.003
0.327	14.948
0.3275	14.892
0.328	14.838
0.3285	14.783
0.329	14.729
0.3295	14.675
0.33	14.621
0.3305	14.568
0.331	14.514
0.3315	14.461
0.332	14.409
0.3325	14.356
0.333	14.304
0.3335	14.252
0.334	14.2
0.3345	14.149
0.335	14.098
0.3355	14.047
0.336	13.996
0.3365	13.946
0.337	13.896
0.3375	13.846
0.338	13.796
0.3385	13.747
0.339	13.698
0.3395	13.649
0.34	13.601
0.3405	13.552
0.341	13.504
0.3415	13.457
0.342	13.409
0.3425	13.362
0.343	13.315
0.3435	13.268
0.344	13.222
0.3445	13.176
0.345	13.13
0.3455	13.084
0.346	13.039
0.3465	12.994
0.347	12.95
0.3475	12.905
0.348	12.862
0.3485	12.818
0.349	12.775
0.3495	12.733
0.35	12.69
0.3505	12.649
0.351	12.607
0.3515	12.566
0.352	12.525
0.3525	12.485
0.353	12.445
0.3535	12.406
0.354	12.367
0.3545	12.328
0.355	12.29
0.3555	12.252
0.356	12.215
0.3565	12.177
0.357	12.141
0.3575	12.104
0.358	12.067
0.3585	12.03
0.359	11.992
0.3595	11.953
0.36	11.914
0.3605	11.875
0.361	11.835
0.3615	11.794
0.362	11.753
0.3625	11.712
0.363	11.67
0.3635	11.628
0.364	11.585
0.3645	11.541
0.365	11.497
0.3655	11.453
0.366	11.408
0.3665	11.362
0.367	11.316
0.3675	11.27
0.368	11.223
0.3685	11.175
0.369	11.127
0.3695	11.079
0.37	11.029
0.3705	10.979
0.371	10.929
0.3715	10.877
0.372	10.825
0.3725	10.772
0.373	10.719
0.3735	10.665
0.374	10.611
0.3745	10.555
0.375	10.499
0.3755	10.443
0.376	10.386
0.3765	10.328
0.377	10.269
0.3775	10.21
0.378	10.15
0.3785	10.09
0.379	10.028
0.3795	9.9665
0.38	9.9041
0.3805	9.8411
0.381	9.7774
0.3815	9.7132
0.382	9.6484
0.3825	9.583
0.383	9.517
0.3835	9.4504
0.384	9.3832
0.3845	9.3154
0.385	9.2471
0.3855	9.1781
0.386	9.1086
0.3865	9.0384
0.387	8.9677
0.3875	8.8963
0.388	8.8244
0.3885	8.7519
0.389	8.6788
0.3895	8.605
0.39	8.5307
0.3905	8.4558
0.391	8.3803
0.3915	8.3042
0.392	8.2275
0.3925	8.1501
0.393	8.0721
0.3935	7.9935
0.394	7.9143
0.3945	7.8344
0.395	7.7539
0.3955	7.6728
0.396	7.5911
0.3965	7.5087
0.397	7.4258
0.3975	7.3422
0.398	7.2579
0.3985	7.1731
0.399	7.0876
0.3995	7.0015
0.4	6.9148
0.4005	6.8275
0.401	6.7395
0.4015	6.6509
0.402	6.5617
0.4025	6.4719
0.403	6.3815
0.4035	6.2906
0.404	6.199
0.4045	6.1068
0.405	6.0141
0.4055	5.9208
0.406	5.8269
0.4065	5.7323
0.407	5.6372
0.4075	5.5416
0.408	5.4453
0.4085	5.3484
0.409	5.251
0.4095	5.1529
0.41	5.0543
0.4105	4.9551
0.411	4.8553
0.4115	4.7549
0.412	4.6539
0.4125	4.5523
0.413	4.4502
0.4135	4.3474
0.414	4.2441
0.4145	4.1402
0.415	4.0357
0.4155	3.9306
0.416	3.8249
0.4165	3.7186
0.417	3.6118
0.4175	3.5043
0.418	3.3963
0.4185	3.2877
0.419	3.1785
0.4195	3.0687
0.42	2.9583
0.4205	2.8473
0.421	2.7358
0.4215	2.6236
0.422	2.5109
0.4225	2.3976
0.423	2.2837
0.4235	2.1692
0.424	2.0541
0.4245	1.9385
0.425	1.8223
0.4255	1.7056
0.426	1.5884
0.4265	1.4707
0.427	1.3525
0.4275	1.2337
0.428	1.1144
0.4285	0.99465
0.429	0.87434
0.4295	0.75351
0.43	0.63216
0.4305	0.51029
0.431	0.3879
0.4315	0.265
0.432	0.14158
0.4325	0.017634
0.433	-0.10683
0.4335	-0.23181
0.434	-0.3573
0.4345	-0.48332
0.435	-0.60985
0.4355	-0.73691
0.436	-0.86452
0.4365	-0.9927
0.437	-1.1214
0.4375	-1.2507
0.438	-1.3806
0.4385	-1.511
0.439	-1.6419
0.4395	-1.7735
0.44	-1.9056
0.4405	-2.0382
0.441	-2.1714
0.4415	-2.3052
0.442	-2.4395
0.4425	-2.5744
0.443	-2.7098
0.4435	-2.8458
0.444	-2.9824
0.4445	-3.1195
0.445	-3.2572
0.4455	-3.3954
0.446	-3.5342
0.4465	-3.6736
0.447	-3.813
0.4475	-3.9523
0.448	-4.0913
0.4485	-4.2302
0.449	-4.3689
0.4495	-4.5074
0.45	-4.6457
0.4505	-4.7838
0.451	-4.9217
0.4515	-5.0595
0.452	-5.197
0.4525	-5.3344
0.453	-5.4716
0.4535	-5.6086
0.454	-5.7454
0.4545	-5.882
0.455	-6.0184
0.4555	-6.1546
0.456	-6.2907
0.4565	-6.4265
0.457	-6.5622
0.4575	-6.6977
0.458	-6.8329
0.4585	-6.9678
0.459	-7.1023
0.4595	-7.2364
0.46	-7.3702
0.4605	-7.5036
0.461	-7.6367
0.4615	-7.7694
0.462	-7.9017
0.4625	-8.0337
0.463	-8.1653
0.4635	-8.2965
0.464	-8.4274
0.4645	-8.5579
0.465	-8.688
0.4655	-8.8178
0.466	-8.9473
0.4665	-9.0763
0.467	-9.205
0.4675	-9.3334
0.468	-9.4613
0.4685	-9.5889
0.469	-9.7162
0.4695	-9.8431
0.47	-9.9696
0.4705	-10.096
0.471	-10.221
0.4715	-10.347
0.472	-10.472
0.4725	-10.596
0.473	-10.721
0.4735	-10.844
0.474	-10.968
0.4745	-11.091
0.475	-11.214
0.4755	-11.336
0.476	-11.458
0.4765	-11.58
0.477	-11.701
0.4775	-11.822
0.478	-11.942
0.4785	-12.062
0.479	-12.182
0.4795	-12.301
0.48	-12.42
0.4805	-12.539
0.481	-12.657
0.4815	-12.774
0.482	-12.892
0.4825	-13.008
0.483	-13.125
0.4835	-13.241
0.484	-13.356
0.4845	-13.471
0.485	-13.586
0.4855	-13.7
0.486	-13.813
0.4865	-13.927
0.487	-14.039
0.4875	-14.152
0.488	-14.264
0.4885	-14.375
0.489	-14.486
0.4895	-14.597
0.49	-14.707
0.4905	-14.816
0.491	-14.926
0.4915	-15.034
0.492	-15.143
0.4925	-15.25
0.493	-15.358
0.4935	-15.464
0.494	-15.571
0.4945	-15.676
0.495	-15.782
0.4955	-15.886
0.496	-15.991
0.4965	-16.094
0.497	-16.197
0.4975	-16.3
0.498	-16.402
0.4985	-16.504
0.499	-16.605
0.4995	-16.706
0.5	-16.806
0.5005	-16.906
0.501	-17.005
0.5015	-17.103
0.502	-17.201
0.5025	-17.299
0.503	-17.396
0.5035	-17.493
0.504	-17.589
0.5045	-17.684
0.505	-17.779
0.5055	-17.874
0.506	-17.967
0.5065	-18.061
0.507	-18.154
0.5075	-18.246
0.508	-18.338
0.5085	-18.429
0.509	-18.52
0.5095	-18.61
0.51	-18.7
0.5105	-18.789
0.511	-18.877
0.5115	-18.965
0.512	-19.053
0.5125	-19.14
0.513	-19.226
0.5135	-19.312
0.514	-19.398
0.5145	-19.482
0.515	-19.566
0.5155	-19.65
0.516	-19.732
0.5165	-19.814
0.517	-19.896
0.5175	-19.977
0.518	-20.057
0.5185	-20.136
0.519	-20.215
0.5195	-20.293
0.52	-20.371
0.5205	-20.448
0.521	-20.524
0.5215	-20.6
0.522	-20.674
0.5225	-20.749
0.523	-20.822
0.5235	-20.895
0.524	-20.968
0.5245	-21.039
0.525	-21.11
0.5255	-21.181
0.526	-21.251
0.5265	-21.321
0.527	-21.39
0.5275	-21.458
0.528	-21.527
0.5285	-21.594
0.529	-21.661
0.5295	-21.728
0.53	-21.794
0.5305	-21.86
0.531	-21.925
0.5315	-21.99
0.532	-22.054
0.5325	-22.118
0.533	-22.181
0.5335	-22.243
0.534	-22.306
0.5345	-22.367
0.535	-22.429
0.5355	-22.489
0.536	-22.549
0.5365	-22.608
0.537	-22.664
0.5375	-22.719
0.538	-22.771
0.5385	-22.822
0.539	-22.871
0.5395	-22.919
0.54	-22.964
0.5405	-23.007
0.541	-23.049
0.5415	-23.089
0.542	-23.127
0.5425	-23.163
0.543	-23.197
0.5435	-23.23
0.544	-23.26
0.5445	-23.289
0.545	-23.316
0.5455	-23.341
0.546	-23.364
0.5465	-23.385
0.547	-23.405
0.5475	-23.422
0.548	-23.438
0.5485	-23.452
0.549	-23.464
0.5495	-23.474
0.55	-23.482
0.5505	-23.489
0.551	-23.493
0.5515	-23.496
0.552	-23.497
0.5525	-23.496
0.553	-23.493
0.5535	-23.489
0.554	-23.482
0.5545	-23.474
0.555	-23.464
0.5555	-23.452
0.556	-23.438
0.5565	-23.422
0.557	-23.404
0.5575	-23.385
0.558	-23.364
0.5585	-23.341
0.559	-23.316
0.5595	-23.29
0.56	-23.263
0.5605	-23.234
0.561	-23.203
0.5615	-23.171
0.562	-23.138
0.5625	-23.103
0.563	-23.066
0.5635	-23.028
0.564	-22.989
0.5645	-22.948
0.565	-22.905
0.5655	-22.861
0.566	-22.816
0.5665	-22.769
0.567	-22.72
0.5675	-22.671
0.568	-22.619
0.5685	-22.566
0.569	-22.512
0.5695	-22.456
0.57	-22.399
0.5705	-22.34
0.571	-22.28
0.5715	-22.219
0.572	-22.157
0.5725	-22.094
0.573	-22.029
0.5735	-21.963
0.574	-21.895
0.5745	-21.827
0.575	-21.757
0.5755	-21.685
0.576	-21.613
0.5765	-21.539
0.577	-21.464
0.5775	-21.388
0.578	-21.31
0.5785	-21.232
0.579	-21.151
0.5795	-21.07
0.58	-20.987
0.5805	-20.903
0.581	-20.818
0.5815	-20.732
0.582	-20.645
0.5825	-20.557
0.583	-20.467
0.5835	-20.377
0.584	-20.285
0.5845	-20.193
0.585	-20.099
0.5855	-20.004
0.586	-19.908
0.5865	-19.811
0.587	-19.713
0.5875	-19.614
0.588	-19.513
0.5885	-19.412
0.589	-19.309
0.5895	-19.206
0.59	-19.101
0.5905	-18.995
0.591	-18.888
0.5915	-18.781
0.592	-18.672
0.5925	-18.562
0.593	-18.451
0.5935	-18.339
0.594	-18.226
0.5945	-18.112
0.595	-17.997
0.5955	-17.881
0.596	-17.765
0.5965	-17.647
0.597	-17.528
0.5975	-17.408
0.598	-17.288
0.5985	-17.166
0.599	-17.043
0.5995	-16.92
0.6	-16.795
0.6005	-16.669
0.601	-16.543
0.6015	-16.415
0.602	-16.287
0.6025	-16.157
0.603	-16.027
0.6035	-15.895
0.604	-15.763
0.6045	-15.63
0.605	-15.496
0.6055	-15.361
0.606	-15.226
0.6065	-15.089
0.607	-14.952
0.6075	-14.814
0.608	-14.675
0.6085	-14.535
0.609	-14.394
0.6095	-14.252
0.61	-14.11
0.6105	-13.967
0.611	-13.822
0.6115	-13.677
0.612	-13.532
0.6125	-13.385
0.613	-13.237
0.6135	-13.089
0.614	-12.939
0.6145	-12.789
0.615	-12.638
0.6155	-12.485
0.616	-12.332
0.6165	-12.177
0.617	-12.022
0.6175	-11.865
0.618	-11.707
0.6185	-11.548
0.619	-11.389
0.6195	-11.228
0.62	-11.066
0.6205	-10.903
0.621	-10.739
0.6215	-10.574
0.622	-10.408
0.6225	-10.24
0.623	-10.072
0.6235	-9.9028
0.624	-9.7324
0.6245	-9.561
0.625	-9.3885
0.6255	-9.216
0.626	-9.0443
0.6265	-8.8736
0.627	-8.7038
0.6275	-8.5349
0.628	-8.367
0.6285	-8.1999
0.629	-8.0337
0.6295	-7.8685
0.63	-7.7042
0.6305	-7.5408
0.631	-7.3782
0.6315	-7.2167
0.632	-7.056
0.6325	-6.8962
0.633	-6.7373
0.6335	-6.5794
0.634	-6.4224
0.6345	-6.2662
0.635	-6.111
0.6355	-5.9567
0.636	-5.8033
0.6365	-5.651
0.637	-5.4999
0.6375	-5.3502
0.638	-5.2019
0.6385	-5.0549
0.639	-4.9093
0.6395	-4.765
0.64	-4.6221
0.6405	-4.4805
0.641	-4.3403
0.6415	-4.2015
0.642	-4.064
0.6425	-3.9278
0.643	-3.793
0.6435	-3.6595
0.644	-3.5275
0.6445	-3.3967
0.645	-3.2673
0.6455	-3.1393
0.646	-3.0126
0.6465	-2.8873
0.647	-2.7633
0.6475	-2.6407
0.648	-2.5192
0.6485	-2.3988
0.649	-2.2795
0.6495	-2.1612
0.65	-2.0441
0.6505	-1.9281
0.651	-1.8132
0.6515	-1.6993
0.652	-1.5866
0.6525	-1.4749
0.653	-1.3643
0.6535	-1.2549
0.654	-1.1465
0.6545	-1.0392
0.655	-0.93299
0.6555	-0.82788
0.656	-0.72387
0.6565	-0.62095
0.657	-0.51912
0.6575	-0.41838
0.658	-0.31874
0.6585	-0.22019
0.659	-0.12274
0.6595	-0.026385
0.66	0.068863
0.6605	0.16301
0.661	0.25605
0.6615	0.34799
0.662	0.43883
0.6625	0.52856
0.663	0.61719
0.6635	0.70472
0.664	0.79115
0.6645	0.87647
0.665	0.96069
0.6655	1.0438
0.666	1.1258
0.6665	1.2067
0.667	1.2865
0.6675	1.3652
0.668	1.4429
0.6685	1.5194
0.669	1.5948
0.6695	1.669
0.67	1.7423
0.6705	1.8144
0.671	1.8855
0.6715	1.9555
0.672	2.0245
0.6725	2.0923
0.673	2.1592
0.6735	2.225
0.674	2.2897
0.6745	2.3533
0.675	2.4159
0.6755	2.4774
0.676	2.5379
0.6765	2.5973
0.677	2.6557
0.6775	2.713
0.678	2.7692
0.6785	2.8244
0.679	2.8785
0.6795	2.9315
0.68	2.9835
0.6805	3.0344
0.681	3.0843
0.6815	3.133
0.682	3.1806
0.6825	3.2272
0.683	3.2726
0.6835	3.3168
0.684	3.36
0.6845	3.402
0.685	3.443
0.6855	3.4828
0.686	3.5215
0.6865	3.559
0.687	3.5955
0.6875	3.6308
0.688	3.665
0.6885	3.6981
0.689	3.7301
0.6895	3.761
0.69	3.7907
0.6905	3.8194
0.691	3.8469
0.6915	3.8733
0.692	3.8986
0.6925	3.9228
0.693	3.9458
0.6935	3.9678
0.694	3.9887
0.6945	4.0085
0.695	4.0273
0.6955	4.0449
0.696	4.0614
0.6965	4.0769
0.697	4.0912
0.6975	4.1045
0.698	4.1167
0.6985	4.1277
0.699	4.1377
0.6995	4.1466
0.7	4.1544
0.7005	4.1611
0.701	4.1668
0.7015	4.1713
0.702	4.1747
0.7025	4.1771
0.703	4.1783
0.7035	4.1784
0.704	4.1772
0.7045	4.1748
0.705	4.171
0.7055	4.166
0.706	4.1596
0.7065	4.152
0.707	4.143
0.7075	4.1328
0.708	4.1213
0.7085	4.1084
0.709	4.0943
0.7095	4.0789
0.71	4.0622
0.7105	4.0442
0.711	4.025
0.7115	4.0044
0.712	3.9825
0.7125	3.9594
0.713	3.9349
0.7135	3.9092
0.714	3.8821
0.7145	3.8539
0.715	3.8253
0.7155	3.7966
0.716	3.7677
0.7165	3.7387
0.717	3.7095
0.7175	3.6801
0.718	3.6506
0.7185	3.621
0.719	3.5911
0.7195	3.5612
0.72	3.531
0.7205	3.5007
0.721	3.4703
0.7215	3.4397
0.722	3.4089
0.7225	3.378
0.723	3.347
0.7235	3.3157
0.724	3.2844
0.7245	3.2528
0.725	3.2211
0.7255	3.1893
0.726	3.1575
0.7265	3.1261
0.727	3.095
0.7275	3.0642
0.728	3.0337
0.7285	3.0035
0.729	2.9736
0.7295	2.9441
0.73	2.9148
0.7305	2.8858
0.731	2.8572
0.7315	2.8288
0.732	2.8008
0.7325	2.773
0.733	2.7456
0.7335	2.7185
0.734	2.6917
0.7345	2.6651
0.735	2.6389
0.7355	2.613
0.736	2.5875
0.7365	2.5622
0.737	2.5371
0.7375	2.5123
0.738	2.4876
0.7385	2.4631
0.739	2.4387
0.7395	2.4145
0.74	2.3905
0.7405	2.3666
0.741	2.3429
0.7415	2.3193
0.742	2.2959
0.7425	2.2727
0.743	2.2496
0.7435	2.2267
0.744	2.204
0.7445	2.1814
0.745	2.159
0.7455	2.1367
0.746	2.1147
0.7465	2.0927
0.747	2.071
0.7475	2.0494
0.748	2.028
0.7485	2.0068
0.749	1.9858
0.7495	1.9651
0.75	1.9446
0.7505	1.9244
0.751	1.9044
0.7515	1.8847
0.752	1.8652
0.7525	1.8459
0.753	1.8269
0.7535	1.8081
0.754	1.7896
0.7545	1.7713
0.755	1.7533
0.7555	1.7355
0.756	1.7179
0.7565	1.7006
0.757	1.6835
0.7575	1.6667
0.758	1.6501
0.7585	1.6337
0.759	1.6176
0.7595	1.6017
0.76	1.586
0.7605	1.5705
0.761	1.5552
0.7615	1.5401
0.762	1.5253
0.7625	1.5106
0.763	1.4961
0.7635	1.4818
0.764	1.4677
0.7645	1.4539
0.765	1.4402
0.7655	1.4267
0.766	1.4134
0.7665	1.4004
0.767	1.3875
0.7675	1.3748
0.768	1.3624
0.7685	1.3501
0.769	1.338
0.7695	1.3262
0.77	1.3145
0.7705	1.3031
0.771	1.2918
0.7715	1.2809
0.772	1.2701
0.7725	1.2597
0.773	1.2494
0.7735	1.2394
0.774	1.2296
0.7745	1.2201
0.775	1.2108
0.7755	1.2017
0.776	1.1929
0.7765	1.1843
0.777	1.1759
0.7775	1.1678
0.778	1.16
0.7785	1.1523
0.779	1.1449
0.7795	1.1378
0.78	1.1309
0.7805	1.1242
0.781	1.1178
0.7815	1.1115
0.782	1.1055
0.7825	1.0997
0.783	1.0941
0.7835	1.0887
0.784	1.0835
0.7845	1.0785
0.785	1.0737
0.7855	1.0691
0.786	1.0647
0.7865	1.0604
0.787	1.0564
0.7875	1.0526
0.788	1.049
0.7885	1.0455
0.789	1.0423
0.7895	1.0393
0.79	1.0365
0.7905	1.0338
0.791	1.0314
0.7915	1.0291
0.792	1.0271
0.7925	1.0253
0.793	1.0237
0.7935	1.0223
0.794	1.0213
0.7945	1.0205
0.795	1.02
0.7955	1.0197
0.796	1.0197
0.7965	1.02
0.797	1.0206
0.7975	1.0214
0.798	1.0225
0.7985	1.0238
0.799	1.0255
0.7995	1.0273
0.8	1.0295
0.8005	1.0319
0.801	1.0346
0.8015	1.0376
0.802	1.0408
0.8025	1.0443
0.803	1.0481
0.8035	1.0521
0.804	1.0563
0.8045	1.0604
0.805	1.0645
0.8055	1.0685
0.806	1.0725
0.8065	1.0764
0.807	1.0802
0.8075	1.084
0.808	1.0877
0.8085	1.0913
0.809	1.0949
0.8095	1.0985
0.81	1.102
0.8105	1.1054
0.811	1.1087
0.8115	1.112
0.812	1.1153
0.8125	1.1185
0.813	1.1216
0.8135	1.1247
0.814	1.1277
0.8145	1.1306
0.815	1.1335
0.8155	1.1362
0.816	1.1387
0.8165	1.141
0.817	1.1431
0.8175	1.145
0.818	1.1468
0.8185	1.1483
0.819	1.1497
0.8195	1.1508
0.82	1.1518
0.8205	1.1526
0.821	1.1532
0.8215	1.1536
0.822	1.1538
0.8225	1.1538
0.823	1.1537
0.8235	1.1533
0.824	1.1527
0.8245	1.152
0.825	1.1511
0.8255	1.1499
0.826	1.1486
0.8265	1.1472
0.827	1.1455
0.8275	1.1438
0.828	1.1419
0.8285	1.1399
0.829	1.1377
0.8295	1.1354
0.83	1.1329
0.8305	1.1303
0.831	1.1275
0.8315	1.1246
0.832	1.1216
0.8325	1.1184
0.833	1.1151
0.8335	1.1117
0.834	1.1081
0.8345	1.1043
0.835	1.1004
0.8355	1.0964
0.836	1.0922
0.8365	1.0879
0.837	1.0835
0.8375	1.0789
0.838	1.0741
0.8385	1.0692
0.839	1.064
0.8395	1.0587
0.84	1.0533
0.8405	1.0477
0.841	1.0418
0.8415	1.0359
0.842	1.0297
0.8425	1.0234
0.843	1.0169
0.8435	1.0102
0.844	1.0034
0.8445	0.9964
0.845	0.98922
0.8455	0.98187
0.846	0.97435
0.8465	0.96665
0.847	0.95879
0.8475	0.95075
0.848	0.94254
0.8485	0.93417
0.849	0.92564
0.8495	0.91698
0.85	0.90817
0.8505	0.89921
0.851	0.89011
0.8515	0.88086
0.852	0.87148
0.8525	0.86194
0.853	0.85226
0.8535	0.84244
0.854	0.83248
0.8545	0.82236
0.855	0.81211
0.8555	0.80171
0.856	0.79117
0.8565	0.78048
0.857	0.76964
0.8575	0.75867
0.858	0.74755
0.8585	0.73628
0.859	0.72487
0.8595	0.71331
0.86	0.70159
0.8605	0.68968
0.861	0.6776
0.8615	0.66534
0.862	0.65289
0.8625	0.64027
0.863	0.62747
0.8635	0.61448
0.864	0.60132
0.8645	0.58798
0.865	0.57446
0.8655	0.56076
0.866	0.54688
0.8665	0.53282
0.867	0.51858
0.8675	0.50417
0.868	0.48957
0.8685	0.47479
0.869	0.45984
0.8695	0.4447
0.87	0.42938
0.8705	0.41389
0.871	0.39824
0.8715	0.38247
0.872	0.36657
0.8725	0.35055
0.873	0.33441
0.8735	0.31815
0.874	0.30176
0.8745	0.28525
0.875	0.26862
0.8755	0.25186
0.876	0.23498
0.8765	0.21798
0.877	0.20086
0.8775	0.18361
0.878	0.16625
0.8785	0.14875
0.879	0.13114
0.8795	0.1134
0.88	0.095542
0.8805	0.07756
0.881	0.059454
0.8815	0.041226
0.882	0.022854
0.8825	0.0042548
0.883	-0.014581
0.8835	-0.033654
0.884	-0.052963
0.8845	-0.072509
0.885	-0.092291
0.8855	-0.11231
0.886	-0.13257
0.8865	-0.15306
0.887	-0.17379
0.8875	-0.19475
0.888	-0.21595
0.8885	-0.23739
0.889	-0.25907
0.8895	-0.28098
0.89	-0.30312
0.8905	-0.32551
0.891	-0.34813
0.8915	-0.37099
0.892	-0.39408
0.8925	-0.41741
0.893	-0.44096
0.8935	-0.46436
0.894	-0.48748
0.8945	-0.51033
0.895	-0.53291
0.8955	-0.55521
0.896	-0.57723
0.8965	-0.59897
0.897	-0.62045
0.8975	-0.64164
0.898	-0.66256
0.8985	-0.6832
0.899	-0.70357
0.8995	-0.72366
0.9	-0.74348
0.9005	-0.76302
0.901	-0.78228
0.9015	-0.80127
0.902	-0.81998
0.9025	-0.83842
0.903	-0.85658
0.9035	-0.87447
0.904	-0.89208
0.9045	-0.90931
0.905	-0.92606
0.9055	-0.94231
0.906	-0.95807
0.9065	-0.97335
0.907	-0.98813
0.9075	-1.0024
0.908	-1.0162
0.9085	-1.0295
0.909	-1.0424
0.9095	-1.0547
0.91	-1.0666
0.9105	-1.0779
0.911	-1.0888
0.9115	-1.0991
0.912	-1.109
0.9125	-1.1184
0.913	-1.1273
0.9135	-1.1357
0.914	-1.1437
0.9145	-1.1511
0.915	-1.158
0.9155	-1.1645
0.916	-1.1706
0.9165	-1.1762
0.917	-1.1814
0.9175	-1.1862
0.918	-1.1905
0.9185	-1.1945
0.919	-1.198
0.9195	-1.2011
0.92	-1.2038
0.9205	-1.206
0.921	-1.2079
0.9215	-1.2093
0.922	-1.2103
0.9225	-1.2109
0.923	-1.2111
0.9235	-1.2108
0.924	-1.2101
0.9245	-1.209
0.925	-1.2075
0.9255	-1.2055
0.926	-1.2032
0.9265	-1.2004
0.927	-1.1972
0.9275	-1.1935
0.928	-1.1893
0.9285	-1.1847
0.929	-1.1796
0.9295	-1.1741
0.93	-1.1681
0.9305	-1.1617
0.931	-1.1548
0.9315	-1.1474
0.932	-1.1396
0.9325	-1.1313
0.933	-1.1225
0.9335	-1.1133
0.934	-1.1037
0.9345	-1.0936
0.935	-1.083
0.9355	-1.0719
0.936	-1.0604
0.9365	-1.0485
0.937	-1.0361
0.9375	-1.0232
0.938	-1.0099
0.9385	-0.99616
0.939	-0.98201
0.9395	-0.96746
0.94	-0.95248
0.9405	-0.9371
0.941	-0.9213
0.9415	-0.90508
0.942	-0.88845
0.9425	-0.8714
0.943	-0.85394
0.9435	-0.83607
0.944	-0.81778
0.9445	-0.79907
0.945	-0.77995
0.9455	-0.76041
0.946	-0.74046
0.9465	-0.7201
0.947	-0.69932
0.9475	-0.67813
0.948	-0.65652
0.9485	-0.63449
0.949	-0.61204
0.9495	-0.58911
0.95	-0.56571
0.9505	-0.54184
0.951	-0.51748
0.9515	-0.49265
0.952	-0.46735
0.9525	-0.44157
0.953	-0.41531
0.9535	-0.38858
0.954	-0.36138
0.9545	-0.33369
0.955	-0.30553
0.9555	-0.2769
0.956	-0.24779
0.9565	-0.2182
0.957	-0.18814
0.9575	-0.1576
0.958	-0.12659
0.9585	-0.095102
0.959	-0.063138
0.9595	-0.030698
0.96	0.0022111
0.9605	0.035505
0.961	0.069159
0.9615	0.10318
0.962	0.13755
0.9625	0.17229
0.963	0.20739
0.9635	0.24285
0.964	0.27867
0.9645	0.31485
0.965	0.3514
0.9655	0.3883
0.966	0.42557
0.9665	0.4632
0.967	0.50119
0.9675	0.53954
0.968	0.57825
0.9685	0.61732
0.969	0.65675
0.9695	0.69655
0.97	0.7367
0.9705	0.77722
0.971	0.8181
0.9715	0.8595
0.972	0.90156
0.9725	0.94427
0.973	0.98764
0.9735	1.0317
0.974	1.0764
0.9745	1.1217
0.975	1.1677
0.9755	1.2144
0.976	1.2617
0.9765	1.3097
0.977	1.3583
0.9775	1.4076
0.978	1.4576
0.9785	1.5082
0.979	1.5595
0.9795	1.6114
0.98	1.664
0.9805	1.7172
0.981	1.7711
0.9815	1.8257
0.982	1.8809
0.9825	1.9364
0.983	1.9911
0.9835	2.045
0.984	2.098
0.9845	2.1502
0.985	2.2015
0.9855	2.252
0.986	2.3017
0.9865	2.3505
0.987	2.3985
0.9875	2.4456
0.988	2.4919
0.9885	2.5373
0.989	2.5819
0.9895	2.6256
0.99	2.6685
0.9905	2.7106
0.991	2.7518
0.9915	2.7922
0.992	2.8317
0.9925	2.8704
0.993	2.9083
0.9935	2.9452
0.994	2.9804
0.9945	3.0136
0.995	3.0449
0.9955	3.0743
0.996	3.1017
0.9965	3.1272
0.997	3.1507
0.9975	3.1723
0.998	3.1919
0.9985	3.2096
0.999	3.2253
0.9995	3.2392
[truncated: 501 more rows]
