# Supplementary material for: Assessment of transmitral and left atrial appendage flow rate from cardiac 4D-CT
Source: Commun Med (Lond). 2023 Feb 11;3:22. doi: 10.1038/s43856-023-00252-6 (PMC9922288; doi:10.1038/s43856-023-00252-6)
Supplement: Supplementary file 4 — Supplementary Data 1 [file 43856_2023_252_MOESM4_ESM.zip › SupplementaryData1/Figure5_LAAflow/LAAflow_Subject6CT.csv]

0	35.089
0.0005	34.85
0.001	34.613
0.0015	34.379
0.002	34.146
0.0025	33.915
0.003	33.686
0.0035	33.46
0.004	33.235
0.0045	33.012
0.005	32.792
0.0055	32.573
0.006	32.357
0.0065	32.142
0.007	31.93
0.0075	31.72
0.008	31.513
0.0085	31.309
0.009	31.108
0.0095	30.91
0.01	30.715
0.0105	30.523
0.011	30.334
0.0115	30.148
0.012	29.965
0.0125	29.785
0.013	29.608
0.0135	29.434
0.014	29.263
0.0145	29.095
0.015	28.932
0.0155	28.772
0.016	28.616
0.0165	28.464
0.017	28.315
0.0175	28.171
0.018	28.03
0.0185	27.894
0.019	27.761
0.0195	27.631
0.02	27.506
0.0205	27.385
0.021	27.267
0.0215	27.154
0.022	27.046
0.0225	26.942
0.023	26.843
0.0235	26.749
0.024	26.659
0.0245	26.574
0.025	26.494
0.0255	26.419
0.026	26.348
0.0265	26.282
0.027	26.22
0.0275	26.164
0.028	26.112
0.0285	26.065
0.029	26.024
0.0295	25.988
0.03	25.958
0.0305	25.933
0.031	25.913
0.0315	25.899
0.032	25.891
0.0325	25.888
0.033	25.89
0.0335	25.898
0.034	25.911
0.0345	25.93
0.035	25.955
0.0355	25.985
0.036	26.022
0.0365	26.065
0.037	26.115
0.0375	26.171
0.038	26.233
0.0385	26.301
0.039	26.376
0.0395	26.457
0.04	26.545
0.0405	26.639
0.041	26.739
0.0415	26.846
0.042	26.959
0.0425	27.079
0.043	27.205
0.0435	27.339
0.044	27.48
0.0445	27.628
0.045	27.783
0.0455	27.945
0.046	28.113
0.0465	28.289
0.047	28.472
0.0475	28.662
0.048	28.858
0.0485	29.062
0.049	29.273
0.0495	29.492
0.05	29.72
0.0505	29.956
0.051	30.201
0.0515	30.454
0.052	30.716
0.0525	30.986
0.053	31.265
0.0535	31.552
0.054	31.848
0.0545	32.152
0.055	32.465
0.0555	32.786
0.056	33.112
0.0565	33.435
0.057	33.754
0.0575	34.068
0.058	34.379
0.0585	34.686
0.059	34.988
0.0595	35.287
0.06	35.581
0.0605	35.872
0.061	36.158
0.0615	36.441
0.062	36.719
0.0625	36.994
0.063	37.263
0.0635	37.528
0.064	37.786
0.0645	38.039
0.065	38.287
0.0655	38.529
0.066	38.765
0.0665	38.996
0.067	39.221
0.0675	39.44
0.068	39.654
0.0685	39.862
0.069	40.065
0.0695	40.262
0.07	40.454
0.0705	40.639
0.071	40.817
0.0715	40.99
0.072	41.156
0.0725	41.316
0.073	41.47
0.0735	41.618
0.074	41.759
0.0745	41.894
0.075	42.023
0.0755	42.145
0.076	42.261
0.0765	42.371
0.077	42.474
0.0775	42.57
0.078	42.658
0.0785	42.739
0.079	42.812
0.0795	42.878
0.08	42.936
0.0805	42.987
0.081	43.03
0.0815	43.066
0.082	43.094
0.0825	43.115
0.083	43.128
0.0835	43.134
0.084	43.131
0.0845	43.12
0.085	43.101
0.0855	43.074
0.086	43.038
0.0865	42.993
0.087	42.94
0.0875	42.879
0.088	42.809
0.0885	42.731
0.089	42.644
0.0895	42.549
0.09	42.445
0.0905	42.333
0.091	42.212
0.0915	42.081
0.092	41.941
0.0925	41.791
0.093	41.632
0.0935	41.462
0.094	41.284
0.0945	41.096
0.095	40.898
0.0955	40.69
0.096	40.473
0.0965	40.247
0.097	40.01
0.0975	39.765
0.098	39.509
0.0985	39.243
0.099	38.967
0.0995	38.681
0.1	38.385
0.1005	38.079
0.101	37.763
0.1015	37.437
0.102	37.101
0.1025	36.754
0.103	36.398
0.1035	36.031
0.104	35.655
0.1045	35.268
0.105	34.87
0.1055	34.461
0.106	34.041
0.1065	33.609
0.107	33.166
0.1075	32.712
0.108	32.247
0.1085	31.77
0.109	31.282
0.1095	30.782
0.11	30.272
0.1105	29.75
0.111	29.217
0.1115	28.673
0.112	28.129
0.1125	27.585
0.113	27.043
0.1135	26.501
0.114	25.961
0.1145	25.421
0.115	24.882
0.1155	24.345
0.116	23.808
0.1165	23.272
0.117	22.737
0.1175	22.203
0.118	21.67
0.1185	21.138
0.119	20.609
0.1195	20.084
0.12	19.561
0.1205	19.041
0.121	18.525
0.1215	18.011
0.122	17.501
0.1225	16.994
0.123	16.49
0.1235	15.989
0.124	15.491
0.1245	14.996
0.125	14.504
0.1255	14.015
0.126	13.53
0.1265	13.048
0.127	12.569
0.1275	12.093
0.128	11.621
0.1285	11.152
0.129	10.686
0.1295	10.223
0.13	9.7635
0.1305	9.3073
0.131	8.8544
0.1315	8.4047
0.132	7.9583
0.1325	7.5153
0.133	7.0763
0.1335	6.6414
0.134	6.2104
0.1345	5.7835
0.135	5.3607
0.1355	4.9418
0.136	4.527
0.1365	4.1163
0.137	3.7095
0.1375	3.3068
0.138	2.9082
0.1385	2.5135
0.139	2.1229
0.1395	1.7364
0.14	1.3541
0.1405	0.97611
0.141	0.60235
0.1415	0.23285
0.142	-0.1324
0.1425	-0.49339
0.143	-0.85013
0.1435	-1.2026
0.144	-1.5509
0.1445	-1.8948
0.145	-2.2346
0.1455	-2.57
0.146	-2.9012
0.1465	-3.2281
0.147	-3.5505
0.1475	-3.8683
0.148	-4.1816
0.1485	-4.4904
0.149	-4.7947
0.1495	-5.0945
0.15	-5.3898
0.1505	-5.6805
0.151	-5.9667
0.1515	-6.2485
0.152	-6.5257
0.1525	-6.7983
0.153	-7.0665
0.1535	-7.3301
0.154	-7.5892
0.1545	-7.8436
0.155	-8.0935
0.1555	-8.3388
0.156	-8.5795
0.1565	-8.8157
0.157	-9.0472
0.1575	-9.2742
0.158	-9.4966
0.1585	-9.7144
0.159	-9.9276
0.1595	-10.136
0.16	-10.34
0.1605	-10.54
0.161	-10.735
0.1615	-10.925
0.162	-11.111
0.1625	-11.293
0.163	-11.47
0.1635	-11.642
0.164	-11.81
0.1645	-11.973
0.165	-12.132
0.1655	-12.287
0.166	-12.437
0.1665	-12.582
0.167	-12.723
0.1675	-12.859
0.168	-12.99
0.1685	-13.117
0.169	-13.238
0.1695	-13.355
0.17	-13.467
0.1705	-13.575
0.171	-13.677
0.1715	-13.775
0.172	-13.868
0.1725	-13.956
0.173	-14.039
0.1735	-14.117
0.174	-14.191
0.1745	-14.26
0.175	-14.324
0.1755	-14.383
0.176	-14.438
0.1765	-14.488
0.177	-14.534
0.1775	-14.575
0.178	-14.611
0.1785	-14.642
0.179	-14.669
0.1795	-14.691
0.18	-14.708
0.1805	-14.721
0.181	-14.729
0.1815	-14.732
0.182	-14.731
0.1825	-14.726
0.183	-14.716
0.1835	-14.702
0.184	-14.683
0.1845	-14.659
0.185	-14.632
0.1855	-14.599
0.186	-14.563
0.1865	-14.521
0.187	-14.476
0.1875	-14.426
0.188	-14.371
0.1885	-14.312
0.189	-14.249
0.1895	-14.181
0.19	-14.11
0.1905	-14.033
0.191	-13.953
0.1915	-13.868
0.192	-13.779
0.1925	-13.686
0.193	-13.589
0.1935	-13.487
0.194	-13.381
0.1945	-13.27
0.195	-13.155
0.1955	-13.037
0.196	-12.914
0.1965	-12.787
0.197	-12.655
0.1975	-12.52
0.198	-12.381
0.1985	-12.237
0.199	-12.09
0.1995	-11.938
0.2	-11.782
0.2005	-11.623
0.201	-11.459
0.2015	-11.291
0.202	-11.118
0.2025	-10.942
0.203	-10.762
0.2035	-10.578
0.204	-10.389
0.2045	-10.196
0.205	-9.9998
0.2055	-9.7991
0.206	-9.5942
0.2065	-9.3853
0.207	-9.1723
0.2075	-8.9552
0.208	-8.734
0.2085	-8.5087
0.209	-8.2794
0.2095	-8.0462
0.21	-7.8091
0.2105	-7.5682
0.211	-7.3234
0.2115	-7.0747
0.212	-6.8222
0.2125	-6.5658
0.213	-6.3055
0.2135	-6.0414
0.214	-5.7734
0.2145	-5.5015
0.215	-5.2257
0.2155	-4.9461
0.216	-4.6624
0.2165	-4.374
0.217	-4.081
0.2175	-3.7833
0.218	-3.4809
0.2185	-3.1738
0.219	-2.862
0.2195	-2.5456
0.22	-2.2244
0.2205	-1.8986
0.221	-1.5682
0.2215	-1.233
0.222	-0.89315
0.2225	-0.54864
0.223	-0.20233
0.2235	0.14087
0.224	0.48089
0.2245	0.81772
0.225	1.1514
0.2255	1.4818
0.226	1.8091
0.2265	2.1332
0.227	2.4541
0.2275	2.7718
0.228	3.0863
0.2285	3.3977
0.229	3.7059
0.2295	4.0108
0.23	4.312
0.2305	4.6086
0.231	4.9007
0.2315	5.1882
0.232	5.4712
0.2325	5.7496
0.233	6.0235
0.2335	6.2928
0.234	6.5575
0.2345	6.8177
0.235	7.0733
0.2355	7.3244
0.236	7.5709
0.2365	7.8129
0.237	8.0505
0.2375	8.2841
0.238	8.5135
0.2385	8.7388
0.239	8.96
0.2395	9.1771
0.24	9.39
0.2405	9.5989
0.241	9.8036
0.2415	10.004
0.242	10.201
0.2425	10.393
0.243	10.581
0.2435	10.766
0.244	10.946
0.2445	11.121
0.245	11.293
0.2455	11.46
0.246	11.623
0.2465	11.781
0.247	11.935
0.2475	12.085
0.248	12.231
0.2485	12.372
0.249	12.509
0.2495	12.642
0.25	12.77
0.2505	12.894
0.251	13.014
0.2515	13.13
0.252	13.241
0.2525	13.348
0.253	13.451
0.2535	13.549
0.254	13.643
0.2545	13.733
0.255	13.819
0.2555	13.9
0.256	13.977
0.2565	14.049
0.257	14.118
0.2575	14.182
0.258	14.241
0.2585	14.296
0.259	14.347
0.2595	14.393
0.26	14.434
0.2605	14.471
0.261	14.503
0.2615	14.53
0.262	14.554
0.2625	14.572
0.263	14.586
0.2635	14.595
0.264	14.6
0.2645	14.6
0.265	14.596
0.2655	14.587
0.266	14.574
0.2665	14.556
0.267	14.534
0.2675	14.507
0.268	14.476
0.2685	14.44
0.269	14.399
0.2695	14.354
0.27	14.305
0.2705	14.251
0.271	14.193
0.2715	14.129
0.272	14.061
0.2725	13.987
0.273	13.909
0.2735	13.824
0.274	13.735
0.2745	13.64
0.275	13.54
0.2755	13.434
0.276	13.323
0.2765	13.207
0.277	13.086
0.2775	12.959
0.278	12.827
0.2785	12.691
0.279	12.554
0.2795	12.417
0.28	12.28
0.2805	12.143
0.281	12.005
0.2815	11.868
0.282	11.731
0.2825	11.594
0.283	11.456
0.2835	11.319
0.284	11.182
0.2845	11.044
0.285	10.907
0.2855	10.769
0.286	10.634
0.2865	10.499
0.287	10.366
0.2875	10.235
0.288	10.105
0.2885	9.9761
0.289	9.8489
0.2895	9.7232
0.29	9.5989
0.2905	9.4761
0.291	9.3548
0.2915	9.2349
0.292	9.1164
0.2925	8.9993
0.293	8.8833
0.2935	8.7684
0.294	8.6545
0.2945	8.5418
0.295	8.4302
0.2955	8.3196
0.296	8.2102
0.2965	8.1018
0.297	7.9945
0.2975	7.8884
0.298	7.7833
0.2985	7.6793
0.299	7.5764
0.2995	7.4747
0.3	7.3744
0.3005	7.2754
0.301	7.1777
0.3015	7.0814
0.302	6.9865
0.3025	6.8929
0.303	6.8007
0.3035	6.7099
0.304	6.6204
0.3045	6.5322
0.305	6.4454
0.3055	6.36
0.306	6.2759
0.3065	6.1932
0.307	6.1118
0.3075	6.0316
0.308	5.9528
0.3085	5.8752
0.309	5.799
0.3095	5.7241
0.31	5.6505
0.3105	5.5781
0.311	5.5071
0.3115	5.4374
0.312	5.369
0.3125	5.3019
0.313	5.2361
0.3135	5.1716
0.314	5.1088
0.3145	5.0474
0.315	4.9875
0.3155	4.9291
0.316	4.8722
0.3165	4.8169
0.317	4.763
0.3175	4.7106
0.318	4.6598
0.3185	4.6105
0.319	4.5626
0.3195	4.5163
0.32	4.4715
0.3205	4.4281
0.321	4.386
0.3215	4.3452
0.322	4.3058
0.3225	4.2678
0.323	4.2311
0.3235	4.1957
0.324	4.1616
0.3245	4.1289
0.325	4.0976
0.3255	4.0675
0.326	4.0389
0.3265	4.0115
0.327	3.9855
0.3275	3.9612
0.328	3.9386
0.3285	3.9179
0.329	3.899
0.3295	3.8818
0.33	3.8665
0.3305	3.853
0.331	3.8413
0.3315	3.8314
0.332	3.8233
0.3325	3.817
0.333	3.8126
0.3335	3.8099
0.334	3.8089
0.3345	3.808
0.335	3.8066
0.3355	3.8046
0.336	3.802
0.3365	3.7989
0.337	3.7953
0.3375	3.7911
0.338	3.7864
0.3385	3.7811
0.339	3.7753
0.3395	3.7689
0.34	3.762
0.3405	3.7545
0.341	3.7465
0.3415	3.7372
0.342	3.7266
0.3425	3.7147
0.343	3.7014
0.3435	3.6868
0.344	3.6708
0.3445	3.6535
0.345	3.6349
0.3455	3.6149
0.346	3.5936
0.3465	3.5709
0.347	3.5469
0.3475	3.5215
0.348	3.4949
0.3485	3.4671
0.349	3.4381
0.3495	3.4081
0.35	3.377
0.3505	3.3447
0.351	3.3114
0.3515	3.2769
0.352	3.2414
0.3525	3.2047
0.353	3.1669
0.3535	3.1281
0.354	3.0881
0.3545	3.047
0.355	3.0047
0.3555	2.9612
0.356	2.9164
0.3565	2.8702
0.357	2.8227
0.3575	2.774
0.358	2.7238
0.3585	2.6724
0.359	2.6197
0.3595	2.5656
0.36	2.5102
0.3605	2.4535
0.361	2.3955
0.3615	2.3362
0.362	2.2756
0.3625	2.2137
0.363	2.1507
0.3635	2.0864
0.364	2.0209
0.3645	1.9542
0.365	1.8863
0.3655	1.8171
0.366	1.7468
0.3665	1.6752
0.367	1.6024
0.3675	1.5284
0.368	1.4532
0.3685	1.3767
0.369	1.299
0.3695	1.2199
0.37	1.1393
0.3705	1.0574
0.371	0.97406
0.3715	0.88929
0.372	0.80312
0.3725	0.71554
0.373	0.62654
0.3735	0.53614
0.374	0.44432
0.3745	0.35109
0.375	0.25645
0.3755	0.1604
0.376	0.063036
0.3765	-0.035458
0.377	-0.13508
0.3775	-0.23582
0.378	-0.33769
0.3785	-0.44068
0.379	-0.5448
0.3795	-0.65004
0.38	-0.7564
0.3805	-0.86389
0.381	-0.97251
0.3815	-1.0822
0.382	-1.1931
0.3825	-1.3051
0.383	-1.4185
0.3835	-1.5337
0.384	-1.6506
0.3845	-1.7694
0.385	-1.89
0.3855	-2.0123
0.386	-2.1365
0.3865	-2.2625
0.387	-2.3902
0.3875	-2.5197
0.388	-2.6511
0.3885	-2.7842
0.389	-2.9191
0.3895	-3.0558
0.39	-3.1928
0.3905	-3.3284
0.391	-3.4627
0.3915	-3.5956
0.392	-3.7272
0.3925	-3.8574
0.393	-3.9863
0.3935	-4.1139
0.394	-4.2401
0.3945	-4.365
0.395	-4.4885
0.3955	-4.6107
0.396	-4.7316
0.3965	-4.8511
0.397	-4.9686
0.3975	-5.0836
0.398	-5.1961
0.3985	-5.3061
0.399	-5.4135
0.3995	-5.5185
0.4	-5.621
0.4005	-5.721
0.401	-5.8185
0.4015	-5.9135
0.402	-6.006
0.4025	-6.096
0.403	-6.1835
0.4035	-6.2685
0.404	-6.3512
0.4045	-6.4317
0.405	-6.5101
0.4055	-6.5863
0.406	-6.6603
0.4065	-6.7321
0.407	-6.8017
0.4075	-6.8692
0.408	-6.9345
0.4085	-6.9976
0.409	-7.0585
0.4095	-7.1172
0.41	-7.1738
0.4105	-7.2282
0.411	-7.2802
0.4115	-7.3298
0.412	-7.3769
0.4125	-7.4216
0.413	-7.4639
0.4135	-7.5037
0.414	-7.5411
0.4145	-7.5761
0.415	-7.6086
0.4155	-7.6387
0.416	-7.6663
0.4165	-7.6915
0.417	-7.7143
0.4175	-7.7347
0.418	-7.7527
0.4185	-7.7684
0.419	-7.7818
0.4195	-7.7929
0.42	-7.8017
0.4205	-7.8082
0.421	-7.8123
0.4215	-7.8142
0.422	-7.8137
0.4225	-7.811
0.423	-7.8059
0.4235	-7.7986
0.424	-7.7889
0.4245	-7.7769
0.425	-7.7624
0.4255	-7.7454
0.426	-7.7258
0.4265	-7.7036
0.427	-7.679
0.4275	-7.6518
0.428	-7.622
0.4285	-7.5897
0.429	-7.5549
0.4295	-7.5175
0.43	-7.4775
0.4305	-7.4351
0.431	-7.3901
0.4315	-7.3425
0.432	-7.2928
0.4325	-7.2407
0.433	-7.1865
0.4335	-7.1299
0.434	-7.0712
0.4345	-7.0102
0.435	-6.9469
0.4355	-6.8814
0.436	-6.8137
0.4365	-6.7437
0.437	-6.6715
0.4375	-6.597
0.438	-6.5203
0.4385	-6.4412
0.439	-6.3593
0.4395	-6.2744
0.44	-6.1865
0.4405	-6.0958
0.441	-6.0021
0.4415	-5.9054
0.442	-5.8059
0.4425	-5.7034
0.443	-5.598
0.4435	-5.4896
0.444	-5.3784
0.4445	-5.2642
0.445	-5.147
0.4455	-5.0277
0.446	-4.908
0.4465	-4.7882
0.447	-4.6682
0.4475	-4.548
0.448	-4.4277
0.4485	-4.3071
0.449	-4.1864
0.4495	-4.0656
0.45	-3.9445
0.4505	-3.8233
0.451	-3.7019
0.4515	-3.5804
0.452	-3.4586
0.4525	-3.3371
0.453	-3.2165
0.4535	-3.097
0.454	-2.9784
0.4545	-2.8608
0.455	-2.7443
0.4555	-2.6287
0.456	-2.5141
0.4565	-2.4005
0.457	-2.2879
0.4575	-2.1763
0.458	-2.0657
0.4585	-1.9561
0.459	-1.8474
0.4595	-1.7397
0.46	-1.6326
0.4605	-1.5262
0.461	-1.4204
0.4615	-1.3153
0.462	-1.2109
0.4625	-1.1071
0.463	-1.004
0.4635	-0.90156
0.464	-0.79978
0.4645	-0.69867
0.465	-0.59822
0.4655	-0.49843
0.466	-0.3993
0.4665	-0.30093
0.467	-0.20338
0.4675	-0.10667
0.468	-0.010787
0.4685	0.08426
0.469	0.17847
0.4695	0.27186
0.47	0.3644
0.4705	0.45612
0.471	0.547
0.4715	0.63705
0.472	0.72627
0.4725	0.81465
0.473	0.90221
0.4735	0.98898
0.474	1.075
0.4745	1.1603
0.475	1.2448
0.4755	1.3286
0.476	1.4117
0.4765	1.494
0.477	1.5756
0.4775	1.6564
0.478	1.7365
0.4785	1.8159
0.479	1.8945
0.4795	1.9723
0.48	2.0495
0.4805	2.1258
0.481	2.2014
0.4815	2.2761
0.482	2.3501
0.4825	2.4233
0.483	2.4957
0.4835	2.5673
0.484	2.6381
0.4845	2.7082
0.485	2.7774
0.4855	2.8459
0.486	2.9135
0.4865	2.9804
0.487	3.0465
0.4875	3.1118
0.488	3.1764
0.4885	3.2402
0.489	3.3033
0.4895	3.3657
0.49	3.4273
0.4905	3.4881
0.491	3.5482
0.4915	3.6076
0.492	3.6662
0.4925	3.724
0.493	3.7811
0.4935	3.8375
0.494	3.8931
0.4945	3.9479
0.495	4.002
0.4955	4.0552
0.496	4.1077
0.4965	4.1594
0.497	4.2103
0.4975	4.2604
0.498	4.3097
0.4985	4.3582
0.499	4.4059
0.4995	4.4528
0.5	4.4989
0.5005	4.5443
0.501	4.5889
0.5015	4.6327
0.502	4.6758
0.5025	4.7183
0.503	4.76
0.5035	4.801
0.504	4.8413
0.5045	4.8809
0.505	4.9198
0.5055	4.958
0.506	4.9954
0.5065	5.0322
0.507	5.0682
0.5075	5.1036
0.508	5.1382
0.5085	5.1722
0.509	5.2054
0.5095	5.238
0.51	5.2699
0.5105	5.301
0.511	5.3315
0.5115	5.3614
0.512	5.3905
0.5125	5.4189
0.513	5.4467
0.5135	5.4737
0.514	5.5001
0.5145	5.5258
0.515	5.5507
0.5155	5.575
0.516	5.5986
0.5165	5.6214
0.517	5.6435
0.5175	5.6649
0.518	5.6856
0.5185	5.7056
0.519	5.7249
0.5195	5.7434
0.52	5.7612
0.5205	5.7784
0.521	5.7947
0.5215	5.8104
0.522	5.8254
0.5225	5.8396
0.523	5.8532
0.5235	5.866
0.524	5.8781
0.5245	5.8895
0.525	5.9002
0.5255	5.9101
0.526	5.9194
0.5265	5.9279
0.527	5.9357
0.5275	5.9428
0.528	5.9492
0.5285	5.9549
0.529	5.9598
0.5295	5.964
0.53	5.9675
0.5305	5.9703
0.531	5.9723
0.5315	5.9736
0.532	5.9742
0.5325	5.974
0.533	5.9731
0.5335	5.9715
0.534	5.9691
0.5345	5.966
0.535	5.9622
0.5355	5.9577
0.536	5.9524
0.5365	5.9464
0.537	5.9398
0.5375	5.9324
0.538	5.9244
0.5385	5.9156
0.539	5.9062
0.5395	5.8961
0.54	5.8852
0.5405	5.8737
0.541	5.8614
0.5415	5.8485
0.542	5.8349
0.5425	5.8206
0.543	5.8056
0.5435	5.7899
0.544	5.7735
0.5445	5.7564
0.545	5.7387
0.5455	5.7203
0.546	5.7011
0.5465	5.6813
0.547	5.6609
0.5475	5.6397
0.548	5.6179
0.5485	5.5953
0.549	5.5721
0.5495	5.5482
0.55	5.5237
0.5505	5.4986
0.551	5.4729
0.5515	5.4466
0.552	5.4197
0.5525	5.3922
0.553	5.3642
0.5535	5.3355
0.554	5.3063
0.5545	5.2765
0.555	5.2461
0.5555	5.2151
0.556	5.1836
0.5565	5.1514
0.557	5.1186
0.5575	5.0851
0.558	5.051
0.5585	5.0162
0.559	4.9807
0.5595	4.9446
0.56	4.9078
0.5605	4.8703
0.561	4.8321
0.5615	4.7933
0.562	4.7538
0.5625	4.7137
0.563	4.6728
0.5635	4.6313
0.564	4.5891
0.5645	4.5461
0.565	4.5024
0.5655	4.458
0.566	4.4128
0.5665	4.3668
0.567	4.3201
0.5675	4.2727
0.568	4.2245
0.5685	4.1756
0.569	4.1259
0.5695	4.0755
0.57	4.0244
0.5705	3.9725
0.571	3.9199
0.5715	3.8665
0.572	3.8124
0.5725	3.7576
0.573	3.7021
0.5735	3.6458
0.574	3.5888
0.5745	3.5311
0.575	3.4727
0.5755	3.4135
0.576	3.3536
0.5765	3.293
0.577	3.2316
0.5775	3.1695
0.578	3.1067
0.5785	3.0432
0.579	2.979
0.5795	2.9141
0.58	2.8484
0.5805	2.782
0.581	2.7149
0.5815	2.6471
0.582	2.5786
0.5825	2.5093
0.583	2.4394
0.5835	2.3687
0.584	2.2973
0.5845	2.2252
0.585	2.1523
0.5855	2.0787
0.586	2.0044
0.5865	1.9292
0.587	1.8534
0.5875	1.7767
0.588	1.6993
0.5885	1.6212
0.589	1.5423
0.5895	1.4626
0.59	1.3822
0.5905	1.3011
0.591	1.2192
0.5915	1.1365
0.592	1.0532
0.5925	0.96919
0.593	0.88452
0.5935	0.79918
0.594	0.71318
0.5945	0.6265
0.595	0.53916
0.5955	0.45115
0.596	0.36247
0.5965	0.27312
0.597	0.1831
0.5975	0.092413
0.598	0.0010562
0.5985	-0.091066
0.599	-0.18426
0.5995	-0.27853
0.6	-0.3739
0.6005	-0.47036
0.601	-0.5679
0.6015	-0.66653
0.602	-0.76625
0.6025	-0.86707
0.603	-0.96896
0.6035	-1.072
0.604	-1.176
0.6045	-1.2812
0.605	-1.3874
0.6055	-1.4943
0.606	-1.6006
0.6065	-1.7063
0.607	-1.8113
0.6075	-1.9158
0.608	-2.0197
0.6085	-2.123
0.609	-2.2256
0.6095	-2.3277
0.61	-2.4292
0.6105	-2.53
0.611	-2.6303
0.6115	-2.7299
0.612	-2.829
0.6125	-2.9304
0.613	-3.0389
0.6135	-3.1549
0.614	-3.2781
0.6145	-3.4087
0.615	-3.5465
0.6155	-3.6917
0.616	-3.8442
0.6165	-4.0041
0.617	-4.1712
0.6175	-4.3457
0.618	-4.5275
0.6185	-4.7166
0.619	-4.913
0.6195	-5.1195
0.62	-5.3397
0.6205	-5.5734
0.621	-5.8208
0.6215	-6.0817
0.622	-6.3562
0.6225	-6.6443
0.623	-6.9461
0.6235	-7.2614
0.624	-7.5903
0.6245	-7.9328
0.625	-8.2889
0.6255	-8.6586
0.626	-9.0419
0.6265	-9.4377
0.627	-9.8447
0.6275	-10.263
0.628	-10.693
0.6285	-11.134
0.629	-11.587
0.6295	-12.051
0.63	-12.526
0.6305	-13.013
0.631	-13.511
0.6315	-14.02
0.632	-14.541
0.6325	-15.073
0.633	-15.617
0.6335	-16.172
0.634	-16.738
0.6345	-17.315
0.635	-17.904
0.6355	-18.504
0.636	-19.115
0.6365	-19.737
0.637	-20.371
0.6375	-21.016
0.638	-21.672
0.6385	-22.339
0.639	-23.018
0.6395	-23.707
0.64	-24.408
0.6405	-25.119
0.641	-25.839
0.6415	-26.569
0.642	-27.307
0.6425	-28.055
0.643	-28.812
0.6435	-29.579
0.644	-30.354
0.6445	-31.139
0.645	-31.934
0.6455	-32.737
0.646	-33.55
0.6465	-34.372
0.647	-35.203
0.6475	-36.042
0.648	-36.888
0.6485	-37.741
0.649	-38.601
0.6495	-39.469
0.65	-40.343
0.6505	-41.225
0.651	-42.114
0.6515	-43.011
0.652	-43.914
0.6525	-44.825
0.653	-45.742
0.6535	-46.667
0.654	-47.599
0.6545	-48.534
0.655	-49.472
0.6555	-50.413
0.656	-51.357
0.6565	-52.303
0.657	-53.252
0.6575	-54.204
0.658	-55.159
0.6585	-56.116
0.659	-57.076
0.6595	-58.039
0.66	-59.004
0.6605	-59.973
0.661	-60.944
0.6615	-61.918
0.662	-62.895
0.6625	-63.876
0.663	-64.859
0.6635	-65.846
0.664	-66.835
0.6645	-67.828
0.665	-68.824
0.6655	-69.823
0.666	-70.825
0.6665	-71.83
0.667	-72.839
0.6675	-73.85
0.668	-74.86
0.6685	-75.847
0.669	-76.809
0.6695	-77.747
0.67	-78.659
0.6705	-79.546
0.671	-80.407
0.6715	-81.244
0.672	-82.056
0.6725	-82.842
0.673	-83.604
0.6735	-84.34
0.674	-85.051
0.6745	-85.738
0.675	-86.394
0.6755	-87.006
0.676	-87.573
0.6765	-88.094
0.677	-88.569
0.6775	-88.999
0.678	-89.383
0.6785	-89.722
0.679	-90.015
0.6795	-90.262
0.68	-90.464
0.6805	-90.62
0.681	-90.731
0.6815	-90.796
0.682	-90.82
0.6825	-90.813
0.683	-90.775
0.6835	-90.708
0.684	-90.61
0.6845	-90.482
0.685	-90.324
0.6855	-90.135
0.686	-89.917
0.6865	-89.667
0.687	-89.388
0.6875	-89.079
0.688	-88.739
0.6885	-88.369
0.689	-87.971
0.6895	-87.55
0.69	-87.106
0.6905	-86.639
0.691	-86.148
0.6915	-85.635
0.692	-85.099
0.6925	-84.539
0.693	-83.956
0.6935	-83.351
0.694	-82.722
0.6945	-82.07
0.695	-81.395
0.6955	-80.696
0.696	-79.979
0.6965	-79.249
0.697	-78.504
0.6975	-77.747
0.698	-76.975
0.6985	-76.19
0.699	-75.392
0.6995	-74.58
0.7	-73.754
0.7005	-72.915
0.701	-72.063
0.7015	-71.197
0.702	-70.317
0.7025	-69.424
0.703	-68.52
0.7035	-67.608
0.704	-66.689
0.7045	-65.761
0.705	-64.826
0.7055	-63.883
0.706	-62.932
0.7065	-61.973
0.707	-61.006
0.7075	-60.032
0.708	-59.05
0.7085	-58.059
0.709	-57.061
0.7095	-56.055
0.71	-55.045
0.7105	-54.031
0.711	-53.015
0.7115	-51.996
0.712	-50.974
0.7125	-49.949
0.713	-48.922
0.7135	-47.892
0.714	-46.859
0.7145	-45.823
0.715	-44.784
0.7155	-43.743
0.716	-42.699
0.7165	-41.652
0.717	-40.6
0.7175	-39.541
0.718	-38.476
0.7185	-37.405
0.719	-36.328
0.7195	-35.244
0.72	-34.154
0.7205	-33.057
0.721	-31.954
0.7215	-30.845
0.722	-29.73
0.7225	-28.608
0.723	-27.48
0.7235	-26.346
0.724	-25.215
0.7245	-24.088
0.725	-22.967
0.7255	-21.851
0.726	-20.74
0.7265	-19.635
0.727	-18.534
0.7275	-17.439
0.728	-16.349
0.7285	-15.264
0.729	-14.185
0.7295	-13.11
0.73	-12.041
0.7305	-10.978
0.731	-9.9305
0.7315	-8.9008
0.732	-7.8891
0.7325	-6.8953
0.733	-5.9194
0.7335	-4.9615
0.734	-4.0214
0.7345	-3.0994
0.735	-2.1952
0.7355	-1.309
0.736	-0.44078
0.7365	0.40955
0.737	1.2419
0.7375	2.0573
0.738	2.8624
0.7385	3.6583
0.739	4.4452
0.7395	5.2229
0.74	5.9916
0.7405	6.7511
0.741	7.5016
0.7415	8.2429
0.742	8.9752
0.7425	9.6983
0.743	10.412
0.7435	11.117
0.744	11.813
0.7445	12.5
0.745	13.178
0.7455	13.847
0.746	14.508
0.7465	15.16
0.747	15.803
0.7475	16.438
0.748	17.063
0.7485	17.68
0.749	18.289
0.7495	18.888
0.75	19.479
0.7505	20.061
0.751	20.634
0.7515	21.199
0.752	21.755
0.7525	22.303
0.753	22.842
0.7535	23.373
0.754	23.895
0.7545	24.408
0.755	24.913
0.7555	25.41
0.756	25.898
0.7565	26.377
0.757	26.848
0.7575	27.311
0.758	27.764
0.7585	28.209
0.759	28.644
0.7595	29.068
0.76	29.483
0.7605	29.887
0.761	30.28
0.7615	30.664
0.762	31.037
0.7625	31.4
0.763	31.753
0.7635	32.095
0.764	32.427
0.7645	32.749
0.765	33.061
0.7655	33.362
0.766	33.65
0.7665	33.926
0.767	34.189
0.7675	34.439
0.768	34.677
0.7685	34.903
0.769	35.116
0.7695	35.316
0.77	35.504
0.7705	35.679
0.771	35.842
0.7715	35.992
0.772	36.13
0.7725	36.254
0.773	36.361
0.7735	36.453
0.774	36.529
0.7745	36.589
0.775	36.633
0.7755	36.661
0.776	36.673
0.7765	36.669
0.777	36.649
0.7775	36.614
0.778	36.562
0.7785	36.494
0.779	36.41
