# Supplementary material for: Assessment of transmitral and left atrial appendage flow rate from cardiac 4D-CT
Source: Commun Med (Lond). 2023 Feb 11;3:22. doi: 10.1038/s43856-023-00252-6 (PMC9922288; doi:10.1038/s43856-023-00252-6)
Supplement: Supplementary file 4 — Supplementary Data 1 [file 43856_2023_252_MOESM4_ESM.zip › SupplementaryData1/Figure5_LAAflow/LAAflow_Subject6MR.csv]

0	0.0202702702702703	0.0405405405405405	0.0608108108108108	0.0810810810810811	0.101351351351351	0.121621621621622	0.141891891891892	0.162162162162162	0.182432432432432	0.202702702702703	0.222972972972973	0.243243243243243	0.263513513513514	0.283783783783784	0.304054054054054	0.324324324324324	0.344594594594595	0.364864864864865	0.385135135135135	0.405405405405405	0.425675675675676	0.445945945945946	0.466216216216216	0.486486486486487	0.506756756756757	0.527027027027027	0.547297297297297	0.567567567567568	0.587837837837838	0.608108108108108	0.628378378378378	0.648648648648649	0.668918918918919	0.689189189189189	0.70945945945946	0.72972972972973	0.75	0.77027027027027	0.790540540540541	0.810810810810811
73.9892324285157	75.7957253371062	55.0321295373178	28.8984811224863	-2.30417627434894	-23.5053048327797	-18.6187475704089	-4.43892375000662	9.54598902373778	22.8618400944992	31.2942999034439	26.3065012650234	18.9846541611516	19.7218119400818	14.2208207391916	11.2782396210211	3.47149369423606	-1.44636405767137	-3.77180367104019	-5.0505339778745	-3.22181323948345	-4.71583887377921	-6.62676375607754	-2.45818865714393	7.25801566207238	14.6924055673402	17.4499296439528	17.0710011242222	13.9278626686595	11.5441578789085	-9.05901426739739	-60.7991982915473	-106.490906357694	-117.846921091486	-87.9832340499247	-46.8908203271626	-1.86873801471619	25.7585326174089	26.5759056909257	16.7679540886305	23.6762075989544
