# Supplementary material for: Assessment of transmitral and left atrial appendage flow rate from cardiac 4D-CT
Source: Commun Med (Lond). 2023 Feb 11;3:22. doi: 10.1038/s43856-023-00252-6 (PMC9922288; doi:10.1038/s43856-023-00252-6)
Supplement: Supplementary file 4 — Supplementary Data 1 [file 43856_2023_252_MOESM4_ESM.zip › SupplementaryData1/Figure5_LAAflow/LAAflow_Subject7CT.csv]

0	13.33
0.0005	13.353
0.001	13.375
0.0015	13.397
0.002	13.417
0.0025	13.437
0.003	13.456
0.0035	13.475
0.004	13.492
0.0045	13.508
0.005	13.524
0.0055	13.539
0.006	13.553
0.0065	13.566
0.007	13.579
0.0075	13.59
0.008	13.601
0.0085	13.611
0.009	13.62
0.0095	13.628
0.01	13.634
0.0105	13.64
0.011	13.645
0.0115	13.649
0.012	13.652
0.0125	13.654
0.013	13.654
0.0135	13.654
0.014	13.653
0.0145	13.651
0.015	13.647
0.0155	13.643
0.016	13.638
0.0165	13.632
0.017	13.624
0.0175	13.616
0.018	13.606
0.0185	13.596
0.019	13.584
0.0195	13.571
0.02	13.557
0.0205	13.541
0.021	13.525
0.0215	13.507
0.022	13.489
0.0225	13.469
0.023	13.448
0.0235	13.426
0.024	13.403
0.0245	13.378
0.025	13.353
0.0255	13.326
0.026	13.298
0.0265	13.269
0.027	13.238
0.0275	13.207
0.028	13.174
0.0285	13.139
0.029	13.104
0.0295	13.067
0.03	13.029
0.0305	12.99
0.031	12.95
0.0315	12.908
0.032	12.865
0.0325	12.821
0.033	12.775
0.0335	12.729
0.034	12.681
0.0345	12.631
0.035	12.581
0.0355	12.529
0.036	12.476
0.0365	12.421
0.037	12.365
0.0375	12.308
0.038	12.25
0.0385	12.19
0.039	12.129
0.0395	12.067
0.04	12.003
0.0405	11.938
0.041	11.872
0.0415	11.804
0.042	11.735
0.0425	11.665
0.043	11.593
0.0435	11.521
0.044	11.446
0.0445	11.371
0.045	11.294
0.0455	11.216
0.046	11.136
0.0465	11.055
0.047	10.973
0.0475	10.889
0.048	10.805
0.0485	10.718
0.049	10.631
0.0495	10.542
0.05	10.452
0.0505	10.36
0.051	10.267
0.0515	10.173
0.052	10.078
0.0525	9.9814
0.053	9.8835
0.0535	9.7843
0.054	9.6839
0.0545	9.5821
0.055	9.4791
0.0555	9.3748
0.056	9.2693
0.0565	9.1624
0.057	9.0543
0.0575	8.9449
0.058	8.8343
0.0585	8.7223
0.059	8.6091
0.0595	8.4947
0.06	8.379
0.0605	8.2621
0.061	8.1439
0.0615	8.0245
0.062	7.9039
0.0625	7.782
0.063	7.6589
0.0635	7.5346
0.064	7.409
0.0645	7.2821
0.065	7.154
0.0655	7.0247
0.066	6.8942
0.0665	6.7624
0.067	6.6294
0.0675	6.4965
0.068	6.3647
0.0685	6.2341
0.069	6.1046
0.0695	5.9762
0.07	5.849
0.0705	5.723
0.071	5.598
0.0715	5.4743
0.072	5.3516
0.0725	5.2301
0.073	5.1098
0.0735	4.9905
0.074	4.8725
0.0745	4.7555
0.075	4.6397
0.0755	4.5251
0.076	4.4118
0.0765	4.2999
0.077	4.1894
0.0775	4.0803
0.078	3.9725
0.0785	3.8662
0.079	3.7613
0.0795	3.6578
0.08	3.5556
0.0805	3.4549
0.081	3.3555
0.0815	3.2576
0.082	3.1611
0.0825	3.0659
0.083	2.9721
0.0835	2.8798
0.084	2.7888
0.0845	2.6994
0.085	2.6114
0.0855	2.5249
0.086	2.4399
0.0865	2.3563
0.087	2.2743
0.0875	2.1937
0.088	2.1146
0.0885	2.037
0.089	1.9609
0.0895	1.8863
0.09	1.8132
0.0905	1.7415
0.091	1.6714
0.0915	1.6027
0.092	1.5355
0.0925	1.4698
0.093	1.4056
0.0935	1.3431
0.094	1.282
0.0945	1.2225
0.095	1.1646
0.0955	1.1082
0.096	1.0534
0.0965	1.0001
0.097	0.94837
0.0975	0.89819
0.098	0.84956
0.0985	0.80248
0.099	0.75695
0.0995	0.71298
0.1	0.67055
0.1005	0.62968
0.101	0.59035
0.1015	0.55256
0.102	0.51631
0.1025	0.48161
0.103	0.44844
0.1035	0.41682
0.104	0.38673
0.1045	0.35819
0.105	0.33119
0.1055	0.30572
0.106	0.2818
0.1065	0.25942
0.107	0.23858
0.1075	0.21929
0.108	0.20153
0.1085	0.18531
0.109	0.17064
0.1095	0.15751
0.11	0.14594
0.1105	0.13591
0.111	0.12744
0.1115	0.12052
0.112	0.11514
0.1125	0.11132
0.113	0.10905
0.1135	0.10833
0.114	0.10917
0.1145	0.11155
0.115	0.11548
0.1155	0.12097
0.116	0.128
0.1165	0.13659
0.117	0.14673
0.1175	0.1584
0.118	0.17158
0.1185	0.18626
0.119	0.20243
0.1195	0.2201
0.12	0.23927
0.1205	0.25993
0.121	0.2821
0.1215	0.30576
0.122	0.33091
0.1225	0.35757
0.123	0.38572
0.1235	0.41537
0.124	0.44651
0.1245	0.47916
0.125	0.5133
0.1255	0.54894
0.126	0.58611
0.1265	0.62487
0.127	0.66523
0.1275	0.70719
0.128	0.75073
0.1285	0.79587
0.129	0.84261
0.1295	0.89093
0.13	0.94086
0.1305	0.99237
0.131	1.0455
0.1315	1.1002
0.132	1.1565
0.1325	1.2144
0.133	1.2738
0.1335	1.3349
0.134	1.3976
0.1345	1.4605
0.135	1.5229
0.1355	1.5848
0.136	1.6461
0.1365	1.707
0.137	1.7674
0.1375	1.8272
0.138	1.8866
0.1385	1.9454
0.139	2.0037
0.1395	2.0615
0.14	2.1188
0.1405	2.1756
0.141	2.2318
0.1415	2.2876
0.142	2.3429
0.1425	2.3976
0.143	2.4518
0.1435	2.5054
0.144	2.5584
0.1445	2.6109
0.145	2.6628
0.1455	2.7141
0.146	2.7649
0.1465	2.8151
0.147	2.8648
0.1475	2.9138
0.148	2.9623
0.1485	3.0103
0.149	3.0577
0.1495	3.1045
0.15	3.1507
0.1505	3.1964
0.151	3.2415
0.1515	3.2861
0.152	3.3302
0.1525	3.3737
0.153	3.4167
0.1535	3.4592
0.154	3.5012
0.1545	3.5427
0.155	3.5836
0.1555	3.6241
0.156	3.664
0.1565	3.7034
0.157	3.7422
0.1575	3.7806
0.158	3.8184
0.1585	3.8557
0.159	3.8925
0.1595	3.9287
0.16	3.9644
0.1605	3.9996
0.161	4.0342
0.1615	4.0683
0.162	4.1019
0.1625	4.1349
0.163	4.1673
0.1635	4.1992
0.164	4.2306
0.1645	4.2615
0.165	4.2918
0.1655	4.3215
0.166	4.3507
0.1665	4.3794
0.167	4.4075
0.1675	4.4351
0.168	4.4622
0.1685	4.4887
0.169	4.5146
0.1695	4.54
0.17	4.5649
0.1705	4.5893
0.171	4.6131
0.1715	4.6363
0.172	4.659
0.1725	4.6812
0.173	4.7028
0.1735	4.7239
0.174	4.7445
0.1745	4.7645
0.175	4.7839
0.1755	4.8028
0.176	4.8212
0.1765	4.839
0.177	4.8563
0.1775	4.8729
0.178	4.889
0.1785	4.9045
0.179	4.9194
0.1795	4.9338
0.18	4.9476
0.1805	4.9608
0.181	4.9734
0.1815	4.9855
0.182	4.997
0.1825	5.0079
0.183	5.0182
0.1835	5.028
0.184	5.0371
0.1845	5.0458
0.185	5.0538
0.1855	5.0612
0.186	5.0681
0.1865	5.0744
0.187	5.0801
0.1875	5.0853
0.188	5.0899
0.1885	5.0939
0.189	5.0973
0.1895	5.1001
0.19	5.1024
0.1905	5.1041
0.191	5.1052
0.1915	5.1057
0.192	5.1057
0.1925	5.105
0.193	5.1038
0.1935	5.1019
0.194	5.0994
0.1945	5.0962
0.195	5.0924
0.1955	5.0879
0.196	5.0828
0.1965	5.077
0.197	5.0705
0.1975	5.0635
0.198	5.0557
0.1985	5.0473
0.199	5.0383
0.1995	5.0286
0.2	5.0183
0.2005	5.0073
0.201	4.9956
0.2015	4.984
0.202	4.9725
0.2025	4.9612
0.203	4.9501
0.2035	4.9392
0.204	4.9285
0.2045	4.9179
0.205	4.9076
0.2055	4.8975
0.206	4.8876
0.2065	4.8779
0.207	4.8683
0.2075	4.859
0.208	4.8498
0.2085	4.8409
0.209	4.8322
0.2095	4.8236
0.21	4.8153
0.2105	4.8073
0.211	4.7995
0.2115	4.792
0.212	4.7848
0.2125	4.7778
0.213	4.7711
0.2135	4.7647
0.214	4.7585
0.2145	4.7526
0.215	4.7469
0.2155	4.7415
0.216	4.7364
0.2165	4.7316
0.217	4.727
0.2175	4.7226
0.218	4.7186
0.2185	4.7147
0.219	4.7112
0.2195	4.7078
0.22	4.7047
0.2205	4.7019
0.221	4.6993
0.2215	4.6969
0.222	4.6948
0.2225	4.6929
0.223	4.6912
0.2235	4.6898
0.224	4.6887
0.2245	4.6878
0.225	4.6871
0.2255	4.6867
0.226	4.6865
0.2265	4.6866
0.227	4.6869
0.2275	4.6875
0.228	4.6884
0.2285	4.6895
0.229	4.6909
0.2295	4.6926
0.23	4.6945
0.2305	4.6967
0.231	4.6992
0.2315	4.7019
0.232	4.7049
0.2325	4.7082
0.233	4.7117
0.2335	4.7155
0.234	4.7195
0.2345	4.7239
0.235	4.7284
0.2355	4.7333
0.236	4.7384
0.2365	4.7438
0.237	4.7494
0.2375	4.7553
0.238	4.7614
0.2385	4.7679
0.239	4.7745
0.2395	4.7815
0.24	4.7887
0.2405	4.7962
0.241	4.8039
0.2415	4.8119
0.242	4.8201
0.2425	4.8286
0.243	4.8374
0.2435	4.8465
0.244	4.8558
0.2445	4.8654
0.245	4.8754
0.2455	4.8856
0.246	4.896
0.2465	4.9068
0.247	4.9178
0.2475	4.9292
0.248	4.9408
0.2485	4.9527
0.249	4.9649
0.2495	4.9774
0.25	4.9901
0.2505	5.0032
0.251	5.0165
0.2515	5.0301
0.252	5.044
0.2525	5.0581
0.253	5.0725
0.2535	5.0873
0.254	5.1022
0.2545	5.1175
0.255	5.133
0.2555	5.1488
0.256	5.1649
0.2565	5.1813
0.257	5.1979
0.2575	5.2148
0.258	5.232
0.2585	5.2495
0.259	5.2672
0.2595	5.2853
0.26	5.3036
0.2605	5.3222
0.261	5.3412
0.2615	5.3606
0.262	5.3802
0.2625	5.4002
0.263	5.4205
0.2635	5.4412
0.264	5.4622
0.2645	5.4835
0.265	5.5052
0.2655	5.5272
0.266	5.5495
0.2665	5.5722
0.267	5.5952
0.2675	5.6185
0.268	5.6422
0.2685	5.6658
0.269	5.6892
0.2695	5.7124
0.27	5.7354
0.2705	5.7583
0.271	5.7809
0.2715	5.8034
0.272	5.8257
0.2725	5.8478
0.273	5.8697
0.2735	5.8915
0.274	5.913
0.2745	5.9344
0.275	5.9555
0.2755	5.9765
0.276	5.9973
0.2765	6.018
0.277	6.0383
0.2775	6.0585
0.278	6.0783
0.2785	6.098
0.279	6.1174
0.2795	6.1365
0.28	6.1554
0.2805	6.1741
0.281	6.1925
0.2815	6.2107
0.282	6.2286
0.2825	6.2463
0.283	6.2638
0.2835	6.281
0.284	6.2979
0.2845	6.3146
0.285	6.3311
0.2855	6.3473
0.286	6.3633
0.2865	6.379
0.287	6.3945
0.2875	6.4098
0.288	6.4247
0.2885	6.4395
0.289	6.454
0.2895	6.4683
0.29	6.4823
0.2905	6.496
0.291	6.5096
0.2915	6.5228
0.292	6.5359
0.2925	6.5487
0.293	6.5612
0.2935	6.5735
0.294	6.5855
0.2945	6.5973
0.295	6.6088
0.2955	6.62
0.296	6.6309
0.2965	6.6416
0.297	6.6521
0.2975	6.6622
0.298	6.6721
0.2985	6.6818
0.299	6.6912
0.2995	6.7003
0.3	6.7091
0.3005	6.7177
0.301	6.726
0.3015	6.734
0.302	6.7418
0.3025	6.7493
0.303	6.7565
0.3035	6.7635
0.304	6.7702
0.3045	6.7766
0.305	6.7827
0.3055	6.7886
0.306	6.7942
0.3065	6.7995
0.307	6.8046
0.3075	6.8094
0.308	6.8139
0.3085	6.8181
0.309	6.8221
0.3095	6.8258
0.31	6.8292
0.3105	6.8323
0.311	6.8352
0.3115	6.8378
0.312	6.8401
0.3125	6.8421
0.313	6.8439
0.3135	6.8454
0.314	6.8466
0.3145	6.8475
0.315	6.8482
0.3155	6.8486
0.316	6.8487
0.3165	6.8485
0.317	6.8481
0.3175	6.8473
0.318	6.8464
0.3185	6.8451
0.319	6.8435
0.3195	6.8417
0.32	6.8395
0.3205	6.8371
0.321	6.8344
0.3215	6.8313
0.322	6.828
0.3225	6.8244
0.323	6.8205
0.3235	6.8164
0.324	6.8119
0.3245	6.8071
0.325	6.8021
0.3255	6.7967
0.326	6.7911
0.3265	6.7852
0.327	6.779
0.3275	6.7724
0.328	6.7656
0.3285	6.7585
0.329	6.7511
0.3295	6.7434
0.33	6.7353
0.3305	6.727
0.331	6.7184
0.3315	6.7095
0.332	6.7003
0.3325	6.6907
0.333	6.6809
0.3335	6.6708
0.334	6.6604
0.3345	6.6497
0.335	6.6387
0.3355	6.6272
0.336	6.6154
0.3365	6.6031
0.337	6.5903
0.3375	6.5771
0.338	6.5635
0.3385	6.5495
0.339	6.535
0.3395	6.5201
0.34	6.5047
0.3405	6.489
0.341	6.4727
0.3415	6.4561
0.342	6.439
0.3425	6.4214
0.343	6.4035
0.3435	6.3851
0.344	6.3662
0.3445	6.3468
0.345	6.3269
0.3455	6.3065
0.346	6.2856
0.3465	6.2643
0.347	6.2424
0.3475	6.2201
0.348	6.1972
0.3485	6.1739
0.349	6.1501
0.3495	6.1257
0.35	6.1009
0.3505	6.0756
0.351	6.0498
0.3515	6.0235
0.352	5.9967
0.3525	5.9694
0.353	5.9416
0.3535	5.9133
0.354	5.8844
0.3545	5.8551
0.355	5.8253
0.3555	5.7949
0.356	5.764
0.3565	5.7327
0.357	5.7008
0.3575	5.6684
0.358	5.6355
0.3585	5.6021
0.359	5.5682
0.3595	5.5338
0.36	5.4988
0.3605	5.4634
0.361	5.4273
0.3615	5.3908
0.362	5.3537
0.3625	5.316
0.363	5.2778
0.3635	5.2391
0.364	5.1998
0.3645	5.1599
0.365	5.1195
0.3655	5.0786
0.366	5.0371
0.3665	4.9951
0.367	4.9525
0.3675	4.9093
0.368	4.8657
0.3685	4.8214
0.369	4.7767
0.3695	4.7313
0.37	4.6854
0.3705	4.6389
0.371	4.5919
0.3715	4.5442
0.372	4.4961
0.3725	4.4473
0.373	4.398
0.3735	4.3482
0.374	4.2977
0.3745	4.2467
0.375	4.1952
0.3755	4.143
0.376	4.0904
0.3765	4.0371
0.377	3.9833
0.3775	3.9289
0.378	3.8739
0.3785	3.8183
0.379	3.7621
0.3795	3.7054
0.38	3.648
0.3805	3.5901
0.381	3.5316
0.3815	3.4725
0.382	3.4128
0.3825	3.3525
0.383	3.2916
0.3835	3.2302
0.384	3.1682
0.3845	3.1055
0.385	3.0423
0.3855	2.9786
0.386	2.9142
0.3865	2.8493
0.387	2.7839
0.3875	2.7178
0.388	2.6513
0.3885	2.5841
0.389	2.5165
0.3895	2.4482
0.39	2.3794
0.3905	2.3101
0.391	2.2401
0.3915	2.1697
0.392	2.0986
0.3925	2.027
0.393	1.9549
0.3935	1.8822
0.394	1.8089
0.3945	1.735
0.395	1.6606
0.3955	1.5855
0.396	1.5099
0.3965	1.4337
0.397	1.3569
0.3975	1.2795
0.398	1.2015
0.3985	1.123
0.399	1.0438
0.3995	0.96406
0.4	0.88373
0.4005	0.80282
0.401	0.72131
0.4015	0.63922
0.402	0.5566
0.4025	0.47385
0.403	0.39107
0.4035	0.30826
0.404	0.22542
0.4045	0.14255
0.405	0.059652
0.4055	-0.023278
0.406	-0.10624
0.4065	-0.18923
0.407	-0.27225
0.4075	-0.35531
0.408	-0.43839
0.4085	-0.5215
0.409	-0.60465
0.4095	-0.68782
0.41	-0.77103
0.4105	-0.85423
0.411	-0.93736
0.4115	-1.0204
0.412	-1.1034
0.4125	-1.1862
0.413	-1.269
0.4135	-1.3517
0.414	-1.4343
0.4145	-1.5169
0.415	-1.5993
0.4155	-1.6817
0.416	-1.764
0.4165	-1.8461
0.417	-1.9282
0.4175	-2.0103
0.418	-2.0922
0.4185	-2.174
0.419	-2.2558
0.4195	-2.3375
0.42	-2.419
0.4205	-2.5005
0.421	-2.5818
0.4215	-2.6631
0.422	-2.7443
0.4225	-2.8253
0.423	-2.9063
0.4235	-2.9871
0.424	-3.0679
0.4245	-3.1486
0.425	-3.2291
0.4255	-3.3096
0.426	-3.39
0.4265	-3.4702
0.427	-3.5504
0.4275	-3.6304
0.428	-3.7103
0.4285	-3.7901
0.429	-3.8697
0.4295	-3.9492
0.43	-4.0286
0.4305	-4.1078
0.431	-4.1869
0.4315	-4.2659
0.432	-4.3447
0.4325	-4.4234
0.433	-4.5019
0.4335	-4.5803
0.434	-4.6586
0.4345	-4.7367
0.435	-4.8147
0.4355	-4.8925
0.436	-4.9702
0.4365	-5.0477
0.437	-5.125
0.4375	-5.2022
0.438	-5.2792
0.4385	-5.3559
0.439	-5.4326
0.4395	-5.509
0.44	-5.5852
0.4405	-5.6613
0.441	-5.7372
0.4415	-5.8129
0.442	-5.8885
0.4425	-5.9638
0.443	-6.039
0.4435	-6.114
0.444	-6.1889
0.4445	-6.2635
0.445	-6.338
0.4455	-6.4123
0.446	-6.4864
0.4465	-6.5604
0.447	-6.6342
0.4475	-6.7078
0.448	-6.7812
0.4485	-6.8545
0.449	-6.9275
0.4495	-7.0005
0.45	-7.0732
0.4505	-7.1457
0.451	-7.2181
0.4515	-7.2903
0.452	-7.3624
0.4525	-7.4342
0.453	-7.5057
0.4535	-7.577
0.454	-7.648
0.4545	-7.7187
0.455	-7.7892
0.4555	-7.8594
0.456	-7.9293
0.4565	-7.999
0.457	-8.0683
0.4575	-8.1374
0.458	-8.2063
0.4585	-8.2749
0.459	-8.3431
0.4595	-8.4112
0.46	-8.4789
0.4605	-8.5464
0.461	-8.6137
0.4615	-8.6809
0.462	-8.748
0.4625	-8.8149
0.463	-8.8817
0.4635	-8.9483
0.464	-9.0149
0.4645	-9.0813
0.465	-9.1476
0.4655	-9.2137
0.466	-9.2797
0.4665	-9.3456
0.467	-9.4113
0.4675	-9.4769
0.468	-9.5424
0.4685	-9.6078
0.469	-9.6728
0.4695	-9.7365
0.47	-9.7987
0.4705	-9.8592
0.471	-9.9183
0.4715	-9.9758
0.472	-10.032
0.4725	-10.086
0.473	-10.139
0.4735	-10.19
0.474	-10.24
0.4745	-10.288
0.475	-10.335
0.4755	-10.38
0.476	-10.424
0.4765	-10.466
0.477	-10.506
0.4775	-10.545
0.478	-10.583
0.4785	-10.618
0.479	-10.652
0.4795	-10.685
0.48	-10.715
0.4805	-10.744
0.481	-10.772
0.4815	-10.797
0.482	-10.821
0.4825	-10.844
0.483	-10.864
0.4835	-10.883
0.484	-10.901
0.4845	-10.916
0.485	-10.93
0.4855	-10.943
0.486	-10.954
0.4865	-10.963
0.487	-10.971
0.4875	-10.978
0.488	-10.983
0.4885	-10.987
0.489	-10.989
0.4895	-10.99
0.49	-10.989
0.4905	-10.987
0.491	-10.984
0.4915	-10.979
0.492	-10.973
0.4925	-10.965
0.493	-10.956
0.4935	-10.946
0.494	-10.934
0.4945	-10.921
0.495	-10.906
0.4955	-10.89
0.496	-10.873
0.4965	-10.854
0.497	-10.834
0.4975	-10.813
0.498	-10.79
0.4985	-10.766
0.499	-10.741
0.4995	-10.714
0.5	-10.686
0.5005	-10.657
0.501	-10.627
0.5015	-10.595
0.502	-10.561
0.5025	-10.527
0.503	-10.491
0.5035	-10.454
0.504	-10.416
0.5045	-10.376
0.505	-10.336
0.5055	-10.294
0.506	-10.251
0.5065	-10.207
0.507	-10.162
0.5075	-10.116
0.508	-10.069
0.5085	-10.02
0.509	-9.9703
0.5095	-9.9194
0.51	-9.8673
0.5105	-9.8141
0.511	-9.7597
0.5115	-9.7042
0.512	-9.6475
0.5125	-9.5898
0.513	-9.5309
0.5135	-9.4709
0.514	-9.4098
0.5145	-9.3476
0.515	-9.2843
0.5155	-9.2198
0.516	-9.1542
0.5165	-9.0875
0.517	-9.0197
0.5175	-8.9507
0.518	-8.8807
0.5185	-8.8095
0.519	-8.7372
0.5195	-8.6638
0.52	-8.5895
0.5205	-8.5143
0.521	-8.4382
0.5215	-8.3611
0.522	-8.283
0.5225	-8.204
0.523	-8.1241
0.5235	-8.0432
0.524	-7.9614
0.5245	-7.8787
0.525	-7.795
0.5255	-7.7103
0.526	-7.6247
0.5265	-7.5382
0.527	-7.4507
0.5275	-7.3623
0.528	-7.2728
0.5285	-7.1821
0.529	-7.0903
0.5295	-6.9974
0.53	-6.9033
0.5305	-6.8081
0.531	-6.7117
0.5315	-6.6142
0.532	-6.5156
0.5325	-6.4158
0.533	-6.3149
0.5335	-6.2129
0.534	-6.1097
0.5345	-6.0054
0.535	-5.8999
0.5355	-5.7933
0.536	-5.6858
0.5365	-5.5787
0.537	-5.4722
0.5375	-5.3663
0.538	-5.261
0.5385	-5.1562
0.539	-5.052
0.5395	-4.9483
0.54	-4.8452
0.5405	-4.7427
0.541	-4.6408
0.5415	-4.5394
0.542	-4.4386
0.5425	-4.3383
0.543	-4.2387
0.5435	-4.1395
0.544	-4.041
0.5445	-3.9431
0.545	-3.846
0.5455	-3.7497
0.546	-3.6542
0.5465	-3.5595
0.547	-3.4656
0.5475	-3.3725
0.548	-3.2802
0.5485	-3.1887
0.549	-3.098
0.5495	-3.008
0.55	-2.9189
0.5505	-2.8306
0.551	-2.7431
0.5515	-2.6563
0.552	-2.5704
0.5525	-2.4853
0.553	-2.4008
0.5535	-2.3169
0.554	-2.2337
0.5545	-2.151
0.555	-2.069
0.5555	-1.9875
0.556	-1.9067
0.5565	-1.8264
0.557	-1.7467
0.5575	-1.6677
0.558	-1.5892
0.5585	-1.5113
0.559	-1.4341
0.5595	-1.3574
0.56	-1.2814
0.5605	-1.2059
0.561	-1.131
0.5615	-1.0568
0.562	-0.98311
0.5625	-0.91007
0.563	-0.83763
0.5635	-0.7658
0.564	-0.69459
0.5645	-0.62398
0.565	-0.55397
0.5655	-0.48458
0.566	-0.4158
0.5665	-0.34762
0.567	-0.28005
0.5675	-0.21309
0.568	-0.14674
0.5685	-0.080991
0.569	-0.015854
0.5695	0.048686
0.57	0.11268
0.5705	0.17613
0.571	0.23904
0.5715	0.30142
0.572	0.36325
0.5725	0.42453
0.573	0.48528
0.5735	0.54549
0.574	0.60515
0.5745	0.66428
0.575	0.72286
0.5755	0.7809
0.576	0.8384
0.5765	0.89536
0.577	0.95178
0.5775	1.0077
0.578	1.063
0.5785	1.1178
0.579	1.172
0.5795	1.2257
0.58	1.2789
0.5805	1.3314
0.581	1.3835
0.5815	1.435
0.582	1.486
0.5825	1.5364
0.583	1.5862
0.5835	1.6355
0.584	1.6843
0.5845	1.7325
0.585	1.7802
0.5855	1.8273
0.586	1.8739
0.5865	1.9199
0.587	1.9654
0.5875	2.0104
0.588	2.0549
0.5885	2.0988
0.589	2.1422
0.5895	2.1851
0.59	2.2274
0.5905	2.2693
0.591	2.3106
0.5915	2.3513
0.592	2.3916
0.5925	2.4313
0.593	2.4705
0.5935	2.5091
0.594	2.5473
0.5945	2.5849
0.595	2.6219
0.5955	2.6584
0.596	2.6943
0.5965	2.7297
0.597	2.7645
0.5975	2.7987
0.598	2.8323
0.5985	2.8654
0.599	2.898
0.5995	2.9299
0.6	2.9613
0.6005	2.9922
0.601	3.0224
0.6015	3.0521
0.602	3.0813
0.6025	3.1099
0.603	3.1379
0.6035	3.1655
0.604	3.1926
0.6045	3.2193
0.605	3.2455
0.6055	3.2713
0.606	3.2967
0.6065	3.3216
0.607	3.346
0.6075	3.37
0.608	3.3936
0.6085	3.4167
0.609	3.4393
0.6095	3.4615
0.61	3.4833
0.6105	3.5046
0.611	3.5255
0.6115	3.5459
0.612	3.5659
0.6125	3.5855
0.613	3.6046
0.6135	3.6233
0.614	3.6416
0.6145	3.6594
0.615	3.6768
0.6155	3.6938
0.616	3.7104
0.6165	3.7265
0.617	3.7422
0.6175	3.7575
0.618	3.7723
0.6185	3.7867
0.619	3.8007
0.6195	3.8142
0.62	3.8273
0.6205	3.8399
0.621	3.8521
0.6215	3.8639
0.622	3.8752
0.6225	3.886
0.623	3.8964
0.6235	3.9063
0.624	3.9158
0.6245	3.9248
0.625	3.9334
0.6255	3.9415
0.626	3.9492
0.6265	3.9564
0.627	3.9632
0.6275	3.9695
0.628	3.9754
0.6285	3.9808
0.629	3.9857
0.6295	3.9902
0.63	3.9942
0.6305	3.9977
0.631	4.0008
0.6315	4.0034
0.632	4.0055
0.6325	4.0072
0.633	4.0084
0.6335	4.0091
0.634	4.0093
0.6345	4.0091
0.635	4.0084
0.6355	4.0073
0.636	4.0056
0.6365	4.0036
0.637	4.001
0.6375	3.998
0.638	3.9945
0.6385	3.9905
0.639	3.9861
0.6395	3.9813
0.64	3.9759
0.6405	3.9701
0.641	3.9638
0.6415	3.9571
0.642	3.9499
0.6425	3.9422
0.643	3.9341
0.6435	3.9255
0.644	3.9165
0.6445	3.907
0.645	3.8969
0.6455	3.8864
0.646	3.8754
0.6465	3.8639
0.647	3.8518
0.6475	3.8392
0.648	3.8262
0.6485	3.8126
0.649	3.7985
0.6495	3.7839
0.65	3.7687
0.6505	3.7531
0.651	3.737
0.6515	3.7203
0.652	3.7031
0.6525	3.6854
0.653	3.6672
0.6535	3.6486
0.654	3.6295
0.6545	3.6099
0.655	3.5899
0.6555	3.5695
0.656	3.5486
0.6565	3.5273
0.657	3.5055
0.6575	3.4832
0.658	3.4606
0.6585	3.4375
0.659	3.4139
0.6595	3.3899
0.66	3.3654
0.6605	3.3405
0.661	3.3152
0.6615	3.2894
0.662	3.263
0.6625	3.236
0.663	3.2084
0.6635	3.1801
0.664	3.1513
0.6645	3.1218
0.665	3.0918
0.6655	3.0611
0.666	3.0298
0.6665	2.9979
0.667	2.9654
0.6675	2.9322
0.668	2.8985
0.6685	2.8641
0.669	2.8291
0.6695	2.7936
0.67	2.7576
0.6705	2.722
0.671	2.6868
0.6715	2.6519
0.672	2.6174
0.6725	2.5833
0.673	2.5496
0.6735	2.5162
0.674	2.4832
0.6745	2.4506
0.675	2.4183
0.6755	2.3865
0.676	2.355
0.6765	2.3238
0.677	2.2931
0.6775	2.2627
0.678	2.2327
0.6785	2.2032
0.679	2.1744
0.6795	2.1462
0.68	2.1186
0.6805	2.0917
0.681	2.0654
0.6815	2.0398
0.682	2.0148
0.6825	1.9904
0.683	1.9667
0.6835	1.9437
0.684	1.9212
0.6845	1.8995
0.685	1.8783
0.6855	1.8579
0.686	1.838
0.6865	1.8188
0.687	1.8002
0.6875	1.7821
0.688	1.7646
0.6885	1.7477
0.689	1.7313
0.6895	1.7154
0.69	1.7001
0.6905	1.6854
0.691	1.6712
0.6915	1.6576
0.692	1.6445
0.6925	1.632
0.693	1.6201
0.6935	1.6087
0.694	1.5978
0.6945	1.5875
0.695	1.5778
0.6955	1.5687
0.696	1.5602
0.6965	1.5524
0.697	1.5451
0.6975	1.5385
0.698	1.5326
0.6985	1.5272
0.699	1.5225
0.6995	1.5184
0.7	1.515
0.7005	1.5121
0.701	1.5099
0.7015	1.5083
0.702	1.5074
0.7025	1.5071
0.703	1.5074
0.7035	1.5083
0.704	1.5098
0.7045	1.5119
0.705	1.5146
0.7055	1.5179
0.706	1.5217
0.7065	1.5262
0.707	1.5312
0.7075	1.5368
0.708	1.543
0.7085	1.5498
0.709	1.5572
0.7095	1.5651
0.71	1.5737
0.7105	1.5828
0.711	1.5925
0.7115	1.6029
0.712	1.6138
0.7125	1.6254
0.713	1.6377
0.7135	1.6506
0.714	1.6642
0.7145	1.6785
0.715	1.6934
0.7155	1.709
0.716	1.7253
0.7165	1.7422
0.717	1.7598
0.7175	1.7781
0.718	1.7971
0.7185	1.8167
0.719	1.837
0.7195	1.8579
0.72	1.8795
0.7205	1.9017
0.721	1.9244
0.7215	1.9476
0.722	1.9713
0.7225	1.9955
0.723	2.0202
0.7235	2.0454
0.724	2.0711
0.7245	2.0974
0.725	2.1241
0.7255	2.1514
0.726	2.1791
0.7265	2.2074
0.727	2.2362
0.7275	2.2654
0.728	2.2952
0.7285	2.3256
0.729	2.3572
0.7295	2.3898
0.73	2.4237
0.7305	2.4588
0.731	2.495
0.7315	2.5324
0.732	2.571
0.7325	2.6108
0.733	2.6518
0.7335	2.6939
0.734	2.7373
0.7345	2.7818
0.735	2.8275
0.7355	2.8744
0.736	2.9225
0.7365	2.9717
0.737	3.0207
0.7375	3.0665
0.738	3.1088
0.7385	3.1477
0.739	3.1833
0.7395	3.2154
0.74	3.2441
0.7405	3.2695
0.741	3.2914
0.7415	3.3099
0.742	3.3251
0.7425	3.3368
0.743	3.3452
0.7435	3.3501
0.744	3.3517
0.7445	3.3498
0.745	3.3446
0.7455	3.3352
0.746	3.3213
0.7465	3.3028
0.747	3.2796
0.7475	3.2519
0.748	3.2195
0.7485	3.1825
0.749	3.1409
0.7495	3.0946
0.75	3.0438
0.7505	2.9883
0.751	2.9282
0.7515	2.8636
0.752	2.7943
0.7525	2.7203
0.753	2.6418
0.7535	2.5587
0.754	2.4711
0.7545	2.379
0.755	2.2826
0.7555	2.1817
0.756	2.0765
0.7565	1.9668
0.757	1.8527
0.7575	1.7341
0.758	1.6112
0.7585	1.4838
0.759	1.352
0.7595	1.2158
0.76	1.0752
0.7605	0.93012
0.761	0.78065
0.7615	0.62677
0.762	0.46848
0.7625	0.30583
0.763	0.13884
0.7635	-0.032492
0.764	-0.20817
0.7645	-0.3882
0.765	-0.57257
0.7655	-0.76129
0.766	-0.95435
0.7665	-1.1518
0.767	-1.3535
0.7675	-1.5596
0.768	-1.7701
0.7685	-1.9848
0.769	-2.204
0.7695	-2.4275
0.77	-2.6553
0.7705	-2.8873
0.771	-3.1231
0.7715	-3.3628
0.772	-3.6063
0.7725	-3.8536
0.773	-4.1047
0.7735	-4.3597
0.774	-4.6185
0.7745	-4.8811
0.775	-5.1476
0.7755	-5.4179
0.776	-5.692
0.7765	-5.9699
0.777	-6.2517
0.7775	-6.5373
0.778	-6.8267
0.7785	-7.12
0.779	-7.4167
0.7795	-7.7166
0.78	-8.0196
0.7805	-8.3259
0.781	-8.6353
0.7815	-8.9478
0.782	-9.2636
0.7825	-9.5825
0.783	-9.9046
0.7835	-10.23
0.784	-10.558
0.7845	-10.89
0.785	-11.225
0.7855	-11.563
0.786	-11.904
0.7865	-12.248
0.787	-12.596
0.7875	-12.945
0.788	-13.296
0.7885	-13.648
0.789	-14.002
0.7895	-14.357
0.79	-14.714
0.7905	-15.073
0.791	-15.433
0.7915	-15.794
0.792	-16.158
0.7925	-16.522
0.793	-16.888
0.7935	-17.256
0.794	-17.625
0.7945	-17.996
0.795	-18.368
0.7955	-18.742
0.796	-19.117
0.7965	-19.494
0.797	-19.871
0.7975	-20.25
0.798	-20.63
0.7985	-21.012
0.799	-21.394
0.7995	-21.778
0.8	-22.163
0.8005	-22.55
0.801	-22.937
0.8015	-23.326
0.802	-23.716
0.8025	-24.108
0.803	-24.501
0.8035	-24.895
0.804	-25.285
0.8045	-25.665
0.805	-26.035
0.8055	-26.393
0.806	-26.741
0.8065	-27.078
0.807	-27.404
0.8075	-27.719
0.808	-28.024
0.8085	-28.318
0.809	-28.601
0.8095	-28.873
0.81	-29.134
0.8105	-29.385
0.811	-29.624
0.8115	-29.853
0.812	-30.071
0.8125	-30.278
0.813	-30.474
0.8135	-30.657
0.814	-30.83
0.8145	-30.99
0.815	-31.139
0.8155	-31.277
0.816	-31.403
0.8165	-31.518
0.817	-31.621
0.8175	-31.712
0.818	-31.792
0.8185	-31.861
0.819	-31.918
0.8195	-31.963
0.82	-31.997
0.8205	-32.019
0.821	-32.032
0.8215	-32.037
0.822	-32.032
0.8225	-32.018
0.823	-31.996
0.8235	-31.965
0.824	-31.924
0.8245	-31.875
0.825	-31.817
0.8255	-31.751
0.826	-31.675
0.8265	-31.59
0.827	-31.497
0.8275	-31.395
0.828	-31.284
0.8285	-31.164
0.829	-31.035
0.8295	-30.899
0.83	-30.757
0.8305	-30.607
0.831	-30.451
0.8315	-30.287
0.832	-30.117
0.8325	-29.939
0.833	-29.755
0.8335	-29.563
0.834	-29.365
0.8345	-29.16
0.835	-28.947
0.8355	-28.728
0.836	-28.502
0.8365	-28.269
0.837	-28.028
0.8375	-27.783
0.838	-27.534
0.8385	-27.281
0.839	-27.026
0.8395	-26.767
0.84	-26.504
0.8405	-26.239
0.841	-25.97
0.8415	-25.698
0.842	-25.422
0.8425	-25.143
0.843	-24.861
0.8435	-24.576
0.844	-24.287
0.8445	-23.995
0.845	-23.699
0.8455	-23.4
0.846	-23.1
0.8465	-22.799
0.847	-22.497
0.8475	-22.194
0.848	-21.89
0.8485	-21.586
0.849	-21.28
0.8495	-20.974
0.85	-20.667
0.8505	-20.36
0.851	-20.051
0.8515	-19.742
0.852	-19.432
0.8525	-19.121
0.853	-18.809
0.8535	-18.497
0.854	-18.183
0.8545	-17.871
0.855	-17.558
0.8555	-17.246
0.856	-16.935
0.8565	-16.624
0.857	-16.314
0.8575	-16.004
0.858	-15.694
0.8585	-15.386
0.859	-15.077
0.8595	-14.77
0.86	-14.462
0.8605	-14.156
0.861	-13.849
0.8615	-13.544
0.862	-13.238
0.8625	-12.934
0.863	-12.629
0.8635	-12.325
0.864	-12.022
0.8645	-11.718
0.865	-11.415
0.8655	-11.113
0.866	-10.81
0.8665	-10.509
0.867	-10.207
0.8675	-9.9058
0.868	-9.605
0.8685	-9.3045
0.869	-9.0044
0.8695	-8.7046
0.87	-8.4052
0.8705	-8.1061
0.871	-7.8085
0.8715	-7.514
0.872	-7.2225
0.8725	-6.934
0.873	-6.6486
0.8735	-6.3661
0.874	-6.0868
0.8745	-5.8104
0.875	-5.5371
0.8755	-5.2668
0.876	-4.9995
0.8765	-4.7353
0.877	-4.4741
0.8775	-4.2159
0.878	-3.9608
0.8785	-3.7087
0.879	-3.4596
0.8795	-3.2137
0.88	-2.9711
0.8805	-2.7317
0.881	-2.4956
0.8815	-2.2627
0.882	-2.0331
0.8825	-1.8067
0.883	-1.5836
0.8835	-1.3637
0.884	-1.1472
0.8845	-0.93381
0.885	-0.72372
0.8855	-0.51689
0.886	-0.31332
0.8865	-0.11299
0.887	0.084073
0.8875	0.27807
0.888	0.4704
0.8885	0.66134
0.889	0.85089
0.8895	1.0391
0.89	1.2258
0.8905	1.4112
0.891	1.5953
0.8915	1.7779
0.892	1.9591
0.8925	2.139
0.893	2.3174
0.8935	2.4945
0.894	2.6702
0.8945	2.8445
0.895	3.0175
0.8955	3.189
0.896	3.3592
0.8965	3.5283
0.897	3.6964
0.8975	3.8633
0.898	4.0291
0.8985	4.1938
0.899	4.3574
0.8995	4.52
0.9	4.6814
0.9005	4.8417
0.901	5.001
0.9015	5.1591
0.902	5.3161
0.9025	5.4721
0.903	5.6269
0.9035	5.7806
0.904	5.9333
0.9045	6.0849
0.905	6.2356
0.9055	6.3853
0.906	6.5341
0.9065	6.6819
0.907	6.8288
0.9075	6.9747
0.908	7.1197
0.9085	7.2638
0.909	7.4069
0.9095	7.549
0.91	7.6902
0.9105	7.8305
0.911	7.9698
0.9115	8.1082
0.912	8.2456
0.9125	8.3821
0.913	8.5174
0.9135	8.6514
0.914	8.7842
0.9145	8.9158
0.915	9.046
0.9155	9.1751
0.916	9.3028
0.9165	9.4293
0.917	9.5546
0.9175	9.6785
0.918	9.8013
0.9185	9.9227
0.919	10.043
0.9195	10.162
0.92	10.28
0.9205	10.396
0.921	10.511
0.9215	10.624
0.922	10.736
0.9225	10.846
0.923	10.953
0.9235	11.059
0.924	11.163
0.9245	11.266
0.925	11.366
0.9255	11.465
0.926	11.561
0.9265	11.656
0.927	11.749
0.9275	11.84
0.928	11.93
0.9285	12.017
0.929	12.103
0.9295	12.186
0.93	12.267
0.9305	12.346
0.931	12.422
0.9315	12.495
0.932	12.566
0.9325	12.634
0.933	12.7
0.9335	12.763
0.934	12.823
0.9345	12.881
0.935	12.937
0.9355	12.989
0.936	13.04
0.9365	13.087
0.937	13.132
0.9375	13.175
