# Supplementary material for: Assessment of transmitral and left atrial appendage flow rate from cardiac 4D-CT
Source: Commun Med (Lond). 2023 Feb 11;3:22. doi: 10.1038/s43856-023-00252-6 (PMC9922288; doi:10.1038/s43856-023-00252-6)
Supplement: Supplementary file 4 — Supplementary Data 1 [file 43856_2023_252_MOESM4_ESM.zip › SupplementaryData1/Figure5_LAAflow/LAAflow_Subject7MR.csv]

0	0.0238095238095238	0.0476190476190476	0.0714285714285714	0.0952380952380952	0.119047619047619	0.142857142857143	0.166666666666667	0.19047619047619	0.214285714285714	0.238095238095238	0.261904761904762	0.285714285714286	0.30952380952381	0.333333333333333	0.357142857142857	0.380952380952381	0.404761904761905	0.428571428571429	0.452380952380952	0.476190476190476	0.5	0.523809523809524	0.547619047619048	0.571428571428571	0.595238095238095	0.619047619047619	0.642857142857143	0.666666666666667	0.69047619047619	0.714285714285714	0.738095238095238	0.761904761904762	0.785714285714286	0.80952380952381	0.833333333333333	0.857142857142857	0.880952380952381	0.904761904761905	0.928571428571428	0.952380952380952
31.4702799546802	42.6984857958825	39.4969031439644	46.1399891503542	20.2866317231531	2.80956153014472	1.46630637521849	0.65709444967054	6.32668417426063	10.8625535074107	12.7932132870462	14.669877403558	10.3956674225748	7.47096890523336	5.52395283346653	3.85524472105532	8.12861147922805	14.622953016879	11.3233775330656	2.83889771812948	-8.55806398153611	-21.4606140491596	-18.2007758627801	-6.11536790376123	-0.18900143939445	0.383787079484806	4.09326556622713	5.46550770093902	2.80244778523253	5.96253242525564	9.8177230611693	4.22439630657548	-0.225431798162759	-1.67762347841768	-8.39230734773117	-25.1318507939693	-44.9139119915433	-41.9221602003965	-20.1436903448169	-0.117242013377269	15.4647680489368
