# Supplementary material for: Assessment of transmitral and left atrial appendage flow rate from cardiac 4D-CT
Source: Commun Med (Lond). 2023 Feb 11;3:22. doi: 10.1038/s43856-023-00252-6 (PMC9922288; doi:10.1038/s43856-023-00252-6)
Supplement: Supplementary file 4 — Supplementary Data 1 [file 43856_2023_252_MOESM4_ESM.zip › SupplementaryData1/Figure5_LAAflow/LAAflow_Subject8CT.csv]

0	18.551
0.0005	18.652
0.001	18.752
0.0015	18.851
0.002	18.949
0.0025	19.047
0.003	19.144
0.0035	19.24
0.004	19.335
0.0045	19.43
0.005	19.524
0.0055	19.617
0.006	19.709
0.0065	19.8
0.007	19.891
0.0075	19.981
0.008	20.07
0.0085	20.159
0.009	20.246
0.0095	20.333
0.01	20.418
0.0105	20.503
0.011	20.586
0.0115	20.669
0.012	20.751
0.0125	20.831
0.013	20.911
0.0135	20.99
0.014	21.067
0.0145	21.144
0.015	21.22
0.0155	21.294
0.016	21.368
0.0165	21.441
0.017	21.513
0.0175	21.583
0.018	21.653
0.0185	21.721
0.019	21.788
0.0195	21.853
0.02	21.918
0.0205	21.981
0.021	22.043
0.0215	22.104
0.022	22.163
0.0225	22.222
0.023	22.278
0.0235	22.334
0.024	22.389
0.0245	22.442
0.025	22.494
0.0255	22.545
0.026	22.594
0.0265	22.642
0.027	22.688
0.0275	22.733
0.028	22.776
0.0285	22.818
0.029	22.858
0.0295	22.896
0.03	22.933
0.0305	22.969
0.031	23.003
0.0315	23.035
0.032	23.066
0.0325	23.095
0.033	23.123
0.0335	23.149
0.034	23.173
0.0345	23.196
0.035	23.217
0.0355	23.237
0.036	23.254
0.0365	23.269
0.037	23.283
0.0375	23.295
0.038	23.305
0.0385	23.313
0.039	23.319
0.0395	23.323
0.04	23.326
0.0405	23.326
0.041	23.325
0.0415	23.322
0.042	23.317
0.0425	23.31
0.043	23.301
0.0435	23.29
0.044	23.276
0.0445	23.261
0.045	23.243
0.0455	23.223
0.046	23.201
0.0465	23.176
0.047	23.149
0.0475	23.12
0.048	23.089
0.0485	23.056
0.049	23.02
0.0495	22.982
0.05	22.942
0.0505	22.899
0.051	22.855
0.0515	22.807
0.052	22.758
0.0525	22.706
0.053	22.651
0.0535	22.594
0.054	22.534
0.0545	22.472
0.055	22.407
0.0555	22.34
0.056	22.27
0.0565	22.198
0.057	22.123
0.0575	22.046
0.058	21.966
0.0585	21.883
0.059	21.798
0.0595	21.711
0.06	21.621
0.0605	21.528
0.061	21.431
0.0615	21.332
0.062	21.23
0.0625	21.125
0.063	21.017
0.0635	20.906
0.064	20.792
0.0645	20.675
0.065	20.555
0.0655	20.432
0.066	20.306
0.0665	20.177
0.067	20.045
0.0675	19.91
0.068	19.772
0.0685	19.633
0.069	19.496
0.0695	19.359
0.07	19.223
0.0705	19.088
0.071	18.955
0.0715	18.822
0.072	18.69
0.0725	18.559
0.073	18.43
0.0735	18.301
0.074	18.174
0.0745	18.047
0.075	17.922
0.0755	17.797
0.076	17.673
0.0765	17.551
0.077	17.43
0.0775	17.31
0.078	17.191
0.0785	17.074
0.079	16.959
0.0795	16.844
0.08	16.731
0.0805	16.62
0.081	16.51
0.0815	16.401
0.082	16.294
0.0825	16.188
0.083	16.084
0.0835	15.981
0.084	15.879
0.0845	15.779
0.085	15.68
0.0855	15.583
0.086	15.487
0.0865	15.393
0.087	15.3
0.0875	15.209
0.088	15.12
0.0885	15.032
0.089	14.946
0.0895	14.862
0.09	14.779
0.0905	14.698
0.091	14.618
0.0915	14.54
0.092	14.463
0.0925	14.388
0.093	14.315
0.0935	14.243
0.094	14.174
0.0945	14.105
0.095	14.039
0.0955	13.975
0.096	13.912
0.0965	13.852
0.097	13.793
0.0975	13.736
0.098	13.681
0.0985	13.628
0.099	13.577
0.0995	13.527
0.1	13.48
0.1005	13.434
0.101	13.39
0.1015	13.348
0.102	13.308
0.1025	13.27
0.103	13.234
0.1035	13.199
0.104	13.167
0.1045	13.137
0.105	13.11
0.1055	13.084
0.106	13.06
0.1065	13.038
0.107	13.018
0.1075	13.001
0.108	12.985
0.1085	12.972
0.109	12.96
0.1095	12.951
0.11	12.943
0.1105	12.938
0.111	12.935
0.1115	12.934
0.112	12.935
0.1125	12.939
0.113	12.945
0.1135	12.953
0.114	12.964
0.1145	12.977
0.115	12.992
0.1155	13.009
0.116	13.029
0.1165	13.051
0.117	13.075
0.1175	13.102
0.118	13.131
0.1185	13.162
0.119	13.195
0.1195	13.231
0.12	13.269
0.1205	13.31
0.121	13.353
0.1215	13.399
0.122	13.447
0.1225	13.498
0.123	13.551
0.1235	13.607
0.124	13.665
0.1245	13.725
0.125	13.788
0.1255	13.853
0.126	13.921
0.1265	13.992
0.127	14.064
0.1275	14.14
0.128	14.218
0.1285	14.298
0.129	14.382
0.1295	14.468
0.13	14.558
0.1305	14.65
0.131	14.744
0.1315	14.842
0.132	14.943
0.1325	15.046
0.133	15.152
0.1335	15.261
0.134	15.373
0.1345	15.488
0.135	15.605
0.1355	15.725
0.136	15.849
0.1365	15.973
0.137	16.097
0.1375	16.22
0.138	16.343
0.1385	16.466
0.139	16.588
0.1395	16.71
0.14	16.831
0.1405	16.952
0.141	17.072
0.1415	17.192
0.142	17.311
0.1425	17.431
0.143	17.549
0.1435	17.667
0.144	17.785
0.1445	17.902
0.145	18.019
0.1455	18.135
0.146	18.251
0.1465	18.366
0.147	18.48
0.1475	18.594
0.148	18.707
0.1485	18.819
0.149	18.931
0.1495	19.042
0.15	19.153
0.1505	19.263
0.151	19.372
0.1515	19.481
0.152	19.589
0.1525	19.696
0.153	19.803
0.1535	19.909
0.154	20.015
0.1545	20.12
0.155	20.224
0.1555	20.328
0.156	20.431
0.1565	20.533
0.157	20.635
0.1575	20.736
0.158	20.837
0.1585	20.937
0.159	21.036
0.1595	21.135
0.16	21.233
0.1605	21.331
0.161	21.427
0.1615	21.524
0.162	21.619
0.1625	21.714
0.163	21.808
0.1635	21.902
0.164	21.994
0.1645	22.086
0.165	22.178
0.1655	22.268
0.166	22.358
0.1665	22.447
0.167	22.536
0.1675	22.624
0.168	22.711
0.1685	22.797
0.169	22.883
0.1695	22.968
0.17	23.052
0.1705	23.136
0.171	23.218
0.1715	23.3
0.172	23.381
0.1725	23.462
0.173	23.542
0.1735	23.62
0.174	23.699
0.1745	23.776
0.175	23.852
0.1755	23.928
0.176	24.003
0.1765	24.077
0.177	24.151
0.1775	24.224
0.178	24.296
0.1785	24.367
0.179	24.437
0.1795	24.507
0.18	24.575
0.1805	24.643
0.181	24.71
0.1815	24.776
0.182	24.842
0.1825	24.906
0.183	24.97
0.1835	25.033
0.184	25.095
0.1845	25.156
0.185	25.216
0.1855	25.276
0.186	25.335
0.1865	25.392
0.187	25.449
0.1875	25.506
0.188	25.561
0.1885	25.615
0.189	25.668
0.1895	25.721
0.19	25.772
0.1905	25.823
0.191	25.873
0.1915	25.922
0.192	25.969
0.1925	26.016
0.193	26.062
0.1935	26.108
0.194	26.152
0.1945	26.195
0.195	26.238
0.1955	26.279
0.196	26.32
0.1965	26.359
0.197	26.398
0.1975	26.435
0.198	26.472
0.1985	26.508
0.199	26.542
0.1995	26.576
0.2	26.609
0.2005	26.64
0.201	26.671
0.2015	26.701
0.202	26.73
0.2025	26.758
0.203	26.785
0.2035	26.81
0.204	26.835
0.2045	26.859
0.205	26.882
0.2055	26.905
0.206	26.926
0.2065	26.946
0.207	26.966
0.2075	26.984
0.208	27.002
0.2085	27.018
0.209	27.034
0.2095	27.049
0.21	27.063
0.2105	27.076
0.211	27.088
0.2115	27.1
0.212	27.11
0.2125	27.119
0.213	27.128
0.2135	27.135
0.214	27.142
0.2145	27.147
0.215	27.152
0.2155	27.156
0.216	27.158
0.2165	27.16
0.217	27.161
0.2175	27.161
0.218	27.16
0.2185	27.157
0.219	27.154
0.2195	27.15
0.22	27.145
0.2205	27.139
0.221	27.132
0.2215	27.124
0.222	27.115
0.2225	27.105
0.223	27.094
0.2235	27.082
0.224	27.069
0.2245	27.055
0.225	27.039
0.2255	27.023
0.226	27.005
0.2265	26.987
0.227	26.967
0.2275	26.947
0.228	26.925
0.2285	26.902
0.229	26.878
0.2295	26.854
0.23	26.828
0.2305	26.801
0.231	26.772
0.2315	26.743
0.232	26.712
0.2325	26.681
0.233	26.648
0.2335	26.614
0.234	26.579
0.2345	26.543
0.235	26.505
0.2355	26.467
0.236	26.427
0.2365	26.386
0.237	26.344
0.2375	26.301
0.238	26.257
0.2385	26.212
0.239	26.165
0.2395	26.117
0.24	26.068
0.2405	26.018
0.241	25.967
0.2415	25.914
0.242	25.86
0.2425	25.805
0.243	25.749
0.2435	25.691
0.244	25.633
0.2445	25.573
0.245	25.512
0.2455	25.45
0.246	25.386
0.2465	25.322
0.247	25.256
0.2475	25.188
0.248	25.12
0.2485	25.05
0.249	24.979
0.2495	24.906
0.25	24.833
0.2505	24.757
0.251	24.681
0.2515	24.603
0.252	24.524
0.2525	24.444
0.253	24.362
0.2535	24.279
0.254	24.195
0.2545	24.109
0.255	24.022
0.2555	23.934
0.256	23.844
0.2565	23.753
0.257	23.661
0.2575	23.567
0.258	23.472
0.2585	23.376
0.259	23.279
0.2595	23.18
0.26	23.08
0.2605	22.978
0.261	22.876
0.2615	22.772
0.262	22.666
0.2625	22.559
0.263	22.451
0.2635	22.342
0.264	22.231
0.2645	22.119
0.265	22.005
0.2655	21.89
0.266	21.773
0.2665	21.654
0.267	21.534
0.2675	21.412
0.268	21.289
0.2685	21.164
0.269	21.038
0.2695	20.91
0.27	20.781
0.2705	20.65
0.271	20.518
0.2715	20.383
0.272	20.248
0.2725	20.112
0.273	19.977
0.2735	19.844
0.274	19.712
0.2745	19.581
0.275	19.451
0.2755	19.322
0.276	19.194
0.2765	19.068
0.277	18.942
0.2775	18.818
0.278	18.695
0.2785	18.573
0.279	18.453
0.2795	18.333
0.28	18.215
0.2805	18.098
0.281	17.982
0.2815	17.867
0.282	17.754
0.2825	17.643
0.283	17.533
0.2835	17.424
0.284	17.317
0.2845	17.211
0.285	17.107
0.2855	17.004
0.286	16.903
0.2865	16.803
0.287	16.704
0.2875	16.607
0.288	16.512
0.2885	16.418
0.289	16.325
0.2895	16.234
0.29	16.144
0.2905	16.056
0.291	15.969
0.2915	15.884
0.292	15.8
0.2925	15.717
0.293	15.636
0.2935	15.557
0.294	15.479
0.2945	15.402
0.295	15.327
0.2955	15.254
0.296	15.181
0.2965	15.111
0.297	15.042
0.2975	14.974
0.298	14.908
0.2985	14.843
0.299	14.78
0.2995	14.719
0.3	14.659
0.3005	14.601
0.301	14.544
0.3015	14.489
0.302	14.436
0.3025	14.384
0.303	14.334
0.3035	14.285
0.304	14.238
0.3045	14.193
0.305	14.149
0.3055	14.107
0.306	14.066
0.3065	14.027
0.307	13.989
0.3075	13.953
0.308	13.919
0.3085	13.886
0.309	13.855
0.3095	13.826
0.31	13.798
0.3105	13.772
0.311	13.747
0.3115	13.724
0.312	13.702
0.3125	13.682
0.313	13.664
0.3135	13.647
0.314	13.632
0.3145	13.618
0.315	13.606
0.3155	13.596
0.316	13.587
0.3165	13.581
0.317	13.576
0.3175	13.573
0.318	13.572
0.3185	13.572
0.319	13.574
0.3195	13.578
0.32	13.584
0.3205	13.592
0.321	13.601
0.3215	13.612
0.322	13.625
0.3225	13.64
0.323	13.656
0.3235	13.675
0.324	13.694
0.3245	13.716
0.325	13.739
0.3255	13.764
0.326	13.79
0.3265	13.818
0.327	13.848
0.3275	13.879
0.328	13.912
0.3285	13.946
0.329	13.983
0.3295	14.02
0.33	14.06
0.3305	14.101
0.331	14.144
0.3315	14.188
0.332	14.234
0.3325	14.283
0.333	14.334
0.3335	14.387
0.334	14.442
0.3345	14.5
0.335	14.56
0.3355	14.622
0.336	14.686
0.3365	14.753
0.337	14.822
0.3375	14.893
0.338	14.966
0.3385	15.042
0.339	15.12
0.3395	15.2
0.34	15.282
0.3405	15.363
0.341	15.439
0.3415	15.51
0.342	15.576
0.3425	15.637
0.343	15.693
0.3435	15.744
0.344	15.79
0.3445	15.831
0.345	15.867
0.3455	15.898
0.346	15.925
0.3465	15.946
0.347	15.962
0.3475	15.973
0.348	15.979
0.3485	15.98
0.349	15.976
0.3495	15.965
0.35	15.949
0.3505	15.927
0.351	15.9
0.3515	15.866
0.352	15.826
0.3525	15.781
0.353	15.73
0.3535	15.672
0.354	15.609
0.3545	15.541
0.355	15.466
0.3555	15.385
0.356	15.299
0.3565	15.206
0.357	15.108
0.3575	15.004
0.358	14.894
0.3585	14.778
0.359	14.657
0.3595	14.529
0.36	14.395
0.3605	14.256
0.361	14.111
0.3615	13.96
0.362	13.803
0.3625	13.64
0.363	13.471
0.3635	13.297
0.364	13.116
0.3645	12.93
0.365	12.738
0.3655	12.54
0.366	12.336
0.3665	12.125
0.367	11.909
0.3675	11.687
0.368	11.458
0.3685	11.224
0.369	10.983
0.3695	10.736
0.37	10.483
0.3705	10.224
0.371	9.9589
0.3715	9.6876
0.372	9.4102
0.3725	9.1267
0.373	8.8371
0.3735	8.5414
0.374	8.2396
0.3745	7.9318
0.375	7.618
0.3755	7.2983
0.376	6.9726
0.3765	6.641
0.377	6.3034
0.3775	5.9599
0.378	5.6105
0.3785	5.2551
0.379	4.8937
0.3795	4.5264
0.38	4.1532
0.3805	3.774
0.381	3.3889
0.3815	2.9978
0.382	2.6008
0.3825	2.1979
0.383	1.7891
0.3835	1.3746
0.384	0.95451
0.3845	0.5287
0.385	0.097198
0.3855	-0.33998
0.386	-0.78284
0.3865	-1.2314
0.387	-1.6856
0.3875	-2.1455
0.388	-2.6111
0.3885	-3.0824
0.389	-3.5593
0.3895	-4.0419
0.39	-4.5302
0.3905	-5.0242
0.391	-5.5239
0.3915	-6.0288
0.392	-6.5386
0.3925	-7.0532
0.393	-7.5726
0.3935	-8.0969
0.394	-8.626
0.3945	-9.1599
0.395	-9.6987
0.3955	-10.242
0.396	-10.791
0.3965	-11.344
0.397	-11.902
0.3975	-12.465
0.398	-13.033
0.3985	-13.605
0.399	-14.183
0.3995	-14.765
0.4	-15.352
0.4005	-15.943
0.401	-16.538
0.4015	-17.138
0.402	-17.742
0.4025	-18.35
0.403	-18.963
0.4035	-19.58
0.404	-20.201
0.4045	-20.827
0.405	-21.457
0.4055	-22.091
0.406	-22.729
0.4065	-23.372
0.407	-24.019
0.4075	-24.671
0.408	-25.327
0.4085	-25.98
0.409	-26.623
0.4095	-27.257
0.41	-27.881
0.4105	-28.496
0.411	-29.101
0.4115	-29.697
0.412	-30.283
0.4125	-30.859
0.413	-31.425
0.4135	-31.983
0.414	-32.53
0.4145	-33.068
0.415	-33.596
0.4155	-34.115
0.416	-34.624
0.4165	-35.123
0.417	-35.613
0.4175	-36.091
0.418	-36.559
0.4185	-37.016
0.419	-37.462
0.4195	-37.897
0.42	-38.321
0.4205	-38.735
0.421	-39.138
0.4215	-39.529
0.422	-39.911
0.4225	-40.281
0.423	-40.64
0.4235	-40.989
0.424	-41.327
0.4245	-41.654
0.425	-41.97
0.4255	-42.276
0.426	-42.573
0.4265	-42.86
0.427	-43.138
0.4275	-43.406
0.428	-43.665
0.4285	-43.914
0.429	-44.154
0.4295	-44.384
0.43	-44.605
0.4305	-44.817
0.431	-45.019
0.4315	-45.212
0.432	-45.395
0.4325	-45.569
0.433	-45.733
0.4335	-45.888
0.434	-46.034
0.4345	-46.171
0.435	-46.301
0.4355	-46.421
0.436	-46.534
0.4365	-46.637
0.437	-46.733
0.4375	-46.82
0.438	-46.899
0.4385	-46.969
0.439	-47.031
0.4395	-47.085
0.44	-47.13
0.4405	-47.166
0.441	-47.195
0.4415	-47.214
0.442	-47.226
0.4425	-47.23
0.443	-47.227
0.4435	-47.217
0.444	-47.2
0.4445	-47.176
0.445	-47.146
0.4455	-47.108
0.446	-47.064
0.4465	-47.013
0.447	-46.955
0.4475	-46.89
0.448	-46.818
0.4485	-46.739
0.449	-46.654
0.4495	-46.561
0.45	-46.462
0.4505	-46.356
0.451	-46.243
0.4515	-46.125
0.452	-46.001
0.4525	-45.872
0.453	-45.737
0.4535	-45.596
0.454	-45.449
0.4545	-45.297
0.455	-45.139
0.4555	-44.976
0.456	-44.807
0.4565	-44.632
0.457	-44.452
0.4575	-44.266
0.458	-44.074
0.4585	-43.877
0.459	-43.673
0.4595	-43.465
0.46	-43.253
0.4605	-43.037
0.461	-42.816
0.4615	-42.591
0.462	-42.362
0.4625	-42.128
0.463	-41.891
0.4635	-41.649
0.464	-41.403
0.4645	-41.152
0.465	-40.898
0.4655	-40.639
0.466	-40.376
0.4665	-40.108
0.467	-39.837
0.4675	-39.561
0.468	-39.281
0.4685	-38.997
0.469	-38.71
0.4695	-38.419
0.47	-38.124
0.4705	-37.825
0.471	-37.522
0.4715	-37.216
0.472	-36.906
0.4725	-36.592
0.473	-36.274
0.4735	-35.953
0.474	-35.628
0.4745	-35.299
0.475	-34.966
0.4755	-34.629
0.476	-34.289
0.4765	-33.948
0.477	-33.609
0.4775	-33.272
0.478	-32.937
0.4785	-32.604
0.479	-32.274
0.4795	-31.946
0.48	-31.62
0.4805	-31.296
0.481	-30.974
0.4815	-30.654
0.482	-30.337
0.4825	-30.021
0.483	-29.708
0.4835	-29.397
0.484	-29.088
0.4845	-28.782
0.485	-28.477
0.4855	-28.175
0.486	-27.874
0.4865	-27.576
0.487	-27.281
0.4875	-26.987
0.488	-26.695
0.4885	-26.406
0.489	-26.119
0.4895	-25.834
0.49	-25.551
0.4905	-25.27
0.491	-24.991
0.4915	-24.715
0.492	-24.441
0.4925	-24.169
0.493	-23.899
0.4935	-23.631
0.494	-23.364
0.4945	-23.099
0.495	-22.835
0.4955	-22.573
0.496	-22.312
0.4965	-22.052
0.497	-21.794
0.4975	-21.537
0.498	-21.282
0.4985	-21.028
0.499	-20.776
0.4995	-20.525
0.5	-20.275
0.5005	-20.027
0.501	-19.78
0.5015	-19.535
0.502	-19.291
0.5025	-19.048
0.503	-18.806
0.5035	-18.565
0.504	-18.325
0.5045	-18.086
0.505	-17.848
0.5055	-17.612
0.506	-17.376
0.5065	-17.142
0.507	-16.908
0.5075	-16.676
0.508	-16.444
0.5085	-16.214
0.509	-15.985
0.5095	-15.757
0.51	-15.53
0.5105	-15.304
0.511	-15.078
0.5115	-14.854
0.512	-14.629
0.5125	-14.406
0.513	-14.183
0.5135	-13.961
0.514	-13.74
0.5145	-13.519
0.515	-13.299
0.5155	-13.08
0.516	-12.862
0.5165	-12.644
0.517	-12.426
0.5175	-12.21
0.518	-11.994
0.5185	-11.779
0.519	-11.564
0.5195	-11.35
0.52	-11.136
0.5205	-10.923
0.521	-10.71
0.5215	-10.497
0.522	-10.284
0.5225	-10.072
0.523	-9.8608
0.5235	-9.6495
0.524	-9.4385
0.5245	-9.228
0.525	-9.0178
0.5255	-8.8079
0.526	-8.5985
0.5265	-8.3894
0.527	-8.1807
0.5275	-7.9722
0.528	-7.7641
0.5285	-7.5561
0.529	-7.3484
0.5295	-7.141
0.53	-6.9338
0.5305	-6.7268
0.531	-6.5201
0.5315	-6.3136
0.532	-6.1073
0.5325	-5.9013
0.533	-5.6956
0.5335	-5.4901
0.534	-5.2848
0.5345	-5.0798
0.535	-4.875
0.5355	-4.6704
0.536	-4.4659
0.5365	-4.2613
0.537	-4.0564
0.5375	-3.8515
0.538	-3.6463
0.5385	-3.4411
0.539	-3.2356
0.5395	-3.03
0.54	-2.8243
0.5405	-2.6184
0.541	-2.4123
0.5415	-2.2061
0.542	-1.9997
0.5425	-1.7932
0.543	-1.5865
0.5435	-1.3796
0.544	-1.1726
0.5445	-0.9664
0.545	-0.76191
0.5455	-0.55915
0.546	-0.35811
0.5465	-0.15881
0.547	0.03877
0.5475	0.23462
0.548	0.42874
0.5485	0.62113
0.549	0.8118
0.5495	1.0007
0.55	1.1879
0.5505	1.3734
0.551	1.5572
0.5515	1.7392
0.552	1.9195
0.5525	2.0981
0.553	2.2748
0.5535	2.4495
0.554	2.6222
0.5545	2.7929
0.555	2.9616
0.5555	3.1282
0.556	3.2929
0.5565	3.4556
0.557	3.6163
0.5575	3.775
0.558	3.9316
0.5585	4.0863
0.559	4.239
0.5595	4.3897
0.56	4.5383
0.5605	4.685
0.561	4.8296
0.5615	4.9723
0.562	5.1129
0.5625	5.2516
0.563	5.3882
0.5635	5.5228
0.564	5.6554
0.5645	5.786
0.565	5.9146
0.5655	6.0412
0.566	6.1657
0.5665	6.2883
0.567	6.4089
0.5675	6.5274
0.568	6.6439
0.5685	6.7584
0.569	6.871
0.5695	6.9815
0.57	7.0899
0.5705	7.1961
0.571	7.3002
0.5715	7.402
0.572	7.5017
0.5725	7.5993
0.573	7.6946
0.5735	7.7878
0.574	7.8788
0.5745	7.9677
0.575	8.0543
0.5755	8.1388
0.576	8.2212
0.5765	8.3013
0.577	8.3793
0.5775	8.4551
0.578	8.5287
0.5785	8.6001
0.579	8.6691
0.5795	8.7359
0.58	8.8005
0.5805	8.8627
0.581	8.9226
0.5815	8.9802
0.582	9.0355
0.5825	9.0886
0.583	9.1393
0.5835	9.1878
0.584	9.2339
0.5845	9.2778
0.585	9.3194
0.5855	9.3587
0.586	9.3957
0.5865	9.4304
0.587	9.4627
0.5875	9.4924
0.588	9.5197
0.5885	9.5445
0.589	9.5667
0.5895	9.5864
0.59	9.6037
0.5905	9.6184
0.591	9.6306
0.5915	9.6403
0.592	9.6474
0.5925	9.6521
0.593	9.6542
0.5935	9.6539
0.594	9.651
0.5945	9.6456
0.595	9.6377
0.5955	9.6273
0.596	9.6143
0.5965	9.5988
0.597	9.5807
0.5975	9.5601
0.598	9.537
0.5985	9.5113
0.599	9.4831
0.5995	9.4523
0.6	9.419
0.6005	9.3831
0.601	9.3447
0.6015	9.3037
0.602	9.2602
0.6025	9.2142
0.603	9.1656
0.6035	9.1145
0.604	9.0606
0.6045	9.0037
0.605	8.9438
0.6055	8.8809
0.606	8.815
0.6065	8.7461
0.607	8.6742
0.6075	8.5993
0.608	8.5214
0.6085	8.4405
0.609	8.3566
0.6095	8.2697
0.61	8.1798
0.6105	8.0869
0.611	7.991
0.6115	7.8921
0.612	7.7902
0.6125	7.6867
0.613	7.5829
0.6135	7.4789
0.614	7.3747
0.6145	7.2702
0.615	7.1654
0.6155	7.0605
0.616	6.9552
0.6165	6.8497
0.617	6.744
0.6175	6.6381
0.618	6.5318
0.6185	6.4254
0.619	6.3187
0.6195	6.2117
0.62	6.1045
0.6205	5.9971
0.621	5.8897
0.6215	5.7826
0.622	5.6759
0.6225	5.5696
0.623	5.4635
0.6235	5.3578
0.624	5.2525
0.6245	5.1474
0.625	5.0428
0.6255	4.9384
0.626	4.8344
0.6265	4.7308
0.627	4.6275
0.6275	4.5245
0.628	4.4218
0.6285	4.3195
0.629	4.2176
0.6295	4.1159
0.63	4.0145
0.6305	3.9134
0.631	3.8125
0.6315	3.7119
0.632	3.6116
0.6325	3.5116
0.633	3.4118
0.6335	3.3122
0.634	3.213
0.6345	3.114
0.635	3.0152
0.6355	2.9168
0.636	2.8186
0.6365	2.7207
0.637	2.623
0.6375	2.5256
0.638	2.4285
0.6385	2.3319
0.639	2.2356
0.6395	2.1397
0.64	2.0443
0.6405	1.9492
0.641	1.8546
0.6415	1.7603
0.642	1.6664
0.6425	1.573
0.643	1.4799
0.6435	1.3873
0.644	1.295
0.6445	1.2032
0.645	1.1117
0.6455	1.0207
0.646	0.93
0.6465	0.83977
0.647	0.74996
0.6475	0.66058
0.648	0.57163
0.6485	0.48311
0.649	0.39501
0.6495	0.30735
0.65	0.22011
0.6505	0.13331
0.651	0.046934
0.6515	-0.039013
0.652	-0.12453
0.6525	-0.20962
0.653	-0.29428
0.6535	-0.37851
0.654	-0.46231
0.6545	-0.54568
0.655	-0.62861
0.6555	-0.71106
0.656	-0.79305
0.6565	-0.87457
0.657	-0.95563
0.6575	-1.0362
0.658	-1.1163
0.6585	-1.196
0.659	-1.2752
0.6595	-1.3539
0.66	-1.4321
0.6605	-1.5099
0.661	-1.5872
0.6615	-1.6641
0.662	-1.7404
0.6625	-1.8164
0.663	-1.8918
0.6635	-1.9667
0.664	-2.0412
0.6645	-2.115
0.665	-2.1884
0.6655	-2.2612
0.666	-2.3335
0.6665	-2.4052
0.667	-2.4765
0.6675	-2.5472
0.668	-2.6173
0.6685	-2.6869
0.669	-2.756
0.6695	-2.8246
0.67	-2.8926
0.6705	-2.9601
0.671	-3.0271
0.6715	-3.0935
0.672	-3.1595
0.6725	-3.2249
0.673	-3.29
0.6735	-3.3545
0.674	-3.4186
0.6745	-3.4822
0.675	-3.5454
0.6755	-3.6081
0.676	-3.6704
0.6765	-3.7322
0.677	-3.7935
0.6775	-3.8544
0.678	-3.9148
0.6785	-3.9747
0.679	-4.0342
0.6795	-4.0932
0.68	-4.1517
0.6805	-4.2094
0.681	-4.2658
0.6815	-4.3208
0.682	-4.3745
0.6825	-4.4269
0.683	-4.478
0.6835	-4.5277
0.684	-4.5761
0.6845	-4.6232
0.685	-4.669
0.6855	-4.7135
0.686	-4.7567
0.6865	-4.7985
0.687	-4.839
0.6875	-4.8782
0.688	-4.9161
0.6885	-4.9526
0.689	-4.9878
0.6895	-5.0214
0.69	-5.0536
0.6905	-5.0843
0.691	-5.1136
0.6915	-5.1413
0.692	-5.1676
0.6925	-5.1924
0.693	-5.2157
0.6935	-5.2375
0.694	-5.2578
0.6945	-5.2767
0.695	-5.2941
0.6955	-5.31
0.696	-5.3244
0.6965	-5.3374
0.697	-5.3488
0.6975	-5.3589
0.698	-5.3676
0.6985	-5.375
0.699	-5.381
0.6995	-5.3857
0.7	-5.3891
0.7005	-5.3911
0.701	-5.3918
0.7015	-5.3911
0.702	-5.3891
0.7025	-5.3858
0.703	-5.3812
0.7035	-5.3752
0.704	-5.3678
0.7045	-5.3591
0.705	-5.3491
0.7055	-5.3378
0.706	-5.3251
0.7065	-5.311
0.707	-5.2956
0.7075	-5.2788
0.708	-5.2607
0.7085	-5.2411
0.709	-5.2203
0.7095	-5.198
0.71	-5.1744
0.7105	-5.1494
0.711	-5.1231
0.7115	-5.0954
0.712	-5.0664
0.7125	-5.0359
0.713	-5.0041
0.7135	-4.971
0.714	-4.9365
0.7145	-4.9007
0.715	-4.8636
0.7155	-4.8252
0.716	-4.7855
0.7165	-4.7446
0.717	-4.7024
0.7175	-4.659
0.718	-4.6143
0.7185	-4.5683
0.719	-4.521
0.7195	-4.4725
0.72	-4.4226
0.7205	-4.3716
0.721	-4.3192
0.7215	-4.2656
0.722	-4.2107
0.7225	-4.1545
0.723	-4.097
0.7235	-4.0382
0.724	-3.978
0.7245	-3.9164
0.725	-3.8535
0.7255	-3.7892
0.726	-3.7236
0.7265	-3.6566
0.727	-3.5882
0.7275	-3.5185
0.728	-3.4474
0.7285	-3.375
0.729	-3.3012
0.7295	-3.226
0.73	-3.1495
0.7305	-3.0716
0.731	-2.9923
0.7315	-2.9118
0.732	-2.8302
0.7325	-2.7474
0.733	-2.6635
0.7335	-2.5784
0.734	-2.4921
0.7345	-2.4048
0.735	-2.3162
0.7355	-2.2266
0.736	-2.1357
0.7365	-2.0438
0.737	-1.9506
0.7375	-1.8564
0.738	-1.761
0.7385	-1.6644
0.739	-1.5667
0.7395	-1.4678
0.74	-1.3674
0.7405	-1.2651
0.741	-1.1608
0.7415	-1.0546
0.742	-0.94649
0.7425	-0.83642
0.743	-0.72441
0.7435	-0.61046
0.744	-0.49458
0.7445	-0.37677
0.745	-0.25702
0.7455	-0.13533
0.746	-0.011708
0.7465	0.11385
0.747	0.24134
0.7475	0.37077
0.748	0.50213
0.7485	0.63171
0.749	0.75579
0.7495	0.87437
0.75	0.98745
0.7505	1.095
0.751	1.1971
0.7515	1.2937
0.752	1.3847
0.7525	1.4703
0.753	1.5504
0.7535	1.6249
0.754	1.694
0.7545	1.7576
0.755	1.8156
0.7555	1.8682
0.756	1.9152
0.7565	1.9568
0.757	1.992
0.7575	2.02
0.758	2.0407
0.7585	2.0542
0.759	2.0605
0.7595	2.0596
0.76	2.0514
0.7605	2.0361
0.761	2.0135
0.7615	1.9837
0.762	1.9466
0.7625	1.9024
0.763	1.8509
0.7635	1.7922
0.764	1.7262
0.7645	1.6531
0.765	1.5727
0.7655	1.4853
0.766	1.3913
0.7665	1.2905
0.767	1.183
0.7675	1.0687
0.768	0.9478
0.7685	0.82015
0.769	0.68577
0.7695	0.54468
0.77	0.39687
0.7705	0.24234
0.771	0.081097
0.7715	-0.086866
0.772	-0.26155
0.7725	-0.44294
0.773	-0.63106
0.7735	-0.82589
0.774	-1.0275
0.7745	-1.2358
0.775	-1.4508
0.7755	-1.6726
0.776	-1.9011
0.7765	-2.1364
0.777	-2.3784
0.7775	-2.6271
0.778	-2.8826
0.7785	-3.1449
0.779	-3.4139
0.7795	-3.6896
0.78	-3.972
0.7805	-4.2612
0.781	-4.5572
0.7815	-4.8599
0.782	-5.1693
0.7825	-5.4852
0.783	-5.8074
0.7835	-6.1358
0.784	-6.4704
0.7845	-6.8113
0.785	-7.1584
0.7855	-7.5118
0.786	-7.8713
0.7865	-8.2372
0.787	-8.6093
0.7875	-8.9876
0.788	-9.3721
0.7885	-9.7629
0.789	-10.16
0.7895	-10.563
0.79	-10.973
0.7905	-11.389
0.791	-11.81
0.7915	-12.237
0.792	-12.67
0.7925	-13.108
0.793	-13.551
0.7935	-14
0.794	-14.455
0.7945	-14.915
0.795	-15.38
0.7955	-15.851
0.796	-16.328
0.7965	-16.81
0.797	-17.297
0.7975	-17.79
0.798	-18.288
0.7985	-18.792
0.799	-19.302
0.7995	-19.816
0.8	-20.334
0.8005	-20.855
0.801	-21.381
0.8015	-21.911
0.802	-22.445
0.8025	-22.982
0.803	-23.524
0.8035	-24.069
0.804	-24.618
0.8045	-25.172
0.805	-25.729
0.8055	-26.29
0.806	-26.855
0.8065	-27.424
0.807	-27.997
0.8075	-28.574
0.808	-29.154
0.8085	-29.739
0.809	-30.327
0.8095	-30.92
0.81	-31.516
0.8105	-32.116
0.811	-32.72
0.8115	-33.327
0.812	-33.939
0.8125	-34.554
0.813	-35.173
0.8135	-35.796
0.814	-36.423
0.8145	-37.054
0.815	-37.689
0.8155	-38.327
0.816	-38.969
0.8165	-39.606
0.817	-40.229
0.8175	-40.837
0.818	-41.431
0.8185	-42.01
0.819	-42.575
0.8195	-43.126
0.82	-43.662
0.8205	-44.184
0.821	-44.691
0.8215	-45.184
0.822	-45.663
0.8225	-46.127
0.823	-46.576
0.8235	-47.012
0.824	-47.433
0.8245	-47.839
0.825	-48.23
0.8255	-48.606
0.826	-48.967
0.8265	-49.311
0.827	-49.64
0.8275	-49.954
0.828	-50.251
0.8285	-50.533
0.829	-50.8
0.8295	-51.051
0.83	-51.286
0.8305	-51.506
0.831	-51.71
0.8315	-51.898
0.832	-52.071
0.8325	-52.229
0.833	-52.37
0.8335	-52.498
0.834	-52.613
0.8345	-52.715
0.835	-52.805
0.8355	-52.883
0.836	-52.948
0.8365	-53.001
0.837	-53.041
0.8375	-53.068
0.838	-53.083
0.8385	-53.086
0.839	-53.076
0.8395	-53.053
0.84	-53.018
0.8405	-52.971
0.841	-52.911
0.8415	-52.838
0.842	-52.755
0.8425	-52.662
0.843	-52.559
0.8435	-52.446
0.844	-52.323
0.8445	-52.191
0.845	-52.049
0.8455	-51.898
0.846	-51.736
0.8465	-51.565
0.847	-51.385
0.8475	-51.194
0.848	-50.994
0.8485	-50.784
0.849	-50.565
0.8495	-50.335
0.85	-50.096
0.8505	-49.849
0.851	-49.595
0.8515	-49.334
0.852	-49.066
0.8525	-48.791
0.853	-48.509
0.8535	-48.22
0.854	-47.924
0.8545	-47.622
0.855	-47.312
0.8555	-46.996
0.856	-46.673
0.8565	-46.343
0.857	-46.005
0.8575	-45.662
0.858	-45.311
0.8585	-44.953
0.859	-44.589
0.8595	-44.221
0.86	-43.848
0.8605	-43.47
0.861	-43.088
0.8615	-42.701
0.862	-42.309
0.8625	-41.912
0.863	-41.511
0.8635	-41.105
0.864	-40.695
0.8645	-40.279
0.865	-39.859
0.8655	-39.434
0.866	-39.005
0.8665	-38.571
0.867	-38.132
0.8675	-37.689
0.868	-37.243
0.8685	-36.795
0.869	-36.343
0.8695	-35.888
0.87	-35.431
0.8705	-34.97
0.871	-34.507
0.8715	-34.04
0.872	-33.571
0.8725	-33.099
0.873	-32.623
0.8735	-32.145
0.874	-31.664
0.8745	-31.18
0.875	-30.693
0.8755	-30.202
0.876	-29.709
0.8765	-29.213
0.877	-28.714
0.8775	-28.212
0.878	-27.706
0.8785	-27.198
0.879	-26.687
0.8795	-26.172
0.88	-25.655
0.8805	-25.134
0.881	-24.611
0.8815	-24.084
0.882	-23.554
0.8825	-23.021
0.883	-22.486
0.8835	-21.947
0.884	-21.405
0.8845	-20.864
0.885	-20.327
0.8855	-19.796
0.886	-19.268
0.8865	-18.746
0.887	-18.228
0.8875	-17.715
0.888	-17.207
0.8885	-16.703
0.889	-16.204
0.8895	-15.709
0.89	-15.219
0.8905	-14.734
0.891	-14.254
0.8915	-13.778
0.892	-13.307
0.8925	-12.84
0.893	-12.379
0.8935	-11.922
0.894	-11.472
0.8945	-11.026
0.895	-10.586
0.8955	-10.152
0.896	-9.7223
0.8965	-9.2985
0.897	-8.8799
0.8975	-8.4668
0.898	-8.059
0.8985	-7.6566
0.899	-7.2596
0.8995	-6.868
0.9	-6.4817
0.9005	-6.1008
0.901	-5.7253
0.9015	-5.3542
0.902	-4.9864
0.9025	-4.6221
0.903	-4.2611
0.9035	-3.9035
0.904	-3.5493
0.9045	-3.1985
0.905	-2.8511
0.9055	-2.5071
0.906	-2.1665
0.9065	-1.8292
0.907	-1.4954
0.9075	-1.1649
0.908	-0.83781
0.9085	-0.51412
0.909	-0.19382
0.9095	0.1231
0.91	0.43694
0.9105	0.74801
0.911	1.0563
0.9115	1.3619
0.912	1.6646
0.9125	1.9647
0.913	2.2619
0.9135	2.5564
0.914	2.8481
0.9145	3.1371
0.915	3.4232
0.9155	3.7067
0.916	3.9873
0.9165	4.2652
0.917	4.5404
0.9175	4.8127
0.918	5.0823
0.9185	5.3494
0.919	5.6142
0.9195	5.8767
0.92	6.1369
0.9205	6.3948
0.921	6.6505
0.9215	6.9038
0.922	7.1549
0.9225	7.4036
0.923	7.6501
0.9235	7.8943
0.924	8.1362
0.9245	8.3758
0.925	8.6132
0.9255	8.8482
0.926	9.081
0.9265	9.3114
0.927	9.5397
0.9275	9.7658
0.928	9.9898
0.9285	10.212
0.929	10.431
0.9295	10.649
0.93	10.864
0.9305	11.077
0.931	11.288
0.9315	11.497
0.932	11.704
0.9325	11.909
0.933	12.111
0.9335	12.312
0.934	12.51
0.9345	12.706
0.935	12.9
0.9355	13.092
0.936	13.281
0.9365	13.468
0.937	13.653
0.9375	13.836
0.938	14.017
0.9385	14.195
0.939	14.371
0.9395	14.545
0.94	14.716
0.9405	14.886
0.941	15.053
0.9415	15.218
0.942	15.38
0.9425	15.541
0.943	15.699
0.9435	15.855
0.944	16.008
0.9445	16.159
0.945	16.308
0.9455	16.454
0.946	16.597
0.9465	16.738
0.947	16.877
0.9475	17.013
0.948	17.147
0.9485	17.278
0.949	17.407
0.9495	17.533
0.95	17.657
0.9505	17.778
0.951	17.897
0.9515	18.013
0.952	18.127
