# Supplementary material for: Assessment of transmitral and left atrial appendage flow rate from cardiac 4D-CT
Source: Commun Med (Lond). 2023 Feb 11;3:22. doi: 10.1038/s43856-023-00252-6 (PMC9922288; doi:10.1038/s43856-023-00252-6)
Supplement: Supplementary file 4 — Supplementary Data 1 [file 43856_2023_252_MOESM4_ESM.zip › SupplementaryData1/Figure5_LAAflow/LAAflow_Subject8MR.csv]

0	0.0238095238095238	0.0476190476190476	0.0714285714285714	0.0952380952380952	0.119047619047619	0.142857142857143	0.166666666666667	0.19047619047619	0.214285714285714	0.238095238095238	0.261904761904762	0.285714285714286	0.30952380952381	0.333333333333333	0.357142857142857	0.380952380952381	0.404761904761905	0.428571428571429	0.452380952380952	0.476190476190476	0.5	0.523809523809524	0.547619047619048	0.571428571428571	0.595238095238095	0.619047619047619	0.642857142857143	0.666666666666667	0.69047619047619	0.714285714285714	0.738095238095238	0.761904761904762	0.785714285714286	0.80952380952381	0.833333333333333	0.857142857142857	0.880952380952381	0.904761904761905	0.928571428571428	0.952380952380952
16.2725782356371	-5.11047663534529	18.1347912802283	-2.73930847410599	-4.10304866220764	-3.70751603511964	-2.74688820852928	-6.85670099984753	-10.1832879392008	-5.16177803438512	-5.43646852591012	-13.5737278711568	-18.085790467491	-19.3592553372734	-16.8617937259471	-5.84992819873593	-0.38861452366766	-7.63290617547746	-11.0172422508041	-7.9301531536067	-5.6788902567876	-2.0226674612623	-0.502844862386631	-7.66951431320239	-16.6269295019237	-12.6047130462252	-2.44845210246001	2.51176282900809	1.50143031131233	1.52262629743214	0.854773177541067	-3.5096480275594	-7.90432823718282	-4.93062079398009	-6.87756052659895	-24.2555999333394	-35.7368770401648	-25.5875057732021	-11.6221162139487	0.241888477218262	15.4606078616223
