# Supplementary material for: Assessment of transmitral and left atrial appendage flow rate from cardiac 4D-CT
Source: Commun Med (Lond). 2023 Feb 11;3:22. doi: 10.1038/s43856-023-00252-6 (PMC9922288; doi:10.1038/s43856-023-00252-6)
Supplement: Supplementary file 4 — Supplementary Data 1 [file 43856_2023_252_MOESM4_ESM.zip › SupplementaryData1/Figure5_LAAflow/LAAflow_Subject9CT.csv]

0	48.566
0.0005	48.369
0.001	48.17
0.0015	47.969
0.002	47.766
0.0025	47.561
0.003	47.354
0.0035	47.145
0.004	46.934
0.0045	46.721
0.005	46.505
0.0055	46.288
0.006	46.069
0.0065	45.848
0.007	45.625
0.0075	45.399
0.008	45.172
0.0085	44.943
0.009	44.712
0.0095	44.479
0.01	44.244
0.0105	44.008
0.011	43.77
0.0115	43.531
0.012	43.29
0.0125	43.047
0.013	42.803
0.0135	42.558
0.014	42.31
0.0145	42.062
0.015	41.812
0.0155	41.56
0.016	41.306
0.0165	41.052
0.017	40.795
0.0175	40.537
0.018	40.277
0.0185	40.016
0.019	39.754
0.0195	39.491
0.02	39.227
0.0205	38.961
0.021	38.695
0.0215	38.427
0.022	38.159
0.0225	37.889
0.023	37.618
0.0235	37.346
0.024	37.073
0.0245	36.799
0.025	36.524
0.0255	36.247
0.026	35.97
0.0265	35.691
0.027	35.412
0.0275	35.131
0.028	34.85
0.0285	34.567
0.029	34.284
0.0295	34
0.03	33.715
0.0305	33.429
0.031	33.143
0.0315	32.855
0.032	32.567
0.0325	32.278
0.033	31.988
0.0335	31.697
0.034	31.405
0.0345	31.113
0.035	30.819
0.0355	30.525
0.036	30.23
0.0365	29.934
0.037	29.638
0.0375	29.341
0.038	29.044
0.0385	28.746
0.039	28.447
0.0395	28.148
0.04	27.849
0.0405	27.549
0.041	27.249
0.0415	26.948
0.042	26.646
0.0425	26.344
0.043	26.042
0.0435	25.739
0.044	25.435
0.0445	25.131
0.045	24.827
0.0455	24.522
0.046	24.217
0.0465	23.912
0.047	23.606
0.0475	23.301
0.048	22.996
0.0485	22.691
0.049	22.385
0.0495	22.08
0.05	21.775
0.0505	21.469
0.051	21.164
0.0515	20.859
0.052	20.553
0.0525	20.248
0.053	19.942
0.0535	19.637
0.054	19.331
0.0545	19.026
0.055	18.72
0.0555	18.415
0.056	18.111
0.0565	17.806
0.057	17.503
0.0575	17.199
0.058	16.896
0.0585	16.593
0.059	16.291
0.0595	15.989
0.06	15.687
0.0605	15.386
0.061	15.085
0.0615	14.784
0.062	14.484
0.0625	14.184
0.063	13.884
0.0635	13.585
0.064	13.287
0.0645	12.989
0.065	12.692
0.0655	12.395
0.066	12.1
0.0665	11.805
0.067	11.51
0.0675	11.217
0.068	10.924
0.0685	10.632
0.069	10.34
0.0695	10.05
0.07	9.7595
0.0705	9.4702
0.071	9.1817
0.0715	8.8938
0.072	8.6067
0.0725	8.3202
0.073	8.0351
0.0735	7.7525
0.074	7.4725
0.0745	7.195
0.075	6.9201
0.0755	6.6478
0.076	6.378
0.0765	6.1108
0.077	5.8462
0.0775	5.5841
0.078	5.3247
0.0785	5.0678
0.079	4.8134
0.0795	4.5616
0.08	4.3124
0.0805	4.0658
0.081	3.8217
0.0815	3.5802
0.082	3.3414
0.0825	3.1054
0.083	2.8723
0.0835	2.6422
0.084	2.4149
0.0845	2.1905
0.085	1.9691
0.0855	1.7505
0.086	1.5349
0.0865	1.3222
0.087	1.1123
0.0875	0.90538
0.088	0.70135
0.0885	0.50022
0.089	0.302
0.0895	0.10669
0.09	-0.085726
0.0905	-0.27523
0.091	-0.46182
0.0915	-0.64536
0.092	-0.82582
0.0925	-1.0032
0.093	-1.1775
0.0935	-1.3488
0.094	-1.517
0.0945	-1.6821
0.095	-1.8441
0.0955	-2.0031
0.096	-2.159
0.0965	-2.3118
0.097	-2.4616
0.0975	-2.6082
0.098	-2.7518
0.0985	-2.8924
0.099	-3.0299
0.0995	-3.1643
0.1	-3.2956
0.1005	-3.4238
0.101	-3.5488
0.1015	-3.6706
0.102	-3.7893
0.1025	-3.9049
0.103	-4.0173
0.1035	-4.1265
0.104	-4.2326
0.1045	-4.3355
0.105	-4.4352
0.1055	-4.5318
0.106	-4.6252
0.1065	-4.7155
0.107	-4.8026
0.1075	-4.8865
0.108	-4.9673
0.1085	-5.045
0.109	-5.1194
0.1095	-5.1907
0.11	-5.2589
0.1105	-5.3238
0.111	-5.3856
0.1115	-5.4443
0.112	-5.4998
0.1125	-5.5521
0.113	-5.6012
0.1135	-5.6472
0.114	-5.69
0.1145	-5.7296
0.115	-5.7661
0.1155	-5.7994
0.116	-5.8295
0.1165	-5.8565
0.117	-5.8803
0.1175	-5.9009
0.118	-5.9184
0.1185	-5.9327
0.119	-5.9438
0.1195	-5.9518
0.12	-5.9565
0.1205	-5.9581
0.121	-5.9565
0.1215	-5.9518
0.122	-5.9438
0.1225	-5.9327
0.123	-5.9184
0.1235	-5.9009
0.124	-5.8802
0.1245	-5.8564
0.125	-5.8294
0.1255	-5.7992
0.126	-5.7658
0.1265	-5.7293
0.127	-5.6896
0.1275	-5.6467
0.128	-5.6007
0.1285	-5.5515
0.129	-5.4993
0.1295	-5.4439
0.13	-5.3854
0.1305	-5.3238
0.131	-5.2591
0.1315	-5.1913
0.132	-5.1203
0.1325	-5.0462
0.133	-4.969
0.1335	-4.8887
0.134	-4.8052
0.1345	-4.7187
0.135	-4.629
0.1355	-4.5362
0.136	-4.4402
0.1365	-4.3411
0.137	-4.2388
0.1375	-4.1331
0.138	-4.0243
0.1385	-3.9121
0.139	-3.7966
0.1395	-3.6779
0.14	-3.5559
0.1405	-3.4307
0.141	-3.3022
0.1415	-3.1704
0.142	-3.0353
0.1425	-2.8969
0.143	-2.7553
0.1435	-2.6104
0.144	-2.4623
0.1445	-2.3109
0.145	-2.1562
0.1455	-1.999
0.146	-1.843
0.1465	-1.6887
0.147	-1.536
0.1475	-1.3849
0.148	-1.2355
0.1485	-1.0877
0.149	-0.94158
0.1495	-0.79709
0.15	-0.65423
0.1505	-0.51302
0.151	-0.37344
0.1515	-0.23551
0.152	-0.099221
0.1525	0.03543
0.153	0.16844
0.1535	0.29981
0.154	0.42954
0.1545	0.55762
0.155	0.68397
0.1555	0.80857
0.156	0.93142
0.1565	1.0525
0.157	1.1719
0.1575	1.2895
0.158	1.4054
0.1585	1.5195
0.159	1.6318
0.1595	1.7425
0.16	1.8513
0.1605	1.9585
0.161	2.0638
0.1615	2.1675
0.162	2.2694
0.1625	2.3695
0.163	2.4679
0.1635	2.5645
0.164	2.6594
0.1645	2.7526
0.165	2.8441
0.1655	2.9338
0.166	3.0218
0.1665	3.1081
0.167	3.1927
0.1675	3.2755
0.168	3.3567
0.1685	3.4361
0.169	3.5137
0.1695	3.5897
0.17	3.6639
0.1705	3.7364
0.171	3.8072
0.1715	3.8762
0.172	3.9436
0.1725	4.0092
0.173	4.073
0.1735	4.135
0.174	4.1953
0.1745	4.2537
0.175	4.3103
0.1755	4.3651
0.176	4.4182
0.1765	4.4694
0.177	4.5188
0.1775	4.5664
0.178	4.6122
0.1785	4.6562
0.179	4.6984
0.1795	4.7388
0.18	4.7774
0.1805	4.8142
0.181	4.8492
0.1815	4.8824
0.182	4.9138
0.1825	4.9434
0.183	4.9711
0.1835	4.997
0.184	5.021
0.1845	5.0433
0.185	5.0637
0.1855	5.0822
0.186	5.099
0.1865	5.1139
0.187	5.127
0.1875	5.1382
0.188	5.1477
0.1885	5.1553
0.189	5.161
0.1895	5.165
0.19	5.1671
0.1905	5.1674
0.191	5.1658
0.1915	5.1623
0.192	5.1569
0.1925	5.1495
0.193	5.1403
0.1935	5.1291
0.194	5.116
0.1945	5.101
0.195	5.0841
0.1955	5.0652
0.196	5.0444
0.1965	5.0217
0.197	4.9971
0.1975	4.9706
0.198	4.9421
0.1985	4.9118
0.199	4.8795
0.1995	4.8453
0.2	4.8091
0.2005	4.7711
0.201	4.7311
0.2015	4.6892
0.202	4.6454
0.2025	4.5997
0.203	4.5521
0.2035	4.5026
0.204	4.4511
0.2045	4.3977
0.205	4.3424
0.2055	4.2852
0.206	4.2261
0.2065	4.1651
0.207	4.1021
0.2075	4.0373
0.208	3.9705
0.2085	3.9018
0.209	3.8312
0.2095	3.7585
0.21	3.6838
0.2105	3.607
0.211	3.5281
0.2115	3.4472
0.212	3.3642
0.2125	3.2792
0.213	3.1921
0.2135	3.1029
0.214	3.0117
0.2145	2.9184
0.215	2.823
0.2155	2.7256
0.216	2.6261
0.2165	2.5246
0.217	2.421
0.2175	2.3153
0.218	2.2078
0.2185	2.1012
0.219	1.9962
0.2195	1.8928
0.22	1.791
0.2205	1.6909
0.221	1.5924
0.2215	1.4955
0.222	1.4003
0.2225	1.3067
0.223	1.2147
0.2235	1.1243
0.224	1.0356
0.2245	0.9485
0.225	0.86302
0.2255	0.77917
0.226	0.69694
0.2265	0.61634
0.227	0.53737
0.2275	0.46015
0.228	0.38472
0.2285	0.31109
0.229	0.23925
0.2295	0.16921
0.23	0.10097
0.2305	0.034526
0.231	-0.030123
0.2315	-0.092975
0.232	-0.15403
0.2325	-0.21329
0.233	-0.27075
0.2335	-0.32642
0.234	-0.38028
0.2345	-0.43235
0.235	-0.48263
0.2355	-0.53111
0.236	-0.57779
0.2365	-0.6227
0.237	-0.66588
0.2375	-0.70731
0.238	-0.74699
0.2385	-0.78494
0.239	-0.82114
0.2395	-0.8556
0.24	-0.88832
0.2405	-0.91929
0.241	-0.94852
0.2415	-0.97601
0.242	-1.0018
0.2425	-1.0258
0.243	-1.048
0.2435	-1.0685
0.244	-1.0873
0.2445	-1.1044
0.245	-1.1196
0.2455	-1.1332
0.246	-1.1449
0.2465	-1.1549
0.247	-1.1632
0.2475	-1.1696
0.248	-1.1743
0.2485	-1.1772
0.249	-1.1783
0.2495	-1.1776
0.25	-1.1752
0.2505	-1.171
0.251	-1.165
0.2515	-1.1573
0.252	-1.1478
0.2525	-1.1365
0.253	-1.1234
0.2535	-1.1086
0.254	-1.0919
0.2545	-1.0736
0.255	-1.0534
0.2555	-1.0316
0.256	-1.008
0.2565	-0.98263
0.257	-0.95554
0.2575	-0.92672
0.258	-0.89615
0.2585	-0.86384
0.259	-0.8298
0.2595	-0.79401
0.26	-0.75648
0.2605	-0.71721
0.261	-0.6762
0.2615	-0.63345
0.262	-0.58896
0.2625	-0.54273
0.263	-0.49476
0.2635	-0.44504
0.264	-0.39353
0.2645	-0.34025
0.265	-0.28517
0.2655	-0.22832
0.266	-0.16968
0.2665	-0.10925
0.267	-0.047037
0.2675	0.01696
0.268	0.082741
0.2685	0.15031
0.269	0.21966
0.2695	0.2908
0.27	0.36372
0.2705	0.43842
0.271	0.51491
0.2715	0.59319
0.272	0.67325
0.2725	0.75509
0.273	0.8387
0.2735	0.92406
0.274	1.0112
0.2745	1.1
0.275	1.1907
0.2755	1.2831
0.276	1.3772
0.2765	1.4731
0.277	1.5708
0.2775	1.6702
0.278	1.7714
0.2785	1.8743
0.279	1.979
0.2795	2.0854
0.28	2.1936
0.2805	2.3036
0.281	2.4153
0.2815	2.5288
0.282	2.6442
0.2825	2.7616
0.283	2.8809
0.2835	3.0022
0.284	3.1254
0.2845	3.2506
0.285	3.3778
0.2855	3.5069
0.286	3.638
0.2865	3.771
0.287	3.9061
0.2875	4.043
0.288	4.182
0.2885	4.3229
0.289	4.4657
0.2895	4.6106
0.29	4.7574
0.2905	4.9061
0.291	5.0548
0.2915	5.2025
0.292	5.3491
0.2925	5.4946
0.293	5.639
0.2935	5.7824
0.294	5.9247
0.2945	6.0659
0.295	6.206
0.2955	6.345
0.296	6.483
0.2965	6.6198
0.297	6.7556
0.2975	6.8903
0.298	7.024
0.2985	7.1565
0.299	7.288
0.2995	7.4184
0.3	7.5476
0.3005	7.6756
0.301	7.8024
0.3015	7.928
0.302	8.0523
0.3025	8.1754
0.303	8.2973
0.3035	8.418
0.304	8.5374
0.3045	8.6557
0.305	8.7727
0.3055	8.8884
0.306	9.003
0.3065	9.1163
0.307	9.2284
0.3075	9.3393
0.308	9.4489
0.3085	9.5574
0.309	9.6646
0.3095	9.7706
0.31	9.8755
0.3105	9.9792
0.311	10.082
0.3115	10.183
0.312	10.283
0.3125	10.382
0.313	10.48
0.3135	10.576
0.314	10.672
0.3145	10.766
0.315	10.859
0.3155	10.951
0.316	11.042
0.3165	11.131
0.317	11.219
0.3175	11.307
0.318	11.393
0.3185	11.477
0.319	11.561
0.3195	11.643
0.32	11.724
0.3205	11.803
0.321	11.881
0.3215	11.958
0.322	12.034
0.3225	12.109
0.323	12.182
0.3235	12.254
0.324	12.324
0.3245	12.394
0.325	12.462
0.3255	12.529
0.326	12.594
0.3265	12.659
0.327	12.722
0.3275	12.783
0.328	12.844
0.3285	12.903
0.329	12.961
0.3295	13.017
0.33	13.072
0.3305	13.126
0.331	13.178
0.3315	13.23
0.332	13.279
0.3325	13.328
0.333	13.375
0.3335	13.421
0.334	13.465
0.3345	13.509
0.335	13.551
0.3355	13.591
0.336	13.63
0.3365	13.668
0.337	13.705
0.3375	13.74
0.338	13.773
0.3385	13.805
0.339	13.836
0.3395	13.865
0.34	13.893
0.3405	13.92
0.341	13.944
0.3415	13.968
0.342	13.99
0.3425	14.011
0.343	14.03
0.3435	14.048
0.344	14.064
0.3445	14.079
0.345	14.093
0.3455	14.105
0.346	14.115
0.3465	14.125
0.347	14.132
0.3475	14.138
0.348	14.143
0.3485	14.146
0.349	14.148
0.3495	14.148
0.35	14.147
0.3505	14.144
0.351	14.14
0.3515	14.134
0.352	14.127
0.3525	14.118
0.353	14.108
0.3535	14.097
0.354	14.083
0.3545	14.069
0.355	14.053
0.3555	14.035
0.356	14.015
0.3565	13.994
0.357	13.971
0.3575	13.946
0.358	13.92
0.3585	13.892
0.359	13.863
0.3595	13.832
0.36	13.799
0.3605	13.765
0.361	13.729
0.3615	13.691
0.362	13.652
0.3625	13.611
0.363	13.569
0.3635	13.525
0.364	13.481
0.3645	13.437
0.365	13.392
0.3655	13.347
0.366	13.301
0.3665	13.255
0.367	13.208
0.3675	13.161
0.368	13.114
0.3685	13.066
0.369	13.018
0.3695	12.97
0.37	12.921
0.3705	12.872
0.371	12.822
0.3715	12.772
0.372	12.721
0.3725	12.67
0.373	12.619
0.3735	12.567
0.374	12.515
0.3745	12.463
0.375	12.41
0.3755	12.358
0.376	12.304
0.3765	12.251
0.377	12.197
0.3775	12.143
0.378	12.088
0.3785	12.033
0.379	11.978
0.3795	11.923
0.38	11.867
0.3805	11.811
0.381	11.754
0.3815	11.697
0.382	11.64
0.3825	11.583
0.383	11.525
0.3835	11.466
0.384	11.408
0.3845	11.349
0.385	11.29
0.3855	11.23
0.386	11.17
0.3865	11.11
0.387	11.049
0.3875	10.988
0.388	10.927
0.3885	10.865
0.389	10.803
0.3895	10.741
0.39	10.678
0.3905	10.615
0.391	10.552
0.3915	10.488
0.392	10.424
0.3925	10.36
0.393	10.295
0.3935	10.23
0.394	10.165
0.3945	10.099
0.395	10.033
0.3955	9.9665
0.396	9.8998
0.3965	9.8328
0.397	9.7654
0.3975	9.6978
0.398	9.6298
0.3985	9.5614
0.399	9.4927
0.3995	9.4237
0.4	9.3544
0.4005	9.2848
0.401	9.2148
0.4015	9.1445
0.402	9.0739
0.4025	9.003
0.403	8.9318
0.4035	8.8602
0.404	8.7884
0.4045	8.7162
0.405	8.6436
0.4055	8.5708
0.406	8.4977
0.4065	8.4242
0.407	8.3504
0.4075	8.2763
0.408	8.2019
0.4085	8.1271
0.409	8.0521
0.4095	7.9767
0.41	7.9011
0.4105	7.8251
0.411	7.7488
0.4115	7.6722
0.412	7.5953
0.4125	7.5181
0.413	7.4406
0.4135	7.3628
0.414	7.2847
0.4145	7.2063
0.415	7.1275
0.4155	7.0485
0.416	6.9691
0.4165	6.8895
0.417	6.8095
0.4175	6.7293
0.418	6.6487
0.4185	6.5679
0.419	6.4868
0.4195	6.4054
0.42	6.3237
0.4205	6.2418
0.421	6.1596
0.4215	6.0771
0.422	5.9944
0.4225	5.9113
0.423	5.828
0.4235	5.7445
0.424	5.6606
0.4245	5.5765
0.425	5.4921
0.4255	5.4074
0.426	5.3225
0.4265	5.2373
0.427	5.1518
0.4275	5.066
0.428	4.98
0.4285	4.8937
0.429	4.8072
0.4295	4.7204
0.43	4.6333
0.4305	4.546
0.431	4.4584
0.4315	4.3706
0.432	4.2825
0.4325	4.1941
0.433	4.1055
0.4335	4.0166
0.434	3.9274
0.4345	3.838
0.435	3.7483
0.4355	3.6583
0.436	3.5682
0.4365	3.4782
0.437	3.3884
0.4375	3.2986
0.438	3.209
0.4385	3.1195
0.439	3.0301
0.4395	2.9409
0.44	2.8518
0.4405	2.7628
0.441	2.6739
0.4415	2.5852
0.442	2.4966
0.4425	2.4081
0.443	2.3197
0.4435	2.2315
0.444	2.1434
0.4445	2.0554
0.445	1.9675
0.4455	1.8799
0.446	1.7923
0.4465	1.705
0.447	1.6178
0.4475	1.5308
0.448	1.4439
0.4485	1.3573
0.449	1.2707
0.4495	1.1844
0.45	1.0982
0.4505	1.0122
0.451	0.92635
0.4515	0.84067
0.452	0.75515
0.4525	0.66981
0.453	0.58463
0.4535	0.49962
0.454	0.41477
0.4545	0.3301
0.455	0.24559
0.4555	0.16125
0.456	0.077077
0.4565	-0.0069283
0.457	-0.090766
0.4575	-0.17444
0.458	-0.25794
0.4585	-0.34127
0.459	-0.42444
0.4595	-0.50744
0.46	-0.59027
0.4605	-0.67293
0.461	-0.75543
0.4615	-0.83776
0.462	-0.91992
0.4625	-1.0019
0.463	-1.0837
0.4635	-1.1654
0.464	-1.2469
0.4645	-1.3282
0.465	-1.4094
0.4655	-1.4904
0.466	-1.5712
0.4665	-1.6518
0.467	-1.7323
0.4675	-1.8126
0.468	-1.8928
0.4685	-1.9728
0.469	-2.0526
0.4695	-2.1322
0.47	-2.2117
0.4705	-2.291
0.471	-2.3702
0.4715	-2.4492
0.472	-2.528
0.4725	-2.6066
0.473	-2.6851
0.4735	-2.7634
0.474	-2.8415
0.4745	-2.9194
0.475	-2.9972
0.4755	-3.0748
0.476	-3.1522
0.4765	-3.2294
0.477	-3.3064
0.4775	-3.3833
0.478	-3.46
0.4785	-3.5365
0.479	-3.6129
0.4795	-3.689
0.48	-3.765
0.4805	-3.8408
0.481	-3.9165
0.4815	-3.992
0.482	-4.0673
0.4825	-4.1425
0.483	-4.2175
0.4835	-4.2925
0.484	-4.3672
0.4845	-4.4419
0.485	-4.5164
0.4855	-4.5907
0.486	-4.6649
0.4865	-4.739
0.487	-4.8129
0.4875	-4.8867
0.488	-4.9604
0.4885	-5.0339
0.489	-5.1073
0.4895	-5.1805
0.49	-5.2536
0.4905	-5.3266
0.491	-5.3993
0.4915	-5.4719
0.492	-5.5443
0.4925	-5.6166
0.493	-5.6886
0.4935	-5.7605
0.494	-5.8321
0.4945	-5.9037
0.495	-5.975
0.4955	-6.0461
0.496	-6.1171
0.4965	-6.1879
0.497	-6.2585
0.4975	-6.3289
0.498	-6.3991
0.4985	-6.4692
0.499	-6.5391
0.4995	-6.6088
0.5	-6.6784
0.5005	-6.748
0.501	-6.8176
0.5015	-6.887
0.502	-6.9564
0.5025	-7.0257
0.503	-7.095
0.5035	-7.1642
0.504	-7.2333
0.5045	-7.3024
0.505	-7.3714
0.5055	-7.4403
0.506	-7.5092
0.5065	-7.578
0.507	-7.6467
0.5075	-7.7154
0.508	-7.784
0.5085	-7.8524
0.509	-7.9195
0.5095	-7.9851
0.51	-8.0492
0.5105	-8.1119
0.511	-8.1731
0.5115	-8.2329
0.512	-8.2912
0.5125	-8.348
0.513	-8.4034
0.5135	-8.4573
0.514	-8.5098
0.5145	-8.5608
0.515	-8.6103
0.5155	-8.6584
0.516	-8.7049
0.5165	-8.7501
0.517	-8.7938
0.5175	-8.836
0.518	-8.8766
0.5185	-8.9158
0.519	-8.9533
0.5195	-8.9894
0.52	-9.0239
0.5205	-9.0568
0.521	-9.0882
0.5215	-9.1181
0.522	-9.1464
0.5225	-9.1732
0.523	-9.1984
0.5235	-9.2221
0.524	-9.2442
0.5245	-9.2648
0.525	-9.2839
0.5255	-9.3014
0.526	-9.3173
0.5265	-9.3317
0.527	-9.3447
0.5275	-9.3561
0.528	-9.3661
0.5285	-9.3747
0.529	-9.3818
0.5295	-9.3875
0.53	-9.3917
0.5305	-9.3944
0.531	-9.3957
0.5315	-9.3955
0.532	-9.3939
0.5325	-9.3908
0.533	-9.3863
0.5335	-9.3803
0.534	-9.3729
0.5345	-9.364
0.535	-9.3536
0.5355	-9.3418
0.536	-9.3285
0.5365	-9.3139
0.537	-9.2977
0.5375	-9.2802
0.538	-9.2612
0.5385	-9.2407
0.539	-9.2188
0.5395	-9.1955
0.54	-9.1708
0.5405	-9.1446
0.541	-9.1169
0.5415	-9.0879
0.542	-9.0574
0.5425	-9.0254
0.543	-8.9921
0.5435	-8.9572
0.544	-8.921
0.5445	-8.8833
0.545	-8.8442
0.5455	-8.8037
0.546	-8.7619
0.5465	-8.7187
0.547	-8.6741
0.5475	-8.6282
0.548	-8.5809
0.5485	-8.5322
0.549	-8.4822
0.5495	-8.4308
0.55	-8.378
0.5505	-8.3239
0.551	-8.2684
0.5515	-8.2115
0.552	-8.1533
0.5525	-8.0937
0.553	-8.0327
0.5535	-7.9704
0.554	-7.9067
0.5545	-7.8416
0.555	-7.7751
0.5555	-7.7073
0.556	-7.6381
0.5565	-7.5675
0.557	-7.4955
0.5575	-7.4222
0.558	-7.3474
0.5585	-7.2713
0.559	-7.1939
0.5595	-7.115
0.56	-7.0348
0.5605	-6.9532
0.561	-6.8702
0.5615	-6.7858
0.562	-6.7001
0.5625	-6.613
0.563	-6.5245
0.5635	-6.4347
0.564	-6.3437
0.5645	-6.2514
0.565	-6.1578
0.5655	-6.0629
0.566	-5.9668
0.5665	-5.8694
0.567	-5.7707
0.5675	-5.6707
0.568	-5.5695
0.5685	-5.4669
0.569	-5.3631
0.5695	-5.2581
0.57	-5.1517
0.5705	-5.0441
0.571	-4.9352
0.5715	-4.825
0.572	-4.7135
0.5725	-4.6006
0.573	-4.4861
0.5735	-4.3702
0.574	-4.2528
0.5745	-4.1339
0.575	-4.0134
0.5755	-3.8915
0.576	-3.7682
0.5765	-3.6433
0.577	-3.5169
0.5775	-3.389
0.578	-3.2596
0.5785	-3.1288
0.579	-2.9964
0.5795	-2.8626
0.58	-2.7273
0.5805	-2.5904
0.581	-2.4522
0.5815	-2.3145
0.582	-2.178
0.5825	-2.0426
0.583	-1.9084
0.5835	-1.7754
0.584	-1.6436
0.5845	-1.513
0.585	-1.3835
0.5855	-1.2552
0.586	-1.1281
0.5865	-1.0022
0.587	-0.87745
0.5875	-0.75389
0.588	-0.63151
0.5885	-0.51031
0.589	-0.39029
0.5895	-0.27144
0.59	-0.15378
0.5905	-0.03744
0.591	0.077499
0.5915	0.19104
0.592	0.30317
0.5925	0.4139
0.593	0.52323
0.5935	0.63116
0.594	0.73768
0.5945	0.8428
0.595	0.94652
0.5955	1.0488
0.596	1.1497
0.5965	1.2493
0.597	1.3474
0.5975	1.4441
0.598	1.5394
0.5985	1.6333
0.599	1.7258
0.5995	1.8169
0.6	1.9068
0.6005	1.9954
0.601	2.0828
0.6015	2.1688
0.602	2.2537
0.6025	2.3372
0.603	2.4194
0.6035	2.5004
0.604	2.5801
0.6045	2.6586
0.605	2.7358
0.6055	2.8117
0.606	2.8863
0.6065	2.9596
0.607	3.0317
0.6075	3.1025
0.608	3.1721
0.6085	3.2403
0.609	3.3072
0.6095	3.3728
0.61	3.4371
0.6105	3.5
0.611	3.5616
0.6115	3.6218
0.612	3.6807
0.6125	3.7383
0.613	3.7945
0.6135	3.8494
0.614	3.9029
0.6145	3.9552
0.615	4.006
0.6155	4.0556
0.616	4.1038
0.6165	4.1507
0.617	4.1962
0.6175	4.2404
0.618	4.2834
0.6185	4.325
0.619	4.3653
0.6195	4.4043
0.62	4.4421
0.6205	4.4785
0.621	4.5136
0.6215	4.5475
0.622	4.58
0.6225	4.6113
0.623	4.6412
0.6235	4.6699
0.624	4.6973
0.6245	4.7233
0.625	4.7481
0.6255	4.7716
0.626	4.7937
0.6265	4.8146
0.627	4.8341
0.6275	4.8523
0.628	4.869
0.6285	4.8844
0.629	4.8985
0.6295	4.9111
0.63	4.9224
0.6305	4.9323
0.631	4.9409
0.6315	4.948
0.632	4.9538
0.6325	4.9583
0.633	4.9613
0.6335	4.963
0.634	4.9633
0.6345	4.9623
0.635	4.9599
0.6355	4.9561
0.636	4.951
0.6365	4.9446
0.637	4.9369
0.6375	4.9279
0.638	4.9176
0.6385	4.906
0.639	4.8931
0.6395	4.8789
0.64	4.8634
0.6405	4.8466
0.641	4.8285
0.6415	4.8091
0.642	4.7885
0.6425	4.7665
0.643	4.7432
0.6435	4.7186
0.644	4.6927
0.6445	4.6655
0.645	4.6369
0.6455	4.6068
0.646	4.5751
0.6465	4.542
0.647	4.5073
0.6475	4.4712
0.648	4.4335
0.6485	4.3944
0.649	4.3537
0.6495	4.3116
0.65	4.2679
0.6505	4.2227
0.651	4.176
0.6515	4.1279
0.652	4.0782
0.6525	4.027
0.653	3.9743
0.6535	3.9201
0.654	3.8655
0.6545	3.8114
0.655	3.7576
0.6555	3.7043
0.656	3.6514
0.6565	3.599
0.657	3.5469
0.6575	3.4953
0.658	3.4442
0.6585	3.3934
0.659	3.3431
0.6595	3.2932
0.66	3.2437
0.6605	3.1947
0.661	3.146
0.6615	3.0979
0.662	3.0501
0.6625	3.0027
0.663	2.9559
0.6635	2.9097
0.664	2.8642
0.6645	2.8193
0.665	2.775
0.6655	2.7314
0.666	2.6885
0.6665	2.6461
0.667	2.6044
0.6675	2.5634
0.668	2.523
0.6685	2.4832
0.669	2.444
0.6695	2.4056
0.67	2.3677
0.6705	2.3305
0.671	2.2939
0.6715	2.258
0.672	2.2227
0.6725	2.188
0.673	2.1538
0.6735	2.1201
0.674	2.0871
0.6745	2.0546
0.675	2.0227
0.6755	1.9913
0.676	1.9605
0.6765	1.9302
0.677	1.9005
0.6775	1.8714
0.678	1.8429
0.6785	1.8149
0.679	1.7874
0.6795	1.7605
0.68	1.7342
0.6805	1.7085
0.681	1.6833
0.6815	1.6587
0.682	1.6347
0.6825	1.6113
0.683	1.5886
0.6835	1.5664
0.684	1.5448
0.6845	1.5239
0.685	1.5035
0.6855	1.4837
0.686	1.4646
0.6865	1.446
0.687	1.428
0.6875	1.4107
0.688	1.3939
0.6885	1.3778
0.689	1.3622
0.6895	1.3473
0.69	1.333
0.6905	1.3192
0.691	1.306
0.6915	1.2933
0.692	1.2813
0.6925	1.2697
0.693	1.2588
0.6935	1.2484
0.694	1.2386
0.6945	1.2294
0.695	1.2207
0.6955	1.2126
0.696	1.2051
0.6965	1.1981
0.697	1.1917
0.6975	1.1858
0.698	1.1806
0.6985	1.1759
0.699	1.1717
0.6995	1.1682
0.7	1.1652
0.7005	1.1629
0.701	1.1612
0.7015	1.1601
0.702	1.1596
0.7025	1.1597
0.703	1.1604
0.7035	1.1617
0.704	1.1636
0.7045	1.1662
0.705	1.1693
0.7055	1.1731
0.706	1.1774
0.7065	1.1824
0.707	1.188
0.7075	1.1941
0.708	1.2009
0.7085	1.2083
0.709	1.2162
0.7095	1.2246
0.71	1.2335
0.7105	1.243
0.711	1.253
0.7115	1.2635
0.712	1.2745
0.7125	1.2861
0.713	1.2982
0.7135	1.3109
0.714	1.3241
0.7145	1.3378
0.715	1.352
0.7155	1.3668
0.716	1.3821
0.7165	1.3979
0.717	1.4142
0.7175	1.4312
0.718	1.4489
0.7185	1.4672
0.719	1.4863
0.7195	1.506
0.72	1.5264
0.7205	1.5475
0.721	1.5693
0.7215	1.5918
0.722	1.615
0.7225	1.6389
0.723	1.6635
0.7235	1.6887
0.724	1.7147
0.7245	1.7413
0.725	1.7686
0.7255	1.7967
0.726	1.8254
0.7265	1.8542
0.727	1.8821
0.7275	1.909
0.728	1.935
0.7285	1.9601
0.729	1.9843
0.7295	2.0075
0.73	2.0297
0.7305	2.051
0.731	2.0714
0.7315	2.0909
0.732	2.1094
0.7325	2.127
0.733	2.1436
0.7335	2.1593
0.734	2.1741
0.7345	2.1879
0.735	2.2008
0.7355	2.2127
0.736	2.2235
0.7365	2.2331
0.737	2.2417
0.7375	2.2491
0.738	2.2553
0.7385	2.2604
0.739	2.2644
0.7395	2.2673
0.74	2.269
0.7405	2.2696
0.741	2.2691
0.7415	2.2674
0.742	2.2646
0.7425	2.2607
0.743	2.2557
0.7435	2.2495
0.744	2.2422
0.7445	2.2337
0.745	2.2242
0.7455	2.2137
0.746	2.2021
0.7465	2.1894
0.747	2.1757
0.7475	2.1609
0.748	2.1451
0.7485	2.1282
0.749	2.1103
0.7495	2.0913
0.75	2.0713
0.7505	2.0502
0.751	2.028
0.7515	2.0048
0.752	1.9806
0.7525	1.9553
0.753	1.9289
0.7535	1.9015
0.754	1.8731
0.7545	1.8435
0.755	1.813
0.7555	1.7814
0.756	1.7487
0.7565	1.7151
0.757	1.6803
0.7575	1.6445
0.758	1.6077
0.7585	1.5698
0.759	1.5309
0.7595	1.4909
0.76	1.4499
0.7605	1.4078
0.761	1.3647
0.7615	1.3205
0.762	1.2753
0.7625	1.229
0.763	1.1817
0.7635	1.1334
0.764	1.0841
0.7645	1.0338
0.765	0.98248
0.7655	0.93014
0.766	0.87678
0.7665	0.82241
0.767	0.76703
0.7675	0.71063
0.768	0.65322
0.7685	0.5948
0.769	0.53537
0.7695	0.47493
0.77	0.41347
0.7705	0.351
0.771	0.28751
0.7715	0.22302
0.772	0.15759
0.7725	0.091271
0.773	0.024069
0.7735	-0.044018
0.774	-0.11299
0.7745	-0.18285
0.775	-0.25359
0.7755	-0.32522
0.776	-0.39773
0.7765	-0.47112
0.777	-0.54541
0.7775	-0.62057
0.778	-0.69663
0.7785	-0.77356
0.779	-0.85139
0.7795	-0.93009
0.78	-1.0097
0.7805	-1.0902
0.781	-1.1715
0.7815	-1.2538
0.782	-1.337
0.7825	-1.4211
0.783	-1.5062
0.7835	-1.5921
0.784	-1.679
0.7845	-1.7667
0.785	-1.8554
0.7855	-1.945
0.786	-2.0355
0.7865	-2.127
0.787	-2.2193
0.7875	-2.3126
0.788	-2.4067
0.7885	-2.5018
0.789	-2.5978
0.7895	-2.6947
0.79	-2.7924
0.7905	-2.8903
0.791	-2.9887
0.7915	-3.0873
0.792	-3.1863
0.7925	-3.2856
0.793	-3.3853
0.7935	-3.4853
0.794	-3.5856
0.7945	-3.6863
0.795	-3.7872
0.7955	-3.8886
0.796	-3.9902
0.7965	-4.0922
0.797	-4.1946
0.7975	-4.2972
0.798	-4.4002
0.7985	-4.5036
0.799	-4.6082
0.7995	-4.7175
0.8	-4.8317
0.8005	-4.9509
0.801	-5.0751
0.8015	-5.2043
0.802	-5.3384
0.8025	-5.4775
0.803	-5.6215
0.8035	-5.7705
0.804	-5.9245
0.8045	-6.0834
0.805	-6.2473
0.8055	-6.4161
0.806	-6.5899
0.8065	-6.7687
0.807	-6.9525
0.8075	-7.1412
0.808	-7.3349
0.8085	-7.5341
0.809	-7.7387
0.8095	-7.9489
0.81	-8.1645
0.8105	-8.3857
0.811	-8.6123
0.8115	-8.8445
0.812	-9.0821
0.8125	-9.3252
0.813	-9.5739
0.8135	-9.828
0.814	-10.088
0.8145	-10.353
0.815	-10.623
0.8155	-10.9
0.816	-11.181
0.8165	-11.468
0.817	-11.761
0.8175	-12.058
0.818	-12.361
0.8185	-12.668
0.819	-12.98
0.8195	-13.297
0.82	-13.619
0.8205	-13.946
0.821	-14.278
0.8215	-14.614
0.822	-14.956
0.8225	-15.302
0.823	-15.653
0.8235	-16.009
0.824	-16.37
0.8245	-16.736
0.825	-17.106
0.8255	-17.482
0.826	-17.862
0.8265	-18.247
0.827	-18.636
0.8275	-19.03
0.828	-19.428
0.8285	-19.83
0.829	-20.237
0.8295	-20.648
0.83	-21.063
0.8305	-21.483
0.831	-21.907
0.8315	-22.335
0.832	-22.768
0.8325	-23.205
0.833	-23.647
0.8335	-24.093
0.834	-24.543
0.8345	-24.997
0.835	-25.456
0.8355	-25.919
0.836	-26.385
0.8365	-26.855
0.837	-27.328
0.8375	-27.804
0.838	-28.284
0.8385	-28.767
0.839	-29.254
0.8395	-29.744
0.84	-30.238
0.8405	-30.735
0.841	-31.235
0.8415	-31.739
0.842	-32.246
0.8425	-32.756
0.843	-33.27
0.8435	-33.788
0.844	-34.309
0.8445	-34.832
0.845	-35.358
0.8455	-35.886
0.846	-36.416
0.8465	-36.948
0.847	-37.482
0.8475	-38.019
0.848	-38.557
0.8485	-39.097
0.849	-39.64
0.8495	-40.184
0.85	-40.731
0.8505	-41.28
0.851	-41.831
0.8515	-42.384
0.852	-42.939
0.8525	-43.496
0.853	-44.055
0.8535	-44.615
0.854	-45.175
0.8545	-45.734
0.855	-46.292
0.8555	-46.85
0.856	-47.407
0.8565	-47.962
0.857	-48.518
0.8575	-49.072
0.858	-49.625
0.8585	-50.178
0.859	-50.73
0.8595	-51.281
0.86	-51.832
0.8605	-52.381
0.861	-52.93
0.8615	-53.478
0.862	-54.026
0.8625	-54.572
0.863	-55.117
0.8635	-55.66
0.864	-56.201
0.8645	-56.74
0.865	-57.278
0.8655	-57.814
0.866	-58.349
0.8665	-58.881
0.867	-59.412
0.8675	-59.941
0.868	-60.468
0.8685	-60.994
0.869	-61.518
0.8695	-62.04
0.87	-62.561
0.8705	-63.079
0.871	-63.596
0.8715	-64.11
0.872	-64.605
0.8725	-65.08
0.873	-65.534
0.8735	-65.967
0.874	-66.379
0.8745	-66.769
0.875	-67.139
0.8755	-67.488
0.876	-67.817
0.8765	-68.124
0.877	-68.41
0.8775	-68.675
0.878	-68.919
0.8785	-69.143
0.879	-69.345
0.8795	-69.527
0.88	-69.687
0.8805	-69.827
0.881	-69.948
0.8815	-70.051
0.882	-70.137
0.8825	-70.204
0.883	-70.254
0.8835	-70.286
0.884	-70.3
0.8845	-70.296
0.885	-70.274
0.8855	-70.235
0.886	-70.177
0.8865	-70.102
0.887	-70.009
0.8875	-69.898
0.888	-69.77
0.8885	-69.623
0.889	-69.459
0.8895	-69.276
0.89	-69.079
0.8905	-68.87
0.891	-68.647
0.8915	-68.411
0.892	-68.163
0.8925	-67.902
0.893	-67.628
0.8935	-67.341
0.894	-67.041
0.8945	-66.728
0.895	-66.403
0.8955	-66.064
0.896	-65.713
0.8965	-65.349
0.897	-64.972
0.8975	-64.582
0.898	-64.18
0.8985	-63.764
0.899	-63.338
0.8995	-62.904
0.9	-62.462
0.9005	-62.012
0.901	-61.554
0.9015	-61.089
0.902	-60.615
0.9025	-60.133
0.903	-59.644
0.9035	-59.147
0.904	-58.641
0.9045	-58.128
0.905	-57.607
0.9055	-57.078
0.906	-56.541
0.9065	-55.996
0.907	-55.443
0.9075	-54.882
0.908	-54.315
0.9085	-53.744
0.909	-53.17
0.9095	-52.592
0.91	-52.012
0.9105	-51.427
0.911	-50.84
0.9115	-50.249
0.912	-49.654
0.9125	-49.056
0.913	-48.455
0.9135	-47.851
0.914	-47.243
0.9145	-46.631
0.915	-46.016
0.9155	-45.398
0.916	-44.777
0.9165	-44.152
0.917	-43.524
0.9175	-42.894
0.918	-42.263
0.9185	-41.63
0.919	-40.995
0.9195	-40.359
0.92	-39.721
0.9205	-39.082
0.921	-38.44
0.9215	-37.798
0.922	-37.153
0.9225	-36.507
0.923	-35.859
0.9235	-35.21
0.924	-34.559
0.9245	-33.906
0.925	-33.252
0.9255	-32.596
0.926	-31.939
0.9265	-31.281
0.927	-30.623
0.9275	-29.964
0.928	-29.305
0.9285	-28.646
0.929	-27.987
0.9295	-27.327
0.93	-26.667
0.9305	-26.006
0.931	-25.346
0.9315	-24.685
0.932	-24.023
0.9325	-23.362
0.933	-22.7
0.9335	-22.037
0.934	-21.374
0.9345	-20.711
0.935	-20.048
0.9355	-19.381
0.936	-18.71
0.9365	-18.035
0.937	-17.355
0.9375	-16.672
0.938	-15.984
0.9385	-15.292
0.939	-14.596
0.9395	-13.896
0.94	-13.192
0.9405	-12.483
0.941	-11.77
0.9415	-11.054
0.942	-10.333
0.9425	-9.6078
0.943	-8.8785
0.9435	-8.1452
0.944	-7.4079
0.9445	-6.6737
0.945	-5.9459
0.9455	-5.2244
0.946	-4.5093
0.9465	-3.8004
0.947	-3.098
0.9475	-2.4018
0.948	-1.712
0.9485	-1.0285
0.949	-0.35142
0.9495	0.31937
0.95	0.98382
0.9505	1.6419
0.951	2.2937
0.9515	2.9391
0.952	3.5782
0.9525	4.211
0.953	4.8374
0.9535	5.4586
0.954	6.0754
0.9545	6.6878
0.955	7.2959
0.9555	7.8995
0.956	8.4988
0.9565	9.0937
0.957	9.6842
0.9575	10.27
0.958	10.852
0.9585	11.429
0.959	12.002
0.9595	12.571
0.96	13.135
0.9605	13.695
0.961	14.251
0.9615	14.802
0.962	15.348
0.9625	15.891
0.963	16.432
0.9635	16.97
0.964	17.505
0.9645	18.037
0.965	18.567
0.9655	19.095
0.966	19.62
0.9665	20.142
0.967	20.661
0.9675	21.178
0.968	21.693
0.9685	22.204
0.969	22.713
0.9695	23.22
0.97	23.724
0.9705	24.225
0.971	24.724
0.9715	25.22
0.972	25.713
0.9725	26.204
0.973	26.691
0.9735	27.176
0.974	27.659
0.9745	28.138
0.975	28.615
0.9755	29.089
0.976	29.56
0.9765	30.028
0.977	30.494
0.9775	30.956
0.978	31.416
0.9785	31.874
0.979	32.328
0.9795	32.78
0.98	33.229
0.9805	33.675
0.981	34.117
0.9815	34.555
0.982	34.988
0.9825	35.418
0.983	35.844
0.9835	36.266
0.984	36.683
0.9845	37.096
0.985	37.506
0.9855	37.911
0.986	38.312
0.9865	38.71
0.987	39.103
0.9875	39.492
0.988	39.877
0.9885	40.258
0.989	40.634
0.9895	41.007
0.99	41.373
0.9905	41.733
0.991	42.087
0.9915	42.434
0.992	42.775
0.9925	43.11
0.993	43.438
0.9935	43.759
0.994	44.075
0.9945	44.383
0.995	44.686
0.9955	44.982
0.996	45.272
0.9965	45.555
0.997	45.832
0.9975	46.102
0.998	46.367
0.9985	46.624
0.999	46.873
0.9995	47.112
[truncated: 34 more rows]
