# Supplementary material for: Assessment of transmitral and left atrial appendage flow rate from cardiac 4D-CT
Source: Commun Med (Lond). 2023 Feb 11;3:22. doi: 10.1038/s43856-023-00252-6 (PMC9922288; doi:10.1038/s43856-023-00252-6)
Supplement: Supplementary file 4 — Supplementary Data 1 [file 43856_2023_252_MOESM4_ESM.zip › SupplementaryData1/Figure5_LAAflow/LAAflow_Subject9MR.csv]

0	0.0258620689655172	0.0517241379310345	0.0775862068965517	0.103448275862069	0.129310344827586	0.155172413793103	0.181034482758621	0.206896551724138	0.232758620689655	0.258620689655172	0.28448275862069	0.310344827586207	0.336206896551724	0.362068965517241	0.387931034482759	0.413793103448276	0.439655172413793	0.46551724137931	0.491379310344828	0.517241379310345	0.543103448275862	0.568965517241379	0.594827586206897	0.620689655172414	0.646551724137931	0.672413793103448	0.698275862068966	0.724137931034483	0.75	0.775862068965517	0.801724137931034	0.827586206896552	0.853448275862069	0.879310344827586	0.905172413793104	0.931034482758621	0.956896551724138	0.982758620689655	1.00862068965517	1.03448275862069
60.3366987278172	21.471172375834	-10.0509332559145	-37.0359888068627	-39.14806499447	-17.3482997963474	-7.62438116176649	-2.80594478457482	-8.84194690182484	-13.3727830263946	-14.0801454114523	-3.5504266954033	6.02937141785236	10.8007110261916	7.28841527428688	-2.42723278304903	-6.78079278279127	-2.39519615509395	-7.72866727279366	-16.8169881996057	-24.1773992716263	-24.0064322998017	-17.4939784198346	-15.0879959944595	-12.7906904497574	-15.2266837011641	-11.1803837888864	-11.1484390943661	-15.2351533884018	-14.7746917858758	-14.2042190441818	-24.4924554832296	-46.3680032453733	-91.7892582697106	-90.6046032462006	-54.3477081110611	-13.4494904260046	37.2102165685357	64.1416836634271	52.5159461261475	52.1525200736183
