# Supplementary material for: Assessment of transmitral and left atrial appendage flow rate from cardiac 4D-CT
Source: Commun Med (Lond). 2023 Feb 11;3:22. doi: 10.1038/s43856-023-00252-6 (PMC9922288; doi:10.1038/s43856-023-00252-6)
Supplement: Supplementary file 4 — Supplementary Data 1 [file 43856_2023_252_MOESM4_ESM.zip › SupplementaryData1/SuplementaryFigure/Info_SupplementaryFigure.txt]

Each LAAarea_SubjectX.csv file contains the area of the LAA surface in mm squared.
To create the plot shown in the supplementary material, normalize the area by individuals minimum LAA area.
