# Supplementary material for: Assessment of transmitral and left atrial appendage flow rate from cardiac 4D-CT
Source: Commun Med (Lond). 2023 Feb 11;3:22. doi: 10.1038/s43856-023-00252-6 (PMC9922288; doi:10.1038/s43856-023-00252-6)
Supplement: Supplementary file 4 — Supplementary Data 1 [file 43856_2023_252_MOESM4_ESM.zip › SupplementaryData1/SuplementaryFigure/LAAarea_Subject1.csv]

0	22.119
0.005	22.722
0.01	23.218
0.015	23.613
0.02	23.915
0.025	24.134
0.03	24.281
0.035	24.366
0.04	24.402
0.045	24.399
0.05	24.372
0.055	24.331
0.06	24.291
0.065	24.263
0.07	24.26
0.075	24.293
0.08	24.367
0.085	24.478
0.09	24.624
0.095	24.803
0.1	25.011
0.105	25.247
0.11	25.507
0.115	25.789
0.12	26.09
0.125	26.407
0.13	26.736
0.135	27.073
0.14	27.417
0.145	27.762
0.15	28.106
0.155	28.449
0.16	28.79
0.165	29.127
0.17	29.461
0.175	29.791
0.18	30.115
0.185	30.434
0.19	30.746
0.195	31.05
0.2	31.346
0.205	31.633
0.21	31.911
0.215	32.178
0.22	32.435
0.225	32.682
0.23	32.919
0.235	33.147
0.24	33.367
0.245	33.579
0.25	33.784
0.255	33.983
0.26	34.176
0.265	34.363
0.27	34.547
0.275	34.726
0.28	34.903
0.285	35.078
0.29	35.251
0.295	35.422
0.3	35.593
0.305	35.761
0.31	35.928
0.315	36.093
0.32	36.256
0.325	36.417
0.33	36.575
0.335	36.73
0.34	36.883
0.345	37.033
0.35	37.179
0.355	37.321
0.36	37.46
0.365	37.591
0.37	37.71
0.375	37.811
0.38	37.889
0.385	37.937
0.39	37.951
0.395	37.924
0.4	37.852
0.405	37.729
0.41	37.549
0.415	37.308
0.42	37
0.425	36.622
0.43	36.168
0.435	35.639
0.44	35.047
0.445	34.402
0.45	33.714
0.455	32.995
0.46	32.254
0.465	31.502
0.47	30.748
0.475	30.001
0.48	29.27
0.485	28.561
0.49	27.884
0.495	27.245
0.5	26.65
0.505	26.104
0.51	25.606
0.515	25.153
0.52	24.742
0.525	24.372
0.53	24.039
0.535	23.742
0.54	23.479
0.545	23.247
0.55	23.046
0.555	22.872
0.56	22.725
0.565	22.603
0.57	22.503
0.575	22.424
0.58	22.366
0.585	22.327
0.59	22.306
0.595	22.304
0.6	22.319
0.605	22.35
0.61	22.397
0.615	22.46
0.62	22.537
0.625	22.628
0.63	22.734
0.635	22.852
0.64	22.982
0.645	23.125
0.65	23.278
0.655	23.439
0.66	23.607
0.665	23.779
0.67	23.952
0.675	24.125
0.68	24.296
0.685	24.461
0.69	24.618
0.695	24.765
0.7	24.899
0.705	25.017
0.71	25.117
0.715	25.197
0.72	25.254
0.725	25.291
0.73	25.314
0.735	25.323
0.74	25.325
0.745	25.321
0.75	25.316
0.755	25.313
0.76	25.317
0.765	25.329
0.77	25.356
0.775	25.399
0.78	25.463
0.785	25.552
0.79	25.668
0.795	25.804
0.8	25.945
0.805	26.081
0.81	26.197
0.815	26.28
0.82	26.318
0.825	26.297
0.83	26.203
0.835	26.023
0.84	25.746
0.845	25.361
0.85	24.857
0.855	24.228
0.86	23.468
0.865	22.596
0.87	21.648
0.875	20.658
0.88	19.657
0.885	18.674
0.89	17.732
0.895	16.853
0.9	16.054
0.905	15.347
0.91	14.746
0.915	14.259
0.92	13.896
0.925	13.665
0.93	13.579
0.935	13.641
0.94	13.838
0.945	14.159
0.95	14.593
0.955	15.13
0.96	15.761
0.965	16.471
0.97	17.247
0.975	18.072
0.98	18.926
0.985	19.784
0.99	20.622
0.995	21.41
