# Supplementary material for: Assessment of transmitral and left atrial appendage flow rate from cardiac 4D-CT
Source: Commun Med (Lond). 2023 Feb 11;3:22. doi: 10.1038/s43856-023-00252-6 (PMC9922288; doi:10.1038/s43856-023-00252-6)
Supplement: Supplementary file 4 — Supplementary Data 1 [file 43856_2023_252_MOESM4_ESM.zip › SupplementaryData1/SuplementaryFigure/LAAarea_Subject2.csv]

0	5.158
0.005	5.2826
0.01	5.4208
0.015	5.5708
0.02	5.731
0.025	5.8995
0.03	6.0747
0.035	6.2545
0.04	6.4369
0.045	6.6196
0.05	6.8003
0.055	6.9764
0.06	7.1452
0.065	7.3039
0.07	7.4503
0.075	7.5844
0.08	7.7069
0.085	7.8182
0.09	7.9192
0.095	8.0105
0.1	8.0929
0.105	8.167
0.11	8.2338
0.115	8.294
0.12	8.3485
0.125	8.3983
0.13	8.4443
0.135	8.4875
0.14	8.5291
0.145	8.5704
0.15	8.6127
0.155	8.6572
0.16	8.7053
0.165	8.7583
0.17	8.8177
0.175	8.8848
0.18	8.961
0.185	9.0479
0.19	9.1469
0.195	9.2596
0.2	9.387
0.205	9.5278
0.21	9.68
0.215	9.8419
0.22	10.011
0.225	10.186
0.23	10.364
0.235	10.543
0.24	10.721
0.245	10.894
0.25	11.06
0.255	11.217
0.26	11.362
0.265	11.492
0.27	11.61
0.275	11.715
0.28	11.81
0.285	11.896
0.29	11.976
0.295	12.05
0.3	12.121
0.305	12.19
0.31	12.259
0.315	12.33
0.32	12.404
0.325	12.484
0.33	12.57
0.335	12.662
0.34	12.758
0.345	12.856
0.35	12.954
0.355	13.051
0.36	13.146
0.365	13.236
0.37	13.319
0.375	13.395
0.38	13.46
0.385	13.514
0.39	13.554
0.395	13.578
0.4	13.588
0.405	13.581
0.41	13.559
0.415	13.52
0.42	13.465
0.425	13.393
0.43	13.303
0.435	13.197
0.44	13.074
0.445	12.933
0.45	12.775
0.455	12.599
0.46	12.407
0.465	12.202
0.47	11.988
0.475	11.77
0.48	11.551
0.485	11.335
0.49	11.126
0.495	10.926
0.5	10.74
0.505	10.569
0.51	10.417
0.515	10.285
0.52	10.177
0.525	10.093
0.53	10.032
0.535	9.9914
0.54	9.9684
0.545	9.9613
0.55	9.9681
0.555	9.987
0.56	10.016
0.565	10.053
0.57	10.097
0.575	10.145
0.58	10.195
0.585	10.244
0.59	10.292
0.595	10.337
0.6	10.38
0.605	10.419
0.61	10.455
0.615	10.488
0.62	10.517
0.625	10.542
0.63	10.563
0.635	10.58
0.64	10.592
0.645	10.599
0.65	10.601
0.655	10.599
0.66	10.593
0.665	10.584
0.67	10.574
0.675	10.565
0.68	10.557
0.685	10.552
0.69	10.551
0.695	10.556
0.7	10.568
0.705	10.587
0.71	10.616
0.715	10.657
0.72	10.707
0.725	10.764
0.73	10.82
0.735	10.871
0.74	10.911
0.745	10.933
0.75	10.932
0.755	10.903
0.76	10.84
0.765	10.736
0.77	10.589
0.775	10.392
0.78	10.141
0.785	9.8383
0.79	9.4925
0.795	9.1148
0.8	8.7158
0.805	8.3054
0.81	7.8928
0.815	7.4862
0.82	7.093
0.825	6.7197
0.83	6.3717
0.835	6.054
0.84	5.7708
0.845	5.5256
0.85	5.3203
0.855	5.1522
0.86	5.0187
0.865	4.9176
0.87	4.8472
0.875	4.8058
0.88	4.7916
0.885	4.8031
0.89	4.8384
0.895	4.8958
0.9	4.9733
0.905	5.0692
