# Supplementary material for: Assessment of transmitral and left atrial appendage flow rate from cardiac 4D-CT
Source: Commun Med (Lond). 2023 Feb 11;3:22. doi: 10.1038/s43856-023-00252-6 (PMC9922288; doi:10.1038/s43856-023-00252-6)
Supplement: Supplementary file 4 — Supplementary Data 1 [file 43856_2023_252_MOESM4_ESM.zip › SupplementaryData1/SuplementaryFigure/LAAarea_Subject3.csv]

0	17.084
0.005	17.114
0.01	17.158
0.015	17.22
0.02	17.303
0.025	17.412
0.03	17.552
0.035	17.728
0.04	17.946
0.045	18.212
0.05	18.532
0.055	18.91
0.06	19.355
0.065	19.863
0.07	20.426
0.075	21.037
0.08	21.686
0.085	22.363
0.09	23.061
0.095	23.768
0.1	24.475
0.105	25.172
0.11	25.848
0.115	26.494
0.12	27.101
0.125	27.673
0.13	28.212
0.135	28.725
0.14	29.213
0.145	29.683
0.15	30.138
0.155	30.583
0.16	31.023
0.165	31.464
0.17	31.91
0.175	32.368
0.18	32.837
0.185	33.315
0.19	33.799
0.195	34.285
0.2	34.771
0.205	35.251
0.21	35.722
0.215	36.177
0.22	36.613
0.225	37.022
0.23	37.4
0.235	37.744
0.24	38.057
0.245	38.344
0.25	38.609
0.255	38.858
0.26	39.094
0.265	39.324
0.27	39.551
0.275	39.782
0.28	40.022
0.285	40.274
0.29	40.544
0.295	40.828
0.3	41.12
0.305	41.413
0.31	41.703
0.315	41.981
0.32	42.244
0.325	42.483
0.33	42.694
0.335	42.871
0.34	43.008
0.345	43.101
0.35	43.149
0.355	43.156
0.36	43.127
0.365	43.065
0.37	42.973
0.375	42.852
0.38	42.705
0.385	42.53
0.39	42.329
0.395	42.099
0.4	41.84
0.405	41.55
0.41	41.231
0.415	40.885
0.42	40.515
0.425	40.123
0.43	39.714
0.435	39.291
0.44	38.856
0.445	38.413
0.45	37.964
0.455	37.513
0.46	37.062
0.465	36.615
0.47	36.176
0.475	35.75
0.48	35.341
0.485	34.954
0.49	34.591
0.495	34.257
0.5	33.956
0.505	33.69
0.51	33.463
0.515	33.278
0.52	33.136
0.525	33.035
0.53	32.971
0.535	32.939
0.54	32.937
0.545	32.96
0.55	33.005
0.555	33.069
0.56	33.148
0.565	33.238
0.57	33.335
0.575	33.437
0.58	33.542
0.585	33.649
0.59	33.758
0.595	33.868
0.6	33.98
0.605	34.092
0.61	34.204
0.615	34.316
0.62	34.427
0.625	34.537
0.63	34.645
0.635	34.745
0.64	34.826
0.645	34.872
0.65	34.869
0.655	34.802
0.66	34.655
0.665	34.415
0.67	34.066
0.675	33.595
0.68	32.988
0.685	32.236
0.69	31.333
0.695	30.302
0.7	29.178
0.705	27.993
0.71	26.778
0.715	25.563
0.72	24.374
0.725	23.236
0.73	22.17
0.735	21.197
0.74	20.331
0.745	19.588
0.75	18.967
0.755	18.457
0.76	18.045
0.765	17.72
0.77	17.473
0.775	17.294
0.78	17.173
0.785	17.101
0.79	17.068
0.795	17.066
