# Supplementary material for: Assessment of transmitral and left atrial appendage flow rate from cardiac 4D-CT
Source: Commun Med (Lond). 2023 Feb 11;3:22. doi: 10.1038/s43856-023-00252-6 (PMC9922288; doi:10.1038/s43856-023-00252-6)
Supplement: Supplementary file 4 — Supplementary Data 1 [file 43856_2023_252_MOESM4_ESM.zip › SupplementaryData1/SuplementaryFigure/LAAarea_Subject4.csv]

0	31.963
0.005	32.372
0.01	32.793
0.015	33.236
0.02	33.711
0.025	34.225
0.03	34.785
0.035	35.393
0.04	36.051
0.045	36.754
0.05	37.496
0.055	38.267
0.06	39.059
0.065	39.87
0.07	40.703
0.075	41.561
0.08	42.449
0.085	43.374
0.09	44.34
0.095	45.354
0.1	46.419
0.105	47.542
0.11	48.728
0.115	49.978
0.12	51.284
0.125	52.64
0.13	54.036
0.135	55.464
0.14	56.912
0.145	58.37
0.15	59.822
0.155	61.256
0.16	62.654
0.165	64
0.17	65.287
0.175	66.518
0.18	67.699
0.185	68.837
0.19	69.936
0.195	71.005
0.2	72.05
0.205	73.08
0.21	74.103
0.215	75.127
0.22	76.161
0.225	77.206
0.23	78.255
0.235	79.302
0.24	80.342
0.245	81.367
0.25	82.372
0.255	83.349
0.26	84.293
0.265	85.196
0.27	86.052
0.275	86.855
0.28	87.605
0.285	88.303
0.29	88.952
0.295	89.551
0.3	90.103
0.305	90.607
0.31	91.063
0.315	91.472
0.32	91.833
0.325	92.146
0.33	92.409
0.335	92.61
0.34	92.731
0.345	92.757
0.35	92.674
0.355	92.465
0.36	92.115
0.365	91.61
0.37	90.933
0.375	90.071
0.38	89.009
0.385	87.745
0.39	86.305
0.395	84.723
0.4	83.031
0.405	81.258
0.41	79.435
0.415	77.589
0.42	75.748
0.425	73.935
0.43	72.174
0.435	70.487
0.44	68.889
0.445	67.386
0.45	65.98
0.455	64.676
0.46	63.476
0.465	62.384
0.47	61.402
0.475	60.535
0.48	59.782
0.485	59.148
0.49	58.633
0.495	58.234
0.5	57.943
0.505	57.752
0.51	57.651
0.515	57.634
0.52	57.694
0.525	57.823
0.53	58.015
0.535	58.263
0.54	58.561
0.545	58.902
0.55	59.275
0.555	59.664
0.56	60.053
0.565	60.426
0.57	60.766
0.575	61.057
0.58	61.281
0.585	61.422
0.59	61.464
0.595	61.389
0.6	61.182
0.605	60.836
0.61	60.345
0.615	59.706
0.62	58.915
0.625	57.969
0.63	56.866
0.635	55.605
0.64	54.184
0.645	52.606
0.65	50.872
0.655	48.992
0.66	47.01
0.665	44.979
0.67	42.949
0.675	40.965
0.68	39.069
0.685	37.296
0.69	35.68
0.695	34.248
0.7	33.025
0.705	32.035
0.71	31.289
0.715	30.766
0.72	30.44
0.725	30.285
0.73	30.277
0.735	30.393
0.74	30.609
0.745	30.903
0.75	31.254
0.755	31.64
