# Supplementary material for: Assessment of transmitral and left atrial appendage flow rate from cardiac 4D-CT
Source: Commun Med (Lond). 2023 Feb 11;3:22. doi: 10.1038/s43856-023-00252-6 (PMC9922288; doi:10.1038/s43856-023-00252-6)
Supplement: Supplementary file 4 — Supplementary Data 1 [file 43856_2023_252_MOESM4_ESM.zip › SupplementaryData1/SuplementaryFigure/LAAarea_Subject5.csv]

0	16.675
0.005	16.634
0.01	16.628
0.015	16.653
0.02	16.709
0.025	16.793
0.03	16.904
0.035	17.039
0.04	17.197
0.045	17.377
0.05	17.575
0.055	17.791
0.06	18.021
0.065	18.265
0.07	18.519
0.075	18.781
0.08	19.048
0.085	19.319
0.09	19.589
0.095	19.856
0.1	20.122
0.105	20.384
0.11	20.645
0.115	20.904
0.12	21.161
0.125	21.416
0.13	21.67
0.135	21.924
0.14	22.176
0.145	22.428
0.15	22.68
0.155	22.932
0.16	23.185
0.165	23.437
0.17	23.692
0.175	23.947
0.18	24.205
0.185	24.464
0.19	24.725
0.195	24.987
0.2	25.25
0.205	25.512
0.21	25.773
0.215	26.033
0.22	26.292
0.225	26.548
0.23	26.8
0.235	27.05
0.24	27.295
0.245	27.535
0.25	27.769
0.255	27.998
0.26	28.219
0.265	28.433
0.27	28.639
0.275	28.837
0.28	29.026
0.285	29.208
0.29	29.382
0.295	29.549
0.3	29.709
0.305	29.863
0.31	30.01
0.315	30.152
0.32	30.288
0.325	30.419
0.33	30.545
0.335	30.667
0.34	30.785
0.345	30.898
0.35	31.009
0.355	31.116
0.36	31.22
0.365	31.322
0.37	31.421
0.375	31.516
0.38	31.607
0.385	31.693
0.39	31.774
0.395	31.848
0.4	31.917
0.405	31.978
0.41	32.031
0.415	32.076
0.42	32.112
0.425	32.138
0.43	32.154
0.435	32.159
0.44	32.152
0.445	32.133
0.45	32.1
0.455	32.055
0.46	31.997
0.465	31.926
0.47	31.843
0.475	31.747
0.48	31.64
0.485	31.52
0.49	31.388
0.495	31.245
0.5	31.09
0.505	30.923
0.51	30.745
0.515	30.556
0.52	30.357
0.525	30.147
0.53	29.926
0.535	29.697
0.54	29.459
0.545	29.214
0.55	28.965
0.555	28.714
0.56	28.463
0.565	28.214
0.57	27.968
0.575	27.728
0.58	27.494
0.585	27.269
0.59	27.054
0.595	26.848
0.6	26.655
0.605	26.473
0.61	26.305
0.615	26.149
0.62	26.008
0.625	25.881
0.63	25.769
0.635	25.671
0.64	25.585
0.645	25.512
0.65	25.449
0.655	25.397
0.66	25.354
0.665	25.321
0.67	25.295
0.675	25.277
0.68	25.265
0.685	25.259
0.69	25.258
0.695	25.261
0.7	25.268
0.705	25.277
0.71	25.288
0.715	25.3
0.72	25.313
0.725	25.325
0.73	25.338
0.735	25.35
0.74	25.363
0.745	25.375
0.75	25.387
0.755	25.399
0.76	25.411
0.765	25.423
0.77	25.435
0.775	25.446
0.78	25.457
0.785	25.468
0.79	25.479
0.795	25.489
0.8	25.499
0.805	25.509
0.81	25.519
0.815	25.528
0.82	25.536
0.825	25.544
0.83	25.551
0.835	25.558
0.84	25.564
0.845	25.568
0.85	25.572
0.855	25.575
0.86	25.577
0.865	25.578
0.87	25.577
0.875	25.576
0.88	25.573
0.885	25.568
0.89	25.562
0.895	25.555
0.9	25.546
0.905	25.536
0.91	25.526
0.915	25.515
0.92	25.505
0.925	25.496
0.93	25.489
0.935	25.483
0.94	25.48
0.945	25.479
0.95	25.482
0.955	25.488
0.96	25.499
0.965	25.514
0.97	25.534
0.975	25.56
0.98	25.592
0.985	25.63
0.99	25.674
0.995	25.722
1	25.773
1.005	25.825
1.01	25.876
1.015	25.925
1.02	25.971
1.025	26.012
1.03	26.047
1.035	26.073
1.04	26.089
1.045	26.094
1.05	26.086
1.055	26.064
1.06	26.027
1.065	25.972
1.07	25.899
1.075	25.806
1.08	25.692
1.085	25.56
1.09	25.408
1.095	25.238
1.1	25.049
1.105	24.844
1.11	24.621
1.115	24.382
1.12	24.128
1.125	23.858
1.13	23.575
1.135	23.278
1.14	22.968
1.145	22.646
1.15	22.313
1.155	21.969
1.16	21.615
1.165	21.253
1.17	20.885
1.175	20.514
1.18	20.146
1.185	19.782
1.19	19.427
1.195	19.082
1.2	18.751
1.205	18.436
1.21	18.14
1.215	17.864
1.22	17.611
1.225	17.383
1.23	17.18
1.235	17.007
1.24	16.863
1.245	16.752
