# Supplementary material for: Assessment of transmitral and left atrial appendage flow rate from cardiac 4D-CT
Source: Commun Med (Lond). 2023 Feb 11;3:22. doi: 10.1038/s43856-023-00252-6 (PMC9922288; doi:10.1038/s43856-023-00252-6)
Supplement: Supplementary file 4 — Supplementary Data 1 [file 43856_2023_252_MOESM4_ESM.zip › SupplementaryData1/SuplementaryFigure/LAAarea_Subject6.csv]

0	14.388
0.005	14.734
0.01	15.039
0.015	15.309
0.02	15.549
0.025	15.769
0.03	15.981
0.035	16.195
0.04	16.425
0.045	16.681
0.05	16.967
0.055	17.283
0.06	17.626
0.065	17.988
0.07	18.362
0.075	18.739
0.08	19.113
0.085	19.479
0.09	19.829
0.095	20.159
0.1	20.464
0.105	20.74
0.11	20.985
0.115	21.199
0.12	21.387
0.125	21.559
0.13	21.719
0.135	21.867
0.14	22.002
0.145	22.121
0.15	22.223
0.155	22.306
0.16	22.37
0.165	22.413
0.17	22.437
0.175	22.444
0.18	22.439
0.185	22.424
0.19	22.406
0.195	22.388
0.2	22.375
0.205	22.371
0.21	22.38
0.215	22.406
0.22	22.453
0.225	22.525
0.23	22.622
0.235	22.742
0.24	22.882
0.245	23.038
0.25	23.209
0.255	23.391
0.26	23.58
0.265	23.774
0.27	23.968
0.275	24.16
0.28	24.344
0.285	24.519
0.29	24.684
0.295	24.838
0.3	24.98
0.305	25.11
0.31	25.228
0.315	25.333
0.32	25.424
0.325	25.5
0.33	25.562
0.335	25.608
0.34	25.638
0.345	25.652
0.35	25.647
0.355	25.624
0.36	25.581
0.365	25.517
0.37	25.432
0.375	25.325
0.38	25.194
0.385	25.039
0.39	24.858
0.395	24.654
0.4	24.429
0.405	24.192
0.41	23.947
0.415	23.701
0.42	23.458
0.425	23.224
0.43	23.005
0.435	22.804
0.44	22.627
0.445	22.479
0.45	22.362
0.455	22.275
0.46	22.214
0.465	22.175
0.47	22.156
0.475	22.152
0.48	22.159
0.485	22.176
0.49	22.197
0.495	22.22
0.5	22.24
0.505	22.255
0.51	22.264
0.515	22.268
0.52	22.269
0.525	22.267
0.53	22.264
0.535	22.261
0.54	22.259
0.545	22.262
0.55	22.269
0.555	22.284
0.56	22.309
0.565	22.344
0.57	22.387
0.575	22.438
0.58	22.494
0.585	22.554
0.59	22.614
0.595	22.674
0.6	22.729
0.605	22.778
0.61	22.819
0.615	22.849
0.62	22.861
0.625	22.847
0.63	22.795
0.635	22.697
0.64	22.542
0.645	22.318
0.65	22.017
0.655	21.629
0.66	21.145
0.665	20.558
0.67	19.865
0.675	19.081
0.68	18.241
0.685	17.38
0.69	16.532
0.695	15.726
0.7	14.986
0.705	14.328
0.71	13.763
0.715	13.293
0.72	12.922
0.725	12.653
0.73	12.483
0.735	12.398
0.74	12.389
0.745	12.447
0.75	12.567
0.755	12.747
0.76	12.995
0.765	13.315
0.77	13.69
0.775	14.084
