# Supplementary material for: Assessment of transmitral and left atrial appendage flow rate from cardiac 4D-CT
Source: Commun Med (Lond). 2023 Feb 11;3:22. doi: 10.1038/s43856-023-00252-6 (PMC9922288; doi:10.1038/s43856-023-00252-6)
Supplement: Supplementary file 4 — Supplementary Data 1 [file 43856_2023_252_MOESM4_ESM.zip › SupplementaryData1/SuplementaryFigure/LAAarea_Subject7.csv]

0	7.4205
0.005	7.6223
0.01	7.8335
0.015	8.0536
0.02	8.2824
0.025	8.5188
0.03	8.7614
0.035	9.0077
0.04	9.2548
0.045	9.4994
0.05	9.7377
0.055	9.9658
0.06	10.18
0.065	10.376
0.07	10.55
0.075	10.702
0.08	10.833
0.085	10.947
0.09	11.045
0.095	11.129
0.1	11.203
0.105	11.269
0.11	11.33
0.115	11.388
0.12	11.445
0.125	11.504
0.13	11.567
0.135	11.638
0.14	11.716
0.145	11.803
0.15	11.896
0.155	11.995
0.16	12.1
0.165	12.209
0.17	12.322
0.175	12.438
0.18	12.556
0.185	12.676
0.19	12.795
0.195	12.913
0.2	13.029
0.205	13.142
0.21	13.252
0.215	13.359
0.22	13.465
0.225	13.568
0.23	13.671
0.235	13.773
0.24	13.875
0.245	13.979
0.25	14.083
0.255	14.19
0.26	14.3
0.265	14.413
0.27	14.53
0.275	14.651
0.28	14.776
0.285	14.904
0.29	15.035
0.295	15.167
0.3	15.301
0.305	15.435
0.31	15.569
0.315	15.701
0.32	15.833
0.325	15.961
0.33	16.086
0.335	16.208
0.34	16.324
0.345	16.436
0.35	16.542
0.355	16.642
0.36	16.737
0.365	16.824
0.37	16.905
0.375	16.978
0.38	17.043
0.385	17.101
0.39	17.149
0.395	17.189
0.4	17.219
0.405	17.24
0.41	17.25
0.415	17.248
0.42	17.234
0.425	17.207
0.43	17.165
0.435	17.107
0.44	17.033
0.445	16.942
0.45	16.832
0.455	16.703
0.46	16.554
0.465	16.384
0.47	16.191
0.475	15.978
0.48	15.749
0.485	15.507
0.49	15.258
0.495	15.006
0.5	14.755
0.505	14.51
0.51	14.274
0.515	14.051
0.52	13.845
0.525	13.66
0.53	13.498
0.535	13.364
0.54	13.261
0.545	13.186
0.55	13.138
0.555	13.114
0.56	13.111
0.565	13.126
0.57	13.158
0.575	13.203
0.58	13.259
0.585	13.323
0.59	13.393
0.595	13.467
0.6	13.541
0.605	13.613
0.61	13.681
0.615	13.745
0.62	13.806
0.625	13.864
0.63	13.919
0.635	13.972
0.64	14.021
0.645	14.068
0.65	14.113
0.655	14.156
0.66	14.197
0.665	14.236
0.67	14.274
0.675	14.309
0.68	14.343
0.685	14.374
0.69	14.402
0.695	14.426
0.7	14.447
0.705	14.464
0.71	14.476
0.715	14.483
0.72	14.485
0.725	14.481
0.73	14.472
0.735	14.456
0.74	14.434
0.745	14.403
0.75	14.359
0.755	14.298
0.76	14.217
0.765	14.111
0.77	13.976
0.775	13.808
0.78	13.603
0.785	13.358
0.79	13.069
0.795	12.733
0.8	12.347
0.805	11.913
0.81	11.433
0.815	10.923
0.82	10.399
0.825	9.8735
0.83	9.3608
0.835	8.8721
0.84	8.4168
0.845	8.0015
0.85	7.6301
0.855	7.3047
0.86	7.0259
0.865	6.7942
0.87	6.6101
0.875	6.4739
0.88	6.3817
0.885	6.3289
0.89	6.3118
0.895	6.3274
0.9	6.3728
0.905	6.4456
0.91	6.5433
0.915	6.6637
0.92	6.8044
0.925	6.9628
0.93	7.1365
0.935	7.3231
