# Supplementary material for: Assessment of transmitral and left atrial appendage flow rate from cardiac 4D-CT
Source: Commun Med (Lond). 2023 Feb 11;3:22. doi: 10.1038/s43856-023-00252-6 (PMC9922288; doi:10.1038/s43856-023-00252-6)
Supplement: Supplementary file 4 — Supplementary Data 1 [file 43856_2023_252_MOESM4_ESM.zip › SupplementaryData1/SuplementaryFigure/LAAarea_Subject8.csv]

0	50.573
0.005	51.195
0.01	51.85
0.015	52.533
0.02	53.244
0.025	53.979
0.03	54.736
0.035	55.512
0.04	56.303
0.045	57.107
0.05	57.919
0.055	58.734
0.06	59.55
0.065	60.361
0.07	61.162
0.075	61.951
0.08	62.731
0.085	63.505
0.09	64.274
0.095	65.042
0.1	65.813
0.105	66.588
0.11	67.372
0.115	68.167
0.12	68.978
0.125	69.806
0.13	70.656
0.135	71.531
0.14	72.434
0.145	73.365
0.15	74.323
0.155	75.306
0.16	76.312
0.165	77.34
0.17	78.388
0.175	79.453
0.18	80.534
0.185	81.628
0.19	82.734
0.195	83.847
0.2	84.966
0.205	86.089
0.21	87.211
0.215	88.328
0.22	89.436
0.225	90.528
0.23	91.601
0.235	92.648
0.24	93.665
0.245	94.647
0.25	95.587
0.255	96.481
0.26	97.324
0.265	98.109
0.27	98.833
0.275	99.488
0.28	100.08
0.285	100.61
0.29	101.09
0.295	101.53
0.3	101.93
0.305	102.3
0.31	102.65
0.315	102.98
0.32	103.31
0.325	103.64
0.33	103.98
0.335	104.34
0.34	104.72
0.345	105.13
0.35	105.56
0.355	105.98
0.36	106.38
0.365	106.74
0.37	107.04
0.375	107.27
0.38	107.4
0.385	107.41
0.39	107.29
0.395	107.02
0.4	106.58
0.405	105.96
0.41	105.13
0.415	104.1
0.42	102.9
0.425	101.56
0.43	100.11
0.435	98.566
0.44	96.963
0.445	95.325
0.45	93.678
0.455	92.046
0.46	90.451
0.465	88.915
0.47	87.459
0.475	86.103
0.48	84.863
0.485	83.742
0.49	82.734
0.495	81.834
0.5	81.037
0.505	80.338
0.51	79.734
0.515	79.219
0.52	78.789
0.525	78.441
0.53	78.169
0.535	77.971
0.54	77.841
0.545	77.777
0.55	77.772
0.555	77.822
0.56	77.919
0.565	78.057
0.57	78.229
0.575	78.43
0.58	78.652
0.585	78.89
0.59	79.138
0.595	79.388
0.6	79.634
0.605	79.869
0.61	80.088
0.615	80.283
0.62	80.452
0.625	80.595
0.63	80.714
0.635	80.809
0.64	80.88
0.645	80.928
0.65	80.954
0.655	80.959
0.66	80.943
0.665	80.907
0.67	80.851
0.675	80.777
0.68	80.686
0.685	80.577
0.69	80.455
0.695	80.324
0.7	80.187
0.705	80.05
0.71	79.914
0.715	79.785
0.72	79.667
0.725	79.562
0.73	79.476
0.735	79.412
0.74	79.373
0.745	79.366
0.75	79.392
0.755	79.446
0.76	79.507
0.765	79.554
0.77	79.566
0.775	79.519
0.78	79.394
0.785	79.167
0.79	78.818
0.795	78.326
0.8	77.669
0.805	76.829
0.81	75.787
0.815	74.528
0.82	73.041
0.825	71.356
0.83	69.52
0.835	67.579
0.84	65.574
0.845	63.546
0.85	61.534
0.855	59.571
0.86	57.69
0.865	55.919
0.87	54.286
0.875	52.813
0.88	51.525
0.885	50.441
0.89	49.57
0.895	48.898
0.9	48.406
0.905	48.077
0.91	47.898
0.915	47.855
0.92	47.935
0.925	48.126
0.93	48.416
0.935	48.794
0.94	49.247
0.945	49.765
0.95	50.334
