# Supplementary material for: Assessment of transmitral and left atrial appendage flow rate from cardiac 4D-CT
Source: Commun Med (Lond). 2023 Feb 11;3:22. doi: 10.1038/s43856-023-00252-6 (PMC9922288; doi:10.1038/s43856-023-00252-6)
Supplement: Supplementary file 4 — Supplementary Data 1 [file 43856_2023_252_MOESM4_ESM.zip › SupplementaryData1/SuplementaryFigure/LAAarea_Subject9.csv]

0	8.7909
0.005	9.0186
0.01	9.2451
0.015	9.4697
0.02	9.6918
0.025	9.9109
0.03	10.126
0.035	10.336
0.04	10.54
0.045	10.737
0.05	10.924
0.055	11.1
0.06	11.263
0.065	11.41
0.07	11.54
0.075	11.65
0.08	11.74
0.085	11.812
0.09	11.866
0.095	11.906
0.1	11.932
0.105	11.948
0.11	11.954
0.115	11.954
0.12	11.949
0.125	11.942
0.13	11.935
0.135	11.929
0.14	11.928
0.145	11.934
0.15	11.947
0.155	11.969
0.16	11.998
0.165	12.034
0.17	12.076
0.175	12.123
0.18	12.174
0.185	12.228
0.19	12.286
0.195	12.346
0.2	12.406
0.205	12.467
0.21	12.527
0.215	12.586
0.22	12.643
0.225	12.697
0.23	12.748
0.235	12.797
0.24	12.845
0.245	12.892
0.25	12.937
0.255	12.983
0.26	13.028
0.265	13.074
0.27	13.12
0.275	13.167
0.28	13.216
0.285	13.266
0.29	13.319
0.295	13.374
0.3	13.431
0.305	13.49
0.31	13.552
0.315	13.615
0.32	13.68
0.325	13.746
0.33	13.813
0.335	13.882
0.34	13.951
0.345	14.021
0.35	14.091
0.355	14.161
0.36	14.231
0.365	14.301
0.37	14.37
0.375	14.437
0.38	14.503
0.385	14.566
0.39	14.627
0.395	14.684
0.4	14.738
0.405	14.787
0.41	14.831
0.415	14.87
0.42	14.903
0.425	14.929
0.43	14.949
0.435	14.961
0.44	14.966
0.445	14.962
0.45	14.952
0.455	14.934
0.46	14.91
0.465	14.88
0.47	14.843
0.475	14.801
0.48	14.753
0.485	14.7
0.49	14.642
0.495	14.579
0.5	14.511
0.505	14.438
0.51	14.361
0.515	14.28
0.52	14.196
0.525	14.11
0.53	14.023
0.535	13.937
0.54	13.851
0.545	13.768
0.55	13.689
0.555	13.613
0.56	13.542
0.565	13.478
0.57	13.421
0.575	13.371
0.58	13.331
0.585	13.3
0.59	13.278
0.595	13.263
0.6	13.256
0.605	13.254
0.61	13.257
0.615	13.264
0.62	13.274
0.625	13.285
0.63	13.296
0.635	13.308
0.64	13.318
0.645	13.325
0.65	13.329
0.655	13.329
0.66	13.323
0.665	13.313
0.67	13.299
0.675	13.282
0.68	13.262
0.685	13.239
0.69	13.214
0.695	13.188
0.7	13.161
0.705	13.134
0.71	13.107
0.715	13.08
0.72	13.054
0.725	13.031
0.73	13.008
0.735	12.988
0.74	12.969
0.745	12.95
0.75	12.931
0.755	12.911
0.76	12.891
0.765	12.868
0.77	12.844
0.775	12.816
0.78	12.786
0.785	12.751
0.79	12.713
0.795	12.67
0.8	12.622
0.805	12.568
0.81	12.507
0.815	12.438
0.82	12.358
0.825	12.266
0.83	12.16
0.835	12.039
0.84	11.902
0.845	11.747
0.85	11.574
0.855	11.379
0.86	11.164
0.865	10.928
0.87	10.669
0.875	10.389
0.88	10.093
0.885	9.7877
0.89	9.4791
0.895	9.1729
0.9	8.8742
0.905	8.587
0.91	8.3152
0.915	8.062
0.92	7.8302
0.925	7.6226
0.93	7.4416
0.935	7.2898
0.94	7.1698
0.945	7.0845
0.95	7.0351
0.955	7.0194
0.96	7.0348
0.965	7.0794
0.97	7.1512
0.975	7.2486
0.98	7.3701
0.985	7.514
0.99	7.6787
0.995	7.8621
1	8.0615
1.005	8.2739
1.01	8.4956
1.015	8.7225
